# Supplementary material for: A unified mechanism for mitochondrial damage sensing in PINK1-Parkin–mediated mitophagy
Source: EMBO J. 2025 Nov 20;45(1):64–105. doi: 10.1038/s44318-025-00604-z (PMC12759083; doi:10.1038/s44318-025-00604-z)
Supplement: Supplementary file 3 — Dataset EV1 [file 44318_2025_604_MOESM3_ESM.xls]

## Sheet: README
Dataset EV1. Screen results from CRISPRi screens in HeLa dCas9 BFP KRAB MFN-Halo cells with and without mCherry-Parkin as well as HEK293 dCas9 BFP ZIM3 MFN2-Halo cells.

## Sheet: Table_main_screen_results
gene	sgrna	genes	MitoCarta3.0_SubMitoLocalization	MitoCarta3.0_MitoPathways	MitoCarta3	Parkin_NT_low30_count	Parkin_NT_high30_count	Parkin_OA_low30_count	Parkin_OA_high30_count	NoParkin_NT_low30_count	NoParkin_NT_high30_count	NoParkin_OA_low30_count	NoParkin_OA_high30_count	293_NT_low30_count	293_NT_high30_count	293_OA_low30_count	293_OA_high30_count	LFC_Parkin_NT	LFC_Parkin_OA	LFC_NoParkin_NT	LFC_NoParkin_OA	LFC_293_NT	LFC_293_OA	p_Parkin_NT	p_Parkin_OA	p_NoParkin_NT	p_NoParkin_OA	p_293_NT	p_293_OA	corrpval_Parkin_NT	corrpval_Parkin_OA	corrpval_NoParkin_NT	corrpval_NoParkin_OA	corrpval_293_NT	corrpval_293_OA	sig_pval_Parkin_NT	sig_pval_Parkin_OA	sig_pval_NoParkin_NT	sig_pval_NoParkin_OA	sig_pval_293_NT	sig_pval_293_OA	Nontargeting_sgnrna	Targeting_sgnrna	PINK1_Parkin_Facilitator	PINK1_Parkin_Activator	MFN2_downregulator	MFN2_upregulator	Endogenous_PINK1_Parkin_Facilitator	Endogenous_PINK1_Parkin_Activator
IARS2	IARS2_-_220267547.23-P1P2|IARS2_-_220267478.23-P1P2	IARS2	Matrix	Mitochondrial central dogma > Translation > mt-tRNA synthetases	TRUE	215.33/24.356	7.0894/0.90971	141.16/154.78	78.992/105.66	230.9/332.56	220.43/251.19	335.12/207.29	293.25/251.47	682.06/566.99	290.01/150.89	647.08/575.71	690.67/562.43	-4.5952	-0.67464	-0.25572	0.0061004	-1.4981	0.035269	95.30118636982651	1.4069466530790133	0.427895	0.00738022	24.603835537396183	0.0774873	16.92848759557729	0.2499179692460572	0.0760077	0.00131096	4.370414897902108	0.013764186691889115	*				*		FALSE	TRUE	FALSE	TRUE	FALSE	FALSE	FALSE	TRUE
HSPA9	HSPA9_-_137911079.23-P1P2|HSPA9_-_137911031.23-P1P2	HSPA9	Matrix	Metabolism > Metals and cofactors > Fe-S cluster biosynthesis	TRUE	225.2/373.46	0/36.843	191.43/26.283	206.29/117.95	249.27/296.26	160.67/110.06	322.31/244.55	231.21/123.5	551.29/510.51	60.052/31.345	607.61/385.39	272.08/269.23	-3.9508	0.57027	-1.0054	-0.67329	-3.5097	-0.87291	115.84961202267472	0.8269886504926495	3.5243578624452994	1.8679645616725014	181.55124731661087	5.719467155548617	20.57853416921594	0.14689919029151227	0.6260367853686055	0.33180924724839267	32.24921068909068	1.0159572245017874	*				*		FALSE	TRUE	FALSE	TRUE	FALSE	FALSE	FALSE	TRUE
DNAJA3	DNAJA3_+_4475898.23-P1P2|DNAJA3_-_4475855.23-P1P2	DNAJA3	Matrix	Protein import, sorting and homeostasis > Protein homeostasis > Chaperones	TRUE	2370.6/2362.5	210.5/205.6	1026.8/1320	1041.1/1181.3	2730.2/2046	1508.5/1291.1	2250.6/1406	1135.4/1790.1	1241/1842.2	694.27/661.9	1108.8/975.3	1623/1166.4	-3.5015	-0.078478	-0.77025	-0.32165	-1.1837	0.42017	316.27870061249604	0.24835913466137646	12.137093786437001	2.0404720886754157	33.6917	2.803133252750761	56.18104311195775	0.044116392361035366	2.155929526551087	0.3624520088157046	5.984700151472603	0.49792461464011334	*		*		*		FALSE	TRUE	FALSE	TRUE	FALSE	FALSE	FALSE	TRUE
SON	SON_-_34915392.23-P1|SON_-_34915373.23-P1	SON			FALSE	0/357.22	17.451/15.465	9.6684/8.761	17.617/4.9145					62.394/54.31	2.9294/7.2896	126.78/43.557	25.686/23.051	-3.3629	0.26398			-3.2802	-1.7642	44.03862162552457	0.16158542103676238			23.149880873359894	5.155758985596013	7.822644064691843	0.028702652084854056			4.112146827668903	0.9158249268246456	*				*		FALSE	TRUE	FALSE	FALSE	FALSE	FALSE	FALSE	TRUE
MFN2	MFN2_-_12040716.23-P1|MFN2_-_12040541.23-P1	MFN2	MOM	Mitochondrial dynamics and surveillance > Fusion | Mitochondrial dynamics and surveillance > Organelle contact sites	TRUE	1893/1193.4	124.88/181.94	1440.6/919.91	167.64/203.34	2567.5/2137.2	252.29/97.234	2318.4/2322.9	162.6/48.36	1672.7/1961.7	99.599/54.672	2533.3/1878.6	28.54/68.23	-3.322	-2.6631	-3.743	-4.4465	-4.5404	-5.4819	316.27870061249604	137.3112777011351	206.14868048735124	290.31014085043716	293.37541884943323	240.96014982225034	56.18104311195775	24.39080088967801	36.618488325342184	51.56821027584726	52.11270004097604	42.80209998084452	*	*	*	*	*	*	FALSE	TRUE	FALSE	FALSE	TRUE	FALSE	FALSE	FALSE
RPS27A	RPS27A_-_55459862.23-P1P2|RPS27A_+_55459832.23-P1P2	RPS27A			FALSE	148.16/292.27	14.724/27.746	9.6684/40.885	89.221/157.88	70.846/15.193	25.229/12.154	76.914/103.26	22.557/47.616	105.98/36.931	26.365/39.364	69.373/70.07	70.399/88.514	-3.3145	2.2449	-1.1605	-1.3357	-1.0974	0.18606	50.83791375975915	2.7323590176540846	1.211782119280769	2.803602715562657	2.1909523139156293	0.1572659810517304	9.03041	0.48535288487936096	0.21525061078653815	0.4980080059985055	0.38918202890667347	0.027935383711901192	*						FALSE	TRUE	FALSE	TRUE	FALSE	FALSE	FALSE	FALSE
SMU1	SMU1_+_33076608.23-P1P2|SMU1_-_33076622.23-P1P2	SMU1			FALSE	19.755/0	0/0	0/5.8407	21.595/0.61431					17.949/2.1724	0/26.972	11.961/20.832	43.761/6.4542	-3.1476	1.6265			0.3892	0.58571	13.277423658203126	0.8021683066710971			0.2146559260593157	0.3241025643556762	2.358487971250271	0.14249031671389914			0.038129642662693926	0.0575708	*						FALSE	TRUE	FALSE	FALSE	FALSE	FALSE	FALSE	FALSE
RPS13	RPS13_+_17099232.23-P1P2|RPS13_+_17099153.23-P1P2	RPS13			FALSE	65.19/276.04	10.361/27.746	37.707/40.885	57.965/72.489	104.96/51.487	29.213/131.67	71.42/85.4	34.776/9.6721	164.1/145.55	24.9/40.093	62.196/43.557	60.886/62.697	-3.0972	0.71679	0.039876	-1.7737	-2.2179	0.22091	33.325579804708546	0.6185960876347095	0.028997991577819574	4.504608316733061	17.466761925939704	0.16664248799056985	5.9196709487978305	0.10988211789472907	0.00515096	0.8001600915735668	3.1026461879575264	0.029600946203306274	*				*		FALSE	TRUE	FALSE	TRUE	FALSE	FALSE	FALSE	TRUE
TTC1	TTC1_-_159436216.23-P1P2|TTC1_-_159436177.23-P1P2	TTC1			FALSE	838.59/552.07	46.899/114.17	496.95/697.96	160.82/296.71	1138.8/1057.6	140.75/139.77	1324/1223.5	134.4/144.34	1506.9/1933.4	209.45/150.89	1920.9/1696.8	530.85/229.58	-3.0943	-1.3811	-2.96	-3.1829	-3.2479	-2.2472	121.1516261161554	15.791343699492753	134.21820873472464	199.86172888803554	293.37541884943323	139.7651032542684	21.52033860242372	2.805039224768754	23.84137457480558	35.50172801818292	52.11270004097604	24.826677472333856	*	*	*	*	*	*	FALSE	TRUE	FALSE	FALSE	TRUE	FALSE	FALSE	FALSE
ISCA2	ISCA2_-_74960525.23-P1P2|ISCA2_+_74960428.23-P1P2	ISCA2	Matrix	Metabolism > Metals and cofactors > Fe-S cluster biosynthesis | Metabolism > Metals and cofactors > Fe-S-containing proteins	TRUE	3263/3499.2	463.54/358.88	1183.4/1667.5	1716.2/1726.8	3384.8/2901	1625.3/2061.5	2117/2159.1	1742.6/1829.5	1236.8/1031.9	1324.8/1406.2	2082.4/1750.8	1693.4/1372.9	-3.0365	0.27209	-0.76942	-0.25938	0.26737	-0.32187	316.27870061249604	1.499626285646626	15.269775076601592	1.605670919596969	1.620241384157299	2.970494474573423	56.18104311195775	0.26638078644746227	2.7123922357943244	0.2852176481780135	0.2878058208751945	0.5276532305737195	*		*				FALSE	TRUE	FALSE	TRUE	FALSE	FALSE	FALSE	FALSE
SAMM50	SAMM50_+_44351418.23-P1P2|SAMM50_-_44351462.23-P1P2	SAMM50	MOM	Protein import, sorting and homeostasis > Protein import and sorting > SAM | Mitochondrial dynamics and surveillance > Intramitochondrial membrane interactions	TRUE	1432.7/1217.8	269.4/80.964	705.79/762.21	597.27/278.9	1679.3/1665.3	320.02/344.37	1465/1715	545.14/467.98	1376.1/1364.3	150.86/215.04	838.45/1107.9	621.22/431.51	-2.9122	-0.74325	-2.3283	-1.6483	-2.898	-0.88536	189.4351919553134	5.393145898283326	101.86838133565088	43.86267754389966	248.76072555297674	10.561220396642621	33.649647180013005	0.9579923075242409	18.095	7.791390862955778	44.18772753204331	1.8760048566963918	*		*	*	*	*	FALSE	TRUE	FALSE	FALSE	TRUE	FALSE	FALSE	FALSE
SARS	SARS_+_109756585.23-P1P2|SARS_-_109756603.23-P1P2	SARS			FALSE	58.77/186.73	3.272/28.201	0.96684/14.602	24.436/0.61431					53.847/28.241	10.253/0	11.961/54.92	0/11.986	-2.8864	0.62267			-2.7788	-2.3001	20.577525068068727	0.3255430421502758			10.893095501064357	4.531283528484527	3.655215544858871	0.0578267			1.9349563115784165	0.8048984480247837	*				*		FALSE	TRUE	FALSE	FALSE	FALSE	FALSE	FALSE	TRUE
RPS26	RPS26_-_56435953.23-P1P2|RPS26_+_56436127.23-P1P2	RPS26			FALSE	92.353/243.56	16.36/31.84	93.783/8.761	146.62/130.23	20.991/62.46	38.508/26.334	148.33/51.24	62.033/93.745	142.74/119.48	38.082/11.663	66.981/24.619	107.5/82.982	-2.7509	1.4154	-0.35434	-0.35342	-2.3522	1.0402	23.83764472644792	2.0055596606944777	0.21516882187553085	0.37662664318734257	17.48675575691608	1.1447656216494633	4.234315315797749	0.3562504637298617	0.0382207	0.0669007	3.1061977210765184	0.20334637336762407	*				*		FALSE	TRUE	FALSE	TRUE	FALSE	FALSE	FALSE	TRUE
HSPE1	HSPE1-MOB4_-_198365117.23-P1P2|HSPE1-MOB4_+_198365089.23-P1P2	HSPE1	Matrix	Protein import, sorting and homeostasis > Protein homeostasis > Chaperones	TRUE	100.25/219.2	27.267/19.559	78.314/140.18	40.348/75.56	338.48/227.9	71.705/105.34	349.77/253.87	179.52/303.55	691.46/799.44	181.62/150.89	568.14/452.62	307.28/362.35	-2.7189	-0.90304	-1.6666	-0.32027	-2.158	-0.60671	22.11682138255248	1.8595548116521252	10.018793186998879	0.6236968442440795	66.44836705131941	3.035580073521766	3.928642975914507	0.3303154111869046	1.7796527267835056	0.11078817266989939	11.803319562145292	0.5392144796663811	*		*		*		FALSE	TRUE	FALSE	FALSE	TRUE	FALSE	FALSE	FALSE
EIF3I	EIF3I_-_32688045.23-P1P2|EIF3I_+_32688206.23-P1P2	EIF3I			FALSE	453.86/438.41	97.616/36.843	124.72/181.06	294.37/407.29	590.38/458.32	25.229/135.05	617.14/656.8	264.11/189.72	904.28/708.2	68.841/129.75	583.69/486.7	367.22/222.21	-2.7122	1.193	-2.6948	-1.485	-3.0087	-0.85857	56.06787137271765	3.3149214023074007	54.164188983967634	16.03578752703018	169.21496929040882	5.911474107568744	9.95942	0.5888342839879033	9.621263242006265	2.848460135461561	30.05789977789437	1.0500636971423676	*		*	*	*		FALSE	TRUE	FALSE	FALSE	TRUE	FALSE	FALSE	FALSE
DBR1	DBR1_+_137893744.23-P1P2|DBR1_+_137893673.23-P1P2	DBR1			FALSE	1227.3/933.65	214.86/120.99	479.55/525.66	696.72/591.58	1346.1/1580.1	261.59/273.47	899.16/1402.9	265.99/436.73	837.62/936.3	213.11/287.94	671/594.65	633.59/633.43	-2.6785	0.35734	-2.4468	-1.709	-1.8198	0.001555	125.02487621318633	1.1227784366741846	102.91478079895506	36.185852330137735	52.14439605312958	0.00321698	22.208349620121986	0.19944075789426294	18.280901387690022	6.427745295100291	9.26248	0.000571437	*		*	*	*		FALSE	TRUE	FALSE	FALSE	TRUE	FALSE	FALSE	FALSE
PMPCB	PMPCB_+_102937876.23-P1|PMPCB_-_102938097.23-P1	PMPCB	Matrix	Protein import, sorting and homeostasis > Protein import and sorting > Preprotein cleavage | Protein import, sorting and homeostasis > Protein homeostasis > Proteases	TRUE	1041.6/860.58	67.622/257.9	443.78/592.83	453.49/746.39	897.38/879.51	640.03/835.27	899.16/1159.1	582.73/706.81	710.26/881.99	369.84/371.77	871.94/784.98	1052.2/864.86	-2.5395	0.21064	-0.26801	-0.67374	-1.1003	0.21014	96.64195088001325	0.5437250871598327	0.9241247047401671	4.8485688563388605	15.999349046370405	0.8061799739838872	17.16664953504369	0.0965827	0.1641536081224854	0.8612582997898749	2.8419875154308203	0.14320291498186416	*				*		FALSE	TRUE	FALSE	TRUE	FALSE	FALSE	FALSE	TRUE
VARS	VARS_+_31763457.23-P1P2|VARS_+_31763097.23-P1P2	VARS			FALSE	723.02/1096	191.41/123.27	700.96/665.84	332.45/524.01	1511.4/1820.6	99.59/115.47	1382.6/1420.7	139.1/195.67	931.63/716.89	195.54/126.84	1178.1/897.66	351.04/347.6	-2.5237	-0.67309	-3.9411	-3.0583	-2.3472	-1.5683	91.18538620599404	4.244590164486141	206.14868048735124	192.79107516891975	89.59259209803481	36.29346143310551	16.197392058645207	0.753973	36.618488325342184	34.24575756979644	15.914461737145734	6.446860055725537	*		*	*	*	*	FALSE	TRUE	FALSE	FALSE	TRUE	FALSE	FALSE	FALSE
PHB	PHB_+_47492183.23-P1P2|PHB_+_47492231.23-P1P2	PHB	MIM	Protein import, sorting and homeostasis > Protein homeostasis > Chaperones	TRUE	475.1/470.88	57.261/106.44	109.25/262.83	248.91/293.64	451.31/307.24	115.52/307.91	340.62/361.01	188.92/143.59	680.35/475.75	177.96/182.97	325.33/404.32	380.53/441.65	-2.5163	0.54171	-0.83811	-1.0728	-1.674	0.17179	48.912289551139374	1.0813511817281887	3.246271434706343	5.0743373134155485	29.279882059942988	0.36375288787858506	8.688360748464994	0.19208197467040422	0.5766398909353185	0.9013618774123399	5.201027805973296	0.064614	*				*		FALSE	TRUE	FALSE	TRUE	FALSE	FALSE	FALSE	TRUE
RARS2	RARS2_-_88299642.23-P1P2|RARS2_+_88299680.23-P1P2	RARS2	Matrix	Mitochondrial central dogma > Translation > mt-tRNA synthetases	TRUE	1961.6/1217.8	285.21/269.28	1005.5/943.27	844.47/892.6	1359.2/996.83	625.43/624.59	1078.6/1019.4	719.96/850.4	1034.2/897.19	844.4/798.21	1491.5/1163.7	769.63/835.35	-2.5153	-0.16574	-0.91332	-0.41745	-0.23339	-0.72558	153.8900504197694	0.5844757816267706	9.422922011039155	2.117452694910208	1.1894180357406043	9.4728	27.335712270195245	0.1038212785808171	1.6738072678229867	0.37612618525972735	0.21127804627588273	1.6826663822034944	*		*			*	FALSE	TRUE	FALSE	TRUE	FALSE	FALSE	FALSE	FALSE
SF3A1	SF3A1_+_30752830.23-P1|SF3A1_-_30752688.23-P1	SF3A1			FALSE	11.853/0	0/0	0/2.9203	0/0					0.85471/47.792	5.1264/0	13.157/30.301	9.5134/13.83	-2.4965	-0.91233			-2.8292	-0.84289	4.897909474488164	0.2822878999015992			8.436696940630588	0.5147329753196476	0.870023	0.050143208011299026			1.498622681913732	0.0914328					*		FALSE	TRUE	FALSE	FALSE	FALSE	FALSE	FALSE	TRUE
OXA1L	OXA1L_-_23235932.23-P1P2|OXA1L_+_23236287.23-P1P2	OXA1L	MIM	Protein import, sorting and homeostasis > Protein import and sorting > OXA | Mitochondrial central dogma > Translation	TRUE	1219.4/1266.5	205.05/237.89	607.17/607.43	580.79/619.23	1670.1/1134.4	517.87/473.34	1064/1183.2	629.73/525.27	535.9/521.37	377.89/220.88	821.71/617.38	563.19/580.87	-2.4832	-0.017406	-1.4986	-0.959	-0.8182	-0.33047	117.8226078079239	0.034309228559899325	30.741338776674397	10.271102675447727	6.2756258107032314	1.4525822270825726	20.92900026464423	0.0060944	5.460628476679047	1.8244708262023088	1.1147484909443919	0.25802428227177726	*		*	*			FALSE	TRUE	FALSE	FALSE	FALSE	FALSE	FALSE	FALSE
RPLP0	RPLP0_-_120638895.23-P1P2|RPLP0_-_120638701.23-P1P2	RPLP0			FALSE	133.84/178.61	43.627/10.917	29.005/14.602	91.494/50.988	143/365.48	119.51/26.334	102.55/244.55	50.754/62.497	389.75/345.41	32.223/53.214	600.43/460.19	97.988/77.45	-2.4754	1.6636	-1.7878	-1.5989	-3.0756	-2.5822	17.111270261541733	1.4942939380402136	10.706041114378303	6.59112	88.07141469737473	62.62607704761542	3.039499689363701	0.2654335938284726	1.9017295702824053	1.1707894442137206	15.64425279496304	11.124360659542495	*		*		*	*	FALSE	TRUE	FALSE	FALSE	TRUE	FALSE	FALSE	FALSE
AARS	AARS_+_70323362.23-P1P2|AARS_-_70323332.23-P1P2	AARS			FALSE	1242.6/779.39	134.15/233.34	476.65/572.39	448.94/641.96	1306.7/1353	212.46/68.199	1199.5/1318.3	229.33/124.25	783.77/992.78	224.1/95.494	936.53/1081.4	220.71/239.73	-2.4536	0.05635	-3.2352	-2.825	-2.4674	-2.1269	93.94055018749204	0.11185421718162372	206.14868048735124	139.74603233658505	108.87627899355996	70.69501427979333	16.686795822241347	0.0198688	36.618488325342184	24.82328987763817	19.339850935776422	12.557657652450267	*		*	*	*	*	FALSE	TRUE	FALSE	FALSE	TRUE	FALSE	FALSE	FALSE
PHB2	PHB2_+_7079788.23-P1P2|PHB2_-_7079800.23-P1P2	PHB2	MIM	Protein import, sorting and homeostasis > Protein homeostasis > Chaperones	TRUE	526.96/1096	102.52/200.14	320.99/186.9	373.93/525.85	520.85/363.79	377.11/313.98	454.16/362.56	279.15/407.72	732.49/627.82	255.59/166.2	458.1/499.96	530.85/340.23	-2.4151	0.82259	-0.35528	-0.24915	-1.6846	-0.13702	73.34924578170163	2.5787416721222396	0.8906914947532509	0.5278727828201483	34.39249136349202	0.3240292919878868	13.029132633690072	0.4580656135728969	0.15821481866872644	0.0937668	6.109187992356508	0.0575578	*				*		FALSE	TRUE	FALSE	TRUE	FALSE	FALSE	FALSE	TRUE
QARS	QARS_-_49142149.23-P1P2|QARS_-_49142355.23-P1P2	QARS			FALSE	483.99/511.48	94.344/90.971	141.16/110.97	434.17/280.74	661.22/551.17	95.606/59.421	320.47/535.69	43.235/93.745	547.87/823.33	186.75/150.17	757.12/600.33	331.07/303.35	-2.4128	1.4962	-2.9511	-2.6264	-2.0186	-1.095	46.217520209317236	4.2659205927194055	79.06406972984603	45.359250317490236	52.47446283960894	11.649170726417033	8.209684972080101	0.7577616458763466	14.04426507854388	8.057229249639578	9.321114742661294	2.069259047580436	*		*	*	*	*	FALSE	TRUE	FALSE	FALSE	TRUE	FALSE	FALSE	FALSE
VPS13D	VPS13D_-_12290177.23-P1P2|VPS13D_+_12290170.23-P1P2	VPS13D	MOM	Mitochondrial dynamics and surveillance > Mitophagy | Mitochondrial dynamics and surveillance > Autophagy	TRUE	2218.4/3734.6	507.71/675.92	2487.7/1822.3	826.85/1076.9	3026.7/3767	933.49/629.32	2712.1/2978.1	633.49/584.04	2542.8/3608.3	489.21/524.12	1867.1/2820.8	916.14/726.55	-2.3285	-1.178	-2.1186	-2.2227	-2.5994	-1.5117	231.6501011085961	33.270608399292016	150.43824289742864	149.2725400791421	293.37541884943323	71.64544980449212	41.14834256011616	5.909906298533206	26.722562706689214	26.515497228795635	52.11270004097604	12.726484889582684	*	*	*	*	*	*	FALSE	TRUE	FALSE	FALSE	TRUE	FALSE	FALSE	FALSE
TOMM22	TOMM22_+_39078005.23-P1P2|TOMM22_-_39078185.23-P1P2	TOMM22	MOM	Protein import, sorting and homeostasis > Protein import and sorting > TOM	TRUE	1086.5/1128.5	215.41/229.7	411.87/481.86	833.11/546.74	1033.8/627.13	617.46/871.06	1007.2/890.48	1026.4/667.37	724.79/710.37	540.47/361.56	885.1/619.27	502.31/500.66	-2.3099	0.62546	-0.15794	-0.16385	-0.66877	-0.58393	88.2947	2.4821050416424306	0.42576032093568783	0.4909185053774765	5.564410426913394	3.8965726026172325	15.68391544532485	0.44089990910823784	0.0756284	0.0872026	0.9884142734924887	0.6921538281034122	*						FALSE	TRUE	FALSE	TRUE	FALSE	FALSE	FALSE	FALSE
SCFD1	SCFD1_-_31091597.23-P1P2|SCFD1_-_31091592.23-P1P2	SCFD1			FALSE	47.905/267.92	19.632/43.666	32.872/78.849	87.516/58.974	209.91/88.626	67.721/74.276	67.757/152.17	109.97/133.92	80.343/34.758	113.51/42.28	55.02/121.2	129.38/160.43	-2.2831	0.38486	-1.0615	0.14794	0.43029	0.71137	14.214406820326175	0.33529222723415797	2.480736562215381	0.1363262765184918	0.4406201118166968	1.013161111985421	2.5249256457584535	0.0595584	0.44065682412799734	0.024215833704722953	0.078268	0.17996927393966625	*						FALSE	TRUE	FALSE	FALSE	FALSE	FALSE	FALSE	FALSE
NDUFAB1	NDUFAB1_-_23607588.23-P1P2|NDUFAB1_+_23607647.23-P1P2	NDUFAB1	MIM	OXPHOS > Complex I > CI subunits | Metabolism > Lipid metabolism > Type II fatty acid synthesis | Metabolism > Metals and cofactors > Fe-S cluster biosynthesis | OXPHOS > OXPHOS subunits	TRUE	1505.8/1096	290.12/269.73	740.6/706.72	825.72/618.61	1475.9/1170.7	1009.2/1129.7	1073.1/1071.4	976.55/1223.1	988.04/914.57	1012.1/1092.7	1493.9/1271.7	1294.8/1428.2	-2.2124	-0.0029774	-0.30708	0.036621	0.14556	-0.022382	92.70403726760598	0.00614511	1.4880231087433071	0.0876026	0.590371	0.0722807	16.467152243568233	0.00109156	0.26431969734921246	0.015560969467769737	0.104868	0.012839325100097372	*						FALSE	TRUE	FALSE	TRUE	FALSE	FALSE	FALSE	FALSE
NUP205	NUP205_-_135242670.23-P1P2|NUP205_-_135242651.23-P1P2	NUP205			FALSE	78.525/8.1187	14.724/2.7291	29.972/5.8407	17.049/39.93	80.029/76.809	21.246/1.3505	43.951/17.08	37.596/31.992	227.35/225.93	1.4647/21.869	211.71/179.91	39.956/22.129	-2.188	0.64133	-2.691	0.18366	-4.1676	-2.6187	4.4197823259038715	0.3794891762856815	11.304229473662854	0.10928843088257266	151.82830279275117	26.229943696585156	0.7850923281150718	0.0674092	2.0079866338689025	0.0194131	26.96948105672696	4.659262842512932			*		*	*	FALSE	TRUE	FALSE	FALSE	FALSE	FALSE	FALSE	TRUE
LONP1	LONP1_+_5720108.23-P1P2|LONP1_+_5720103.23-P1P2	LONP1	Matrix	Protein import, sorting and homeostasis > Protein homeostasis > Proteases	TRUE	1482.1/1583.1	386.64/291.11	659.38/791.41	739.34/732.26	840.96/1235.7	338.61/321.41	1201.3/1128.8	328.96/427.8	580.35/832.02	352.99/218.69	716.45/802.02	561.29/638.04	-2.1739	0.020514	-1.6507	-1.6199	-1.3018	-0.33989	103.90361145331264	0.044110299214636974	29.422025918623035	32.3381	20.363241380860643	1.58034	18.456548807245323	0.00783538	5.226277025212969	5.744258826590699	3.617152023521794	0.2807183625501957	*		*	*	*		FALSE	TRUE	FALSE	FALSE	TRUE	FALSE	FALSE	FALSE
YARS2	YARS2_-_32908772.23-P1P2|YARS2_+_32908426.23-P1P2	YARS2	Matrix	Mitochondrial central dogma > Translation > mt-tRNA synthetases	TRUE	1492.5/2589.9	474.44/449.85	1205.6/1019.2	985.97/863.11	1880/1759	1013.2/1060.8	1644.5/2135.8	905.11/877.93	880.35/1099.2	918.36/962.96	1565.7/942.16	1084.5/1179.3	-2.1406	-0.26663	-0.81057	-1.0833	-0.07337	-0.14758	131.66034984238632	1.2701146850389304	10.689412885109645	20.282221352833812	0.252891	0.6524553303549874	23.387018399614295	0.22561230882483121	1.8987758738633647	3.6027603187415087	0.0449214	0.1158965841592051	*		*	*			FALSE	TRUE	FALSE	TRUE	FALSE	FALSE	FALSE	FALSE
SUPV3L1	SUPV3L1_+_70940042.23-P1P2|SUPV3L1_+_70940020.23-P1P2	SUPV3L1	Matrix	Mitochondrial central dogma > mtRNA metabolism > mtRNA granules | Mitochondrial central dogma > mtRNA metabolism > mtRNA stability and decay	TRUE	1355.7/1136.6	326.66/246.53	958.13/1112.6	637.62/717.52	1880/1640	950.75/1008.1	1600.5/1395.1	995.34/773.77	844.45/847.23	677.42/701.99	1124.3/930.8	1048.4/927.55	-2.1165	-0.61101	-0.84491	-0.75918	-0.29402	-0.056633	80.07945406865753	4.906158233087872	11.283737827182794	8.181318929814575	1.5472631473134424	0.17331631564919886	14.224629267480736	0.871488	2.0043466730618618	1.453259516427989	0.27484259109582765	0.030786427864528194	*		*	*			FALSE	TRUE	FALSE	TRUE	FALSE	FALSE	FALSE	FALSE
CCNB2	CCNB2_+_59397534.23-P1P2|CCNB2_-_59397520.23-P1P2	CCNB2			FALSE	1485.6/1461.4	353.38/329.32	996.81/1042.6	688.76/712.6	1847.2/991.77	1046.4/1154.7	1219.6/1062.8	993.46/974.65	907.7/1112.3	407.19/511.73	743.96/657.15	812.44/783.72	-2.1067	-0.54065	-0.36692	-0.21358	-1.1346	0.18779	92.88315989758733	3.881437687364397	2.086678980639294	0.792204	21.063596855845585	0.6160590298137921	16.498970055446875	0.6894653912131988	0.37065980587717273	0.14072036289700793	3.7415571796629665	0.10943145664394467	*				*		FALSE	TRUE	FALSE	TRUE	FALSE	FALSE	FALSE	TRUE
TIMM23	TIMM23B_-_51371488.23-P1P2|TIMM23B_-_51371437.23-P1P2	TIMM23	MIM	Protein import, sorting and homeostasis > Protein import and sorting > TIM23 presequence pathway	TRUE	1436.7/1664.3	381.74/340.23	818.91/890.7	797.87/932.53	1258.2/1133.6	755.56/709	1080.5/1086.9	495.32/598.18	764.11/710.37	274.63/117.36	503.55/364.55	332.97/386.33	-2.0997	0.017413	-0.70683	-0.98568	-1.9059	-0.2706	96.74014342614022	0.0400909	5.823648242396929	10.537946579212926	49.0123	0.7542406440327231	17.184091619055508	0.0071214	1.0344630616648365	1.871870694838937	8.706129360617147	0.13397685666828937	*			*	*		FALSE	TRUE	FALSE	TRUE	FALSE	FALSE	FALSE	TRUE
RPL23A	RPL23A_-_27047048.23-P1P2|RPL23A_+_27047315.23-P1P2	RPL23A			FALSE	61.239/154.26	25.631/23.653	29.005/8.761	227.31/73.717					276.93/184.65	24.9/35.719	244/266.08	195.02/106.95	-2.0844	2.9299			-2.8881	-0.75239	8.276922139630141	3.745017121104096			48.7717	2.53384	1.4702416528851336	0.6652328086852407			8.663392596425414	0.4500904524394836	*				*		FALSE	TRUE	FALSE	FALSE	FALSE	FALSE	FALSE	TRUE
RBM8A	RBM8A_-_145507619.23-P1P2|RBM8A_+_145507591.23-P1P2	RBM8A			FALSE	12.347/0	0.54534/0.90971	5.801/14.602	31.256/0					0/6.5171	2.9294/0.72896	1.1961/13.257	0/0	-2.0539	0.56993			-0.58999	-2.4933	1.5268050907950623	0.30160364307073056			0.0536706	3.9089664839455294	0.2712085969222707	0.053574291412182326			0.00953358	0.6943553711724874							FALSE	TRUE	FALSE	FALSE	FALSE	FALSE	FALSE	FALSE
EIF3B	EIF3B_-_2394542.23-P1P2|EIF3B_-_2394510.23-P1P2	EIF3B			FALSE	136.8/64.95	22.904/24.562	68.645/78.849	164.8/158.49	261.08/150.24	53.115/164.76	148.33/281.82	59.213/177.07	205.99/449.68	35.153/24.785	251.18/168.55	138.9/103.27	-2.0423	1.1217	-0.9106	-0.85884	-3.4085	-0.78846	7.479018918580702	1.7687598510549247	2.385398035896202	2.3349258251531246	107.57506938555012	2.3575948406913247	1.3285089494999935	0.3141873709939309	0.4237217037832013	0.414756	19.1087	0.4187829819994377	*				*		FALSE	TRUE	FALSE	FALSE	FALSE	FALSE	FALSE	TRUE
EEF2	EEF2_-_3985443.23-P1|EEF2_+_3985431.23-P1	EEF2			FALSE	1282.1/1753.6	414.46/326.59	623.61/630.79	614.88/648.1	1325.1/1778.4	244.33/336.27	1086/1397.4	421.07/340.01	1111.1/1559.8	88.614/145.06	1336/1475.3	114.16/237.88	-2.0315	0.0098201	-2.4143	-1.7036	-3.5035	-2.9903	87.72519581036543	0.019296864198055055	104.68909437062386	38.316277717548566	293.37541884943323	230.39198772178466	15.582753433230568	0.00342773	18.596075274110493	6.80618	52.11270004097604	40.924862059256306	*		*	*	*	*	FALSE	TRUE	FALSE	FALSE	TRUE	FALSE	FALSE	FALSE
CYB5B	CYB5B_-_69458573.23-P1P2|CYB5B_-_69458630.23-P1P2	CYB5B	MOM	Metabolism > Metals and cofactors > Heme-containing proteins | Metabolism > Detoxification > Xenobiotic metabolism | Metabolism > Detoxification > Amidoxime reducing complex | Metabolism > Electron carriers > Cytochromes	TRUE	629.19/1363.9	208.32/280.19	869.19/1030.9	3.978/304.08	1389.4/1079.5	369.15/339.64	1051.2/1071.4	13.158/141.36	523.08/721.23	546.33/578.07	766.69/690.29	705.89/704.42	-2.0241	-2.6169	-1.7975	-3.7627	-0.14595	-0.046892	58.36039399658621	108.40068471885193	41.56674234360265	290.31014085043716	0.4584082765062306	0.1161626118809942	10.3666	19.255370436775294	7.3835605720751305	51.56821027584726	0.0814277	0.0206341	*	*	*	*			FALSE	TRUE	FALSE	FALSE	FALSE	FALSE	FALSE	FALSE
MRPL21	MRPL21_-_68671264.23-P1P2|MRPL21_+_68671245.23-P1P2	MRPL21	Matrix	Mitochondrial central dogma > Translation > Mitochondrial ribosome	TRUE	181.74/129.9	50.171/25.472	197.23/81.769	115.93/45.459	241.4/190.76	70.377/222.83	236.24/222.82	148.5/138.39	58.975/19.551	75.432/88.933	65.785/170.44	77.058/66.386	-2.0142	-0.78228	-0.5565	-0.67442	1.0468	-0.71187	10.537332523631429	1.7253342309186113	1.0961831783051388	1.6188668616829494	1.208976389238506	1.296588240096921	1.8717616192577158	0.30647361527052275	0.19471660367802424	0.2875616624597203	0.2147522249004205	0.2303148447058737	*						FALSE	TRUE	FALSE	TRUE	FALSE	FALSE	FALSE	FALSE
MRPL51	MRPL51_+_6602410.23-P1P2|MRPL51_-_6602409.23-P1P2	MRPL51	Matrix	Mitochondrial central dogma > Translation > Mitochondrial ribosome	TRUE	1824.3/2127.1	500.08/483.97	1127.3/791.41	896.75/891.98	2138.5/1673.8	1288/1010.8	1672/1447.1	868.46/880.9	693.17/647.37	1187.9/870.38	1498.7/1035	922.8/1010.5	-2.0034	-0.10111	-0.72923	-0.83358	0.61785	-0.38977	109.18563252356566	0.304081	9.038213587766023	10.150850952622934	4.333491379340849	2.94954	19.394801850815686	0.0540143	1.6054709540858132	1.803110338723311	0.7697643424504017	0.5239315730003506	*		*	*			FALSE	TRUE	FALSE	TRUE	FALSE	FALSE	FALSE	FALSE
EIF2B3	EIF2B3_+_45452243.23-P1P2|EIF2B3_+_45452232.23-P1P2	EIF2B3			FALSE	513.62/958.01	154.88/213.33	400.27/265.75	260.84/465.65	716.33/729.26	130.13/161.38	933.95/772.48	140.04/194.93	964.97/695.16	276.09/272.63	1033.4/1118.3	380.53/462.85	-1.993	0.12502	-2.3022	-2.342	-1.5936	-1.3491	42.31306893949496	0.22102437301075087	47.430356934640685	60.298777515743446	36.41222170772231	27.159385852351168	7.5161316449239415	0.0392609	8.425122914063571	10.710959077073198	6.46796	4.824360997153252	*		*	*	*	*	FALSE	TRUE	FALSE	FALSE	TRUE	FALSE	FALSE	FALSE
MRPL19	MRPL19_+_75874011.23-P1P2|MRPL19_-_75874385.23-P1P2	MRPL19	Matrix	Mitochondrial central dogma > Translation > Mitochondrial ribosome	TRUE	1785.8/2687.3	373.01/761.43	1045.1/1436.8	824.01/1020.4	1915.5/2024	857.8/1065.5	2153.6/1573.7	912.63/760.37	647.87/797.26	795.33/914.12	1446.1/1227.2	896.16/860.25	-1.9774	-0.42794	-1.0336	-1.1547	0.24202	-0.6054	119.23628007897419	2.9810915556836726	18.65255288735203	22.927198850590152	1.0096522640254595	6.772936407657174	21.180112915139663	0.5295356054208492	3.313279951773627	4.072591497837152	0.17934599220071215	1.2030864916804396	*		*	*			FALSE	TRUE	FALSE	FALSE	FALSE	FALSE	FALSE	FALSE
MRPL35	MRPL35_+_86426814.23-P1P2|MRPL35_-_86426601.23-P1P2	MRPL35	Matrix	Mitochondrial central dogma > Translation > Mitochondrial ribosome	TRUE	2382.9/2029.7	554.61/574.94	1286.9/1448.5	1107/1257.5	2133.2/1857.8	1011.8/1526.7	2164.6/1896.6	981.24/1193.4	1359/1299.1	1009.2/1219.6	1669.7/1377.7	1125.4/1097.2	-1.964	-0.21001	-0.65234	-0.90053	-0.25395	-0.45499	115.84670355064469	1.013501464670222	7.578675822536138	14.720264632589497	1.7097872530804712	4.500697905866672	20.57801753312191	0.18002973127941455	1.3462111495111926	2.6147819007141293	0.30371198310720066	0.7994654796346514	*		*	*			FALSE	TRUE	FALSE	TRUE	FALSE	FALSE	FALSE	FALSE
RAE1	RAE1_-_55926344.23-P1P2|RAE1_+_55926696.23-P1P2	RAE1			FALSE	164.95/48.712	41.446/12.281	115.05/102.21	155.14/78.018	430.32/407.68	65.065/99.935	336.96/370.32	51.694/66.217	401.71/343.24	76.164/107.16	404.28/342.78	343.43/305.19	-1.9523	0.10096	-2.3305	-2.5644	-2.011	-0.20325	7.110984185358431	0.0992179	30.55093835314186	36.22720171126287	29.965171084344163	0.46226903158838006	1.263134407446366	0.0176242	5.426807374017688	6.43509	5.322756686702461	0.0821135			*	*	*		FALSE	TRUE	FALSE	FALSE	FALSE	FALSE	FALSE	TRUE
FDX1L	FDX1L_+_10426117.23-P1P2|FDX1L_-_10426637.23-P1P2	FDX1L	Matrix	Metabolism > Metals and cofactors > Heme synthesis and processing | Metabolism > Metals and cofactors > Fe-S cluster biosynthesis | Metabolism > Metals and cofactors > Fe-S-containing proteins	TRUE	3180.5/2240.8	683.85/725.95	1003.6/1705.5	2108.9/2103.4	2753.8/3136.5	1301.3/1626	2393.5/1837.6	1662.7/1362.3	891.46/1260	898.59/1019.1	1676.9/1397.6	1322.4/1504.7	-1.9416	0.63644	-1.0083	-0.48386	-0.16578	-0.12096	137.36396368364655	5.9614195740384215	25.026567323232026	4.616292323687906	0.7737610829240152	0.5672871948746131	24.40015957696596	1.0589355826014446	4.445505356535097	0.8199986832887068	0.13744430046640865	0.10076804505138091	*		*				FALSE	TRUE	FALSE	FALSE	FALSE	FALSE	FALSE	FALSE
PGAM5	PGAM5_-_133287684.23-P1P2|PGAM5_+_133287908.23-P1P2	PGAM5	MOM	Mitochondrial dynamics and surveillance > Mitophagy | Mitochondrial dynamics and surveillance > Autophagy	TRUE	2640.2/3336.8	752.02/802.82	1390.3/1486.5	1641.2/1588	2895.5/2380.2	1905.5/1831.2	2399/2173.8	1551.8/1249.9	1289.8/1522.8	918.36/1078.9	2286.9/1814.3	1213/1124.9	-1.9413	0.16662	-0.49737	-0.70638	-0.49349	-0.81034	150.76100100138456	0.732899	5.718330436892281	10.015054345339433	5.588902434491722	17.34802457299854	26.779894695590034	0.13018585688800416	1.015755307522509	1.778988590931008	0.9927648242282535	3.0815547001916137	*			*		*	FALSE	TRUE	FALSE	TRUE	FALSE	FALSE	FALSE	FALSE
FARSA	FARSA_-_13044322.23-P1P2|FARSA_+_13044503.23-P1P2	FARSA			FALSE	1521.6/1396.4	453.18/313.4	1141.8/1051.3	709.22/735.95	1771.1/1868.7	548.41/367.33	1270.9/1649.8	390.99/453.84	1304.3/1251.3	274.63/218.69	1267.8/993.29	662.13/585.48	-1.9257	-0.60109	-1.9885	-1.7871	-2.3684	-0.85684	74.64378286578027	4.979017557081581	74.19721259635708	49.21341892281912	137.22687207596667	11.322767285656536	13.259083128585258	0.8844300912071692	13.179758205628396	8.741850794363925	24.375807796379927	2.0112795322297514	*		*	*	*	*	FALSE	TRUE	FALSE	FALSE	TRUE	FALSE	FALSE	FALSE
ZNF497	ZNF497_-_58874076.23-P1P2|ZNF497_+_58874041.23-P1P2	ZNF497			FALSE	69.635/16.237	15.815/5.4583	4.8342/67.168	25.573/0					24.787/39.103	4.3941/3.6448	92.098/71.017	62.788/22.129	-1.9168	-1.4243			-2.7144	-0.92577	3.2803787276596394	1.9684703541965771			8.642236618876053	1.515572027087167	0.582698	0.3496622365640238			1.535132992289878	0.269213					*		FALSE	TRUE	FALSE	FALSE	FALSE	FALSE	FALSE	TRUE
MRPL39	MRPL39_+_26979780.23-P1P2|MRPL39_+_26979728.23-P1P2	MRPL39	Matrix	Mitochondrial central dogma > Translation > Mitochondrial ribosome	TRUE	1956.2/2598	671.86/543.55	1174.7/1080.5	952.45/884.61	1965.3/1773.4	1161.9/1511.9	1313/1797.3	1242.5/960.51	683.77/1025.4	1149.8/1075.9	1519/1368.3	1144.5/1206	-1.904	-0.29559	-0.48336	-0.49717	0.38062	-0.29654	111.14165533018787	1.5063328687719826	4.132927504875683	3.8292983441839303	2.308176154180349	2.069570600059106	19.742253011497713	0.2675720865096224	0.7341378912976441	0.6802038042603681	0.41000466922645373	0.3676208194860881	*						FALSE	TRUE	FALSE	TRUE	FALSE	FALSE	FALSE	FALSE
RPL19	RPL19_-_37356608.23-P1P2|RPL19_+_37356595.23-P1P2	RPL19			FALSE	173.35/162.37	38.174/50.489	2.9005/26.283	115.93/113.03					257.27/347.58	25.632/92.578	302.61/442.2	249.25/175.18	-1.8973	2.8888			-2.3358	-0.80842	9.85508	3.0690356949692292			35.65253337419938	3.9019449603307566	1.75057	0.545157			6.3330110774689015	0.6931081277756059	*				*		FALSE	TRUE	FALSE	FALSE	FALSE	FALSE	FALSE	TRUE
LETM1	LETM1_-_1857844.23-P1P2|LETM1_-_1857794.23-P1P2	LETM1	MIM	Signaling > Calcium homeostasis > Calcium cycle	TRUE	3105.4/3206.9	922.71/773.71	1929.8/2485.2	1720.8/1645.7	3050.3/3549.3	2039.6/1681.3	2963/3093	2291.5/1564.6	2179.5/2976.2	791.67/664.81	1842/1623.9	1434.6/1466.9	-1.8944	-0.39096	-0.82636	-0.65096	-1.8223	-0.25624	150.14003354898406	3.933040802132878	18.365573114952372	10.73990475033629	139.72443528493014	1.8785714816320371	26.66959134874159	0.6986317271375118	3.2623033196633333	1.9077448169240507	24.819453562110866	0.3336933697845538	*		*	*	*		FALSE	TRUE	FALSE	FALSE	TRUE	FALSE	FALSE	FALSE
AASDHPPT	AASDHPPT_+_105948405.23-P1P2|AASDHPPT_+_105948450.23-P1P2	AASDHPPT			FALSE	1455.9/933.65	278.12/368.43	636.18/657.08	788.21/819.49	1270/816.2	840.54/578	716.03/760.83	600.59/540.89	509.41/375.82	447.46/761.76	656.65/554.88	545.12/591.02	-1.8827	0.31356	-0.5558	-0.37106	0.44909	-0.092541	58.64566102321192	1.0921642270655065	3.3746155156434585	1.37101	1.8323873272724698	0.22972989097406918	10.417313603141046	0.19400271155559745	0.5994378356920443	0.24353423824733356	0.3254896116366311	0.040807252856184285	*						FALSE	TRUE	FALSE	TRUE	FALSE	FALSE	FALSE	FALSE
SEC61A1	SEC61A1_-_127771295.23-P1|SEC61A1_-_127771292.23-P1	SEC61A1			FALSE	201.5/211.09	47.444/63.68	26.105/11.681	45.463/170.16	179.74/189.91	30.541/117.49	108.05/101.7	71.432/40.176	399.15/282.41	141.34/168.39	422.22/420.42	465.2/420.44	-1.8738	2.4515	-1.3087	-0.89829	-1.1328	0.07165	11.497545566756108	2.647489472179269	4.3198458582656265	1.5317413101600257	8.105335090821091	0.1392069714592251	2.042325651132078	0.4702773847461582	0.7673404688024843	0.2720854247087009	1.4397623971909426	0.024727535714198518	*				*		FALSE	TRUE	FALSE	FALSE	FALSE	FALSE	FALSE	TRUE
ZNF259	ZNF259_+_116658668.23-P1P2|ZNF259_-_116658732.23-P1P2	ZNF259			FALSE	349.16/105.54	37.628/85.513	169.2/251.15	100.59/229.75	327.99/324.12	54.443/52.668	476.13/292.69	24.437/90.025	235.05/171.62	125.96/94.765	259.55/260.4	136.99/165.96	-1.8677	-0.34577	-2.5837	-2.7265	-0.87563	-0.7753	12.445716830435497	0.6430758723852277	32.18122004148176	45.885956437451924	3.259297903843409	2.7094312010155166	2.2107506843041875	0.11423049747190876	5.716396668648932	8.15079	0.5789538014919537	0.4812801836429516	*		*	*			FALSE	TRUE	FALSE	FALSE	FALSE	FALSE	FALSE	FALSE
EIF2B2	EIF2B2_-_75469671.23-P1P2|EIF2B2_-_75469856.23-P1P2	EIF2B2			FALSE	683.02/633.26	178.33/182.4	607.17/464.33	448.38/578.68	655.98/1103.2	231.05/191.77	921.14/1173.1	225.57/199.39	811.97/958.02	407.92/262.43	1436.5/1591.7	588.88/330.08	-1.8617	-0.061006	-2.0516	-2.2956	-1.3981	-1.7182	32.6439	0.1241345891152191	42.328993869463595	68.2842	29.018217623285842	63.16083002756562	5.798589552517478	0.022050206635039354	7.518960413270941	12.129422201824609	5.154547973571581	11.219349604933537	*		*	*	*	*	FALSE	TRUE	FALSE	FALSE	TRUE	FALSE	FALSE	FALSE
POLL	POLL_+_103347853.23-P1P2|POLL_-_103347606.23-P1P2	POLL			FALSE	1203.1/2119	448.81/465.77	977.47/765.13	709.22/753.15	1225.4/1418.9	891/1098.6	1216/1694.8	764.13/557.26	800.86/779.89	602.72/492.78	1275/1527.3	588.88/548.6	-1.8586	-0.25262	-0.41	-1.1381	-0.52821	-1.2993	77.85041143221225	0.9957646336405325	2.384660282091172	18.071880791283277	3.9284125294850236	32.011780049944385	13.828681199482459	0.1768791123258816	0.4235906555075946	3.210134327360813	0.6978096003719109	5.686298797843797	*			*		*	FALSE	TRUE	FALSE	TRUE	FALSE	FALSE	FALSE	FALSE
TRIAP1	TRIAP1_+_120884159.23-P1P2|TRIAP1_-_120884014.23-P1P2	TRIAP1	IMS	Metabolism > Lipid metabolism > Cardiolipin synthesis | Metabolism > Lipid metabolism > Phospholipid metabolism	TRUE	794.63/755.04	185.42/244.26	737.7/379.64	331.31/588.51	768.8/842.37	327.98/389.61	640.95/735.21	281.03/366.79	823.09/636.51	435.01/535.06	992.75/857.89	514.67/572.58	-1.8458	-0.28009	-1.1646	-1.0846	-0.58841	-0.76625	37.29764702306569	0.8716976828356497	11.19854140631242	8.838242804738274	4.466062793725537	7.6543714535436935	6.625234994704057	0.15484092038175148	1.9892131095792949	1.5699498546230373	0.793313	1.359657073946783	*		*	*		*	FALSE	TRUE	FALSE	FALSE	FALSE	FALSE	FALSE	FALSE
NFU1	NFU1_-_69664510.23-P1P2|NFU1_+_69664560.23-P1P2	NFU1	Matrix	Metabolism > Metals and cofactors > Fe-S cluster biosynthesis | Metabolism > Metals and cofactors > Fe-S-containing proteins	TRUE	1818.4/1631.9	506.62/453.95	845.98/1133.1	1166.7/1381	1420.8/1784.3	1264.1/1272.8	1100.6/1425.4	1140.1/1369.7	593.17/590.89	711.11/902.45	956.87/779.29	782/1018.8	-1.8426	0.36402	-0.33707	-0.0092724	0.44586	0.052705	79.13290981094897	1.83458	1.9810084052943886	0.022367834754000466	2.2569529975160267	0.1452629147205572	14.05649324173282	0.3258786728049318	0.3518893887178108	0.00397323	0.400906	0.0258033	*						FALSE	TRUE	FALSE	TRUE	FALSE	FALSE	FALSE	FALSE
RBM22	RBM22_-_150080586.23-P1P2|RBM22_-_150080593.23-P1P2	RBM22			FALSE	67.66/292.27	40.355/58.676	27.071/29.203	88.084/76.175	158.75/146.02	10.623/68.199	51.276/1.5527	26.317/78.865	13.675/112.96	51.997/43.009	46.647/68.176	97.988/38.725	-1.8409	1.5125	-1.9243	0.96706	-0.40719	0.24777	9.810369342307844	1.501000636419847	8.337931922228444	0.6672384643901923	0.4450386425453439	0.19795184448735997	1.7426300977494582	0.2666249143634166	1.481078908823547	0.11852253364285137	0.0790529	0.035162472489292045	*		*				FALSE	TRUE	FALSE	FALSE	FALSE	FALSE	FALSE	FALSE
EIF2S1	EIF2S1_-_67827085.23-P1P2|EIF2S1_-_67827080.23-P1P2	EIF2S1			FALSE	187.67/105.54	30.539/50.034	114.09/29.203	139.23/144.98	165.31/191.6	14.607/76.977	142.84/165.36	10.339/49.104	240.17/275.89	34.42/13.85	279.88/154.34	85.62/80.216	-1.838	0.97813	-1.9393	-2.3359	-3.3653	-1.378	8.180627183870676	1.3992012924162198	9.63547	14.39823325642958	83.71758182912235	6.808548985535104	1.453136640595309	0.24854214962724827	1.711562077576095	2.5575790015229827	14.870875164411709	1.2094124054053073	*		*	*	*		FALSE	TRUE	FALSE	FALSE	TRUE	FALSE	FALSE	FALSE
MRPL15	MRPL15_-_55047895.23-P1P2|MRPL15_-_55047812.23-P1P2	MRPL15	Matrix	Mitochondrial central dogma > Translation > Mitochondrial ribosome	TRUE	969.46/1372.1	318.48/335.23	520.16/762.21	641.03/657.31	1495.6/1122.6	990.59/623.24	1082.3/807.41	653.22/521.55	396.59/629.99	568.3/612.33	958.06/745.21	625.03/709.03	-1.8376	0.017832	-0.69741	-0.68485	0.20135	-0.35201	54.448720825583024	0.036014	6.107332284196669	4.677760025068848	0.6196078399429726	1.8229832329075308	9.671805044630224	0.00639721	1.084854268381132	0.830917	0.11006183692082559	0.3238191487508206	*						FALSE	TRUE	FALSE	FALSE	FALSE	FALSE	FALSE	FALSE
RPL18A	RPL18A_-_17970722.23-P1P2|RPL18A_+_17970907.23-P1P2	RPL18A			FALSE	202.98/357.22	91.617/64.135	37.707/67.168	443.26/447.22	404.08/470.14	94.279/138.42	325.97/434.76	225.57/145.08	362.4/297.62	96.67/51.756	403.08/435.57	226.42/154.9	-1.8334	3.0619	-1.9005	-1.0333	-2.1378	-1.133	14.404889744221961	8.87657	19.34971190882323	5.024513046486295	31.07372959871887	8.152063524901068	2.55876	1.5767585142002962	3.437117317253231	0.8925115208029529	5.519671539228425	1.4480628365329453	*	*	*		*	*	FALSE	TRUE	TRUE	FALSE	TRUE	FALSE	FALSE	FALSE
FARSB	FARSB_-_223520739.23-P1P2|FARSB_-_223520751.23-P1P2	FARSB			FALSE	1374.9/1177.2	411.19/329.32	1205.6/1147.7	684.21/805.36	1432.7/1446.7	442.18/560.45	1487/1193.3	536.68/501.46	889.75/801.61	215.31/236.18	1014.3/894.82	497.55/326.4	-1.7824	-0.65909	-1.5201	-1.3667	-1.9007	-1.2103	55.14527505093634	6.249630478161051	32.4605	24.936178943656287	55.20002570535362	19.406957738099674	9.795534979300523	1.1101309024206194	5.7660095554561535	4.429449537917117	9.805260417245817	3.4472859767182262	*		*	*	*	*	FALSE	TRUE	FALSE	FALSE	TRUE	FALSE	FALSE	FALSE
ORAOV1	ORAOV1_+_69490047.23-P1P2|ORAOV1_-_69490100.23-P1P2	ORAOV1			FALSE	351.63/324.75	103.61/92.791	112.15/110.97	162.53/209.48	680.9/325.81	43.82/31.061	252.72/356.35	48.874/33.48	313.68/180.31	317.11/542.35	178.22/407.16	709.7/863.01	-1.7736	0.73234	-3.7137	-2.8568	0.79647	1.4227	15.88409007812294	1.2099401362672022	135.89123208232192	43.01136079077615	3.013179018636363	8.617946917884685	2.8215138981698074	0.21492341667926415	24.138556132199906	7.6401702366014215	0.5352353478821891	1.5308183775658073	*		*	*		*	FALSE	TRUE	FALSE	FALSE	FALSE	FALSE	TRUE	FALSE
POLR3B	POLR3B_-_106751759.23-P1P2|POLR3B_-_106751729.23-P1P2	POLR3B			FALSE	1064.3/1648.1	274.31/525.81	685.49/893.62	486.45/686.8	901.31/1438.3	416.95/546.94	844.22/1064.4	309.22/296.86	592.31/732.09	488.48/434.46	772.67/646.73	607.9/494.2	-1.7587	-0.42797	-1.2776	-1.6517	-0.5201	-0.36443	56.692546751828374	2.140615492098035	18.61111762917285	28.538021523471322	3.31506	1.6786501639787097	10.07037908978089	0.3802406264310195	3.305919746923881	5.069250045719882	0.5888581832281767	0.29818105692779223	*		*	*			FALSE	TRUE	FALSE	FALSE	FALSE	FALSE	FALSE	FALSE
RPS18	RPS18_+_33239917.23-P1P2|RPS18_+_33239879.23-P1P2	RPS18			FALSE	112.11/146.14	34.902/40.027	34.806/52.566	115.93/99.519	137.76/166.28	42.492/54.019	117.2/102.48	69.552/116.06	213.68/139.03	13.915/40.093	89.706/94.689	113.21/153.98	-1.7583	1.2828	-1.6353	-0.2407	-2.6629	0.53024	6.678774514582824	1.5357638897869708	5.8347259896887715	0.2444986457610178	30.963970269343456	0.684114	1.1863603784010157	0.27279996134681483	1.0364308179411241	0.0434306	5.500174830775918	0.12152008560211884					*		FALSE	TRUE	FALSE	FALSE	FALSE	FALSE	FALSE	TRUE
PRPF31	PRPF31_-_54619172.23-P1P2|PRPF31_-_54619200.23-P1P2	PRPF31			FALSE	80.5/56.831	16.905/22.288	2.9005/5.8407	90.357/54.674					77.779/91.24	132.55/48.111	55.02/161.92	143.65/124.47	-1.758	3.7749			0.095057	0.3031	3.9609032895585496	2.755302398703292			0.091692	0.3604039548422195	0.703581	0.48942835084454733			0.016287374066732002	0.0640191							FALSE	TRUE	FALSE	FALSE	FALSE	FALSE	FALSE	FALSE
RPS3	RPS3_-_75110633.23-P1|RPS3_-_75110586.23-P1	RPS3			FALSE	232.61/462.77	83.982/121.45	39.64/67.168	253.46/190.44	186.3/249.84	78.344/147.2	135.51/176.23	80.831/127.97	486.33/364.96	83.488/56.859	160.28/344.67	203.59/177.95	-1.7493	2.0349	-0.94523	-0.57374	-2.5836	-0.40247	15.80576325127617	3.901598577729923	2.6613045109852163	0.9702916374851049	62.60922381019372	0.926942	2.807600590611065	0.6930465993331499	0.4727313700738051	0.172354	11.121366994599736	0.16465401975825014	*				*		FALSE	TRUE	FALSE	FALSE	FALSE	FALSE	FALSE	TRUE
EIF2B5	EIF2B5_-_183853234.23-P1P2|EIF2B5_+_183853180.23-P1P2	EIF2B5			FALSE	502.26/690.09	154.33/201.05	242.68/362.12	423.94/217.47	658.6/531.76	45.147/82.379	531.07/664.56	173.88/87.793	899.15/758.16	221.9/134.13	1058.5/1086.1	267.33/288.59	-1.7407	0.084516	-3.2025	-2.1834	-2.2124	-1.9439	25.641132802333097	0.13404959138149733	98.74292169403343	37.27344393508696	77.78783904024662	60.59084490959742	4.554671511605402	0.023811422830433474	17.539848019958576	6.620935765174713	13.817566374981688	10.76283943074207	*		*	*	*	*	FALSE	TRUE	FALSE	FALSE	TRUE	FALSE	FALSE	FALSE
VPS28	VPS28_-_145653878.23-P1P2|VPS28_-_145653897.23-P1P2	VPS28			FALSE	0.98773/32.475	8.7254/0	0.96684/2.9203	2.8414/6.1431					82.907/247.65	172.1/175.68	258.35/127.83	490.89/476.69	-1.7253	0.89983			0.072844	1.3206	1.3611714270737687	0.5297365530349215			0.0960911	5.224826614575213	0.24178684963326005	0.0940979			0.017068793071404843	0.9280935096720099							FALSE	TRUE	FALSE	FALSE	FALSE	FALSE	FALSE	FALSE
RPL12	RPL12_-_130213255.23-P1P2|RPL12_+_130213322.23-P1P2	RPL12			FALSE	589.18/1039.2	275.4/218.33	329.69/370.88	403.48/645.03	729.45/953.78	346.57/318.04	767.31/840.02	527.28/433.76	356.41/278.06	73.235/15.308	406.67/553.93	89.426/174.26	-1.7176	0.58037	-1.338	-0.7408	-2.8134	-1.8572	33.27619965629955	1.8469171956381683	15.518070317569789	4.774923438373608	60.23522628308896	25.969602699143238	5.9109	0.3280705731730341	2.756497278626213	0.8481765576627841	10.699670379684898	4.613018094533477	*		*		*	*	FALSE	TRUE	FALSE	FALSE	TRUE	FALSE	FALSE	FALSE
MRPL37	MRPL37_-_54665919.23-P1P2|MRPL37_-_54665902.23-P1P2	MRPL37	Matrix	Mitochondrial central dogma > Translation > Mitochondrial ribosome	TRUE	1373.9/1542.6	535.52/356.15	847.92/1042.6	877.43/902.42	1743.6/1400.3	1022.5/1171.5	1309.4/1314.4	803.61/518.57	669.24/810.3	768.23/991.39	1124.3/826.64	1017/933.09	-1.7074	-0.086894	-0.51859	-0.98763	0.24981	-0.00065875	56.837555085700025	0.2504337262313613	4.095663207797505	12.373505654788952	1.075431280750529	0.0016709	10.096137129892536	0.0444849	0.7275185803018936	2.1979237087149137	0.1910304140961375	0.000296805	*			*			FALSE	TRUE	FALSE	FALSE	FALSE	FALSE	FALSE	FALSE
MRPL52	MRPL52_-_23299346.23-P1P2|MRPL52_-_23299296.23-P1P2	MRPL52	Matrix	Mitochondrial central dogma > Translation > Mitochondrial ribosome	TRUE	1308.7/1396.4	382.28/448.49	668.08/753.45	636.48/572.54	1432.7/982.48	784.77/912.24	1587.7/1520.1	643.82/673.33	662.4/697.33	695.73/735.52	1127.9/895.76	863.81/892.52	-1.7008	-0.23325	-0.5086	-1.2372	0.073846	-0.20419	52.479	0.7781686225103646	3.2280011997302225	22.78626979614516	0.20586762090644695	0.8955811793524053	9.321924045559777	0.13822721809898655	0.5733945226671701	4.047558066031063	0.0365686	0.1590833804173898	*			*			FALSE	TRUE	FALSE	FALSE	FALSE	FALSE	FALSE	FALSE
TARS2	TARS2_-_150459943.23-P1P2|TARS2_-_150459914.23-P1P2	TARS2	Matrix	Mitochondrial central dogma > Translation > mt-tRNA synthetases	TRUE	931.43/673.85	246.49/250.17	634.24/508.14	523.39/530.77	1352.6/860.09	382.43/488.2	1073.1/712.7	566.75/505.18	400/434.48	458.45/478.93	691.34/635.37	515.62/503.42	-1.6885	-0.11575	-1.3437	-0.7353	0.16737	-0.37997	31.62265731635916	0.2713216331490862	19.762029214583663	5.110071124993477	0.4258645141023046	1.7055778668870163	5.617178363780237	0.0481953	3.5103578367250563	0.9077093260547126	0.0756469	0.30296426374844715	*		*				FALSE	TRUE	FALSE	FALSE	FALSE	FALSE	FALSE	FALSE
INTS8	INTS8_+_95835564.23-P1P2|INTS8_+_95835490.23-P1P2	INTS8			FALSE	480.53/673.85	252.49/105.07	326.79/341.68	527.37/410.97	636.3/594.22	308.07/301.16	439.51/708.82	138.16/308.02	911.12/999.3	35.153/26.972	918.59/1346.5	162.68/131.85	-1.6853	0.48801	-1.0118	-1.3599	-4.8984	-2.9346	23.183089540332087	1.3656940630787264	6.7692190979943385	12.1777	293.37541884943323	178.49334616943446	4.1180457312221375	0.24259021200917144	1.2024261805876475	2.1631461519726782	52.11270004097604	31.706031284821826	*			*	*	*	FALSE	TRUE	FALSE	FALSE	FALSE	FALSE	FALSE	TRUE
RPL35	RPL35_+_127624168.23-P1P2|RPL35_-_127624006.23-P1P2	RPL35			FALSE	335.83/519.6	90.526/175.57	109.25/64.247	321.65/322.51	628.43/511.5	197.85/305.88	393.73/546.56	235.91/227.67	505.13/469.23	165.51/91.849	348.06/463.03	195.98/144.76	-1.6772	1.8804	-1.175	-1.0171	-1.9125	-1.2463	17.421842333106156	4.867932518695993	8.561916711232765	5.747195496254293	33.93632894606928	9.567816675605306	3.094667055702759	0.8646978951454418	1.5208656509061005	1.020882649772575	6.028159202274685	1.6995451166914664	*		*		*	*	FALSE	TRUE	FALSE	FALSE	TRUE	FALSE	FALSE	FALSE
HARS	HARS_+_140070923.23-P1P2|HARS_+_140070910.23-P1P2	HARS			FALSE	839.08/771.28	317.39/185.58	888.52/905.3	628.52/600.8	1494.3/1248.4	260.26/305.21	1117.1/1256.9	256.59/416.64	628.21/679.96	397.66/463.62	645.88/788.76	659.28/561.51	-1.6749	-0.54444	-2.274	-1.8151	-0.60184	-0.23253	31.1589	3.5640282936006593	80.54509419065704	42.74809422952787	4.252518275553272	0.8534378868424434	5.534802203892303	0.6330835014411489	14.307341595936782	7.593405816490983	0.7553809728906143	0.15159740640523886	*		*	*			FALSE	TRUE	FALSE	FALSE	FALSE	FALSE	FALSE	FALSE
EIF2B4	EIF2B4_+_27593168.23-P1P2|EIF2B4_+_27593203.23-P1P2	EIF2B4			FALSE	677.09/917.41	210.5/288.83	412.84/324.16	465.43/668.37	1082.4/559.61	196.52/199.87	602.49/740.65	203.02/236.59	846.16/994.95	145.74/140.69	862.38/979.09	391.95/193.62	-1.6711	0.62007	-2.0449	-1.6069	-2.6759	-1.6496	30.717921945422844	2.128467927416432	39.55293504173352	19.954872693431973	138.91948173947287	36.28981491393344	5.4564689110695355	0.37808283694421313	7.02585	3.5446129028362288	24.67646849940231	6.446212319250024	*		*	*	*	*	FALSE	TRUE	FALSE	FALSE	TRUE	FALSE	FALSE	FALSE
MRP63	MRP63_+_21750803.23-P1P2|MRP63_-_21750808.23-P1P2	MRP63	Matrix	Mitochondrial central dogma > Translation > Mitochondrial ribosome	TRUE	2184.9/1972.8	586.78/719.58	1288.8/1457.2	1278.6/1269.8	2448.1/2529.6	1138/1404.5	2118.8/2156	1548.9/1007.4	1227.4/1084	1041.4/685.22	1739.1/1459.2	1348/1111	-1.6687	-0.10767	-0.9687	-0.74131	-0.42038	-0.3789	75.62640764480106	0.4020307247741921	19.937305226657607	10.41856238076861	3.57022	3.3945441085266213	13.433628189527196	0.0714133	3.541492368300368	1.850664306970586	0.6341825317222084	0.6029777804741666	*		*	*			FALSE	TRUE	FALSE	FALSE	FALSE	FALSE	FALSE	FALSE
EIF3G	EIF3G_-_10230531.23-P1P2|EIF3G_-_10230310.23-P1P2	EIF3G			FALSE	15.804/146.14	15.269/34.569	0.96684/8.761	48.872/88.461	26.239/103.82	31.869/14.18	54.938/73.754	9.3989/0.74401	155.56/232.44	22.703/12.392	113.63/70.07	84.669/89.436	-1.6611	3.5705	-1.4586	-3.428	-3.3942	-0.076522	4.0338113190438625	2.583176495233146	2.4464324973460148	22.879	67.03093371424364	0.0678663	0.7165317398289343	0.45885337761740963	0.4345633434617083	4.064023773085598	11.906801721209286	0.012055188186802776				*	*		FALSE	TRUE	FALSE	FALSE	FALSE	FALSE	FALSE	TRUE
PMPCA	PMPCA_-_139305175.23-P1P2|PMPCA_-_139305149.23-P1P2	PMPCA	Matrix	Protein import, sorting and homeostasis > Protein import and sorting > Preprotein cleavage | Protein import, sorting and homeostasis > Protein homeostasis > Proteases	TRUE	1282.6/1932.2	574.24/447.12	999.71/928.67	1074.1/802.29	1395.9/1572.5	1122/1364.7	1071.3/902.91	1074.3/1113.8	1031.6/1088.4	539.74/467.99	827.69/588.02	908.53/940.46	-1.6523	-0.039416	-0.25526	0.14824	-1.0715	0.38473	57.95762140186012	0.10180155526331582	1.2076573465179172	0.4326324524454734	19.55212907030095	1.793147149993302	10.295096129896585	0.018083157525425622	0.2145179214338627	0.0768491	3.4730729704589547	0.31851932218251194	*				*		FALSE	TRUE	FALSE	TRUE	FALSE	FALSE	FALSE	TRUE
ICT1	ICT1_-_73008809.23-P1P2|ICT1_-_73008787.23-P1P2	ICT1	Matrix	Mitochondrial central dogma > Translation > Mitochondrial ribosome | Mitochondrial central dogma > Translation > Translation factors	TRUE	2033.2/1956.6	570.42/714.58	1644.6/1223.6	1394/1127.3	1664.9/2807.3	1531/1588.2	2290.9/1527.1	1280.1/1217.2	927.36/1229.6	1327/1143	1664.9/1436.4	1248.2/1393.2	-1.633	-0.18586	-0.51954	-0.61205	0.19538	-0.23149	69.31957382914186	0.8727007849422925	5.428430910075471	6.579681115211411	0.9713474263668815	1.4698899883835603	12.313336175517628	0.155019	0.9642600352114404	1.1687582745242304	0.1725418484764411	0.2610986849487176	*						FALSE	TRUE	FALSE	FALSE	FALSE	FALSE	FALSE	FALSE
TIMM44	TIMM44_-_8008522.23-P1P2|TIMM44_+_8008475.23-P1P2	TIMM44	MIM	Protein import, sorting and homeostasis > Protein import and sorting > Import motor	TRUE	667.71/487.12	153.24/218.33	425.41/490.62	328.47/331.11	1022/610.25	100.92/307.23	615.31/607.89	266.93/349.68	810.26/810.3	125.96/166.93	1115.9/695.97	196.93/319.94	-1.6307	-0.47261	-1.9944	-0.98591	-2.46	-1.8057	21.593068279524875	1.7143076981459122	37.05565553444629	6.653216856741878	99.29439283659539	43.74229743162334	3.8356079545734176	0.3045149563033563	6.582249696520761	1.1818205346675545	17.63780663675849	7.770007569472781	*		*		*	*	FALSE	TRUE	FALSE	FALSE	TRUE	FALSE	FALSE	FALSE
MRPL10	MRPL10_-_45908834.23-P1P2|MRPL10_-_45908914.23-P1P2	MRPL10	Matrix	Mitochondrial central dogma > Translation > Mitochondrial ribosome	TRUE	1978.9/2192	776.56/570.84	976.5/1255.7	1106.5/1013	2053.2/2053.6	1220.3/1195.8	1470.5/1644.3	1125/1212.7	591.46/1044.9	1140.3/1324.5	1394.6/1249.9	1195.8/982.88	-1.6287	-0.074739	-0.76481	-0.41372	0.59037	-0.27931	71.88806572366732	0.22806	10.548751010203862	2.7771015273905784	4.712287824556514	1.7557971239170154	12.769581106268896	0.0405106	1.873789901545321	0.4933005616074341	0.8370505029730835	0.3118847830208138	*		*				FALSE	TRUE	FALSE	FALSE	FALSE	FALSE	FALSE	FALSE
MRPS14	MRPS14_-_174992444.23-P1P2|MRPS14_+_174992540.23-P1P2	MRPS14	Matrix	Mitochondrial central dogma > Translation > Mitochondrial ribosome	TRUE	1756.2/1883.5	683.31/494.43	1110.9/1065.9	1003/1050.5	1822.3/2055.3	1302.6/1230.3	1457.7/1576	699.28/920.34	437.61/625.65	598.33/659.71	1446.1/1409.9	552.73/505.27	-1.6262	-0.084059	-0.61396	-0.9046	0.24226	-1.4309	62.93975557310178	0.2593452469919194	6.601053595098693	11.677801386448108	0.8210230527068306	40.013120824720076	11.180079829785438	0.0460679	1.172554699043591	2.074344753138271	0.14583951252710817	7.10759	*			*		*	FALSE	TRUE	FALSE	FALSE	FALSE	FALSE	FALSE	FALSE
MRPL18	MRPL18_-_160211509.23-P1P2|MRPL18_-_160211527.23-P1P2	MRPL18	Matrix	Mitochondrial central dogma > Translation > Mitochondrial ribosome	TRUE	1656.9/1583.1	586.78/464.86	945.57/989.99	809.81/805.36	1545.5/1676.3	920.21/1133.7	1933.8/1640.4	769.77/915.87	776.08/669.09	1024.6/874.75	1246.3/1428.9	1002.7/1114.7	-1.6215	-0.26077	-0.64896	-1.0835	0.39376	-0.33704	56.015765315182826	1.118826549582445	6.305728326886917	19.357486018510528	2.1456757364350976	2.409247306122221	9.950161424171654	0.1987387784734399	1.1200956444397707	3.4384982436028504	0.38113948495265565	0.4279580841533051	*			*			FALSE	TRUE	FALSE	FALSE	FALSE	FALSE	FALSE	FALSE
TRMT10C	TRMT10C_-_101280737.23-P1P2|TRMT10C_-_101280733.23-P1P2	TRMT10C	Matrix	Mitochondrial central dogma > mtRNA metabolism > mtRNA granules | Mitochondrial central dogma > mtRNA metabolism > Polycistronic mtRNA processing | Mitochondrial central dogma > mtRNA metabolism > mt-tRNA modifications	TRUE	1385.8/1502	486.99/452.13	962.97/949.11	878.57/767.89	1277.8/1355.6	798.05/944.66	1175.7/1309.7	656.98/785.67	402.57/506.17	522.9/720.21	865.96/624	684.01/598.39	-1.6185	-0.21553	-0.59504	-0.78392	0.45117	-0.21612	50.03084977818702	0.8366895110363138	4.571767986745665	7.493494967595128	1.8825298363798801	0.7881855695431816	8.88705	0.14862236818294555	0.81209	1.3310803510271758	0.3343964980644864	0.14000654289073214	*			*			FALSE	TRUE	FALSE	FALSE	FALSE	FALSE	FALSE	FALSE
MRPL42	MRPL42_-_93861330.23-P1P2|MRPL42_+_93861322.23-P1P2	MRPL42	Matrix	Mitochondrial central dogma > Translation > Mitochondrial ribosome	TRUE	1743.8/1875.4	614.05/564.02	1201.8/1060.1	988.25/826.25	2032.2/2253.6	1112.8/1328.9	2413.6/1408.3	1103.4/848.91	811.12/908.06	959.38/1071.6	1541.8/1139.1	1120.7/1381.2	-1.6176	-0.31763	-0.81123	-0.96838	0.24018	-0.099618	61.88156992287791	1.6931462513069913	12.277876344118495	16.228353735350126	1.126336516514534	0.40249129365484687	10.992112781986918	0.30075601788965195	2.1809369359251574	2.882665949607686	0.20007278476334814	0.0714951	*		*	*			FALSE	TRUE	FALSE	FALSE	FALSE	FALSE	FALSE	FALSE
FAU	FAU_-_64889639.23-P1P2|FAU_-_64889592.23-P1P2	FAU			FALSE	98.279/170.49	16.905/69.593	26.105/11.681	143.21/126.55	296.5/197.51	38.508/63.472	232.57/127.32	62.033/17.856	181.2/286.75	36.617/12.392	181.8/197.9	128.43/97.734	-1.6134	2.772	-2.2541	-2.1438	-3.2037	-0.74238	5.785288578994616	3.3501007306244848	17.979348731995657	13.187547908522014	66.31152678441708	1.971062922929322	1.027649179164396	0.5950832389665482	3.1936977238146094	2.342523211822033	11.77901242758516	0.35012275829837697			*	*	*		FALSE	TRUE	FALSE	FALSE	FALSE	FALSE	FALSE	TRUE
SLC35C1	SLC35C1_+_45827050.23-P1P2|SLC35C1_-_45826722.23-P1P2	SLC35C1			FALSE	2923.2/1834.8	922.71/649.99	2567.9/1819.4	1011/914.1	3977.8/4130	1114.1/989.9	3397/3644.2	979.36/854.12	1316.3/1609.7	400.59/478.2	1389.8/1485.7	532.75/721.94	-1.5959	-1.1876	-1.9452	-1.9401	-1.733	-1.1952	77.90025031915101	34.373259403747184	142.81191562628507	128.04286700881232	73.7856	27.52477931712643	13.837534153065283	6.1057717915264815	25.367887161430293	22.74443969091146	13.106644031522947	4.8892663668718335	*	*	*	*	*	*	FALSE	TRUE	FALSE	FALSE	TRUE	FALSE	FALSE	FALSE
INTS5	INTS5_-_62420725.23-P1P2|INTS5_-_62420595.23-P1P2	INTS5			FALSE	249.9/405.93	138.52/77.78	125.69/134.34	320.51/284.43	611.37/638.95	176.61/141.8	120.86/315.2	264.11/301.32	538.47/490.96	32.956/50.298	630.34/724.37	195.98/82.982	-1.5914	1.2119	-1.9666	0.3733	-3.5967	-2.2717	12.24658548312974	3.0178328291463346	28.465199965125798	0.6086943118570912	190.4981878829249	57.11141056382242	2.1753786950230194	0.5360620109751804	5.056314646968822	0.10812325113964878	33.83846868434233	10.14478247462503	*		*		*	*	FALSE	TRUE	FALSE	FALSE	TRUE	FALSE	FALSE	FALSE
RPL9	RPL9_+_39460504.23-P1P2|RPL9_+_39460483.23-P1P2	RPL9			FALSE	57.289/113.66	16.905/38.663	5.801/11.681	191.51/171.39	81.341/176.41	33.197/10.804	67.757/138.19	29.137/52.824	82.907/180.31	30.759/31.345	149.51/180.86	82.766/122.63	-1.587	4.2273	-2.4974	-1.3084	-2.0487	-0.6804	3.8494891670920324	5.144353663735424	13.654606662909142	2.967582721167231	12.614125726095804	1.539027026288866	0.6837903293411568	0.9137989830038488	2.4254875340012543	0.527136	2.240665400057117	0.2733795970040315			*		*		FALSE	TRUE	FALSE	FALSE	FALSE	FALSE	FALSE	TRUE
RPS19	RPS19_-_42364369.23-P1P2|RPS19_+_42364314.23-P1P2	RPS19			FALSE	308.67/730.68	196.87/150.1	151.79/125.57	435.31/453.36	657.29/440.6	254.95/412.57	417.53/347.81	225.57/155.5	679.49/532.23	117.18/166.93	557.37/742.37	743.95/412.14	-1.5773	1.6727	-0.71616	-1.0023	-2.0848	-0.16869	18.247106845115407	5.634287438107507	3.2422776137434237	4.760225184833481	50.62440953653312	0.5115056890430993	3.2412599847813626	1.0008266280735234	0.5759304627402972	0.8455656856242649	8.992487098187484	0.0908595	*				*		FALSE	TRUE	FALSE	FALSE	FALSE	FALSE	FALSE	TRUE
NARS	NARS_+_55288999.23-P1P2|NARS_+_55288993.23-P1P2	NARS			FALSE	542.27/933.65	304.3/191.04	405.1/332.92	236.41/359.99	519.53/809.45	167.31/149.23	598.83/670.77	188.92/170.38	611.97/569.16	83.488/118.82	566.94/415.69	215/114.33	-1.5713	-0.30648	-2.063	-1.8154	-2.5338	-1.5713	25.009310476352333	0.7651791201925988	33.63625643565543	25.14828313163752	80.17571792631132	18.36251027048749	4.442439997860463	0.1359198740119392	5.9748568881712485	4.46713	14.241728755769065	3.2617592621703895	*		*	*	*	*	FALSE	TRUE	FALSE	FALSE	TRUE	FALSE	FALSE	FALSE
TPRKB	TPRKB_+_73964387.23-P1P2|TPRKB_-_73964451.23-P1P2	TPRKB			FALSE	846.98/1453.2	354.47/418.92	645.85/584.07	635.34/658.54	1374.9/952.94	511.23/436.88	761.81/842.35	482.16/465	322.23/178.14	206.52/224.52	271.51/307.74	241.64/177.03	-1.57	0.073036	-1.2941	-0.75888	-0.21422	-0.46648	37.7852	0.16207713231248566	19.04471643257458	4.987289287258213	0.4357838469223136	1.277061848900675	6.711831946488705	0.028789995470060042	3.38294	0.8858994106041566	0.0774089	0.226846	*		*				FALSE	TRUE	FALSE	FALSE	FALSE	FALSE	FALSE	FALSE
SAMD4B	SAMD4B_+_39833586.23-P1P2|SAMD4B_-_39833151.23-P1P2	SAMD4B			FALSE	2860/3377.4	1164.3/951.1	3008.8/2552.4	1617.3/1725.6	5394.8/4360.4	1309.3/1306.6	4008.7/4163.6	1439/1334.7	1760.7/2509.1	721.36/664.81	2428/3028.2	792.46/888.83	-1.5591	-0.73393	-1.8981	-1.5582	-1.6217	-1.6971	95.79601575557987	15.559705028905086	158.64799123443422	86.86796456167251	89.93348772214341	106.87021346547967	17.01638485517851	2.7638929126286054	28.180872179841927	15.43048220647243	15.97501551998863	18.98351061409104	*	*	*	*	*	*	FALSE	TRUE	FALSE	FALSE	TRUE	FALSE	FALSE	FALSE
RPL31	RPL31_-_101618787.23-P1P2|RPL31_-_101618790.23-P1P2	RPL31			FALSE	151.62/186.73	49.08/65.499	22.237/26.283	201.17/172.62	190.23/257.44	49.131/96.559	150.17/172.35	74.251/68.449	155.56/388.86	3.6617/92.578	252.37/384.44	122.72/172.42	-1.5457	2.895	-1.6063	-1.1652	-2.4756	-1.1042	6.450469525263988	4.358575469321504	7.64222	3.303180727095856	37.55778684727718	6.116338564846383	1.1458062328870833	0.7742200656397861	1.3574981609244665	0.5867487708662611	6.671444007991577	1.086454067041238			*		*		FALSE	TRUE	FALSE	FALSE	FALSE	FALSE	FALSE	TRUE
MRPS35	MRPS35_+_27863749.23-P1P2|MRPS35_-_27863821.23-P1P2	MRPS35	Matrix	Mitochondrial central dogma > Translation > Mitochondrial ribosome	TRUE	2078.7/933.65	564.97/465.77	1101.2/1209	1061.6/1016.7	2184.4/2683.3	1196.4/1196.5	2052.9/2049.6	1081.8/1085.5	1019.7/968.88	1100.7/1245.8	1487.9/1180.8	1268.1/983.8	-1.5454	-0.15254	-1.0238	-0.91995	0.23858	-0.24478	47.06286341135763	0.5777221238358196	21.922813845914103	15.501386235300242	1.2356146194813606	1.434813567590133	8.35984	0.10262161657771023	3.894181136534183	2.753533660957829	0.2194840122727661	0.25486800958236366	*		*	*			FALSE	TRUE	FALSE	FALSE	FALSE	FALSE	FALSE	FALSE
negative_control	non-targeting_03155|non-targeting_01225	negative_control			FALSE	200.02/349.1	113.43/73.687	166.3/224.87	142.64/119.18	102.33/338.47	225.74/86.43	69.589/215.05	217.11/197.91	72.65/193.34	88.614/59.046	75.353/143.93	68.496/110.64	-1.5431	-0.57559	-0.49512	0.54088	-0.8405	-0.28878	9.801342913045577	1.3153072066014218	0.9296296096329969	0.7835174026475401	2.1874475918030023	0.34562128381041196	1.7410267200621576	0.23364	0.16513145234187915	0.13917732965218665	0.38855948004794977	0.0613932	*						TRUE	FALSE	FALSE	FALSE	FALSE	FALSE	FALSE	FALSE
MRPS31	MRPS31_-_41345123.23-P1P2|MRPS31_+_41345107.23-P1P2	MRPS31	Matrix	Mitochondrial central dogma > Translation > Mitochondrial ribosome	TRUE	1283.1/1542.6	498.44/470.78	714.49/911.15	817.76/912.87	1591.4/1515.1	632.06/739.38	2269/1090	979.36/711.27	375.22/438.82	732.35/550.37	961.65/787.82	795.32/685.98	-1.5417	0.090184	-1.1784	-0.98961	0.65474	-0.23975	44.0797	0.23964538039158392	19.996884282900194	15.238485614317517	3.202968025634621	1.0246785025103555	7.82993	0.0425686	3.5520754822465563	2.706834243346122	0.5689478437401018	0.18201512467942688	*		*	*			FALSE	TRUE	FALSE	FALSE	FALSE	FALSE	FALSE	FALSE
MRPL2	MRPL2_+_43027129.23-P1P2|MRPL2_+_43027142.23-P1P2	MRPL2	Matrix	Mitochondrial central dogma > Translation > Mitochondrial ribosome	TRUE	1472.7/1680.6	591.69/495.79	845.01/943.27	780.25/1089.2	1658.3/2138.8	1009.2/904.14	1567.6/1770.9	1006.6/735.08	708.55/701.68	796.79/1053.3	1297.7/1123	1118.8/972.73	-1.5341	0.063953	-0.98809	-0.93789	0.39122	-0.21074	48.366491146812656	0.1682645643755893	16.479542669828337	13.590658731403218	2.084062247302607	1.0636974242236537	8.59141	0.029889077978039084	2.9272850034037154	2.4141283704221155	0.3701949917492653	0.1889461121873169	*		*	*			FALSE	TRUE	FALSE	FALSE	FALSE	FALSE	FALSE	FALSE
MRPL32	MRPL32_+_42972018.23-P1P2|MRPL32_-_42972023.23-P1P2	MRPL32	Matrix	Mitochondrial central dogma > Translation > Mitochondrial ribosome	TRUE	1033.2/1104.1	358.83/379.35	823.74/890.7	767.18/758.68	1326.4/946.19	553.72/550.32	963.25/744.53	937.07/473.93	382.91/225.93	516.3/492.05	873.14/660.93	557.48/569.81	-1.5312	-0.16791	-1.0402	-0.27505	0.726	-0.44383	33.40852356532675	0.5511546044888594	11.860813819583871	0.9544814371155073	3.0345960203817834	2.463151283146453	5.934404368981154	0.0979024	2.106853516378138	0.16954591840773184	0.5390396808836154	0.4375331255684863	*		*				FALSE	TRUE	FALSE	FALSE	FALSE	FALSE	FALSE	FALSE
RPS23	RPS23_+_81574137.23-P1P2|RPS23_+_81574124.23-P1P2	RPS23			FALSE	167.91/121.78	61.078/38.208	31.906/73.008	155.14/66.96	152.19/117.32	107.56/50.643	208.77/125.77	122.19/64.729	221.37/184.65	0/7.2896	94.491/213.05	89.426/96.812	-1.526	1.0677	-0.76113	-0.83303	-5.4569	-0.71758	5.509283221743048	1.3026660205738556	1.3092193454985126	1.8552390392239269	293.37541884943323	1.5912005624774732	0.9786219482922169	0.23139444964398184	0.23255852623025158	0.3295487942873775	52.11270004097604	0.2826472577103612					*		FALSE	TRUE	FALSE	FALSE	FALSE	FALSE	FALSE	TRUE
UBE2Z	UBE2Z_+_46985838.23-P1P2|UBE2Z_-_46985826.23-P1P2	UBE2Z			FALSE	1178.9/1079.8	432.45/353.42	800.54/756.37	742.75/691.1	1439.2/1127.7	973.33/824.46	1115.3/1200.3	1060.2/589.25	561.54/690.82	661.31/852.15	1038.2/909.02	915.19/879.61	-1.5207	-0.11863	-0.51331	-0.48884	0.27281	-0.11747	34.66446186755685	0.3311390423820654	3.437397885221541	2.9782320273175937	1.0914613678280407	0.40909132154560246	6.157498506420393	0.058820707117146265	0.6105899588198632	0.5290276632606487	0.19387786165250492	0.0726675	*						FALSE	TRUE	FALSE	FALSE	FALSE	FALSE	FALSE	FALSE
PITRM1	PITRM1_+_3214859.23-P1P2|PITRM1_-_3214937.23-P1P2	PITRM1	Matrix	Protein import, sorting and homeostasis > Protein homeostasis > Proteases	TRUE	2054.5/2500.6	682.22/905.62	2116.4/1381.3	1575.9/1173.3	2487.5/2852.9	1237.6/1540.2	2613.2/1705.7	1733.2/1412.1	1879.5/1520.7	895.66/778.53	1814.5/1606.9	1224.4/993.94	-1.5192	-0.34719	-0.94251	-0.45723	-1.0213	-0.62464	67.09288436112863	2.684197530262955	20.017828304184945	4.233654086989455	27.089823992806423	8.910130198490448	11.917806104231977	0.47679789020467317	3.5557957990445503	0.7520300997874825	4.812004623415587	1.5827193163660378	*		*		*	*	FALSE	TRUE	FALSE	FALSE	TRUE	FALSE	FALSE	FALSE
NARS2	NARS2_+_78285660.23-P1P2|NARS2_+_78285872.23-P1P2	NARS2	Matrix	Mitochondrial central dogma > Translation > mt-tRNA synthetases	TRUE	2434.8/3085.1	952.16/978.85	1742.2/1264.5	1722.5/1232.3	3119.8/3166.9	1561.6/1725.9	2677.3/2558.9	1720/1229.1	1096.6/1535.9	1544.5/1303.4	1800.1/1918.4	1368/1601.6	-1.5143	-0.025134	-0.93491	-0.82782	0.1134	-0.32427	79.98271617843999	0.0771345	22.647431613820693	15.334390869862446	0.5177125378369812	2.9355794515664067	14.207445576102385	0.013701507416814905	4.022896038864354	2.7238700326231067	0.091962	0.5214512245296403	*		*	*			FALSE	TRUE	FALSE	FALSE	FALSE	FALSE	FALSE	FALSE
MRPS18A	MRPS18A_+_43655465.23-P1P2|MRPS18A_-_43655340.23-P1P2	MRPS18A	Matrix	Mitochondrial central dogma > Translation > Mitochondrial ribosome	TRUE	1020.3/868.7	336.47/323.86	661.32/598.67	981.43/482.85	1402.5/1232.3	889.67/904.82	1214.1/1204.1	553.59/562.47	796.59/749.47	847.33/763.22	991.55/871.14	896.16/901.74	-1.5135	0.21646	-0.55361	-1.1142	0.058879	-0.051026	29.033750293948078	0.6341938986206387	4.01332	14.814684541996344	0.1695845704565881	0.14573040402032375	5.15731	0.11265277962362714	0.7128922454582373	2.6315538458079355	0.030123552567700117	0.025886302476687717	*			*			FALSE	TRUE	FALSE	FALSE	FALSE	FALSE	FALSE	FALSE
MRPL17	MRPL17_+_6704492.23-P1P2|MRPL17_-_6704339.23-P1P2	MRPL17	Matrix	Mitochondrial central dogma > Translation > Mitochondrial ribosome	TRUE	1799.7/1453.2	557.88/583.58	921.39/1077.6	920.62/999.49	2369.4/2305.1	1116.7/1040.5	2215.9/1856.3	791.39/1118.2	903.43/949.33	1005.5/969.52	1523.8/1249.9	1120.7/1325.9	-1.5092	-0.058032	-1.1149	-1.0917	0.092103	-0.18093	48.0705	0.16012617712182098	25.288589298346402	21.942524084173748	0.32044492279110454	0.934084	8.538826889932302	0.0284434	4.492048699010178	3.897682294668663	0.0569211	0.16592275108653834	*		*	*			FALSE	TRUE	FALSE	FALSE	FALSE	FALSE	FALSE	FALSE
POLR1D	POLR1D_+_28196016.23-P1|POLR1D_+_28196036.23-P1	POLR1D			FALSE	763.52/990.48	260.67/355.24	673.88/765.13	533.62/624.76	1025.9/1421.4	403.67/482.12	1183/1084.6	423.89/251.47	755.56/936.3	287.81/267.53	1007.1/1124.9	609.81/542.15	-1.5068	-0.31249	-1.4641	-1.7444	-1.6037	-0.88698	26.83764472644792	1.2116972588473196	25.957503242566265	37.46091134952496	37.562582418233184	11.494565109402965	4.767209655535068	0.2152355369049872	4.610868850558888	6.654235873187781	6.672295852197665	2.041796228180972	*		*	*	*	*	FALSE	TRUE	FALSE	FALSE	TRUE	FALSE	FALSE	FALSE
MRPL20	MRPL20_+_1342447.23-P1P2|MRPL20_-_1342598.23-P1P2	MRPL20	Matrix	Mitochondrial central dogma > Translation > Mitochondrial ribosome	TRUE	1283.6/1331.5	574.79/349.33	1002.6/873.18	721.15/689.26	1493/1488.9	835.23/884.56	943.11/1585.3	625.03/627.2	534.19/577.85	579.29/675.75	549/765.09	774.39/857.48	-1.4987	-0.41088	-0.7933	-1.0126	0.17421	0.31203	38.544515598196455	2.263683192095891	8.68806	12.627290469614074	0.5358086293590004	1.2249869811256828	6.846718063398564	0.4021013200088021	1.5432718690740013	2.243003872492111	0.0951765	0.21759620949792743	*		*	*			FALSE	TRUE	FALSE	FALSE	FALSE	FALSE	FALSE	FALSE
THG1L	THG1L_-_157158658.23-P1P2|THG1L_-_157158472.23-P1P2	THG1L	Matrix	Mitochondrial central dogma > mtRNA metabolism > mt-tRNA modifications	TRUE	988.72/779.39	326.66/297.93	732.86/607.43	456.9/529.54	973.47/1338.7	229.72/336.27	748.99/1383.5	179.52/278.26	685.48/460.55	488.48/524.85	660.24/548.25	566.05/844.57	-1.4983	-0.44148	-2.0265	-2.2149	-0.17721	0.22278	26.711348422210534	2.0046237045207844	52.154449288877835	63.320653882014504	0.5647291283894288	0.707744	4.744775460315786	0.3560842084807939	9.264270272720012	11.24773934739714	0.1003136520011721	0.12571757785252896	*		*	*			FALSE	TRUE	FALSE	FALSE	FALSE	FALSE	FALSE	FALSE
PSMD7	PSMD7_-_74330744.23-P1P2|PSMD7_-_74330738.23-P1P2	PSMD7			FALSE	0.49387/56.831	19.087/0	5.801/0	0/61.431					35.043/21.724	20.506/10.205	7.1765/21.779	5.708/42.413	-1.4923	3.0235			-0.84522	0.69524	1.484271828256051	1.6591396379351204			0.7513157599845199	0.3794787706579474	0.26365335196973716	0.2947153739631501			0.13345730528373093	0.0674074							FALSE	TRUE	FALSE	FALSE	FALSE	FALSE	FALSE	FALSE
C3orf17	C3orf17_-_112738463.23-P1P2|C3orf17_+_112738436.23-P1P2	C3orf17			FALSE	56.795/24.356	23.995/3.6389	21.27/23.363	86.379/54.059	141.69/112.26	26.557/68.874	29.301/46.582	21.617/40.176	9.4018/32.586	20.506/4.3738	28.706/18.938	21.881/20.284	-1.4885	1.6109	-1.3934	-0.28788	-0.71059	-0.1687	1.9071039890781443	1.4401531992606833	3.6670164891837738	0.1660246287200938	0.4747219033734257	0.062051036476471706	0.33876164035673495	0.2558164960802031	0.6513774436031495	0.0294912	0.0843255	0.011022215371048562							FALSE	TRUE	FALSE	FALSE	FALSE	FALSE	FALSE	FALSE
MRPS11	MRPS11_-_89010986.23-P1P2|MRPS11_-_89010934.23-P1P2	MRPS11	Matrix	Mitochondrial central dogma > Translation > Mitochondrial ribosome	TRUE	1564.1/1055.4	404.64/529.91	845.01/782.65	689.9/675.13	1653.1/1737.9	731.65/919	1157.4/1342.3	710.56/823.61	635.05/873.3	809.24/589.73	1197.3/1050.1	966.56/783.72	-1.485	-0.25353	-1.0378	-0.70357	-0.10845	-0.3603	37.85139734519391	0.9578578169350438	16.54988951842499	6.1216735660567325	0.3506748789414624	2.3475699206945526	6.723598465467338	0.17014566963927663	2.9397808158822203	1.0874017310237336	0.0622909	0.41700224095857125	*		*				FALSE	TRUE	FALSE	FALSE	FALSE	FALSE	FALSE	FALSE
COPG1	COPG1_-_128968486.23-P1|COPG1_+_128968468.23-P1	COPG1			FALSE	33.583/0	9.8161/0.90971	0/5.8407	0/4.3002					195.73/195.51	194.8/185.16	192.57/181.8	322.5/281.22	-1.4834	-0.31558			-0.041998	0.68649	1.0109419359619825	0.049474505853585496			0.0579175	1.6509751557922328	0.1795750784924092	0.00878823			0.010287969818080656	0.2932651051895397							FALSE	TRUE	FALSE	FALSE	FALSE	FALSE	FALSE	FALSE
PNPT1	PNPT1_-_55920888.23-P1P2|PNPT1_-_55920900.23-P1P2	PNPT1	Matrix|IMS	Mitochondrial central dogma > mtRNA metabolism > mtRNA stability and decay	TRUE	1371/974.24	405.19/436.21	983.27/992.91	821.74/942.97	1856.4/1393.5	1053/989.9	1618.9/1831.4	1145.7/848.17	588.04/684.3	733.81/785.82	1031/883.45	1204.4/1054.8	-1.4767	-0.16311	-0.66928	-0.79052	0.25587	0.23862	33.7116	0.5766558063672125	6.730230290877078	9.926208357191987	1.0037072814586785	1.0725885708664913	5.988235283976057	0.10243220506324897	1.1955005423790148	1.763206749533627	0.17828997634748728	0.19052545942723112	*			*			FALSE	TRUE	FALSE	FALSE	FALSE	FALSE	FALSE	FALSE
CYFIP2	CYFIP2_+_156693145.23-P1P2|CYFIP2_+_156693181.23-P1P2	CYFIP2			FALSE	8744.4/9247.2	3622.1/2859.7	5625.1/5528.2	5125.4/5119.7	8079/7988.2	6044.5/6406	7024.8/6970.2	6123.4/6263.8	3028.2/3358.5	2755.1/2848.8	3997.3/3875.6	3328.7/3282.4	-1.4726	-0.12252	-0.36787	-0.17603	-0.18859	-0.25194	233.33078542782832	1.1358391061867494	8.068257439374937	1.967340953960076	2.041030200582094	3.5040811929200313	41.446884946984206	0.20176074351307144	1.4331762403288062	0.3494616195662473	0.3625511470410409	0.6224350112290257	*		*				FALSE	TRUE	FALSE	FALSE	FALSE	FALSE	FALSE	FALSE
POLR3D	POLR3D_-_22102673.23-P1P2|POLR3D_-_22103044.23-P1P2	POLR3D			FALSE	3353.8/3759	1131/1431	3389.7/3212.4	1822.5/1707.2	5209.8/4452.4	1666.5/1971	4204.6/3542.5	1790.5/1865.2	1813.7/1351.2	1023.8/1325.3	1565.7/1326.6	2552.4/2092.1	-1.4724	-0.90301	-1.4089	-1.0831	-0.42976	0.68295	95.82370611746123	27.398689813546113	79.12848544129162	37.21977632694676	4.798657507352292	8.752493175850079	17.021303534215797	4.866868905952421	14.055707334550384	6.611402710306328	0.8523924746686762	1.5547180240000058	*	*	*	*		*	FALSE	TRUE	FALSE	FALSE	FALSE	FALSE	FALSE	FALSE
MRPS30	MRPS30_+_44809088.23-P1P2|MRPS30_+_44809137.23-P1P2	MRPS30	Matrix	Mitochondrial central dogma > Translation > Mitochondrial ribosome	TRUE	1556.7/1916	543.7/707.76	760.9/744.69	713.77/906.11	1949.6/1561.5	1021.1/833.24	1677.5/1480.5	809.24/798.32	809.41/871.13	799.72/682.31	1196.1/1017	943.73/818.76	-1.471	0.10542	-0.92025	-0.97324	-0.18112	-0.32809	48.3748	0.2777610702009222	13.351620470604562	13.993833574514568	0.7452586239084634	1.9877112601653935	8.592891324308834	0.049339100703150514	2.3716676583686964	2.485744901028289	0.1323813674404145	0.3530800265247572	*		*	*			FALSE	TRUE	FALSE	FALSE	FALSE	FALSE	FALSE	FALSE
ABCB7	ABCB7_-_74376019.23-P1P2|ABCB7_+_74375885.23-P1P2	ABCB7	MIM	Metabolism > Metals and cofactors > Heme synthesis and processing | Metabolism > Metals and cofactors > Fe-S cluster biosynthesis | Metabolism > Metals and cofactors > Molybdenum cofactor synthesis and proteins | Small molecule transport > ABC transporters	TRUE	1567.5/1266.5	569.33/455.77	576.23/814.77	1265/1039.4	1413/1627.3	657.29/862.95	1347.8/927.75	816.76/762.61	1065/923.26	984.27/1019.8	1153/1256.5	1091.2/1135	-1.4653	0.72745	-0.99897	-0.52632	0.011451	-0.11409	39.60881780373863	4.473867578761674	13.957818405484234	3.347173697438995	0.0327985	0.44944146401232526	7.035771603766354	0.7946995698188001	2.4793474744546398	0.5945633058276246	0.00582604	0.0798349	*		*				FALSE	TRUE	FALSE	FALSE	FALSE	FALSE	FALSE	FALSE
SIRT7	SIRT7_+_79875714.23-P1P2|SIRT7_+_79875815.23-P1P2	SIRT7			FALSE	1309.2/1225.9	336.47/580.4	1810.9/1282	461.45/818.26	2171.3/2014.8	399.69/538.84	2388/2221.2	613.75/440.45	512.83/573.51	249.73/188.07	1065.7/1058.6	284.45/255.4	-1.4653	-1.2718	-2.1547	-2.1262	-1.3072	-1.9724	35.66909944033207	29.538321429899856	102.17433375586593	111.15269268699772	16.26516018196843	62.114746235906374	6.335953731760177	5.246934765111727	18.149374708310877	19.744213593154257	2.889203931963932	11.033532227778148	*	*	*	*	*	*	FALSE	TRUE	FALSE	FALSE	TRUE	FALSE	FALSE	FALSE
PSMD12	PSMD12_+_65362663.23-P1P2|PSMD12_+_65362472.23-P1P2	PSMD12			FALSE	48.893/170.49	46.899/31.385	46.408/46.725	115.36/105.66	140.38/86.094	42.492/80.353	177.63/72.201	78.011/58.776	68.377/58.654	21.238/13.121	11.961/17.044	67.545/44.257	-1.4634	1.2292	-0.87189	-0.85961	-1.8273	1.876	4.025543576248926	1.497928108793339	1.451819486591972	1.6013136464918072	5.3958279670016625	1.4012423126997444	0.7150631287163256	0.2660791368364657	0.25788879557506744	0.2844436594532034	0.9584687272705036	0.24890469901270804							FALSE	TRUE	FALSE	FALSE	FALSE	FALSE	FALSE	FALSE
HEATR1	HEATR1_-_236767819.23-P1P2|HEATR1_+_236767776.23-P1P2	HEATR1			FALSE	338.3/576.43	144.51/187.86	226.24/242.39	318.24/374.73	683.53/565.52	243/226.88	527.41/747.63	163.54/180.79	615.39/660.4	211.65/247.85	449.73/506.59	607.9/378.95	-1.455	0.56236	-1.4066	-1.8826	-1.4693	0.045258	13.704542861927438	1.332892752319192	13.4193	27.481486060122112	24.0467	0.089429	2.4343577732695363	0.23676366772926455	2.3836861630892785	4.881576123003036	4.271444001671767	0.015885394024326815	*		*	*	*		FALSE	TRUE	FALSE	FALSE	TRUE	FALSE	FALSE	FALSE
MRPL43	MRPL43_+_102747000.23-P1P2|MRPL43_-_102747237.23-P1P2	MRPL43	Matrix	Mitochondrial central dogma > Translation > Mitochondrial ribosome	TRUE	1591.2/730.68	384.46/462.59	918.49/937.43	786.51/799.83	1604.5/1732.8	732.98/910.22	1373.5/1299.6	957.75/646.54	626.5/614.78	643/937.44	848.02/766.98	775.34/948.76	-1.4526	-0.22617	-1.0213	-0.73585	0.348	0.09419	32.24579696315469	0.8806781135360229	15.800903343694385	7.031858083128478	1.572400301075132	0.275978	5.727867560661321	0.15643612727796216	2.8067373181970714	1.249079123445093	0.27930774008139797	0.0490224	*		*				FALSE	TRUE	FALSE	FALSE	FALSE	FALSE	FALSE	FALSE
MRPL27	MRPL27_-_48450272.23-P1P2|MRPL27_+_48450512.23-P1P2	MRPL27	Matrix	Mitochondrial central dogma > Translation > Mitochondrial ribosome	TRUE	1515.7/1485.7	626.59/472.14	1153.4/975.39	885.96/823.79	2079.4/1509.2	889.67/1059.4	1802/1665.3	559.23/821.38	582.91/918.92	1001.9/1026.4	1613.5/1372.1	877.13/824.29	-1.4481	-0.31594	-0.87993	-1.3272	0.433	-0.81054	40.76202921458366	1.6094004531970083	12.432185792497249	29.087204224617537	2.584075587028835	13.02730665817432	7.240618214886289	0.28588013062645384	2.2083471464614997	5.166802163360705	0.45901308459368534	2.314059326721128	*		*	*		*	FALSE	TRUE	FALSE	FALSE	FALSE	FALSE	FALSE	FALSE
RPL30	RPL30_+_99057726.23-P1P2|RPL30_+_99057534.23-P1P2	RPL30			FALSE	259.28/146.14	16.905/131.45	114.09/14.602	384.16/312.07	430.32/330.87	107.56/207.3	316.81/317.53	109.03/226.92	340.17/460.55	71.038/53.214	617.18/535.94	149.36/246.18	-1.4381	2.4176	-1.2682	-0.913	-2.6686	-1.5389	6.515600497946093	6.296622631487651	7.187989577576161	3.4639468448407955	64.47326021897662	20.302160631781636	1.15738	1.1184781865938904	1.2768129866603928	0.6153058889222016	11.452478478367965	3.606302161704755					*	*	FALSE	TRUE	FALSE	FALSE	FALSE	FALSE	FALSE	TRUE
POLR3E	POLR3E_+_22308794.23-P1P2|POLR3E_-_22308778.23-P1P2	POLR3E			FALSE	2258/3580.3	991.97/1162.2	2704.2/2777.2	1394/1294.4	3716.8/3612.6	1906.8/1700.2	2930.1/3322	1288.6/1364.5	1351.3/1151.4	1051.7/1007.4	1674.5/1916.5	1317.6/1120.3	-1.4376	-1.0273	-1.0225	-1.236	-0.28122	-0.5584	75.36251027048749	30.577098420391042	31.1273	41.16238631281928	1.9266116188848221	7.530546186232873	13.386751717179449	5.431454224605767	5.529181464235273	7.311734225394095	0.34222680885862483	1.3376618125913173	*	*	*	*		*	FALSE	TRUE	FALSE	FALSE	FALSE	FALSE	FALSE	FALSE
TMEM242	TMEM242_+_157744504.23-P1P2|TMEM242_-_157744573.23-P1P2	TMEM242			FALSE	1986.3/2070.3	758.02/740.96	1125.4/1241.1	1062.1/1266.7	2537.3/2146.4	780.79/930.48	1639/1708.8	1226.6/973.16	1011.1/1218.7	715.5/655.34	1300.1/1296.3	1046.5/1145.2	-1.4351	-0.023151	-1.4515	-0.60543	-0.70106	-0.24433	53.13255608371586	0.0630592	44.75837881920857	5.810874793074472	8.840102098965904	1.402030724774192	9.438012797595944	0.0112013	7.950495576191651	1.0321940953838835	1.5702801237463075	0.2490447457899926	*		*		*		FALSE	TRUE	FALSE	FALSE	TRUE	FALSE	FALSE	FALSE
CENPE	CENPE_+_104119357.23-P1P2|CENPE_+_104119466.23-P1P2	CENPE			FALSE	186.19/308.51	106.89/75.051	46.408/131.42	117.63/86.004	140.38/116.48	82.328/68.874	142.84/120.34	24.437/98.209	256.41/167.27	175.76/122.47	300.22/368.34	332.02/309.8	-1.4332	0.19353	-0.75673	-1.0891	-0.50373	-0.058716	7.688394459945532	0.18692631806821236	1.2556757175020155	2.513158800575725	1.328586463728365	0.0988742	1.3657006297909118	0.033204	0.22304749413414024	0.4464160332292778	0.23599873545748884	0.0175632	*						FALSE	TRUE	FALSE	FALSE	FALSE	FALSE	FALSE	FALSE
TUFM	TUFM_+_28857597.23-P1P2|TUFM_+_28857614.23-P1P2	TUFM	Matrix	Mitochondrial central dogma > Translation > Translation factors	TRUE	1494.9/1307.1	389.92/647.26	870.15/960.79	1188.3/643.18	1373.6/1522.7	912.24/1228.3	1463.2/1168.4	802.67/880.9	830.78/684.3	780.68/745.73	986.77/1193.1	1032.2/767.12	-1.4321	0.00041302	-0.43591	-0.64381	0.010735	-0.2765	37.30867091562589	0.000939091	2.833273944419948	5.395687528751499	0.026909109205711403	1.49431	6.627193184686457	0.000166812	0.5032785493022058	0.958444	0.0047799	0.26543600154236807	*						FALSE	TRUE	FALSE	FALSE	FALSE	FALSE	FALSE	FALSE
REXO2	REXO2_-_114310257.23-P1P2|REXO2_+_114310243.23-P1P2	REXO2	Matrix	Mitochondrial central dogma > mtRNA metabolism > mtRNA stability and decay	TRUE	1203.1/1372.1	543.16/413.46	762.83/1060.1	571.13/871.09	1277.8/1456.8	767.51/773.15	1109.8/1271.7	736.87/850.4	527.36/847.23	764.57/790.19	924.57/810.54	833.37/967.2	-1.4267	-0.33754	-0.82702	-0.58468	0.17746	0.053365	34.19130974407736	1.6065476448662537	8.772061902630583	4.18303	0.6284888292699999	0.14728828181346093	6.073451810274754	0.285373	1.558194045245738	0.7430376632769152	0.11163937990203907	0.026163030562676142	*		*				FALSE	TRUE	FALSE	FALSE	FALSE	FALSE	FALSE	FALSE
PTCD1	PTCD1_-_99036387.23-P2|PTCD1_+_99036338.23-P2	PTCD1	Matrix	Mitochondrial central dogma > mtRNA metabolism > mtRNA granules	TRUE	1866.8/2289.5	758.02/787.36	1431.9/1214.9	1255.9/1154.9	2635.7/2259.5	1597.4/1159.4	1774.5/2122.6	1303.6/1438.2	702.57/749.47	559.51/361.56	1056.1/833.27	688.77/792.02	-1.4262	-0.13459	-0.82793	-0.50696	-0.65555	-0.35115	53.644912619925094	0.5284442712128364	14.301786326261102	4.715388817630228	5.4156574660275965	1.9659333214024393	9.529023430287051	0.0938683	2.540446993799042	0.8376013368585992	0.9619910698674192	0.3492115797587824	*		*				FALSE	TRUE	FALSE	FALSE	FALSE	FALSE	FALSE	FALSE
RPS3A	RPS3A_-_152021035.23-P1P2|RPS3A_+_152021229.23-P1P2	RPS3A			FALSE	238.04/552.07	146.7/146.92	71.546/110.97	415.98/354.46	221.72/349.44	204.49/225.53	166.65/319.86	74.251/229.9	464.96/230.27	47.603/39.364	187.78/179.91	278.74/256.32	-1.422	2.0657	-0.40784	-0.67414	-2.9703	0.53876	11.452693058901957	6.060321036252652	0.8237929445213148	1.6836102489268046	75.91606759836138	1.1203479831440553	2.0343584352792448	1.076503592403347	0.14633153241698263	0.29906212399227755	13.485080906094153	0.19900903291786276	*				*		FALSE	TRUE	FALSE	FALSE	FALSE	FALSE	FALSE	TRUE
GTF3C3	GTF3C3_+_197664394.23-P1P2|GTF3C3_-_197664192.23-P1P2	GTF3C3			FALSE	1394.2/1445.1	548.61/509.89	1398/1179.8	578.51/739.63	1558.6/2255.3	543.1/736.68	2807.4/2168.4	555.47/506.67	781.2/812.47	788.01/692.51	1053.7/969.62	920.89/896.21	-1.4218	-0.9666	-1.5739	-2.2258	-0.10612	-0.15496	37.19933102661862	14.250619302340116	44.8227	133.32840140556897	0.3524018922213497	0.606232	6.607770982033298	2.5313581213228096	7.961914920199988	23.683316811750966	0.0625977	0.10768583512068629	*	*	*	*			FALSE	TRUE	FALSE	FALSE	FALSE	FALSE	FALSE	FALSE
MRPL49	MRPL49_+_64889828.23-P1P2|MRPL49_-_64889803.23-P1P2	MRPL49	Matrix	Mitochondrial central dogma > Translation > Mitochondrial ribosome	TRUE	662.77/519.6	250.86/191.04	619.74/400.09	512.59/719.36	1141.4/1315	649.33/529.39	860.7/805.86	657.92/343.73	341.88/215.07	67.376/37.906	370.79/331.41	212.15/139.23	-1.4158	0.27213	-1.0581	-0.73335	-2.3813	-0.99479	16.351932870551064	0.7646988596800093	13.10815602412146	4.818985791647793	34.754561365964236	5.447502128852494	2.904617490160424	0.13583456464235308	2.3284207165493216	0.8560034172145573	6.173503010658548	0.9676476833908297	*		*		*		FALSE	TRUE	FALSE	FALSE	TRUE	FALSE	FALSE	FALSE
TEFM	TEFM_+_29233191.23-P1P2|TEFM_+_29233099.23-P1P2	TEFM	Matrix	Mitochondrial central dogma > mtRNA metabolism > Transcription	TRUE	2192.3/2321.9	1066.7/624.52	1187.3/1387.2	1324.7/1489.7	2625.2/2636	1730.2/1495	1932/2732.8	1580.9/1191.2	919.67/1190.5	1104.4/1177.3	1801.3/1716.7	1331.9/1315.7	-1.4154	0.12847	-0.70567	-0.75044	0.11264	-0.40981	57.07272204987374	0.4817361804714325	11.082909552861567	11.46235717613625	0.44758732639703513	4.214086751334942	10.13791017792633	0.0855715	1.9686732561801965	2.036075086403482	0.0795056	0.7485543256494723	*		*	*			FALSE	TRUE	FALSE	FALSE	FALSE	FALSE	FALSE	FALSE
ATP5H	ATP5H_+_73043037.23-P1P2|ATP5H_-_73042993.23-P1P2	ATP5H	MIM	OXPHOS > Complex V > CV subunits | OXPHOS > OXPHOS subunits	TRUE	1590.7/1493.8	507.16/653.63	838.25/1028	1050.2/1101.5	2227.7/2138	1269.4/1127	1847.8/1840	776.35/828.82	1618/1401.2	578.55/589.73	1588.4/1258.4	909.48/953.37	-1.4084	0.20513	-0.86479	-1.199	-1.3682	-0.61131	39.41001690681803	0.7494336309598763	14.164924850693998	24.614340113108376	44.99426195734858	7.28362	7.000458312865123	0.13312297998243494	2.5161360919131064	4.372280840881564	7.992395839243079	1.293800132277444	*		*	*	*		FALSE	TRUE	FALSE	FALSE	TRUE	FALSE	FALSE	FALSE
MFN2	MFN2_-_12042038.23-P2|MFN2_+_12042061.23-P2	MFN2	MOM	Mitochondrial dynamics and surveillance > Fusion | Mitochondrial dynamics and surveillance > Organelle contact sites	TRUE	1814/1290.9	607.51/564.02	1893.1/1416.4	780.82/957.71	2209.3/2929.7	742.28/864.3	1922.8/2593	706.8/425.57	2096.6/1887.8	320.77/323.66	1966.4/2211	397.66/269.23	-1.4046	-0.92792	-1.6763	-1.9938	-2.6245	-2.6434	39.42458120878564	16.15860924144442	67.21637508716428	93.12994741830646	269.6801655203989	240.96014982225034	7.003045390892045	2.870277134264288	11.939741940536795	16.542807279749884	47.90367791508128	42.80209998084452	*	*	*	*	*	*	FALSE	TRUE	FALSE	FALSE	TRUE	FALSE	FALSE	FALSE
ATP11B	ATP11B_+_182511382.23-P1P2|ATP11B_-_182511533.23-P1P2	ATP11B			FALSE	6366.9/7980.7	2766/2675.5	4140/5653.8	4312.1/4533	7605.4/7702	4477.6/4696.3	7347.1/5691.5	4395.9/4638.1	2868.4/2769.8	3636.8/3209.6	5372.8/4408.7	3799.6/3651.2	-1.3984	-0.14694	-0.73851	-0.52925	0.28003	-0.39257	167.7384992268017	1.375058195340007	30.173899270044345	13.472589234707339	3.5287816556921277	9.398298449496787	29.79563226466509	0.24425357636870076	5.359833376270217	2.3931555149271593	0.6268225901624065	1.6694333489662863	*		*	*		*	FALSE	TRUE	FALSE	FALSE	FALSE	FALSE	FALSE	FALSE
EIF5A	EIF5A_-_7211217.23-P1P2|EIF5A_-_7210932.23-P1P2	EIF5A			FALSE	571.9/519.6	188.69/226.52	277.48/262.83	608.06/444.15	472.3/482.8	160.67/416.62	347.94/500.75	292.31/304.3	947.02/1227.4	805.58/771.97	1065.7/1273.6	1541.2/1447.6	-1.3901	0.95897	-0.72438	-0.50704	-0.46244	0.3532	14.63447457754329	3.4967814920699665	2.9772418057632306	1.5478454142853368	4.019846583994134	2.3018037286686166	2.5995428891341703	0.621138	0.5288517687735133	0.27494602002034046	0.714051	0.4088727260645871	*						FALSE	TRUE	FALSE	FALSE	FALSE	FALSE	FALSE	FALSE
ATP5O	ATP5O_-_35288080.23-P1P2|ATP5O_+_35288072.23-P1P2	ATP5O	MIM	OXPHOS > Complex V > CV subunits | OXPHOS > OXPHOS subunits	TRUE	2091/2411.3	779.83/937.46	1690/2207.8	1613.4/1424	2739.4/3224.3	1172.5/1459.9	2897.1/2600	1053.6/1033.4	1745.3/1920.4	641.54/871.84	1629.1/1470.5	1011.3/1152.5	-1.3895	-0.35965	-1.1792	-1.3964	-1.2752	-0.51811	54.720287439179074	3.091021988294739	35.1706	48.19329105189446	46.1839	5.77423	9.72004	0.5490627071886199	6.247398793824705	8.560644004955913	8.203711425468716	1.0256840554133768	*		*	*	*		FALSE	TRUE	FALSE	FALSE	TRUE	FALSE	FALSE	FALSE
RPL10A	RPL10A_-_35436407.23-P1P2|RPL10A_-_35436216.23-P1P2	RPL10A			FALSE	112.11/146.14	66.531/30.93	33.839/8.761	105.7/103.2	127.26/179.78	33.197/22.283	43.951/110.24	17.858/75.145	205.13/278.06	27.097/42.28	371.98/285.02	138.9/82.982	-1.3877	2.2415	-2.4267	-0.7173	-2.765	-1.5576	4.1542076441193885	2.4311414622886764	14.609665552488147	0.8739985432123255	45.102823929501575	12.563010912211462	0.7379179132149082	0.4318471747847814	2.595136026125408	0.15524962553883695	8.011679859400097	2.23159			*		*	*	FALSE	TRUE	FALSE	FALSE	FALSE	FALSE	FALSE	TRUE
CHCHD4	CHCHD4_+_14166228.23-P1P2|CHCHD4_-_14166123.23-P1P2	CHCHD4	IMS	Protein import, sorting and homeostasis > Protein import and sorting > MIA40	TRUE	840.07/1161	393.73/369.8	410.91/318.32	842.77/611.85	1132.2/911.58	492.64/432.15	809.43/822.16	448.33/491.04	621.37/966.71	446/351.36	535.84/575.71	869.52/861.17	-1.3877	0.99424	-1.1423	-0.79521	-0.99219	0.63784	25.471263222275347	4.685774529073504	13.13679614097137	5.518801103448444	12.95758201185675	3.4302984445890266	4.524497332369958	0.8323409079428571	2.333508101935566	0.9803126233879152	2.3016740369335214	0.6093288749104071	*		*		*		FALSE	TRUE	FALSE	FALSE	TRUE	FALSE	FALSE	FALSE
KBTBD3	KBTBD3_-_105948417.23-P1P2|KBTBD3_+_105948450.23-P1P2	KBTBD3			FALSE	1212.4/519.6	269.4/391.63	445.71/703.8	534.76/839.15	574.64/663.43	581.61/507.1	686.73/701.83	553.59/655.47	333.34/382.34	401.33/680.85	363.61/356.98	498.5/559.67	-1.387	0.25685	-0.18515	-0.19939	0.59519	0.55305	22.255456685012533	0.7597253925211107	0.44203588644577596	0.5327175523818586	2.4658088426134834	1.9170352062222484	3.953268965237418	0.13495112047640426	0.0785195	0.0946274	0.43800519170098495	0.34052573682433335	*						FALSE	TRUE	FALSE	FALSE	FALSE	FALSE	FALSE	FALSE
MBTPS1	MBTPS1_-_84150406.23-P1P2|MBTPS1_-_84150360.23-P1P2	MBTPS1			FALSE	3615.6/4855	1516.6/1744.4	4614.7/4333.8	1871.4/2019.2	6000.9/5820.6	2177.7/2225.6	5905.9/6644.1	2378.9/1917.3	3794.9/4199.2	1157.8/1245.1	3902.8/3182.5	1510.7/1568.4	-1.3766	-1.2012	-1.4243	-1.5461	-1.7333	-1.2018	97.87827605436263	65.15498262216553	96.88094216247676	123.72586525212104	187.01359555654366	64.4706	17.386259764205537	11.573573815011796	17.209101902267477	21.977604423985845	33.21949550866878	11.452011947172887	*	*	*	*	*	*	FALSE	TRUE	FALSE	FALSE	TRUE	FALSE	FALSE	FALSE
MRPL22	MRPL22_-_154320698.23-P1P2|MRPL22_-_154320703.23-P1P2	MRPL22	Matrix	Mitochondrial central dogma > Translation > Mitochondrial ribosome	TRUE	1169/1087.9	531.16/337.5	916.56/779.73	756.39/670.21	1128.3/1322.6	605.51/981.79	1292.9/1155.2	609.99/684.49	533.34/460.55	634.95/634.92	696.12/721.53	578.41/904.5	-1.3754	-0.24948	-0.62611	-0.91825	0.3529	0.064842	27.96513100363887	0.9605065648740664	4.741434546999918	10.097768592736657	1.3674617280496293	0.16481693015095625	4.967486673950588	0.17061617056730863	0.842228	1.7936812423488788	0.24290420489502013	0.0292767	*			*			FALSE	TRUE	FALSE	FALSE	FALSE	FALSE	FALSE	FALSE
RPL36	RPL36_+_5690269.23-P1P2|RPL36_+_5690349.23-P1P2	RPL36			FALSE	130.38/97.424	26.722/60.496	106.35/64.247	126.73/193.51	192.86/140.96	18.59/64.147	89.733/119.56	79.891/151.03	422.23/247.65	30.026/58.317	455.71/391.07	193.12/91.28	-1.365	0.90069	-1.9866	0.14062	-2.8947	-1.5673	3.6327745733141694	1.3852187518589218	9.646160676195457	0.12580819532092882	68.35808983092237	15.970007824622153	0.6452950025535916	0.2460584107212044	1.7134614748470893	0.0223475	12.142546382051236	2.83678			*		*	*	FALSE	TRUE	FALSE	FALSE	FALSE	FALSE	FALSE	TRUE
EIF2B1	EIF2B1_+_124118187.23-P1P2|EIF2B1_-_124118132.23-P1P2	EIF2B1			FALSE	1604.6/2451.8	792.92/781.9	935.9/1211.9	1154.8/1057.8	2007.3/2273	788.75/1134.4	2582.1/2492.9	753.79/839.98	1256.4/1440.3	744.06/665.54	1893.4/2013.1	1309/1048.3	-1.3639	0.042819	-1.1534	-1.6697	-0.93493	-0.72821	47.64917072641703	0.11716820638197312	25.17672144304833	67.52016565868064	18.380332861194063	13.4612	8.463991124428263	0.020812757992709163	4.472177450047879	11.993704699212339	3.2649251147393854	2.391132451788971	*		*	*	*	*	FALSE	TRUE	FALSE	FALSE	TRUE	FALSE	FALSE	FALSE
CCT4	CCT4_-_62115399.23-P1P2|CCT4_+_62115687.23-P1P2	CCT4			FALSE	179.77/219.2	98.706/55.492	49.309/181.06	380.75/216.85	608.75/404.3	228.39/247.81	424.86/336.94	239.67/183.03	213.68/236.79	88.614/115.9	278.69/320.05	245.44/214.83	-1.3601	1.3676	-1.0858	-0.84676	-1.1315	-0.37798	5.755129377934757	3.397332421609147	6.643706378551835	3.45976	5.710767904077238	0.9505493818684504	1.0222919566524633	0.6034730725605311	1.1801311746689982	0.6145618439121169	1.0144119638787708	0.16884746174616816							FALSE	TRUE	FALSE	FALSE	FALSE	FALSE	FALSE	FALSE
MRPS18C	MRPS18C_-_84377162.23-P1P2|MRPS18C_-_84377330.23-P1P2	MRPS18C	Matrix	Mitochondrial central dogma > Translation > Mitochondrial ribosome	TRUE	1152.2/1250.3	510.98/425.75	909.79/1483.5	806.4/947.88	1659.6/1474.6	1261.5/950.73	1357/1551.2	815.82/992.5	513.68/660.4	773.36/827.37	1389.8/1108.8	1064.5/783.72	-1.3569	-0.4477	-0.50222	-0.68484	0.44654	-0.43458	28.81166222095925	3.1381192474989024	3.857860919867865	6.556815270849816	2.247928492908754	3.519604953983232	5.117857238657578	0.5574286614709666	0.6852774158971306	1.1646965815130275	0.3993027900017723	0.6251925193630304	*						FALSE	TRUE	FALSE	FALSE	FALSE	FALSE	FALSE	FALSE
MRPS26	MRPS26_+_3026693.23-P1P2|MRPS26_+_3026905.23-P1P2	MRPS26	Matrix	Mitochondrial central dogma > Translation > Mitochondrial ribosome	TRUE	1339.9/1290.9	471.72/556.29	758.97/890.7	621.14/1027.1	1818.4/1293.1	739.62/677.94	1747/1588.4	1159.8/676.3	634.19/706.02	751.39/708.55	1070.5/716.8	999.86/1046.5	-1.3539	-0.0012272	-1.1331	-0.86052	0.12326	0.19507	31.215347052469365	0.00267042	18.44616550059031	11.422025918623037	0.38217172238224867	0.7636139113904457	5.544827252398976	0.00047435	3.2766190617074615	2.0289109867890556	0.0678857	0.13564184370821436	*		*	*			FALSE	TRUE	FALSE	FALSE	FALSE	FALSE	FALSE	FALSE
ROMO1	ROMO1_-_34287382.23-P1P2|ROMO1_-_34287419.23-P1P2	ROMO1	MIM	Protein import, sorting and homeostasis > Protein import and sorting > TIM23 presequence pathway | Small molecule transport	TRUE	1380.9/1664.3	621.14/579.03	1263.7/1454.3	562.03/1004.4	1818.4/1367.4	762.2/881.86	1948.5/1586.9	422.01/577.35	1081.2/1427.3	383.75/296.69	1734.3/1539.7	766.78/718.25	-1.3418	-0.79427	-0.95352	-1.8207	-1.8792	-1.1395	35.13270343505167	10.05490579819284	13.213234385456213	60.59055721329104	77.15542342630643	28.10097880943717	6.240672933402965	1.7860674621496377	2.3470859378773756	10.762788326830993	13.705229474638278	4.991617516209137	*	*	*	*	*	*	FALSE	TRUE	FALSE	FALSE	TRUE	FALSE	FALSE	FALSE
MRPL24	MRPL24_-_156710833.23-P1P2|MRPL24_+_156710843.23-P1P2	MRPL24	Matrix	Mitochondrial central dogma > Translation > Mitochondrial ribosome	TRUE	1974/1623.7	775.47/642.71	1189.2/1912.8	1413.3/1044.3	2180.5/2757.5	1406.2/1540.2	2441.1/2204.9	1405.1/1158.4	664.96/1077.5	1141.7/1272	1409/1578.5	1310.9/1319.4	-1.3418	-0.33569	-0.74457	-0.85733	0.4697	-0.18353	41.09667121670598	2.3222653323890396	11.674895017028593	14.900699273766538	3.3327806015560637	1.004794925994515	7.300061157809404	0.41250735033277425	2.0738284905339888	2.646832767039389	0.5920066393851877	0.17848317621975177	*		*	*			FALSE	TRUE	FALSE	FALSE	FALSE	FALSE	FALSE	FALSE
EIF2S2	EIF2S2_-_32699803.23-P1P2|EIF2S2_-_32699538.23-P1P2	EIF2S2			FALSE	307.68/340.98	117.25/138.28	365.46/365.04	290.96/209.48	448.69/457.48	320.02/155.98	311.32/496.09	39.475/188.98	668.38/647.37	202.13/156.73	663.83/565.3	525.14/376.18	-1.3372	-0.54388	-0.92596	-1.8124	-1.8686	-0.44666	8.48243	1.8426339082377299	4.474851493229639	17.17033607297545	42.2135	2.0931479921798104	1.506747136844715	0.3273097266359802	0.7948743439690547	3.0499916348920406	7.498448324655774	0.3718089057550516	*			*	*		FALSE	TRUE	FALSE	FALSE	FALSE	FALSE	FALSE	TRUE
BNIP1	BNIP1_-_172571554.23-P1P2|BNIP1_+_172572005.23-P1P2	BNIP1			FALSE	932.91/1575	406.28/591.31	413.81/478.94	878/1057.8	1777.7/1679.7	877.72/769.09	1525.5/1267.8	944.59/764.09	847.02/1212.2	777.02/874.75	1050.2/687.45	1308.1/1176.5	-1.3282	1.1149	-1.0691	-0.70841	-0.31773	0.51541	28.672886383535033	6.748532124516475	17.888199993101654	6.772190395924785	2.0293091723016374	3.4243734620790223	5.093206285905688	1.1987515235634312	3.1775068414710064	1.2029539765372501	0.36046912383218876	0.6082764116961992	*		*				FALSE	TRUE	FALSE	FALSE	FALSE	FALSE	FALSE	FALSE
RRS1	RRS1_+_67341292.23-P1P2|RRS1_+_67341681.23-P1P2	RRS1			FALSE	395.09/852.46	261.76/234.25	244.61/175.22	791.62/619.23	432.94/666.8	232.38/289	329.63/671.55	269.75/313.97	750.44/1179.6	333.22/328.03	955.67/808.65	573.66/457.32	-1.3272	1.7439	-1.0739	-0.7763	-1.5425	-0.77393	15.021080304833184	8.485080533509683	6.946537395074545	3.625251653989896	38.85508347290715	7.482500598001583	2.6682162237284417	1.50722	1.2339234862029482	0.643959	6.901884684244423	1.3291274052520492	*	*			*	*	FALSE	TRUE	TRUE	FALSE	FALSE	FALSE	FALSE	TRUE
POLRMT	POLRMT_+_633505.23-P1P2|POLRMT_+_633481.23-P1P2	POLRMT	Matrix	Mitochondrial central dogma > mtDNA maintenance > mtDNA replication | Mitochondrial central dogma > mtDNA maintenance > mtDNA nucleoid | Mitochondrial central dogma > mtRNA metabolism > Transcription	TRUE	3032.8/2703.5	1162.1/1123	2086.4/1965.4	1986.7/1793.2	3643.3/3442.9	2006.4/1983.2	2688.3/2982.8	1674.9/1796	1507.7/1555.4	1555.5/1336.2	2235.5/1938.3	1764.7/2047.8	-1.3271	-0.10017	-0.82846	-0.70799	-0.083039	-0.13053	62.420262120998046	0.4572492432674253	19.617694724806686	11.996798053478308	0.3801243914999571	0.7719848248982122	11.087801456399879	0.0812218	3.4847194925147145	2.131008592556759	0.067522	0.13712878118378752	*		*	*			FALSE	TRUE	FALSE	FALSE	FALSE	FALSE	FALSE	FALSE
EXOSC3	EXOSC3_+_37785000.23-P1P2|EXOSC3_+_37785037.23-P1P2	EXOSC3			FALSE	236.56/292.27	27.267/183.31	34.806/55.486	367.68/315.14	384.4/261.66	91.623/109.39	113.54/209.62	29.137/46.128	579.49/362.79	361.05/406.03	485.61/688.39	542.26/582.72	-1.3203	2.8914	-1.6746	-2.0732	-0.29609	-0.061429	6.917394127302101	6.945885099489415	11.28469877623944	11.167567734259618	1.0317506058920827	0.14016546772536542	1.228746725390487	1.2338076179945645	2.0045173678328823	1.9837112114066888	0.18327135263348004	0.024897794792493697			*	*			FALSE	TRUE	FALSE	FALSE	FALSE	FALSE	FALSE	FALSE
RPUSD4	RPUSD4_+_126081489.23-P1P2|RPUSD4_-_126081590.23-P1P2	RPUSD4	Matrix	Mitochondrial central dogma > mtRNA metabolism > mtRNA granules | Mitochondrial central dogma > mtRNA metabolism > mt-tRNA modifications | Mitochondrial central dogma > mtRNA metabolism > mt-rRNA modifications	TRUE	2692.1/1818.6	957.07/848.31	1480.2/1798.9	1654.8/1639	2929.6/2867.3	1754.1/1723.9	2937.4/2254.5	1442.7/1627.1	1103.4/951.5	1484.5/1140.8	1560.9/1368.3	1573.5/1525	-1.3201	0.0064385	-0.73668	-0.75771	0.35308	0.08105	49.14635653467622	0.019333187834827143	13.081655071037725	12.757856277298917	2.3512302864159667	0.3256993045191208	8.729938405347053	0.00343418	2.3237133139173327	2.2661964657849385	0.4176524370166746	0.0578544	*		*	*			FALSE	TRUE	FALSE	FALSE	FALSE	FALSE	FALSE	FALSE
SNW1	SNW1_+_78227421.23-P1|SNW1_+_78227503.23-P1	SNW1			FALSE	18.767/73.068	34.356/1.3646	1.9337/0	64.216/0	51.166/27.854	78.344/2.7009	23.807/44.252	1.8798/31.992	48.718/19.551	8.0558/5.1027	94.491/50.185	38.053/42.413	-1.3148	4.0732	0.035616	-0.96571	-2.2128	-0.83075	1.6716407864521978	2.246508865010898	0.027616628948749864	0.8236771789650108	5.245559921624435	1.1676507837404624	0.29693597105813885	0.3990506194446721	0.00490558	0.1463109688137523	0.9317763969955318	0.20741149781504556							FALSE	TRUE	FALSE	FALSE	FALSE	FALSE	FALSE	FALSE
TELO2	TELO2_-_1543415.23-P1P2|TELO2_-_1543611.23-P1P2	TELO2			FALSE	1466.3/1778	780.92/523.08	1610.7/1693.8	850.15/920.85	2402.2/2206.4	572.31/559.77	2115.1/2284	891.02/578.84	682.06/864.61	764.57/589.73	1218.8/1263.2	947.53/863.93	-1.3136	-0.89913	-2.0234	-1.5803	-0.19135	-0.4539	35.651247440742786	15.138137154949726	95.2955	52.59851329822583	0.7628334173145269	3.7773095352886594	6.332782655248803	2.6890092013466367	16.92748320738729	9.343150005074214	0.1355032034164625	0.6709689569303764	*	*	*	*			FALSE	TRUE	FALSE	FALSE	FALSE	FALSE	FALSE	FALSE
HMGB3	HMGB3_-_150152173.23-P1P2|HMGB3_-_150152182.23-P1P2	HMGB3			FALSE	2228.8/2200.2	741.66/1047.1	1689.1/1603.3	2019.1/1365.6	2799.7/2458.7	1558.9/1165.5	2648/2305.8	1300.8/1081	1323.9/1155.7	981.35/1389.4	1925.7/1710.1	1235.8/1393.2	-1.3071	0.03991	-0.9482	-1.0558	-0.064745	-0.46747	47.301577551743996	0.13373629663280479	19.999652703314638	24.130697859846432	0.24686142033190123	5.487128907960677	8.402247645990068	0.0237558	3.552567240769513	4.286370767807867	0.0438504	0.9746866454870868	*		*	*			FALSE	TRUE	FALSE	FALSE	FALSE	FALSE	FALSE	FALSE
CLDN8	CLDN8_+_31587998.23-P1P2|CLDN8_-_31588365.23-P1P2	CLDN8			FALSE	1249.5/1250.3	466.81/544.46	1053.9/1115.6	920.62/825.64	1456.3/1857.8	726.34/882.53	1439.4/1317.5	854.36/819.15	993.17/851.57	275.36/502.25	610/390.12	741.09/626.97	-1.3039	-0.31272	-1.0416	-0.71948	-1.2441	0.45119	27.499694899989436	1.6041147142523384	16.35386104862648	6.90316	23.51938949094061	1.775441041059158	4.884810585569196	0.28494121717147264	2.904959995221222	1.226218204339806	4.177783177933212	0.3153741604392527	*		*		*		FALSE	TRUE	FALSE	FALSE	TRUE	FALSE	FALSE	FALSE
SRPR	SRPR_+_126138730.23-P1P2|SRPR_-_126138703.23-P1P2	SRPR			FALSE	309.65/738.8	214.86/208.78	166.3/300.79	419.96/280.74	460.5/597.59	224.41/401.09	523.75/660.68	344.94/239.57	1738.5/1896.5	275.36/177.87	1742.7/1963.9	613.61/416.75	-1.3033	0.58305	-0.7565	-1.0164	-2.9981	-1.8449	12.36182035059539	1.405209804717895	3.478051640779466	6.885255612454874	293.37541884943323	89.7387	2.1958480312272943	0.24960945035918317	0.6178113442284908	1.2230379145072698	52.11270004097604	15.94042169079855	*				*	*	FALSE	TRUE	FALSE	FALSE	FALSE	FALSE	FALSE	TRUE
ATP5J2	ATP5J2_+_99063727.23-P1P2|ATP5J2_-_99063736.23-P1P2	ATP5J2	MIM	OXPHOS > Complex V > CV subunits | OXPHOS > OXPHOS subunits	TRUE	5016.2/5285.3	2025.9/2150.6	3842.2/3594.9	3215.4/3675.4	6832.7/7944.3	3287.8/2942	6574.3/6032.3	3016.1/2737.9	4198.3/4164.5	2151.6/1885.1	3131.3/3219.4	2950.1/3507.4	-1.3021	-0.11005	-1.2458	-1.1313	-1.0504	0.024025	104.71989988994508	0.748508	87.78246341722087	62.017398647696346	65.2803	0.12048551784950864	18.60154730307014	0.13295852070172898	15.592925961078423	11.016240234863414	11.595830453791702	0.021402016827440955	*		*	*	*		FALSE	TRUE	FALSE	FALSE	TRUE	FALSE	FALSE	FALSE
NDUFV2	NDUFV2_+_9102636.23-P1P2|NDUFV2_+_9102739.23-P1P2	NDUFV2	MIM	OXPHOS > Complex I > CI subunits | Metabolism > Metals and cofactors > Fe-S-containing proteins | OXPHOS > OXPHOS subunits	TRUE	2015.5/2533	949.43/898.8	1472.5/1089.3	1488.3/1616.9	2452/2289.1	1871/1859.6	1875.2/1677.7	2024.5/1871.2	991.46/981.92	1089.7/970.25	1846.8/1475.3	1301.4/1334.2	-1.2983	0.27735	-0.34567	0.13279	0.0619	-0.3337	47.822550079028176	1.4354049433751614	2.7574834176343956	0.5259294967849564	0.20533074465735654	2.8149397174786075	8.494788749639529	0.2549730565185301	0.4898157683922956	0.0934216	0.0364732	0.5000218140487058	*						FALSE	TRUE	FALSE	FALSE	FALSE	FALSE	FALSE	FALSE
HSPA4	HSPA4_+_132388103.23-P1P2|HSPA4_-_132388195.23-P1P2	HSPA4			FALSE	805/1948.5	444.45/675.01	527.89/651.24	837.65/747.62	1134.8/1227.3	898.97/1069.6	721.53/1065.2	696.46/748.47	688.04/858.09	203.59/174.95	827.69/636.31	493.74/453.63	-1.2969	0.42638	-0.2627	-0.30591	-2.0244	-0.62683	29.761201437286083	1.6370653706198486	1.082016871702791	1.1537680716350158	58.95291992718374	4.324001818036785	5.286525263237305	0.2907942899277645	0.19220022214356602	0.2049454915813138	10.471892446727871	0.7680786979485598	*				*		FALSE	TRUE	FALSE	FALSE	FALSE	FALSE	FALSE	TRUE
SRPRB	SRPRB_+_133524699.23-P1P2|SRPRB_+_133524690.23-P1P2	SRPRB			FALSE	3159.8/5228.4	1909.8/1503.3	3208.9/3311.7	1957.7/1879.2	5469.5/5906.7	2276/2648.3	6246.5/5374	2152.3/1642.8	3982.9/3093.5	963.04/1262.6	3554.8/3257.3	1714.3/1979.6	-1.2968	-0.76474	-1.2077	-1.6139	-1.6679	-0.8826	85.3175	19.31381971115154	65.15776531365276	127.78701381526334	152.95979337242528	32.811718520477335	15.15507627272566	3.4307417342599056	11.574068108526056	22.69899211802947	27.170469365185102	5.828393025538843	*	*	*	*	*	*	FALSE	TRUE	FALSE	FALSE	TRUE	FALSE	FALSE	FALSE
MRPL46	MRPL46_+_89010571.23-P1P2|MRPL46_-_89010424.23-P1P2	MRPL46	Matrix	Mitochondrial central dogma > Translation > Mitochondrial ribosome	TRUE	1335.4/1201.6	539.88/497.16	989.07/1036.7	838.79/830.55	1860.4/2092.4	1333.2/960.19	1410.1/1624.9	978.43/1051.3	647.87/871.13	1002.6/1168.5	1040.6/982.88	882.84/1096.3	-1.289	-0.27891	-0.78487	-0.57996	0.51474	-0.031936	27.218560590790283	1.2785108981665556	10.749848464883389	4.969562207372951	3.492697464315195	0.0903905	4.834872291543133	0.22710374030847774	1.9095111333234216	0.8827505237605139	0.6204129030494846	0.0160562	*		*				FALSE	TRUE	FALSE	FALSE	FALSE	FALSE	FALSE	FALSE
RPSA	RPSA_-_39448290.23-P1P2|RPSA_-_39448255.23-P1P2	RPSA			FALSE	94.329/276.04	53.988/96.43	50.275/35.044	230.72/149.89	86.589/182.32	69.049/56.72	239.9/225.14	66.732/74.401	214.53/160.76	24.167/37.177	114.82/97.53	159.82/99.578	-1.2887	2.1315	-1.0843	-1.7062	-2.5744	0.28628	4.865950457259487	3.601313646491807	2.388244837819919	9.560320009484373	29.916425720326007	0.33121352425364853	0.8643458187052665	0.639707	0.42422738532703536	1.6982134730438845	5.314097977177891	0.058833937439739505				*	*		FALSE	TRUE	FALSE	FALSE	FALSE	FALSE	FALSE	TRUE
MFF	MFF_+_228190176.23-P1P2|MFF_+_228189984.23-P1P2	MFF	MOM	Mitochondrial dynamics and surveillance > Fission	TRUE	1256.9/1916	644.04/654.99	1098.3/1153.5	12.502/1024.7	2793.1/2224.9	1083.5/730.61	1692.1/1900.5	20.678/574.37	1399.2/1049.3	492.87/418.42	1007.1/1043.5	721.11/843.65	-1.287	-1.117	-1.4668	-2.5899	-1.4239	-0.38965	33.446141236295425	17.138429747884164	48.66190224629346	149.57551038489268	40.514207616164796	2.489535422145114	5.941086450292255	3.0443240682110524	8.643884089300169	26.569314282476626	7.196597305865599	0.4422197783455627	*	*	*	*	*		FALSE	TRUE	FALSE	FALSE	TRUE	FALSE	FALSE	FALSE
MRPL54	MRPL54_+_3762727.23-P1P2|MRPL54_+_3762712.23-P1P2	MRPL54	Matrix	Mitochondrial central dogma > Translation > Mitochondrial ribosome	TRUE	1839.2/1834.8	716.57/795.09	1738.4/1451.4	1340.6/1385.3	2151.6/2525.4	1634.6/1423.4	2120.6/2030.2	1434.3/1258.1	866.68/868.95	1131.5/1052.6	1432.9/1405.2	1265.3/1305.6	-1.2801	-0.22659	-0.61267	-0.62413	0.33124	-0.14257	37.95058813912892	1.258840519287217	7.6595558851598815	7.297603932738341	1.8645175086642884	0.6749155612459101	6.741217869681344	0.22360966245338174	1.360577992034457	1.2962839431336868	0.33119694223610896	0.11988622746286044	*		*				FALSE	TRUE	FALSE	FALSE	FALSE	FALSE	FALSE	FALSE
MRPL33	MRPL33_-_27994633.23-P1P2|MRPL33_-_27994638.23-P1P2	MRPL33	Matrix	Mitochondrial central dogma > Translation > Mitochondrial ribosome	TRUE	1650.5/2175.8	804.37/771.44	1716.1/1095.1	1057.6/1110.7	2483.5/2367.6	1588.1/1224.9	2523.5/2305.8	1027.3/1094.4	695.73/905.88	856.11/1039.5	1141.1/1298.2	1186.3/1402.4	-1.2788	-0.37438	-0.78577	-1.1858	0.24286	0.085725	39.34553466647986	2.5983927015464228	12.791397425537468	30.205170507670037	1.089802630033999	0.31322077666074005	6.989004239235192	0.4615562543562831	2.272154428466477	5.365388131445988	0.19358321765865383	0.0556379	*		*	*			FALSE	TRUE	FALSE	FALSE	FALSE	FALSE	FALSE	FALSE
PWP2	PWP2_-_45527277.23-P1P2|PWP2_-_45527254.23-P1P2	PWP2			FALSE	221.25/438.41	151.6/119.17	112.15/134.34	340.4/431.86	118.08/223.67	169.97/272.8	152/243	180.46/255.19	401.71/271.55	152.33/180.78	464.08/479.13	306.33/240.65	-1.2784	1.6396	0.37167	0.14066	-1.0108	-0.78388	7.870245677197228	4.9518302012339825	0.5076447690336292	0.1718429904968425	6.4229910178688705	4.488825451211074	1.3980031245735018	0.8796007618592995	0.0901737	0.030524718986433753	1.140925185868654	0.7973565583397327	*						FALSE	TRUE	FALSE	TRUE	FALSE	FALSE	FALSE	FALSE
TOP3B	TOP3B_-_22337154.23-P1P2|TOP3B_+_22337183.23-P1P2	TOP3B			FALSE	1481.1/1104.1	616.23/449.4	943.63/1045.5	896.75/825.02	1609.8/2233.4	896.31/879.83	1970.5/1730.5	490.62/686.72	773.51/1003.6	538.28/559.84	882.71/1115.4	696.38/507.11	-1.277	-0.208	-1.1127	-1.6507	-0.69353	-0.73049	27.16633026364945	0.814798	21.278205866864226	50.11903214629019	7.1309619953290095	7.4765527012696245	4.825594542977806	0.14473373583034277	3.7796784887391195	8.902716181290257	1.2666830947309222	1.3280708717514482	*		*	*		*	FALSE	TRUE	FALSE	FALSE	FALSE	FALSE	FALSE	FALSE
C22orf15	C22orf15_-_24105572.23-P1P2|C22orf15_-_24105626.23-P1P2	C22orf15			FALSE	686.47/836.23	280.85/347.06	621.68/306.64	427.92/500.66	903.94/893.01	482.02/328.16	646.44/575.28	345.88/424.83	576.93/625.65	180.89/177.87	680.57/677.03	397.66/295.05	-1.2753	0.00042132	-1.1473	-0.66329	-1.7394	-0.96871	16.60512823742389	0.000708478	11.896196279044043	3.1695717355574557	33.05673802744134	9.151078436554242	2.949592949445172	0.000125848	2.1131385538355754	0.5630156124233194	5.871916195000959	1.6255193004439965	*		*		*	*	FALSE	TRUE	FALSE	FALSE	TRUE	FALSE	FALSE	FALSE
C10orf2	C10orf2_-_102747330.23-P1P2|C10orf2_-_102747356.23-P1P2	C10orf2	Matrix	Mitochondrial central dogma > mtDNA maintenance > mtDNA replication | Mitochondrial central dogma > mtDNA maintenance > mtDNA nucleoid	TRUE	1341.8/1193.4	531.7/519.9	697.09/800.17	868.34/896.28	1565.2/1607.9	655.97/891.31	1270.9/1383.5	828.04/762.61	610.26/803.78	779.95/825.18	834.87/964.89	946.58/784.64	-1.2679	0.23674	-1.0352	-0.73803	0.18262	-0.055945	26.283988304628547	0.7990948083150082	15.562915654784963	7.032349078239697	0.6658881892688527	0.158878	4.668862864419481	0.1419443667548486	2.7644632207480724	1.2491663396169623	0.11828268231976805	0.028221798743841363	*		*				FALSE	TRUE	FALSE	FALSE	FALSE	FALSE	FALSE	FALSE
SMN2	SMN2_-_69345531.23-ENST00000380743.4|SMN2_+_69345485.23-ENST00000380743.4	SMN2			FALSE	535.35/284.15	152.15/188.77	85.082/134.34	521.12/465.65	415.89/485.33	165.98/110.06	100.72/236.79	90.229/141.36	758.13/649.54	649.59/817.16	727.22/656.2	1999.7/2057	-1.2604	2.1589	-1.6998	-0.53947	0.059238	1.5507	9.267525822718806	7.650722472532045	15.400947026781331	0.9293711559485723	0.16237368889712722	22.17744619778119	1.6462040180987638	1.359008900171144	2.735692499055354	0.1650855428400411	0.0288427	3.9394118495421737	*	*	*			*	FALSE	TRUE	TRUE	FALSE	FALSE	FALSE	TRUE	FALSE
TRMT5	TRMT5_+_61447755.23-P1P2|TRMT5_+_61447749.23-P1P2	TRMT5	Matrix	Mitochondrial central dogma > mtRNA metabolism > mt-tRNA modifications	TRUE	902.29/1136.6	422.09/429.38	991.97/808.93	708.65/799.22	1262.1/1378.3	740.95/638.1	1095.1/1180.8	506.6/398.04	494.02/425.79	291.47/338.24	681.77/763.2	599.34/646.34	-1.2578	-0.2559	-0.93611	-1.3291	-0.5452	-0.21378	21.114978205137703	1.0371525879478156	10.87883425246559	20.455659056306196	2.697495907644286	0.7601251803469636	3.750684123064912	0.18423091452043427	1.9324230653597934	3.6335683089006663	0.47916010021607386	0.13502213536623522	*		*	*			FALSE	TRUE	FALSE	FALSE	FALSE	FALSE	FALSE	FALSE
PAM16	PAM16_+_4401248.23-P1P2|PAM16_-_4401236.23-P1P2	PAM16	MIM	Protein import, sorting and homeostasis > Protein import and sorting > Import motor	TRUE	672.15/487.12	260.13/224.7	484.38/697.96	416.55/517.25	910.5/978.26	493.97/590.16	1205/888.16	405.09/343.73	690.61/851.57	97.402/157.46	509.53/423.26	375.78/315.33	-1.2542	-0.33981	-0.79978	-1.4805	-2.5878	-0.43156	12.522054368674732	1.2093349065433545	6.082132291836375	24.13158481675623	108.10212559620724	1.6044290028791797	2.2243106316499106	0.2148159088479044	1.0803779572843906	4.286528319246807	19.20233694793053	0.2849970447149018	*			*	*		FALSE	TRUE	FALSE	FALSE	FALSE	FALSE	FALSE	TRUE
MRPS33	MRPS33_-_140714768.23-P1P2|MRPS33_+_140714758.23-P1P2	MRPS33	Matrix	Mitochondrial central dogma > Translation > Mitochondrial ribosome	TRUE	1126.5/1087.9	436.82/491.25	828.58/998.76	633.64/731.65	1823.6/1095.6	993.24/1289	1798.3/1489.8	1153.2/855.61	625.65/805.95	706.72/960.04	1254.7/878.72	847.64/895.28	-1.2528	-0.42001	-0.35483	-0.71035	0.21913	-0.29135	22.60761965202244	2.3048424140793924	2.014627423095619	7.755079956087546	0.8681889287296576	1.596948147411866	4.015824182498978	0.409412	0.357861	1.377546070936463	0.15421765531421372	0.28366820953659366	*			*			FALSE	TRUE	FALSE	FALSE	FALSE	FALSE	FALSE	FALSE
MRPL30	MRPL30_-_99797690.23-P1|MRPL30_-_99797679.23-P1	MRPL30	Matrix	Mitochondrial central dogma > Translation > Mitochondrial ribosome	TRUE	1102.3/933.65	491.35/362.98	625.54/870.26	680.24/762.98	1247.7/1176.6	675.88/845.4	1049.3/996.07	712.44/831.8	402.57/443.17	680.35/619.62	1021.5/777.4	835.27/685.06	-1.2509	-0.051567	-0.67157	-0.40503	0.61901	-0.2424	20.848722106095877	0.12118532683958484	5.350168810244222	1.977777895492294	3.0006997775881024	1.0622815563827361	3.7033886670316027	0.021526324910677252	0.9503582252060973	0.35131554858847674	0.5330186422425772	0.1886946095345699	*						FALSE	TRUE	FALSE	FALSE	FALSE	FALSE	FALSE	FALSE
TTI1	TTI1_+_36661804.23-P1P2|TTI1_+_36661799.23-P1P2	TTI1			FALSE	2004.6/1802.3	795.65/802.82	2406.5/2120.2	1232/1167.8	2829.9/3223.5	928.18/1042.6	2898.9/2927.7	830.86/890.58	850.44/873.3	759.44/530.68	1123.1/1369.2	838.13/688.75	-1.2509	-0.91493	-1.618	-1.7579	-0.41746	-0.70618	37.38717377515361	20.43331508347898	71.58562839954091	85.79972420088815	2.793416965162209	8.508022325235832	6.641137761184964	3.6295993166850438	12.715858726884807	15.240729125892118	0.49619869642038017	1.5112923131589724	*	*	*	*		*	FALSE	TRUE	FALSE	FALSE	FALSE	FALSE	FALSE	FALSE
POLR3C	POLR3C_+_145610846.23-P1P2|POLR3C_+_145610906.23-P1P2	POLR3C			FALSE	2132.5/2248.9	1030.7/811.01	1932.7/2193.2	1007/1052.3	2562.2/2686.6	1350.4/1118.9	1990.6/2057.4	1331.8/1028.2	1020.5/979.74	927.88/881.31	1102.8/1339.9	1159.7/1076	-1.2494	-1.0018	-1.0873	-0.77787	-0.14469	-0.12762	42.57516734671187	22.781517012406354	26.516883622225645	10.954677021213342	0.6099131245762338	0.5260315585037657	7.562688564143961	4.046713822180261	4.710232396585754	1.9458951260850212	0.10833975060605909	0.0934397	*	*	*	*			FALSE	TRUE	FALSE	FALSE	FALSE	FALSE	FALSE	FALSE
MTOR	MTOR_+_11322547.23-P1P2|MTOR_+_11322541.23-P1P2	MTOR			FALSE	1653/2005.3	682.76/862.41	1859.2/1988.7	872.32/1071.4	2739.4/3024.3	973.33/711.7	2148.1/3195.5	853.42/700.11	994.88/1140.5	368.37/269.72	1117.1/1277.4	447.13/383.56	-1.2423	-0.98458	-1.773	-1.7809	-1.7395	-1.5251	35.4983	20.716224021288475	84.71016587851497	82.10875811923651	55.73511137387938	38.98737364904595	6.305616331928399	3.679852840558303	15.047189304956666	14.585097481533921	9.900308458589794	6.925383579600163	*	*	*	*	*	*	FALSE	TRUE	FALSE	FALSE	TRUE	FALSE	FALSE	FALSE
CSDE1	CSDE1_+_115300574.23-P1P2|CSDE1_-_115300604.23-P1P2	CSDE1			FALSE	1117.6/1786.1	464.63/763.25	826.64/1244.1	1055.3/1315.2	3256.3/3615.1	918.88/545.59	3662.6/3259.9	798.91/635.38	1249.6/1194.8	415.24/540.89	1014.3/893.87	453.79/661.09	-1.2404	0.19492	-2.2287	-2.2694	-1.3524	-0.77421	28.497654830102025	0.7442934174173753	172.486	186.69263234396146	36.199063081428484	8.017502630802287	5.062079651583079	0.13220991641515498	30.638944269250384	33.16248234891913	6.430091939962463	1.424160590261201	*		*	*	*	*	FALSE	TRUE	FALSE	FALSE	TRUE	FALSE	FALSE	FALSE
VTCN1	VTCN1_-_117753505.23-P1P2|VTCN1_-_117753484.23-P1P2	VTCN1			FALSE	583.26/2232.6	402.46/789.63	839.21/622.03	713.2/678.2	577.26/871.07	894.98/1041.9	904.65/500.75	642.88/589.25	349.58/464.89	492.87/354.27	333.71/357.93	573.66/479.45	-1.2387	-0.070565	0.41884	-0.18954	0.056617	0.60514	27.614054287269816	0.17116616276781477	1.5258128841825498	0.5010281678460125	0.1156181770395524	2.1504270438709714	4.90512	0.030404493097841705	0.27103234982638474	0.0889984	0.0205374	0.381983	*						FALSE	TRUE	FALSE	TRUE	FALSE	FALSE	FALSE	FALSE
C9orf114	C9orf114_+_131592013.23-P1P2|C9orf114_+_131592052.23-P1P2	C9orf114			FALSE	1713.2/2013.4	764.02/816.47	877.89/505.22	1661.7/1665.4	2236.9/1987.8	1201.7/1271.5	2104.1/1969.6	720.9/1323.6	1243.6/1420.7	642.27/646.59	1078.9/1346.5	1318.6/1291.8	-1.2365	1.2651	-0.77197	-0.99393	-1.0465	0.10594	35.76601452121979	12.191026473346733	10.999913149788352	18.056668746188386	22.865886670157675	0.40801210735244703	6.353168897773593	2.165509667744761	1.9539304850414387	3.2074321897851807	4.061700526534012	0.0724758	*	*	*	*	*		FALSE	TRUE	TRUE	FALSE	TRUE	FALSE	FALSE	FALSE
MRPS25	MRPS25_-_15106759.23-P1P2|MRPS25_+_15106771.23-P1P2	MRPS25	Matrix	Mitochondrial central dogma > Translation > Mitochondrial ribosome	TRUE	1194.7/1079.8	474.44/490.79	894.32/1039.6	752.41/672.67	1441.8/1313.4	930.83/882.53	1175.7/1148.2	488.74/776	753.85/790.75	644.47/628.36	1001.1/1055.8	578.41/733.01	-1.2348	-0.43998	-0.60294	-0.87668	-0.2788	-0.64855	22.49303521065134	2.599462010608054	4.85362	8.830707725120064	1.3329581869747322	6.138238644454046	3.9954703824227704	0.4617461972717408	0.8621562286326943	1.568611387530366	0.23677529098178454	1.0903442098621448	*			*			FALSE	TRUE	FALSE	FALSE	FALSE	FALSE	FALSE	FALSE
HSD17B10	HSD17B10_-_53461314.23-P1P2|HSD17B10_+_53461288.23-P1P2	HSD17B10	Matrix	Mitochondrial central dogma > mtRNA metabolism > mtRNA granules | Mitochondrial central dogma > mtRNA metabolism > Polycistronic mtRNA processing | Mitochondrial central dogma > mtRNA metabolism > mt-tRNA modifications | Metabolism > Lipid metabolism > Fatty acid oxidation | Metabolism > Lipid metabolism > Cholesterol, bile acid, steroid synthesis | Metabolism > Amino acid metabolism > Branched-c…	TRUE	116.06/178.61	46.354/77.78	45.441/75.929	92.062/82.318	59.038/43.891	29.213/23.633	16.482/28.725	63.912/9.6721	15.385/13.034	30.759/19.682	34.686/32.194	22.832/38.725	-1.2339	0.51569	-0.93594	0.6791	0.78571	-0.11605	3.7064606692682434	0.5089746643717004	0.9581337972787074	0.4036228560024009	0.47231855388120864	0.055172003656783736	0.6583839703706806	0.0904099	0.17019469242694898	0.0716961	0.0838986	0.00980028							FALSE	TRUE	FALSE	FALSE	FALSE	FALSE	FALSE	FALSE
HNRNPK	HNRNPK_+_86595098.23-P1P2|HNRNPK_-_86594674.23-P1P2	HNRNPK			FALSE	675.12/771.28	323.39/291.56	351.93/367.96	388.71/175.08	823.91/1402	345.25/238.36	813.09/1031	591.19/242.55	429.92/482.27	28.562/19.682	345.67/334.25	178.85/148.45	-1.2312	-0.35152	-1.9277	-1.1434	-4.1855	-1.0502	14.743883853345618	0.9204208330298691	44.75367379248763	12.495311704879771	282.65501858607274	5.874746513975202	2.6189774170641105	0.16349568403264172	7.949659815489017	2.219560293594633	50.20841983428828	1.0435397215629771	*		*	*	*		FALSE	TRUE	FALSE	FALSE	TRUE	FALSE	FALSE	FALSE
ATP5J2-PTCD1	ATP5J2-PTCD1_+_99036338.23-P2|ATP5J2-PTCD1_-_99036346.23-P2	ATP5J2-PTCD1	unknown	0	TRUE	2144.9/1867.3	869.27/846.49	1330.4/1603.3	1206.5/1392	2673.8/2467.2	995.9/1272.8	2582.1/1822.9	1290.5/1205.3	756.42/758.16	788.74/948.38	1028.6/1093.7	1089.3/898.97	-1.2246	-0.17488	-1.1794	-0.81916	0.19753	-0.094033	37.57011858098924	0.8105096863006325	30.92767656170696	13.012561665436994	0.7774135766096105	0.324708	6.673634511689679	0.14397200804395902	5.493727926986728	2.311440152331398	0.13809309820340201	0.057678268899670815	*		*	*			FALSE	TRUE	FALSE	FALSE	FALSE	FALSE	FALSE	FALSE
RARS	RARS_-_167913515.23-P1P2|RARS_-_167913535.23-P1P2	RARS			FALSE	815.87/925.53	350.11/394.36	598.47/689.2	767.75/418.35	1242.4/879.51	383.75/313.31	866.2/961.13	312.04/343.73	355.56/701.68	195.54/158.18	581.3/640.1	580.32/585.48	-1.2238	-0.11835	-1.6032	-1.4757	-1.5742	-0.0671	17.25717278615002	0.297518	28.069866354158883	21.371171888257763	23.599582904624835	0.15837777953007307	3.0654165658694144	0.0528485	4.986090965771427	3.796192177601957	4.192028050012057	0.0281329	*		*	*	*		FALSE	TRUE	FALSE	FALSE	TRUE	FALSE	FALSE	FALSE
ATP5C1	ATP5C1_-_7830158.23-P1P2|ATP5C1_+_7830168.23-P1P2	ATP5C1	MIM	OXPHOS > Complex V > CV subunits | OXPHOS > OXPHOS subunits	TRUE	2215/1640	822.92/831.48	1218.2/1553.6	1390/1451	2507.1/2677.3	1471.3/1138.4	2431.9/2770.8	1114.7/1017.1	347.87/427.96	64.447/80.915	190.18/212.1	327.26/324.55	-1.2194	0.035548	-0.98976	-1.2864	-2.4001	0.69351	35.867292155144554	0.1080056306788694	21.57893928080812	38.3805	47.69712816393231	1.7713173902870347	6.371158990393758	0.019185196416176276	3.8330982000926466	6.8175818310713385	8.47251	0.3146416703874134	*		*	*	*		FALSE	TRUE	FALSE	FALSE	TRUE	FALSE	FALSE	FALSE
RPL5	RPL5_+_93297664.23-P1P2|RPL5_-_93297968.23-P1P2	RPL5			FALSE	335.83/633.26	212.68/202.87	38.673/289.11	593.29/506.81	367.35/396.71	363.84/268.07	441.34/702.61	289.49/284.21	466.67/434.48	73.967/102.78	482.02/540.68	200.73/230.51	-1.2177	1.7406	-0.27318	-0.99316	-2.337	-1.242	10.043601031883956	6.931072388317928	0.5596104937541024	6.400761208967074	51.09007508412749	11.661204968368194	1.784059380156952	1.2311764146814148	0.0994044	1.1369764727562508	9.075203943028724	2.071396707386704	*				*	*	FALSE	TRUE	FALSE	FALSE	FALSE	FALSE	FALSE	TRUE
VDAC1	VDAC1_-_133340344.23-P1P2|VDAC1_+_133340407.23-P1P2	VDAC1	MOM	Signaling > Calcium homeostasis > Mitochondrial permeability transition pore | Mitochondrial dynamics and surveillance > Organelle contact sites | Small molecule transport	TRUE	1010.9/901.17	323.93/497.61	908.83/870.26	508.61/611.85	1399.9/1741.3	691.82/717.78	1699.4/1477.4	849.66/504.44	753.85/1060.1	355.19/355.73	955.67/878.72	392.9/416.75	-1.2168	-0.66608	-1.1549	-1.229	-1.3489	-1.1779	18.587757914790085	5.1105694292205035	19.351708310378715	22.8844	27.48182836639774	17.702502114074303	3.3017703270663956	0.9077978405553957	3.4374719409494845	4.064987208890988	4.881636927361948	3.144521058592706	*		*	*	*	*	FALSE	TRUE	FALSE	FALSE	TRUE	FALSE	FALSE	FALSE
RPS27	RPS27_-_153963444.23-P1P2|RPS27_+_153963275.23-P1P2	RPS27			FALSE	238.54/251.68	147.79/62.315	121.82/37.964	406.32/301.01	244.02/137.58	168.64/212.02	391.89/298.12	235.91/145.08	323.93/577.85	317.11/193.9	565.75/575.71	465.2/361.43	-1.2145	2.1324	-0.0035442	-0.85349	-0.817	-0.46459	5.506653499633281	5.80956	0.00356276	3.26001	5.478221412045471	2.1093778102782172	0.9781548269497581	1.031959878945975	0.000632858	0.5790800423313467	0.9731043941022715	0.3746918318215874							FALSE	TRUE	FALSE	FALSE	FALSE	FALSE	FALSE	FALSE
SEC61G	SEC61G_-_54826545.23-P1P2|SEC61G_+_54826873.23-P1P2	SEC61G			FALSE	164.46/251.68	82.346/95.975	37.707/17.522	183.56/156.65	375.22/99.599	176.61/108.04	192.28/166.92	95.869/72.169	175.22/212.89	78.361/106.43	385.14/241.46	355.8/409.38	-1.2134	2.5801	-0.73418	-1.087	-1.0625	0.28743	4.783939714076858	3.7871468100528882	1.8263476253107305	3.137958113660162	4.481499220760362	0.6526504662685431	0.8497781317587085	0.6727163662771425	0.3244167706402607	0.5574000390340983	0.7960551894268009	0.11593124643380953							FALSE	TRUE	FALSE	FALSE	FALSE	FALSE	FALSE	FALSE
MRPL41	MRPL41_-_140446382.23-P1P2|MRPL41_-_140446416.23-P1P2	MRPL41	Matrix	Mitochondrial central dogma > Translation > Mitochondrial ribosome	TRUE	1008/1104.1	429.18/481.69	757.03/692.12	570.56/606.33	1575.7/1727.8	767.51/630.67	1712.2/1045.8	587.43/736.57	659.84/640.85	734.54/665.54	1114.7/593.7	922.8/711.8	-1.2116	-0.29978	-1.2392	-1.0576	0.10608	-0.063678	20.196167477522902	1.142275609031693	23.446869755503226	14.83223973356437	0.31091322959607676	0.17929292458893478	3.587474444386294	0.2029040688243293	4.1649013924219345	2.6346721998811375	0.055227966733732925	0.0318481	*		*	*			FALSE	TRUE	FALSE	FALSE	FALSE	FALSE	FALSE	FALSE
TOMM6	TOMM6_+_41755442.23-P1P2|TOMM6_-_41755456.23-P1P2	TOMM6	MOM	Protein import, sorting and homeostasis > Protein import and sorting > TOM	TRUE	374.84/657.61	221.41/223.33	505.66/411.77	509.18/407.9	569.39/753.74	504.59/363.28	578.69/673.88	348.7/431.52	300.86/267.2	210.92/168.39	468.86/319.1	295.87/229.58	-1.2114	-0.00052805	-0.60727	-0.68154	-0.58017	-0.58276	10.51963369046719	0.000886866	2.7911288617530743	3.3898	2.0699938965174107	2.307091420569263	1.8686177499199896	0.000157535	0.495792	0.6021346851545422	0.36769601024830856	0.40981198642596356	*						FALSE	TRUE	FALSE	FALSE	FALSE	FALSE	FALSE	FALSE
MRPS27	MRPS27_+_71616011.23-P1P2|MRPS27_-_71615981.23-P1P2	MRPS27	Matrix	Mitochondrial central dogma > Translation > Mitochondrial ribosome	TRUE	1735.9/1778	714.39/805.1	1504.4/1395.9	1308.2/1046.8	2349.7/2398.8	1605.4/1102.7	2113.3/1337.7	1139.1/915.87	697.44/968.88	1122/1056.3	1629.1/1161.8	1294.8/1272.4	-1.2084	-0.30027	-0.80976	-0.74728	0.38607	-0.12047	32.26607283476958	1.840884178172231	13.335931822454462	8.893605096869573	2.3170160381542217	0.5301338207268577	5.731469193066927	0.32699891955332266	2.3688808611029235	1.5797839386602552	0.4115749106043242	0.0941684	*		*	*			FALSE	TRUE	FALSE	FALSE	FALSE	FALSE	FALSE	FALSE
MRPS17	MRPS17_-_56019620.23-P1P2|MRPS17_-_56019635.23-P1P2	MRPS17	Matrix	Mitochondrial central dogma > Translation > Mitochondrial ribosome	TRUE	1889/1704.9	651.13/904.25	1255.9/1235.3	1094.5/1158	2355/2531.3	1305.3/1744.8	1794.7/1940.1	1079.9/1082.5	1006/964.54	1184.9/1093.4	1477.2/1153.3	1243.4/1197.7	-1.2073	-0.14521	-0.67952	-0.78779	0.20923	-0.10771	32.88803216279393	0.565048	9.683819901106547	10.51648402160946	1.009292728495978	0.44023696712320626	5.841948728217259	0.10037030497945576	1.7201509374450943	1.8680582696845458	0.17928212738451377	0.0781999	*		*	*			FALSE	TRUE	FALSE	FALSE	FALSE	FALSE	FALSE	FALSE
ZNF143	ZNF143_+_9483027.23-P1P2|ZNF143_-_9482591.23-P1P2	ZNF143			FALSE	2306.9/3085.1	1248.8/1093	1874.7/1918.7	1686.1/1408.6	3767.9/3859.9	2084.8/1871.8	3071.1/3431.5	1121.3/1542.3	2048.7/1837.8	806.31/857.99	2032.1/1893.8	899.96/991.17	-1.2025	-0.2935	-0.94669	-1.287	-1.2226	-1.053	47.794281501896904	2.147166371167617	27.4563	46.48993780749949	44.53989934546116	28.242831807785727	8.48977	0.3814042685565141	4.877105268596043	8.25807	7.911686751222056	5.016815069507375	*		*	*	*	*	FALSE	TRUE	FALSE	FALSE	TRUE	FALSE	FALSE	FALSE
RPS6	RPS6_+_19380221.23-P1P2|RPS6_+_19380173.23-P1P2	RPS6			FALSE	203.97/97.424	83.437/46.395	103.45/58.407	205.15/85.389	3.9359/188.22	65.065/197.17	133.68/241.45	136.28/73.657	185.47/252	40.279/59.775	111.24/140.14	182.66/110.64	-1.2025	0.83619	0.44457	-0.83141	-2.1064	0.2209	3.598461609834057	1.1951316740278817	0.45888275157821723	2.0028190146762093	20.850319117517063	0.2653921662064565	0.6391999412142032	0.21229296811008155	0.081512	0.3557636388130754	3.7036723464805514	0.047142					*		FALSE	TRUE	FALSE	FALSE	FALSE	FALSE	FALSE	TRUE
RNF34	RNF34_-_121837957.23-P1P2|RNF34_+_121837928.23-P1P2	RNF34			FALSE	191.62/243.56	72.53/115.53	126.66/198.58	142.07/243.88	413.27/161.21	236.36/305.21	166.65/152.94	222.75/190.47	106.84/132.52	153.06/76.541	159.08/121.2	100.84/56.243	-1.2017	0.24554	-0.084813	0.36865	-0.059507	-0.82734	4.877423724942813	0.34168327282189853	0.11489898220047355	0.49879006236792434	0.065926	1.8776530337449215	0.866384	0.0606937	0.020409672418737104	0.0886008	0.011710521983987848	0.33353022455775794							FALSE	TRUE	FALSE	FALSE	FALSE	FALSE	FALSE	FALSE
EXOSC4	EXOSC4_-_145133639.23-P1P2|EXOSC4_-_145133618.23-P1P2	EXOSC4			FALSE	595.6/1112.3	440.09/303.84	280.38/172.3	800.14/968.16	574.64/887.1	443.51/320.06	798.44/759.28	610.93/313.97	728.21/805.95	522.16/508.09	671/737.63	1185.4/870.39	-1.1968	1.9611	-0.93505	-0.7508	-0.57354	0.54473	16.198541406312422	11.362220170625841	6.673684625143183	4.778403214259737	4.4425890513043775	3.17293	2.8773703424748267	2.018287605258568	1.1854562539769244	0.8487946752872083	0.7891435197396961	0.5636118107200776	*	*					FALSE	TRUE	TRUE	FALSE	FALSE	FALSE	FALSE	FALSE
MRPL11	MRPL11_-_66206259.23-P1P2|MRPL11_+_66206073.23-P1P2	MRPL11	Matrix	Mitochondrial central dogma > Translation > Mitochondrial ribosome	TRUE	956.13/884.94	376.83/426.66	682.59/779.73	600.11/586.05	1144/1088	491.31/705.62	1205/965.79	500.02/498.48	372.65/391.03	569.77/479.66	589.67/691.23	781.05/584.56	-1.1942	-0.3015	-0.89789	-1.1188	0.45752	0.092245	17.277201603129093	1.15922	8.71397	13.665666902963444	1.6912648899712386	0.23541293993710874	3.0689743136026753	0.20591332746749097	1.547875167509243	2.427452180441612	0.3004218289540442	0.0418167	*		*	*			FALSE	TRUE	FALSE	FALSE	FALSE	FALSE	FALSE	FALSE
MRPS28	MRPS28_+_80942452.23-P1P2|MRPS28_-_80942263.23-P1P2	MRPS28	Matrix	Mitochondrial central dogma > Translation > Mitochondrial ribosome	TRUE	1691.5/1299	635.32/670.91	1075.1/1033.8	815.49/910.41	2105.7/1797.8	1181.8/724.53	1389.9/1530.2	869.4/778.97	576.07/629.99	877.35/860.17	815.73/1014.1	812.44/1148.8	-1.1937	-0.28885	-1.0332	-0.82424	0.526	0.099963	27.052978219882355	1.3874598402524854	18.490851263597744	9.409827168403686	3.015067833932588	0.3196554199894322	4.805459655470759	0.24645649849446474	3.284556658431963	1.6714812119829225	0.5355708608755783	0.056780854659574616	*		*	*			FALSE	TRUE	FALSE	FALSE	FALSE	FALSE	FALSE	FALSE
SKIV2L	SKIV2L_+_31927098.23-P1P2|SKIV2L_+_31926230.23-P1P2	SKIV2L			FALSE	630.67/511.48	240.49/258.36	761.87/435.13	394.96/315.14	767.49/927.62	548.41/716.43	1020/872.63	251.89/348.94	400/532.23	174.3/137.04	740.37/821.9	184.56/274.76	-1.1918	-0.75168	-0.42185	-1.6521	-1.576	-1.7617	11.148594872318709	4.6954233112338875	1.8100046600356816	28.352265041902932	21.14537822246571	36.06879138618442	1.9803410344943793	0.8340548350757327	0.3215137460770617	5.036253853187444	3.7560841221189154	6.406951590287948	*			*	*	*	FALSE	TRUE	FALSE	FALSE	FALSE	FALSE	FALSE	TRUE
FXN	FXN_+_71650715.23-P1P2|FXN_+_71650730.23-P1P2	FXN	Matrix	Metabolism > Metals and cofactors > Fe-S cluster biosynthesis	TRUE	1391.2/2378.8	738.93/911.53	817.94/1223.6	1490.6/1232.3	1866.9/1720.2	1219/1454.5	1791/1483.6	1370.4/1359.3	886.33/1051.4	817.3/927.97	1034.6/932.69	666.89/1094.4	-1.1907	0.41513	-0.42384	-0.26243	-0.15078	-0.15938	33.424465781680134	2.316862868516993	3.1735170227189546	1.363492044318583	0.6325695283803892	0.6186863268940579	5.937236207933681	0.41154770286009124	0.5637164194889865	0.24219906423141283	0.11236424038807157	0.10989814722490535	*						FALSE	TRUE	FALSE	FALSE	FALSE	FALSE	FALSE	FALSE
MRPS22	MRPS22_+_139063052.23-P1P2|MRPS22_-_139062922.23-P1P2	MRPS22	Matrix	Mitochondrial central dogma > Translation > Mitochondrial ribosome	TRUE	1428.8/1323.3	488.62/717.76	960.07/1252.8	962.11/1258.1	2277.6/1694.9	1104.8/1169.5	1688.4/1572.1	1173/1114.5	852.15/553.96	928.62/1003.8	1355.2/1088	1126.4/947.84	-1.1885	0.0047628	-0.80406	-0.51097	0.45813	-0.23596	24.812507481019576	0.011927332713337006	11.319963790489078	4.16971	2.696631123443962	1.2706245961511338	4.407481597108404	0.00211867	2.0107815433276786	0.7406721414076975	0.4790064873475916	0.22570288507331865	*		*				FALSE	TRUE	FALSE	FALSE	FALSE	FALSE	FALSE	FALSE
GIPC1	GIPC1_+_14606899.23-P1P2|GIPC1_+_14606932.23-P1P2	GIPC1			FALSE	6316.6/5342.1	2775.8/2348	3953.4/5446.4	3559.7/4374.5	6359/5208.7	5837.3/5694.3	5611/5464	5665.7/5896.2	1677.8/1857.4	2565.4/2604.6	2413.7/1913.7	4204/4025.5	-1.1858	-0.24448	-0.0045135	0.062052	0.54812	0.927	96.63009797997599	3.0703869624920253	0.021299189475582153	0.3744509127346908	7.884123335731555	22.56069889237157	17.164544087263913	0.5453972777050867	0.00378341	0.0665143	1.4004682331340852	4.007489580087603	*				*	*	FALSE	TRUE	FALSE	FALSE	FALSE	FALSE	TRUE	FALSE
RPL10	RPL10_-_153626730.23-P1P2|RPL10_-_153626735.23-P1P2	RPL10			FALSE	86.921/105.54	40.9/42.757	15.469/20.442	81.833/143.13	136.44/82.718	78.344/14.855	32.963/102.48	94.929/96.721	107.69/180.31	9.5205/61.962	147.12/138.25	73.253/49.789	-1.1829	2.5818	-1.2161	0.49462	-1.9806	-1.2005	2.439985711992158	2.822117356734675	2.536465339814869	0.45029801263138786	12.59744631964675	3.677863435903897	0.43341819165351775	0.5012967884927841	0.4505560075090796	0.0799871	2.237702612961491	0.6533042024400114					*		FALSE	TRUE	FALSE	FALSE	FALSE	FALSE	FALSE	TRUE
EEF1G	EEF1G_+_62341280.23-P1P2|EEF1G_-_62341383.23-P1P2	EEF1G			FALSE	1197.6/1550.7	717.67/497.16	1109.9/861.5	901.87/1095.9	1809.2/1496.5	995.9/613.11	1368/1114.9	669.2/690.44	953.86/964.54	484.81/712.19	528.67/650.52	989.39/1099	-1.1765	0.019153	-1.0379	-0.8678	-0.67956	0.82357	24.266706414082353	0.0472996	16.19827394769919	9.13097	7.324276635790626	5.668876512153348	4.310530164043926	0.00840189	2.877322833414458	1.6219480738301635	1.301021853961039	1.006970735332118	*		*	*			FALSE	TRUE	FALSE	FALSE	FALSE	FALSE	FALSE	FALSE
APOF	APOF_+_56756580.23-P1P2|APOF_+_56756544.23-P1P2	APOF			FALSE	262.74/836.23	215.41/270.18	412.84/476.01	345.52/326.2	338.48/411.9	438.2/335.59	463.31/225.92	442.69/263.38	163.25/182.48	172.83/181.51	194.96/163.81	189.32/182.56	-1.175	-0.40305	0.044195	0.034708	0.035309	0.051465	10.468623281918543	1.3020387294461604	0.0640345	0.0486528	0.045318592434541255	0.0622114	1.8595566972589022	0.2312830230135431	0.011374540524168484	0.00864226	0.00805001	0.011050698346172838	*						FALSE	TRUE	FALSE	FALSE	FALSE	FALSE	FALSE	FALSE
MRPL23	MRPL23_-_1968965.23-P1P2|MRPL23_+_1968754.23-P1P2	MRPL23	Matrix	Mitochondrial central dogma > Translation > Mitochondrial ribosome	TRUE	1886.6/1209.7	719.85/653.17	952.33/1337.5	1256.5/1191.8	1697.7/2124.5	1394.3/1212.7	1554.8/1480.5	917.33/810.22	742.74/760.33	922.76/810.6	1155.4/1170.4	1257.7/1125.8	-1.172	0.096413	-0.55165	-0.81238	0.2054	0.035312	26.90479576687818	0.3126226670216565	5.3472703039307525	9.43701	0.8176138829629334	0.10845696733777684	4.779137791985987	0.0555316	0.949843	1.6763089724545601	0.14523393677386598	0.019265367999792185	*			*			FALSE	TRUE	FALSE	FALSE	FALSE	FALSE	FALSE	FALSE
VARS2	VARS2_-_30882058.23-P1P2|VARS2_+_30882095.23-P1P2	VARS2	Matrix	Mitochondrial central dogma > Translation > mt-tRNA synthetases	TRUE	1562.1/1469.5	547.52/797.82	936.86/1174	826.29/1275.3	2246.1/1984.4	982.62/1295.8	1536.4/1489.1	792.33/1060.2	844.45/699.51	986.47/834.66	1133.9/996.13	1045.5/1000.4	-1.1709	-0.0063245	-0.8922	-0.70707	0.23792	-0.058066	26.329707750421168	0.015580711152719117	14.685037883624815	7.191181574907875	1.0305561296737182	0.18199196828459588	4.6769840757124195	0.00276762	2.608524522337254	1.2773799857639019	0.18305917609490763	0.0323275	*		*				FALSE	TRUE	FALSE	FALSE	FALSE	FALSE	FALSE	FALSE
NOC2L	NOC2L_+_894616.23-P1P2|NOC2L_-_894602.23-P1P2	NOC2L			FALSE	318.05/617.02	177.78/237.44	283.28/192.74	429.62/458.89	522.16/457.48	294.79/356.52	283.85/368.77	198.32/324.39	466.67/254.17	135.48/137.77	203.33/472.5	199.78/196.39	-1.1674	0.89755	-0.58742	-0.31915	-1.3929	-0.76754	8.947729403343251	2.842996803167475	2.1116856878432464	0.6504699362037364	12.949697596037598	3.2846402228755207	1.5893981175142655	0.5050056347664134	0.37510178345199097	0.11554391572408869	2.300273516746134	0.5834553942812969	*				*		FALSE	TRUE	FALSE	FALSE	FALSE	FALSE	FALSE	TRUE
EIF3A	EIF3A_+_120840264.23-P1P2|EIF3A_-_120840274.23-P1P2	EIF3A			FALSE	517.08/876.82	307.03/314.76	231.07/440.97	574.54/766.66	562.83/495.46	246.98/202.57	276.52/558.98	337.42/342.99	359.83/330.2	38.814/35.719	173.43/153.4	121.77/106.95	-1.1621	0.99475	-1.2315	-0.29546	-3.1767	-0.51116	12.685122008464187	4.402502265535904	8.860593229558207	0.6775946189323461	91.31474207515897	0.979142	2.253276572395952	0.7820228459949353	1.5739199929154597	0.12036211235517093	16.22036972880847	0.17392635978880103	*		*		*		FALSE	TRUE	FALSE	FALSE	TRUE	FALSE	FALSE	FALSE
TMEM115	TMEM115_-_50396529.23-P1P2|TMEM115_-_50396975.23-P1P2	TMEM115			FALSE	1407/2240.8	823.46/809.64	1082.9/1693.8	764.91/975.53	1763.3/1788.6	896.31/1101.3	1684.8/1590	1487.8/1307.2	958.98/1303.4	629.09/607.22	1017.9/1045.4	923.75/882.37	-1.1584	-0.67328	-0.82964	-0.22836	-0.87076	-0.19182	30.613893592863924	7.428547396003242	10.966455623909052	1.1012474016949958	13.647219532428675	0.8290052979636998	5.437990204319253	1.319543619933509	1.9479873763205409	0.19561616900456427	2.4241753473279406	0.14725741029903505	*	*	*		*		FALSE	TRUE	FALSE	FALSE	TRUE	FALSE	FALSE	FALSE
RBFA	RBFA_+_77794464.23-P1P2|RBFA_+_77794544.23-P1P2	RBFA	Matrix	Mitochondrial central dogma > Translation > Mitochondrial ribosome assembly	TRUE	1995.2/2281.4	982.7/934.28	1594.3/1445.6	1767.4/1571.4	2309/2834.3	2036.9/1701.6	1864.2/2343.8	1588.4/1459	935.91/988.43	1039.9/1256.7	1466.4/1499.9	1359.5/1521.3	-1.1568	0.13522	-0.46003	-0.46532	0.25493	-0.042158	35.43538127287607	0.5689097666353892	4.858330783033791	4.283153940993872	1.3351512667718413	0.1509554574706341	6.29444	0.10105626482042597	0.8629923249500946	0.7608228304597416	0.23716485091860845	0.026814436279519495	*						FALSE	TRUE	FALSE	FALSE	FALSE	FALSE	FALSE	FALSE
SPTLC1	SPTLC1_+_94877225.23-P1P2|SPTLC1_-_94877454.23-P1P2	SPTLC1			FALSE	539.3/860.58	183.78/444.39	628.44/811.85	466.56/695.4	936.74/1032.3	616.13/592.86	860.7/748.41	500.02/636.87	506.84/440.99	406.45/455.6	443.75/515.11	501.35/492.36	-1.1535	-0.30932	-0.70276	-0.50043	-0.13656	0.051409	12.547799417446907	1.193562240190079	4.933264204649071	2.375635385736969	0.35709053119176476	0.10296703395162975	2.2288837619055615	0.21201418730716245	0.8763028570287389	0.421988	0.0634305	0.018290183190787946	*						FALSE	TRUE	FALSE	FALSE	FALSE	FALSE	FALSE	FALSE
MRPL55	MRPL55_-_228296929.23-P1P2|MRPL55_-_228296953.23-P1P2	MRPL55	Matrix	Mitochondrial central dogma > Translation > Mitochondrial ribosome	TRUE	1663.3/1550.7	653.86/797.36	1071.3/1244.1	1345.7/1069.5	2214.6/2102.5	1195.1/1364.7	1455.9/1864.8	1001/1108.6	916.25/1040.6	1011.4/1358.8	1515.4/1222.4	1107.4/1271.5	-1.146	0.06089	-0.75362	-0.65405	0.27621	-0.20265	26.600793699328694	0.18139805669609013	10.684491469009812	6.6765	1.5295895090240692	1.0949438591422218	4.725137464964132	0.032222	1.8979016756023335	1.185956422640238	0.2717031971601704	0.19449646162234208	*		*				FALSE	TRUE	FALSE	FALSE	FALSE	FALSE	FALSE	FALSE
RPL23	RPL23_+_37009944.23-P1P2|RPL23_-_37010011.23-P1P2	RPL23			FALSE	141.74/73.068	61.623/34.569	13.536/49.646	155.14/164.64	236.15/329.18	77.016/81.028	84.239/225.92	76.131/46.128	301.71/369.31	67.376/76.541	336.1/337.09	145.55/92.202	-1.1427	2.3035	-1.8257	-1.3289	-2.2055	-1.4937	2.500574122345269	3.350217445078803	12.247690285431972	4.13748	33.99135725243472	11.757284689960892	0.44418059863046927	0.5951039711239055	2.1755749426541486	0.7349456819652215	6.037933959937176	2.0884634873201326			*		*	*	FALSE	TRUE	FALSE	FALSE	FALSE	FALSE	FALSE	TRUE
NDUFB4	NDUFB4_+_120315227.23-P1P2|NDUFB4_+_120315370.23-P1P2	NDUFB4	MIM	OXPHOS > Complex I > CI subunits | OXPHOS > OXPHOS subunits	TRUE	2445.1/2167.7	903.63/1190.8	1682.3/1667.5	1800.3/1532.7	2500.6/2256.2	1912.1/2165.5	1703.1/1883.4	2076.2/2218.6	1153/1058	1259.6/1088.3	1812.1/1407.1	1371.8/1361.8	-1.1383	-0.0072375	-0.22215	0.25988	0.086673	-0.23569	36.801480369758835	0.022011327408199135	1.344775099231688	1.3798847749973202	0.32935529887456627	1.5545826302340822	6.537100194332846	0.0039099	0.238874	0.2451109286952586	0.058503858177583114	0.2761427614352319	*						FALSE	TRUE	FALSE	FALSE	FALSE	FALSE	FALSE	FALSE
MTERFD1	MTERFD1_+_97273772.23-P1P2|MTERFD1_+_97273830.23-P1P2	MTERFD1	Matrix	Mitochondrial central dogma > Translation > Mitochondrial ribosome assembly	TRUE	1893/1932.2	931.44/806.46	1490.9/1690.9	1440.6/1245.8	2134.5/2554.1	1196.4/1470	2217.7/2146.6	1360/1223.9	824.79/758.16	899.32/995.76	1270.2/1100.3	942.77/1351.7	-1.1373	-0.24396	-0.81382	-0.75574	0.25934	-0.047016	30.812930728769576	1.4093476115140091	13.325791249830448	11.005863290826877	1.192525858603009	0.15132449924267674	5.473345458693136	0.2503444549660418	2.3670795765185795	1.9549874172014616	0.21183009334664327	0.026879989703335546	*		*	*			FALSE	TRUE	FALSE	FALSE	FALSE	FALSE	FALSE	FALSE
NAPA	NAPA_+_48018236.23-P1P2|NAPA_-_48018280.23-P1P2	NAPA			FALSE	118.03/405.93	139.06/98.249	84.115/137.26	164.23/115.49	158.75/226.21	225.74/197.84	320.47/222.04	271.63/128.71	47.864/6.5171	0/12.392	21.529/6.6283	25.686/29.505	-1.1361	0.33485	0.13728	-0.43655	-1.9699	0.92325	5.130222820427892	0.4082121713544049	0.16040255377024432	0.9134622162467926	3.4187218050387584	0.5212459758541009	0.9112889008657492	0.0725113	0.0284925	0.1622596148672742	0.6072724996805681	0.0925897							FALSE	TRUE	FALSE	FALSE	FALSE	FALSE	FALSE	FALSE
MVD	MVD_+_88729520.23-P1P2|MVD_-_88729483.23-P1P2	MVD			FALSE	1737.9/1583.1	769.47/743.69	1273.3/1060.1	1196.2/1044.3	1374.9/1676.3	902.95/1259.3	2091.3/1975.8	1086.5/887.6	1077.8/973.23	1108.8/902.45	1373.1/1282.1	1372.8/1225.4	-1.133	-0.05852	-0.49646	-1.0421	-0.028235	-0.031313	26.791800582866202	0.17490508500229915	3.701605466287054	19.888737486340936	0.0866207	0.10196079941223957	4.759066293993467	0.031068643262999948	0.6575215336416967	3.532865210330839	0.015386553031135213	0.018111444293958206	*			*			FALSE	TRUE	FALSE	FALSE	FALSE	FALSE	FALSE	FALSE
NFYC	NFYC_+_41157619.23-P1P2|NFYC_+_41157405.23-P1P2	NFYC			FALSE	774.88/1696.8	580.79/545.37	699.99/820.61	1103.6/962.01	1107.3/1155.5	763.52/565.85	739.84/999.17	787.63/777.49	144.45/132.52	139.88/172.03	101.67/71.017	264.47/329.16	-1.1327	0.44143	-0.76647	-0.15182	0.1703	1.7697	20.350246628594043	2.0695	6.490474901906182	0.4221292195904778	0.23001007145834337	4.631861935276453	3.614843746878741	0.36760814392712676	1.152912445810978	0.0749834	0.040857021720909145	0.8227643359178554	*						FALSE	TRUE	FALSE	FALSE	FALSE	FALSE	FALSE	FALSE
HNRNPUL1	HNRNPUL1_-_41770343.23-P1P2|HNRNPUL1_-_41770613.23-P1P2	HNRNPUL1			FALSE	1295.4/2232.6	818.55/789.63	1023.9/1428	1205.3/1000.7	2602.9/2039.2	1167.2/1085.8	2270.8/2201	1002.9/1284.2	1325.7/1068.8	601.99/642.21	1120.7/860.73	685.91/690.59	-1.1325	-0.15232	-1.0423	-0.96676	-0.94337	-0.52491	28.318062640092148	0.5975494611486356	21.84205994403523	18.437041331345377	16.835647144215564	4.052169418263534	5.0301784310773145	0.10614357518639762	3.879836704126532	3.2749983223256516	2.9905403563224104	0.7197927155497673	*		*	*	*		FALSE	TRUE	FALSE	FALSE	TRUE	FALSE	FALSE	FALSE
ABCF1	ABCF1_+_30539238.23-P1|ABCF1_+_30539469.23-P1	ABCF1			FALSE	1444.1/2533	891.08/923.81	515.32/738.85	1804.9/1744	1308/1992	998.56/1411.9	1670.1/1406	1330.9/1189.7	1678.6/1505.5	602.72/456.33	1307.3/1232.9	1068.4/1093.5	-1.131	1.4992	-0.45282	-0.28717	-1.5863	-0.23245	31.591353074344234	15.575036736739259	3.342399229553362	1.5056644876361358	65.33690241860862	1.2774483379990416	5.611617745987064	2.766616306069718	0.5937152101904541	0.2674533610015957	11.605888491615358	0.2269149962088449	*	*			*		FALSE	TRUE	TRUE	FALSE	FALSE	FALSE	FALSE	TRUE
POLR3A	POLR3A_-_79789274.23-P1P2|POLR3A_+_79789257.23-P1P2	POLR3A			FALSE	145.2/56.831	45.263/45.941	146.96/73.008	119.91/87.847	265.01/109.73	7.9672/42.54	245.39/172.35	110.91/22.32	73.505/19.551	8.7882/65.606	92.098/82.38	58.983/81.138	-1.1303	-0.081645	-2.843	-1.6341	-0.31531	-0.31237	2.3377239358384294	0.0797462	26.206649718491683	7.987500222461691	0.26712395863729343	0.3334445818793097	0.4152532844255821	0.014165432185088317	4.6551250994876066	1.4188312190668035	0.047449615188679795	0.059230243433187044			*	*			FALSE	TRUE	FALSE	FALSE	FALSE	FALSE	FALSE	FALSE
RPL35A	RPL35A_+_197677288.23-P1P2|RPL35A_-_197677180.23-P1P2	RPL35A			FALSE	127.91/64.95	36.538/50.489	49.309/61.327	210.27/208.87	173.18/156.99	39.836/91.157	153.83/234.46	69.552/58.776	123.93/143.38	31.491/34.261	204.53/104.16	82.766/140.15	-1.1301	1.9026	-1.3206	-1.5824	-1.9909	-0.4661	2.2542617760031427	3.5373624574276223	4.031278955234469	7.036991769670861	11.96750211714289	0.8217138712224327	0.40042778023942355	0.628347	0.7160819123822071	1.2499910276119004	2.125804713006609	0.14596222361935818					*		FALSE	TRUE	FALSE	FALSE	FALSE	FALSE	FALSE	TRUE
MALSU1	MALSU1_-_23339018.23-P1P2|MALSU1_-_23338984.23-P1P2	MALSU1	Matrix	Mitochondrial central dogma > Translation > Mitochondrial ribosome assembly	TRUE	1080.1/1664.3	644.59/608.6	726.09/911.15	851.29/1115.6	1620.3/1649.3	847.18/884.56	1752.5/1127.3	612.81/821.38	676.08/703.85	678.89/831.74	974.81/852.21	741.09/802.16	-1.1296	0.26435	-0.91609	-1.0047	0.13038	-0.24322	22.298855291317214	0.9913572524347148	12.460534967641658	13.836689511036314	0.4179934856363014	1.0795583773565935	3.960977922454836	0.17609622282666665	2.2133828514517253	2.4578311737113276	0.0742488	0.19176351623644444	*		*	*			FALSE	TRUE	FALSE	FALSE	FALSE	FALSE	FALSE	FALSE
NUP133	NUP133_-_229644034.23-P1P2|NUP133_-_229644064.23-P1P2	NUP133			FALSE	265.7/454.65	133.61/194.68	103.45/113.89	297.78/188.59	359.48/278.54	282.84/130.32	155.66/322.97	84.59/246.27	970.1/832.02	591/529.95	892.28/962.99	749.65/580.87	-1.129	1.1548	-0.62445	-0.53001	-0.68399	-0.47902	6.664863174628375	2.43976	1.719808752127858	1.1321555408315178	7.030216118425646	3.2687255876038575	1.1838892869610531	0.433378	0.3054921164798791	0.20110642647045296	1.2487874588796974	0.5806284545962125							FALSE	TRUE	FALSE	FALSE	FALSE	FALSE	FALSE	FALSE
YME1L1	YME1L1_+_27443319.23-P1P2|YME1L1_+_27443285.23-P1P2	YME1L1	MIM	Protein import, sorting and homeostasis > Protein homeostasis > Proteases	TRUE	1143.3/1315.2	500.62/624.97	1223/1060.1	642.16/740.25	1877.4/1323.5	906.93/916.3	1785.5/1638.9	836.5/698.62	668.38/923.26	205.79/182.24	959.26/641.05	346.29/408.46	-1.1257	-0.72301	-0.8113	-1.1565	-2.0307	-1.0823	19.997186220775326	7.272426212767923	9.624244965244776	21.41684658552611	60.983	13.183977559998995	3.552129115908093	1.2918115883137777	1.7095685554081101	3.8043054401497964	10.832500002709056	2.3418890056490977	*		*	*	*	*	FALSE	TRUE	FALSE	FALSE	TRUE	FALSE	FALSE	FALSE
CCT6A	CCT6A_-_56119502.23-P1P2|CCT6A_+_56119524.23-P1P2	CCT6A			FALSE	146.18/324.75	140.15/75.051	128.59/230.71	175.6/29.487	98.397/217.77	37.18/63.472	184.96/104.81	18.798/46.872	275.22/343.24	98.867/62.691	194.96/365.5	257.81/204.69	-1.1226	-0.80294	-1.632	-2.1082	-1.9235	-0.27608	4.582893832607407	2.1536443286735123	5.991059338622913	10.660171075417379	22.90177173449706	0.5814832724953188	0.8140660610045185	0.3825549575191643	1.0642005368608518	1.8935816089071364	4.068074842423202	0.10328971485489614				*	*		FALSE	TRUE	FALSE	FALSE	FALSE	FALSE	FALSE	TRUE
MYCN	MYCN_+_16080720.23-P1|MYCN_-_16080870.23-P1	MYCN			FALSE	1369/1956.6	845.82/687.74	986.17/1241.1	1030.9/885.22	1605.8/1858.6	782.11/1301.9	1042/1558.2	798.91/970.18	570.09/671.27	829.02/547.45	1114.7/775.51	871.42/917.41	-1.1157	-0.21693	-0.73274	-0.55507	0.14882	-0.079474	25.99110188522906	0.9309982829543999	8.430251658218724	4.0720294318726475	0.4655677265241236	0.2467617561167937	4.6168370260581755	0.1653745717638542	1.4974777970753017	0.7233204784962348	0.0826995	0.0438326	*		*				FALSE	TRUE	FALSE	FALSE	FALSE	FALSE	FALSE	FALSE
MINOS1-NBL1	MINOS1-NBL1_+_19923571.23-P1P2|MINOS1-NBL1_-_19923558.23-P1P2	MINOS1-NBL1			FALSE	1692.5/1631.9	851.82/681.83	1498.6/1501.1	1498.6/1810.4	2843/2876.5	1087.5/1410.6	2737.8/2204.1	1260.4/1224.6	1154.7/1266.5	504.59/316.37	955.67/1017	947.53/688.75	-1.1151	0.14149	-1.1944	-0.99121	-1.558	-0.2694	25.951869072971032	0.6000841100836973	34.855488061296064	21.1103	48.84372350399698	1.3330423317353828	4.609868044863415	0.10659380854330283	6.19143	3.7498582077073856	8.67618	0.23679023773734095	*		*	*	*		FALSE	TRUE	FALSE	FALSE	TRUE	FALSE	FALSE	FALSE
MRPS9	MRPS9_-_105654578.23-P1P2|MRPS9_-_105654556.23-P1P2	MRPS9	Matrix	Mitochondrial central dogma > mtRNA metabolism > mtRNA granules | Mitochondrial central dogma > Translation > Mitochondrial ribosome	TRUE	1107.7/1177.2	422.64/632.71	753.17/686.28	800.14/731.65	1651.7/1614.7	586.92/779.22	1007.2/1294.2	761.31/662.17	504.28/616.96	570.5/725.32	923.38/806.75	758.22/664.78	-1.113	0.089586	-1.2564	-0.69232	0.20842	-0.28159	18.264097838739076	0.22298664290449705	23.910412781327196	5.564745069604102	0.6879284786970685	1.2968376394042669	3.2442781195575514	0.0396094	4.247241210650703	0.9884737165577263	0.1221977308139242	0.23035914586561337	*		*				FALSE	TRUE	FALSE	FALSE	FALSE	FALSE	FALSE	FALSE
USP44	USP44_+_95942549.23-P1|USP44_+_95942529.23-P1	USP44			FALSE	1187.3/1972.8	755.84/704.12	1183.4/1010.4	18.753/924.54	1125.7/1019.6	829.92/1101.3	1237.9/1176.2	11.279/1146.5	541.03/543.1	809.24/514.65	862.38/829.48	513.72/630.66	-1.113	-1.2159	-0.1515	-1.0588	0.28777	-0.56322	24.660012233196653	20.042407077934318	0.46808700547842624	13.317	1.068715067865272	4.027861986530661	4.380393645641179	3.560161762180792	0.083147	2.365524024516537	0.18983740348579603	0.7154749512884342	*	*		*			FALSE	TRUE	FALSE	FALSE	FALSE	FALSE	FALSE	FALSE
HOOK1	HOOK1_-_60280742.23-P1P2|HOOK1_+_60280723.23-P1P2	HOOK1			FALSE	171.37/170.49	97.07/60.041	97.65/110.97	113.66/135.76	241.4/186.54	191.21/153.28	168.48/76.86	153.2/141.36	82.052/102.1	116.44/104.24	88.51/102.26	93.231/96.812	-1.1118	0.25543	-0.3113	0.26186	0.2585	-0.0054845	3.4519301239062727	0.28205502976267194	0.4733247913605655	0.2799399752507569	0.30347761492277747	0.00452276	0.6131713413994649	0.0501018	0.0840774	0.0497261	0.0539072	0.000803384							FALSE	TRUE	FALSE	FALSE	FALSE	FALSE	FALSE	FALSE
ESPL1	ESPL1_-_53662296.23-P1P2|ESPL1_-_53662083.23-P1P2	ESPL1			FALSE	568.93/129.9	308.12/14.555	43.508/26.283	17.617/19.044	1.312/36.294	171.29/119.52	113.54/27.949	560.17/372.75	152.99/60.827	93.74/98.41	346.86/167.6	290.16/215.75	-1.1101	-0.89294	2.8862	2.7039	-0.15265	-0.024093	6.2843392159258205	0.858864	2.949001920826616	7.07805	0.17733512084535605	0.0335954	1.1162962657187103	0.1525612387264403	0.5238354771609949	1.2572848902996026	0.031500294045041226	0.0059676							FALSE	TRUE	FALSE	FALSE	FALSE	FALSE	FALSE	FALSE
TWISTNB	TWISTNB_+_19748588.23-P1P2|TWISTNB_+_19748599.23-P1P2	TWISTNB			FALSE	1733/2127.1	735.12/1054.4	1251.1/1165.2	1532.1/1915.4	1996.8/2294.1	1066.3/867	2296.4/2268.5	1017.9/1046.1	1526.5/1685.8	550.73/626.18	1535.8/1898.5	1436.5/1143.3	-1.1082	0.5124	-1.1494	-1.1444	-1.4471	-0.41246	29.46236976967504	3.7343097443149347	25.046163021354275	26.694648630553377	53.777647760752195	4.177655360878726	5.233443361835908	0.6633308418571144	4.44899	4.741809052166156	9.5526	0.7420829650618465	*		*	*	*		FALSE	TRUE	FALSE	FALSE	TRUE	FALSE	FALSE	FALSE
DNAJC11	DNAJC11_+_6761910.23-P1P2|DNAJC11_-_6761928.23-P1P2	DNAJC11	MOM	Protein import, sorting and homeostasis > Protein import and sorting | Mitochondrial dynamics and surveillance > Intramitochondrial membrane interactions	TRUE	604/552.07	251.4/284.29	641.01/586.99	387/517.86	1039.1/996.83	648/693.47	944.94/993.74	666.38/484.35	553/560.47	416.71/271.17	368.39/486.7	313.94/404.77	-1.1069	-0.4397	-0.60112	-0.75151	-0.69324	-0.25004	9.731656086048936	1.8713422995685853	3.8084092736207893	5.676871706874879	4.815251802372059	0.667966	1.7286481481752365	0.3324092397170391	0.6764932484385443	1.0083909333361851	0.8553401432979979	0.11865171763686057	*						FALSE	TRUE	FALSE	FALSE	FALSE	FALSE	FALSE	FALSE
MDN1	MDN1_+_90529477.23-P1P2|MDN1_-_90529439.23-P1P2	MDN1			FALSE	490.9/454.65	265.58/174.21	194.33/286.19	703.54/763.59	680.9/554.55	223.08/303.86	772.8/656.8	392.87/337.78	825.65/875.47	288.54/288.67	958.06/806.75	569.85/337.46	-1.1008	1.6063	-1.2262	-0.96643	-1.556	-0.95831	8.054290207151952	8.084827133718214	9.97993	7.242012154878414	35.31736763157632	11.30270089666156	1.430695220664331	1.4361195391043762	1.772749206635908	1.2864090952145235	6.273475101763007	2.007715110524955	*	*	*		*	*	FALSE	TRUE	TRUE	FALSE	TRUE	FALSE	FALSE	FALSE
SMARCC1	SMARCC1_+_47823316.23-P1P2|SMARCC1_+_47823326.23-P1P2	SMARCC1			FALSE	943.29/1640	564.97/638.62	523.06/841.06	962.11/1032	1380.2/685.37	1249.5/1273.5	941.28/994.52	942.71/921.82	397.44/434.48	588.81/613.06	743.96/617.38	749.65/632.51	-1.1006	0.54714	0.28837	-0.054056	0.5297	0.021867	19.993277307798316	2.715321168758329	1.1040970121722828	0.12873655114649094	2.2840885360701457	0.0491923	3.551434770041435	0.4823264271334116	0.19612234943583176	0.0228677	0.4057259507768932	0.0087381	*						FALSE	TRUE	FALSE	TRUE	FALSE	FALSE	FALSE	FALSE
PARS2	PARS2_+_55230150.23-P1P2|PARS2_+_55230144.23-P1P2	PARS2	Matrix	Mitochondrial central dogma > Translation > mt-tRNA synthetases	TRUE	781.3/673.85	329.38/349.78	549.16/511.06	453.49/458.28	1096.8/658.36	460.77/755.59	743.5/676.21	503.78/516.34	320.52/377.99	360.31/490.59	619.57/524.58	357.7/370.65	-1.0971	-0.21719	-0.5283	-0.47606	0.28398	-0.65013	11.755920893327612	0.5881110476041514	2.7094312010155166	1.996970529446382	0.7781425645808633	3.76193	2.0882212341513235	0.10446701613507908	0.4812801836429516	0.3547247639214047	0.1382225893912744	0.6682368535826213	*						FALSE	TRUE	FALSE	FALSE	FALSE	FALSE	FALSE	FALSE
EIF6	EIF6_+_33872338.23-P1P2|EIF6_+_33872401.23-P1P2	EIF6			FALSE	703.76/949.89	335.93/438.94	184.67/210.26	686.49/972.46	827.84/740.24	369.15/584.75	758.15/843.9	468.06/350.43	1465/1798.7	363.98/397.28	1653/1483.8	969.41/851.95	-1.0917	2.065	-0.7159	-0.96716	-2.0971	-0.7836	13.069540016299614	11.269241942173254	4.2668509033111635	7.94477	127.53371083586413	12.748532124516476	2.3215612992188173	2.0017717480381725	0.7579268982925285	1.41124	22.65399754337599	2.2645402030380692	*	*		*	*	*	FALSE	TRUE	TRUE	FALSE	FALSE	FALSE	FALSE	TRUE
SPATA3	SPATA3_-_231860920.23-P1P2|SPATA3_+_231860894.23-P1P2	SPATA3			FALSE	180.76/235.44	93.253/100.98	89.916/81.769	126.16/232.82	157.43/397.55	162/280.9	212.43/132.76	156.96/129.46	74.36/28.241	63.714/98.41	90.902/88.061	107.5/148.45	-1.0916	1.0555	-0.32416	-0.26755	0.64989	0.51137	3.923869505456994	1.7829110485208282	0.5838089953569133	0.35575841415627135	0.7160884736962708	0.6380645075788536	0.6970026164419683	0.3167010686706259	0.10370283637114328	0.0631939	0.1271998314612929	0.11334032149201691							FALSE	TRUE	FALSE	FALSE	FALSE	FALSE	FALSE	FALSE
SEC31A	SEC31A_+_83811877.23-P1|SEC31A_+_83812336.23-P1	SEC31A			FALSE	2521.2/4530.2	1565.7/1747.6	3040.7/2555.3	2494.2/2279.1	4932.9/5117.5	2282.6/2483.5	4072.8/4515.3	2428.7/2057.2	553/638.68	68.841/143.61	576.51/587.07	239.74/282.14	-1.0892	-0.22932	-1.0761	-0.93665	-2.4767	-1.1538	50.13154365948345	1.8906577303620267	45.639785386704645	29.93081307484809	76.24030194457112	11.275191831434281	8.90494	0.3358402676301767	8.107061099800303	5.316653623774095	13.542675122042018	2.0028286354745943	*		*	*	*	*	FALSE	TRUE	FALSE	FALSE	TRUE	FALSE	FALSE	FALSE
EBNA1BP2	EBNA1BP2_-_43637779.23-P1P2|EBNA1BP2_+_43637890.23-P1P2	EBNA1BP2			FALSE	606.47/1274.6	567.7/318.85	492.12/219.03	677.96/693.56	682.22/1191	349.23/563.15	694.06/1214.2	376.9/549.08	808.56/647.37	81.291/164.02	594.45/953.52	247.35/378.95	-1.0836	0.94561	-1.0362	-1.0416	-2.5595	-1.3027	14.47920215967762	4.2088428996006195	10.016238439713835	10.618902977648201	99.65718268536426	18.673746089157707	2.571961624934856	0.7476228526802584	1.779198923327619	1.8862510970028294	17.70224952239952	3.3170445308680128	*		*	*	*	*	FALSE	TRUE	FALSE	FALSE	TRUE	FALSE	FALSE	FALSE
NFS1	NFS1_+_34287226.23-P1P2|NFS1_-_34287220.23-P1P2	NFS1	Matrix	Metabolism > Metals and cofactors > Fe-S cluster biosynthesis | Metabolism > Metals and cofactors > Fe-S-containing proteins	TRUE	1015.4/925.53	550.79/364.79	487.29/470.17	1045.1/876.62	1018.1/818.73	691.82/993.27	1051.2/652.92	777.29/760.37	444.45/238.96	375.69/588.27	979.59/806.75	393.85/478.53	-1.0823	1.0036	-0.12423	-0.14807	0.495	-1.0323	14.863818673039399	5.898837417785159	0.3314090999631665	0.4039309755484244	1.7648757359805385	13.238703775259134	2.640281612581521	1.0478190236561378	0.0588687	0.0717508	0.31349743001458796	2.351610102431556	*					*	FALSE	TRUE	FALSE	FALSE	FALSE	FALSE	FALSE	FALSE
MRPS15	MRPS15_+_36929914.23-P1P2|MRPS15_-_36929948.23-P1P2	MRPS15	Matrix	Mitochondrial central dogma > Translation > Mitochondrial ribosome	TRUE	1826.3/1347.7	756.38/745.05	1250.1/989.99	970.06/1100.8	1974.5/1998.7	1063.6/1111.4	1825.8/1627.2	868.46/867.51	714.54/775.54	959.38/965.87	1141.1/1222.4	977.02/958.9	-1.079	-0.1132	-0.86865	-0.9913	0.36922	-0.28763	23.24070240752048	0.38220313419458735	13.199523499524053	15.646930497334546	1.978810700930062	1.690114440339806	4.128279588162382	0.0678913	2.3446504533753654	2.7793868987642707	0.35149900731242223	0.3002174729217964	*		*	*			FALSE	TRUE	FALSE	FALSE	FALSE	FALSE	FALSE	FALSE
MRPS5	MRPS5_+_95787523.23-P1P2|MRPS5_-_95787528.23-P1P2	MRPS5	Matrix	Mitochondrial central dogma > Translation > Mitochondrial ribosome	TRUE	1743.8/1721.2	846.91/793.27	1517/1252.8	1175.2/1336.1	2469.1/2352.4	1533.7/1709	2148.1/2343.1	1299.9/1460.5	806.85/1134	1099.3/1000.9	1554.9/1183.6	1097.8/1255.8	-1.0781	-0.14121	-0.57199	-0.70183	0.11368	-0.21834	25.17480764620045	0.5795161535799588	6.896675292938555	9.745838779152574	0.4304622365886685	1.2258408359009778	4.471837499545332	0.10294029267636762	1.2250664088710574	1.7311674404676232	0.0764636	0.21774788095683156	*			*			FALSE	TRUE	FALSE	FALSE	FALSE	FALSE	FALSE	FALSE
MINOS1	MINOS1_-_19923558.23-P1P2|MINOS1_+_19923571.23-P1P2	MINOS1	MIM	Mitochondrial dynamics and surveillance > Cristae formation > MICOS complex	TRUE	1829.8/1307.1	758.57/728.68	1417.4/1022.1	1110.4/1138.3	2444.2/2441.9	1483.2/1056.7	1798.3/1800.4	1191.8/1017.1	1218/1155.7	450.39/342.61	931.75/1119.2	794.37/513.57	-1.0757	-0.11736	-0.9433	-0.70368	-1.5793	-0.64823	22.845880474484154	0.42033070644527964	18.583808995356915	8.188398186655437	49.42890870106102	6.117338877135124	4.05815	0.074664	3.301068874795057	1.4545170150613362	8.780128555396043	1.086631753960118	*		*	*	*		FALSE	TRUE	FALSE	FALSE	TRUE	FALSE	FALSE	FALSE
SLC25A41	SLC25A41_+_6433441.23-P1P2|SLC25A41_+_6433551.23-P1P2	SLC25A41	MIM	Metabolism > Nucleotide metabolism > Nucleotide import | Small molecule transport > SLC25A family	TRUE	927.48/1940.4	679.49/682.74	1085.8/1150.6	855.27/870.48	952.48/1477.9	537.79/687.39	994.39/1321.4	314.86/703.83	490.6/608.27	740.4/690.33	629.14/880.61	757.26/793.86	-1.0729	-0.37355	-0.98705	-1.1832	0.38012	0.038953	20.91296433519434	2.191444699869036	11.287072640678234	16.201853677424783	1.6513836472616685	0.0962916	3.7148001071178287	0.38926949213585227	2.004939040807128	2.8779587059839775	0.2933376661201708	0.017104413341108127	*		*	*			FALSE	TRUE	FALSE	FALSE	FALSE	FALSE	FALSE	FALSE
UBAP2L	UBAP2L_-_154193461.23-P1P2|UBAP2L_-_154193471.23-P1P2	UBAP2L			FALSE	1035.1/1640	629.87/642.26	1013.2/1267.4	650.69/805.98	1490.4/1342.9	1282.7/1316.7	1510.8/1267.8	1190.8/1012.6	879.5/714.71	749.92/570.78	784.63/920.38	679.25/638.96	-1.0712	-0.64608	-0.12418	-0.33434	-0.27116	-0.3707	19.54677342200181	5.871633046061918	0.42408508974807035	1.7913974255374678	1.306176356592527	1.9844306935701204	3.4721216389042096	1.0429866717536629	0.0753308	0.3182085160963073	0.23201799570895718	0.3524972947348397	*						FALSE	TRUE	FALSE	FALSE	FALSE	FALSE	FALSE	FALSE
MRPL36	MRPL36_+_1799909.23-P1P2|MRPL36_+_1799899.23-P1P2	MRPL36	Matrix	Mitochondrial central dogma > Translation > Mitochondrial ribosome	TRUE	2334/2874	1125.6/1353.7	2012/2152.3	1871.9/1787.6	3213/3660.7	2412.7/2213.4	3157.1/3001.4	1841.2/1496.2	1535.9/1416.4	1618.5/1374.8	2773.7/2396.6	1908.4/1731.6	-1.0702	-0.18629	-0.57106	-0.88345	0.019884	-0.5061	36.31948319061875	1.1152159606962406	9.197198918436913	20.03649550058571	0.0712049	8.621892937490257	6.451482338155143	0.19809742434658098	1.6337117483577408	3.5591116801447944	0.012648222705850693	1.5315193147365747	*		*	*		*	FALSE	TRUE	FALSE	FALSE	FALSE	FALSE	FALSE	FALSE
MRPS23	MRPS23_+_55927379.23-P1P2|MRPS23_+_55927367.23-P1P2	MRPS23	Matrix	Mitochondrial central dogma > Translation > Mitochondrial ribosome	TRUE	1741.9/1810.5	790.2/902.44	1149.6/1247	993.93/1033.9	2347.1/2304.3	1540.3/1511.2	1999.8/2054.2	1393.9/1040.1	952.15/903.71	952.05/1049	1294.2/1280.2	1219.6/1281.6	-1.0686	-0.24081	-0.60781	-0.73556	0.10854	-0.041548	25.305868835476133	1.1418419228789973	7.51073	9.827017810494132	0.3947057305306092	0.13750487246410573	4.49512	0.20282703252566464	1.3341419687421852	1.7455873892367146	0.0701121	0.024425189407474623	*		*	*			FALSE	TRUE	FALSE	FALSE	FALSE	FALSE	FALSE	FALSE
RPL8	RPL8_+_146017745.23-P1P2|RPL8_-_146017783.23-P1P2	RPL8			FALSE	190.14/64.95	58.897/61.86	78.314/70.088	311.42/221.15	380.47/230.43	162/67.524	179.47/230.58	229.33/101.18	494.88/310.65	25.632/67.793	468.86/362.66	267.33/121.71	-1.0665	1.8296	-1.4045	-0.30937	-3.0811	-1.0919	2.532377097582175	4.104450388923606	7.41167	0.47415216694097856	96.11338520841277	7.528502927950082	0.4498298071273204	0.7290794599966757	1.3165460648964444	0.0842243	17.07275965018524	1.3372988656668103			*		*	*	FALSE	TRUE	FALSE	FALSE	FALSE	FALSE	FALSE	TRUE
TOMM70A	TOMM70A_-_100119872.23-P1P2|TOMM70A_-_100119876.23-P1P2	TOMM70A	MOM	Protein import, sorting and homeostasis > Protein import and sorting > TOM	TRUE	2455.5/2508.7	1091.8/1277.7	1913.4/1524.4	1507.7/1764.3	2906/3104.4	2213.6/1969	3673.6/3052.6	1533/1395.8	1812/2194.1	714.77/409.68	1638.6/1801.9	811.49/629.74	-1.0664	-0.07128	-0.52287	-1.199	-1.8311	-1.2542	34.46087369665461	0.27097297480820987	6.972324284095107	41.01959208172142	111.88044720233289	35.936816812032426	6.121334845116633	0.0481333	1.2385040486024457	7.2863694795610305	19.87348568046772	6.383508755769667	*			*	*	*	FALSE	TRUE	FALSE	FALSE	FALSE	FALSE	FALSE	TRUE
TAZ	TAZ_-_153640125.23-P1P2|TAZ_+_153639918.23-P1P2	TAZ	IMS	Metabolism > Lipid metabolism > Cardiolipin synthesis	TRUE	1585.3/1096	566.06/714.12	1326.5/1328.8	918.35/894.44	2193.6/2454.5	1306.6/951.41	2100.5/2450.2	1013.2/793.85	1503.4/1920.4	445.27/449.04	1385.1/1230	660.23/774.5	-1.0654	-0.55014	-1.0409	-1.3315	-1.9344	-0.86517	19.376440609994564	4.913213204373376	21.805929892378902	36.91264456994595	109.98217396196958	13.143083902003356	3.4418651751074756	0.872741	3.8734188707858404	6.556846452019892	19.536292658779576	2.3346250060234213	*		*	*	*	*	FALSE	TRUE	FALSE	FALSE	TRUE	FALSE	FALSE	FALSE
MEGF10	MEGF10_+_126626743.23-P1P2|MEGF10_-_126626553.23-P1P2	MEGF10			FALSE	485.47/617.02	198.5/327.5	399.3/692.12	322.22/313.91	287.32/631.35	451.47/654.98	730.68/617.98	416.37/485.09	276.07/204.2	154.53/256.59	313.37/266.08	261.62/256.32	-1.0648	-0.77693	0.26779	-0.58013	-0.2233	-0.16131	8.646141448139673	4.647508760011835	0.5928131173691794	2.6938538683150854	0.4489283445580151	0.29511198075277634	1.5358266127606193	0.8255437040299709	0.10530225158935687	0.478513	0.0797438	0.0524212	*						FALSE	TRUE	FALSE	TRUE	FALSE	FALSE	FALSE	FALSE
SRRM1	SRRM1_+_24970012.23-P1P2|SRRM1_-_24969785.23-P1P2	SRRM1			FALSE	2373/1891.7	1290.3/748.24	1101.2/1413.4	1610/1335.5	2424.5/2600.5	1767.4/1663.8	1692.1/2068.2	1484.1/1298.3	520.52/391.03	722.09/670.64	572.92/579.5	860.01/814.15	-1.0642	0.22796	-0.55016	-0.43427	0.61044	0.53798	29.761702932124606	1.0552114553845517	6.630691354536539	3.476695854539456	3.1096181085906074	2.64355	5.286614344490924	0.18743873726680202	1.1778192971258994	0.6175705139574257	0.552366	0.4695782224549202	*						FALSE	TRUE	FALSE	FALSE	FALSE	FALSE	FALSE	FALSE
RMDN3	RMDN3_+_41047389.23-P1P2|RMDN3_+_41047422.23-P1P2	RMDN3	MOM	Mitochondrial dynamics and surveillance > Organelle contact sites	TRUE	1942.9/1217.8	881.81/631.34	1569.2/1609.1	1328.6/1105.1	2596.4/2851.2	1590.8/1343	1891.7/2078.3	1346.9/1374.2	849.58/1129.6	793.86/742.81	1339.6/1350.3	941.82/1017.9	-1.0617	-0.38476	-0.89238	-0.54466	-0.3647	-0.45649	22.40274371707486	2.9823824266603265	18.214307218026633	5.45717	2.474799652646837	4.078636114449379	3.9794317738049925	0.5297649046997792	3.2354337395743284	0.9693658136439578	0.4396022422931275	0.7244940330794286	*		*				FALSE	TRUE	FALSE	FALSE	FALSE	FALSE	FALSE	FALSE
CCNF	CCNF_-_2479453.23-P1P2|CCNF_-_2479487.23-P1P2	CCNF			FALSE	5909.1/6503.1	2755/3214.5	7841/7552	2645.9/4093.8	9705.8/8816.2	5838.6/4648.3	9367/9045.4	3575.3/4607.6	4149.6/4331.7	2394/2448.6	5600.1/5095.2	3129.9/2665.6	-1.0558	-1.1913	-0.82052	-1.1698	-0.80825	-0.88375	80.42215217869821	102.53089995428576	44.192045762204245	92.47224124747903	38.49535246520597	50.0757	14.28550322850719	18.212712077937404	7.849897016030405	16.425977981201804	6.837985144967102	8.895023627298816	*	*	*	*	*	*	FALSE	TRUE	FALSE	FALSE	TRUE	FALSE	FALSE	FALSE
DDX51	DDX51_+_132628798.23-P1P2|DDX51_+_132628854.23-P1P2	DDX51			FALSE	2494/1989.1	1129.4/1027.1	874.02/1051.3	2523.8/2771.8	3324.5/3072.4	1836.4/1934.6	2430.1/2763.1	1840.3/1402.5	2535.9/3002.2	1207.6/1471	3887.3/3537.6	1714.3/1672.5	-1.0551	1.4587	-0.7621	-0.67906	-1.0473	-1.132	30.646314531296493	21.16447430150048	15.206167723971248	10.286694302400187	44.46243274284733	59.38480773262604	5.443749182512483	3.7594761862618506	2.7010935697335294	1.827240389452396	7.8979262465381925	10.548609302368462	*	*	*	*	*	*	FALSE	TRUE	TRUE	FALSE	TRUE	FALSE	FALSE	FALSE
GAR1	GAR1_-_110736887.23-P1P2|GAR1_-_110736884.23-P1P2	GAR1			FALSE	1162.1/1136.6	579.69/526.72	937.83/1162.3	1133.7/1070.1	1403.8/1555.6	924.2/763.02	1117.1/1022.5	457.73/510.39	726.5/643.03	235.08/312	627.94/637.26	669.74/487.75	-1.0536	0.069492	-0.80992	-1.1424	-1.3207	-0.12816	16.440991605856787	0.20124579906040346	8.98936	14.100885663167235	20.41901803403732	0.3517473559818451	2.920437122143285	0.0357476	1.5967931775157052	2.504760718394977	3.627059711110909	0.0624814	*		*	*	*		FALSE	TRUE	FALSE	FALSE	TRUE	FALSE	FALSE	FALSE
MRPS12	MRPS12_+_39421616.23-P1P2|MRPS12_+_39421621.23-P1P2	MRPS12	Matrix	Mitochondrial central dogma > Translation > Mitochondrial ribosome	TRUE	852.41/779.39	407.91/377.53	835.35/613.27	579.08/1028.4	1172.9/1186.7	645.34/538.16	1168.4/864.86	648.52/658.45	786.33/695.16	726.49/675.75	869.55/603.17	762.02/595.63	-1.053	0.14989	-0.99428	-0.63676	-0.079216	-0.11721	12.019410385651707	0.42261161592273544	11.174294828962834	4.328827157284917	0.23565944987953233	0.3442374752934863	2.135025253831247	0.0750691	1.9849061549700955	0.7689358299394404	0.041860528982137726	0.0611474	*		*				FALSE	TRUE	FALSE	FALSE	FALSE	FALSE	FALSE	FALSE
SLC25A10	SLC25A10_+_79670502.23-P1P2|SLC25A10_+_79670494.23-P1P2	SLC25A10	MIM	Metabolism > Carbohydrate metabolism > Gluconeogenesis | Metabolism > Carbohydrate metabolism > Malate-aspartate shuttle | Small molecule transport > SLC25A family	TRUE	3674.4/4156.8	2022.1/1766.2	2323.3/2604.9	2913/2774.8	4435.7/4990.1	2815.1/2630	5014.1/4029.3	2790.5/2236.5	1641/1674.9	2305.4/2512.7	2910.1/2719.5	2540.1/2653.6	-1.0473	0.20674	-0.79142	-0.8469	0.53879	-0.11623	51.04261781912626	1.4283726788258826	22.843420564195426	25.391538152616274	7.233773106425831	0.801645	9.066774040395865	0.25372390519391474	4.057709839632938	4.510335652917798	1.284945581119456	0.14239742765142788	*		*	*			FALSE	TRUE	FALSE	FALSE	FALSE	FALSE	FALSE	FALSE
PRAME	PRAME_-_22898357.23-P1P2|PRAME_-_22901613.23-P1P2	PRAME			FALSE	1105.8/1745.5	598.78/785.54	935.9/870.26	1008.7/1095.3	1142.7/1458.5	681.2/1015.6	1168.4/1348.5	917.33/1162.9	401.71/436.65	79.826/140.69	404.28/423.26	372.92/193.62	-1.0414	0.22	-0.61583	-0.27467	-1.9171	-0.54502	19.583509275205678	0.8104254744627504	4.8213683246067465	1.2269233361384315	29.811324577030167	2.142661471742815	3.4786470816501303	0.14395704937337692	0.8564266299905786	0.2179401670399327	5.295428709057133	0.38060405675499315	*				*		FALSE	TRUE	FALSE	FALSE	FALSE	FALSE	FALSE	TRUE
SSU72	SSU72_-_1509959.23-P1P2|SSU72_+_1509976.23-P1P2	SSU72			FALSE	1115.6/1745.5	701.31/688.2	1025.8/712.56	1350.2/1164.1	1835.4/1869.6	634.72/1048	1324/1587.7	1093.1/982.09	836.76/873.3	541.94/529.23	907.83/859.78	536.55/839.96	-1.041	0.53194	-1.1378	-0.48821	-0.67386	-0.36031	19.630969778190845	3.1023948988602963	21.606073993414164	3.5266736391020133	6.539057077111041	1.947806419566525	3.4870775594507575	0.5510828937441946	3.837918178345366	0.6264481401260917	1.1615421678705768	0.34599167196367153	*		*				FALSE	TRUE	FALSE	FALSE	FALSE	FALSE	FALSE	FALSE
HMGCS1	HMGCS1_-_43313473.23-P1P2|HMGCS1_-_43313515.23-P1P2	HMGCS1			FALSE	32.595/89.306	11.452/46.85	77.347/0	89.789/60.817	61.662/169.66	15.934/27.009	139.18/17.856	19.738/23.064	394.88/499.65	671.56/624.72	680.57/686.5	792.46/660.17	-1.0389	0.94357	-2.3761	-1.8277	0.53419	0.087458	1.3816380688901218	0.8972576638554298	11.03875455779813	4.812817822365222	2.4491848285037676	0.22924369090623128	0.24542236882571528	0.15938117678482952	1.9608299405333849	0.8549077919084387	0.43505224402672465	0.0407209			*				FALSE	TRUE	FALSE	FALSE	FALSE	FALSE	FALSE	FALSE
NDUFA9	NDUFA9_+_4758248.23-ENST00000266544.5|NDUFA9_+_4758311.23-ENST00000266544.5	NDUFA9	MIM	OXPHOS > Complex I > CI subunits | OXPHOS > OXPHOS subunits	TRUE	1851/1761.8	1025.8/732.77	1170.8/1296.6	1494/1052.9	1361.8/1445	1703.7/1737.4	1538.3/1511.6	1262.3/1695.6	890.61/916.75	791.67/1024.9	1166.2/1369.2	835.27/1269.6	-1.0379	0.045704	0.29371	-0.044154	0.0073433	-0.26823	24.224309471543144	0.13497305576783797	1.3981354851744066	0.12821113835830597	0.019837492058657504	1.5945682580326266	4.302999133810155	0.023975459145243447	0.24835282874511047	0.022774329974139834	0.00352376	0.2832454663434611	*						FALSE	TRUE	FALSE	TRUE	FALSE	FALSE	FALSE	FALSE
ATP5L	ATP5L_+_118272342.23-P1P2|ATP5L_+_118272718.23-P1P2	ATP5L	MIM	OXPHOS > Complex V > CV subunits | OXPHOS > OXPHOS subunits | Mitochondrial dynamics and surveillance > Cristae formation	TRUE	1493.9/1696.8	845.82/707.3	1261.7/1317.1	1165.6/1108.2	2420.6/2354.1	873.74/806.23	1433.9/1690.9	922.03/996.97	806.85/836.37	421.1/494.96	779.85/528.37	742.99/782.8	-1.0378	-0.18146	-1.5058	-0.70283	-0.84161	0.22165	21.58070527824654	0.7881322393433353	49.39998600460263	7.294658096411914	9.65337	0.7410037467510889	3.833411896772288	0.1399970697701871	8.774990974985172	1.2957606699656383	1.7147426516513924	0.13162556745593368	*		*		*		FALSE	TRUE	FALSE	FALSE	TRUE	FALSE	FALSE	FALSE
UBA52	UBA52_-_18682701.23-P1|UBA52_+_18682887.23-P1	UBA52			FALSE	217.8/308.51	92.708/162.84	116.99/17.522	240.95/297.94	453.94/487.86	264.25/171.51	754.49/229.03	188.92/175.59	262.4/223.76	38.814/61.962	297.82/404.32	123.67/98.656	-1.0365	1.9863	-1.1084	-1.4271	-2.2478	-1.6503	4.336025960071752	4.438850894304646	6.5225169839250565	11.888636655674869	26.728739389512562	15.078006766119692	0.7702145636921036	0.78848	1.1586041271913974	2.111795727000916	4.747864642995055	2.6783281533953938				*	*	*	FALSE	TRUE	FALSE	FALSE	FALSE	FALSE	FALSE	TRUE
CTU1	CTU1_-_51611607.23-P1P2|CTU1_-_51611294.23-P1P2	CTU1			FALSE	1458.4/1347.7	655.5/712.31	1284.9/969.55	1183.2/880.92	1347.4/1806.3	987.93/1391	1437.6/1566.7	936.13/1124.9	947.87/1060.1	607.85/439.56	1239.1/928.9	964.66/899.89	-1.0356	-0.12717	-0.40642	-0.54317	-0.93761	-0.21735	19.082720361298314	0.4462140332474455	2.678277325653991	4.373782854212365	14.229413062479349	1.0302626795769128	3.3896912224419857	0.0792616	0.4757462756959386	0.7769213754166349	2.527591226259838	0.1830070501297133	*				*		FALSE	TRUE	FALSE	FALSE	FALSE	FALSE	FALSE	FALSE
CRLS1	CRLS1_-_5986783.23-P1P2|CRLS1_-_5986777.23-P1P2	CRLS1	MIM	Metabolism > Lipid metabolism > Cardiolipin synthesis	TRUE	862.79/755.04	458.08/331.59	667.12/619.11	443.83/531.38	804.23/1046.6	482.02/502.38	888.17/754.62	290.43/544.61	618.81/519.2	371.3/262.43	440.16/505.64	294.91/403.85	-1.0329	-0.39865	-0.90952	-0.97454	-0.84257	-0.43566	11.479686812223896	1.6477595798177693	7.662840355473144	8.229626712132513	7.060470763714942	1.6458531294130887	2.0391533747304202	0.2926939177776108	1.3611614172474478	1.4618404976821526	1.2541616352881728	0.292355	*		*	*			FALSE	TRUE	FALSE	FALSE	FALSE	FALSE	FALSE	FALSE
SSX2IP	SSX2IP_+_85156201.23-P1P2|SSX2IP_+_85155744.23-P1P2	SSX2IP			FALSE	460.28/1071.7	332.11/415.74	296.82/318.32	589.88/771.58	1052.2/1244.1	369.15/515.88	560.37/857.1	632.55/434.5	377.78/423.61	236.55/247.85	566.94/452.62	369.12/451.79	-1.0326	1.1436	-1.3735	-0.40903	-0.72398	-0.31197	10.92339596141639	5.261576216702244	21.386126478953674	1.5565336069113462	3.9819655972954715	1.0368451931245513	1.940338626182761	0.934621	3.7988485831802703	0.27648931624465645	0.7073223092758297	0.18417631153330688	*		*				FALSE	TRUE	FALSE	FALSE	FALSE	FALSE	FALSE	FALSE
H2AFB1	H2AFB1_+_154113355.23-ENST00000354461.2|H2AFB1_-_154113559.23-ENST00000354461.2	H2AFB1			FALSE	4342.1/3888.9	1904.9/2117.8	4900.9/4336.7	2364.6/2644.6	8142/7658.1	3027.5/2982.5	7398.4/7462.4	2850.7/2690.3	2897.5/2934.9	1309.4/1103.6	3076.3/3373.8	1601.1/1342.5	-1.0325	-0.88266	-1.3942	-1.423	-1.2725	-1.1312	51.964010243063576	34.82713447008302	119.38650702178802	118.5907433479611	70.39481351195815	51.982007262233566	9.23044	6.186394276125903	21.20679794430684	21.065445291789857	12.504332555795544	9.233639146076158	*	*	*	*	*	*	FALSE	TRUE	FALSE	FALSE	TRUE	FALSE	FALSE	FALSE
negative_control	non-targeting_00320|non-targeting_01616	negative_control			FALSE	1756.7/1607.5	919.99/724.13	1415.4/1419.3	1104.7/1022.2	2415.3/2203	1566.9/1027.7	2554.6/2183.1	957.75/980.6	943.6/929.78	970.36/1193.3	1105.2/1291.6	961.8/1110.1	-1.032	-0.41408	-0.83136	-1.2885	0.20763	-0.20992	22.41416717752408	3.1096796016146966	13.728088726140104	35.558776325757385	0.9639302993022979	1.0501320445457563	3.981460939609527	0.5523768860323576	2.4385402591905874	6.316356877327163	0.1712243334664981	0.1865364741717372	*		*	*			TRUE	FALSE	FALSE	FALSE	FALSE	FALSE	FALSE	FALSE
LYPLA2	LYPLA2_+_24117726.23-P1P2|LYPLA2_-_24117658.23-P1P2	LYPLA2			FALSE	598.07/714.44	281.94/359.34	576.23/934.51	541.58/629.67	1028.6/811.98	1062.3/916.97	864.37/735.21	854.36/566.93	361.54/377.99	390.34/520.48	324.14/632.53	413.83/468.39	-1.031	-0.36666	0.10471	-0.17026	0.29981	-0.11662	9.482012796974923	1.6104618226680507	0.2658885485607619	0.4680104485874498	0.873479	0.26526415957907545	1.6843036496082533	0.28606866322095004	0.0472302	0.0831334	0.15515733378915797	0.0471193	*						FALSE	TRUE	FALSE	FALSE	FALSE	FALSE	FALSE	FALSE
negative_control	non-targeting_00880|non-targeting_01345	negative_control			FALSE	766.48/1558.8	601.51/536.73	737.7/902.38	590.45/648.71	737.32/1225.6	764.85/697.52	521.92/601.68	469.94/554.28	693.17/790.75	333.22/344.8	849.22/991.4	346.29/359.59	-1.0293	-0.40383	-0.42417	-0.13333	-1.1277	-1.3802	15.857454115913724	1.9970999313886126	2.0296159266920797	0.28136546889512104	15.805846563834901	24.688161406823813	2.816782513671558	0.3547477497755932	0.3605236130583075	0.0499794	2.8076153895413904	4.385393824072578	*				*	*	TRUE	FALSE	FALSE	FALSE	FALSE	FALSE	FALSE	TRUE
NLE1	NLE1_+_33469287.23-P1P2|NLE1_-_33469053.23-P1P2	NLE1			FALSE	831.18/958.01	422.09/455.77	192.4/239.47	1004.2/1320.2	1184.7/1239.1	476.7/765.04	1086/903.68	601.53/517.83	1485.5/1416.4	482.62/668.46	1077.7/1292.5	887.6/1060.3	-1.0256	2.4227	-0.96375	-0.82871	-1.3325	-0.2828	12.398907390506103	16.91825675007728	10.734851861184534	6.985101613053795	40.99417624697097	1.6485709121522987	2.2024358557759713	3.005214420112957	1.9068472649146206	1.2407737040287945	7.281854828068293	0.2928380359138496	*	*	*		*		FALSE	TRUE	TRUE	FALSE	TRUE	FALSE	FALSE	FALSE
RPRD1A	RPRD1A_+_33647464.23-P1P2|RPRD1A_+_33647429.23-P1P2	RPRD1A			FALSE	899.83/1234	641.86/406.19	845.98/995.83	568.28/691.72	1364.4/1122.6	1145.9/833.24	1280.1/1435.5	734.99/704.57	695.73/451.86	656.18/476.01	801.38/724.37	623.13/587.33	-1.0244	-0.54698	-0.32921	-0.91467	-0.01945	-0.33348	14.519317693674513	3.6666333444902834	1.591251393815756	10.9038	0.0436154	1.5388918233151478	2.5790874052690174	0.6513093850569956	0.2826562869545119	1.9368613580796126	0.00774747	0.2733555807042282	*			*			FALSE	TRUE	FALSE	FALSE	FALSE	FALSE	FALSE	FALSE
ISCA1	ISCA1_-_88897469.23-P1P2|ISCA1_+_88897227.23-P1P2	ISCA1	Matrix	Metabolism > Metals and cofactors > Fe-S cluster biosynthesis | Metabolism > Metals and cofactors > Fe-S-containing proteins	TRUE	1166/1063.5	605.87/491.25	650.68/700.88	942.22/839.76	951.17/1187.6	693.15/799.48	1368/974.33	701.16/690.44	419.66/525.72	414.51/513.92	806.16/768.88	517.53/543.07	-1.0217	0.39834	-0.51833	-0.75035	-0.026051	-0.56962	15.03518901033867	1.618559997180382	3.0422825970986134	6.571201307937037	0.0539311	3.8729600265449187	2.67072	0.28750715367422547	0.5404050586250672	1.1672519940913713	0.00957986	0.6879594920582279	*						FALSE	TRUE	FALSE	FALSE	FALSE	FALSE	FALSE	FALSE
FBXO28	FBXO28_+_224301904.23-P1P2|FBXO28_-_224302217.23-P1P2	FBXO28			FALSE	868.22/779.39	413.91/396.63	533.69/709.64	825.72/647.48	1125.7/1023.8	618.79/697.52	922.97/992.19	713.38/568.42	421.37/369.31	499.46/648.77	718.85/461.14	538.46/461.93	-1.0216	0.24438	-0.70666	-0.57855	0.53712	-0.23777	11.420811108091355	0.7439801866198784	5.344199099038627	3.478613445365018	2.2476288337382258	0.7713943496449083	2.0286951982369934	0.13215427677548247	0.949298	0.6179111383897171	0.3992495611098307	0.13702389421037398	*						FALSE	TRUE	FALSE	FALSE	FALSE	FALSE	FALSE	FALSE
SLC30A9	SLC30A9_-_41992573.23-P1P2|SLC30A9_-_41992637.23-P1P2	SLC30A9	MIM	Small molecule transport	TRUE	1038.1/1493.8	655.5/595.86	794.74/811.85	810.37/876.62	1521.9/1787.7	1153.9/993.95	1715.9/1395.1	1188/865.28	764.11/1023.2	268.04/316.37	1632.7/1443.1	371.02/300.58	-1.0156	0.070368	-0.62327	-0.59897	-1.6094	-2.1919	16.69152095983827	0.17789078983762316	5.9744893271474195	5.377568366069608	39.79693990240404	112.88538901576783	2.9649390137015454	0.031598998331956785	1.0612571817526277	0.9552252479429856	7.069188004285788	20.051994948515997	*				*	*	FALSE	TRUE	FALSE	FALSE	FALSE	FALSE	FALSE	TRUE
ELP4	ELP4_+_31531362.23-P1P2|ELP4_-_31531374.23-P1P2	ELP4			FALSE	1043/1981	849.09/646.35	1073.2/1030.9	1148.5/902.42	1487.8/1349.6	1037.1/685.37	1126.2/1056.6	1186.1/935.22	653/810.3	271.7/317.1	607.61/897.66	677.35/520.02	-1.0149	-0.036868	-0.71947	-0.041197	-1.3105	-0.32965	19.632103876885193	0.0986616	6.913462216246793	0.1008637493008737	21.311678083280082	1.4960323677837808	3.487279011042398	0.017525398411070092	1.2280482943419122	0.0179166	3.785624206961277	0.2657423936185986	*				*		FALSE	TRUE	FALSE	FALSE	FALSE	FALSE	FALSE	TRUE
MTCH2	MTCH2_+_47664056.23-P1P2|MTCH2_+_47664053.23-P1P2	MTCH2	MOM	Small molecule transport > SLC25A family | Mitochondrial dynamics and surveillance > Fusion	TRUE	1861.4/2200.2	912.35/1098.5	1713.2/1912.8	1388.9/1363.8	2206.7/2677.3	1278.7/1097.3	2177.4/2020.1	1174.9/1242.5	1265/1394.7	766.77/797.48	1192.5/1147.6	777.24/650.95	-1.0135	-0.39732	-1.0389	-0.79559	-0.765	-0.71162	25.743787541434838	3.4828701092667957	22.663320172654284	11.799559923563569	12.197404132485007	8.168456548854389	4.572906221410245	0.618667	4.025718346554022	2.0959728982194457	2.166642540563281	1.4509747530915795	*		*	*	*	*	FALSE	TRUE	FALSE	FALSE	TRUE	FALSE	FALSE	FALSE
SNRPB	SNRPB_+_2451405.23-P1P2|SNRPB_+_2451365.23-P1P2	SNRPB			FALSE	85.439/8.1187	23.995/21.378	21.27/84.69	83.538/69.417	131.2/49.799	13.279/64.823	23.807/138.97	108.09/58.776	117.1/149.89	19.773/21.869	86.118/146.77	75.156/102.34	-1.0123	0.52135	-1.1919	0.035362	-2.6238	-0.38798	1.0920675835497005	0.47871804737832585	2.129379586759168	0.026627347241018475	23.442733471130097	0.5284442712128364	0.19398554462808235	0.0850354	0.3782447763120506	0.00472985	4.164166658245273	0.0938683					*		FALSE	TRUE	FALSE	FALSE	FALSE	FALSE	FALSE	TRUE
QRSL1	QRSL1_+_107077496.23-P1P2|QRSL1_+_107077661.23-P1P2	QRSL1	Matrix	Mitochondrial central dogma > Translation > mt-tRNA synthetases	TRUE	1061.3/1177.2	397.01/714.58	982.31/922.83	881.41/992.73	1512.7/1623.1	926.85/935.88	1448.5/1079.1	760.37/758.14	638.47/636.51	601.99/581.71	862.38/729.11	828.61/867.62	-1.0086	-0.023639	-0.75079	-0.7344	-0.10699	0.091853	14.707655306159408	0.058240186185304646	8.139955615831388	6.700318408337646	0.312462	0.26538416468679493	2.6125420878199646	0.010345288521132147	1.4459120911298498	1.1901872514136311	0.0555031	0.0471406	*		*				FALSE	TRUE	FALSE	FALSE	FALSE	FALSE	FALSE	FALSE
SOAT1	SOAT1_+_179262980.23-P1P2|SOAT1_-_179262965.23-P1P2	SOAT1			FALSE	1514.2/2119	952.16/855.13	1619.5/1387.2	1070.6/1271	2101.7/2381.1	1244.2/1068.9	1871.6/1958.8	1451.2/1325.1	891.46/760.33	720.63/664.81	895.87/1160.9	771.53/761.59	-1.0066	-0.36033	-0.95397	-0.46404	-0.25335	-0.42342	22.88773023158273	2.5580850240701527	17.66780400467536	3.96617	1.2068804268446396	2.872862792808499	4.065580629948384	0.4543963432979292	3.138357583226612	0.7045172793679566	0.21437991606842263	0.510311	*		*				FALSE	TRUE	FALSE	FALSE	FALSE	FALSE	FALSE	FALSE
CHD4	CHD4_+_6716555.23-P1P2|CHD4_-_6716063.23-P1P2	CHD4			FALSE	1069.2/1331.5	525.16/669.09	1411.6/1235.3	937.1/796.76	1684.5/1640	1116.7/1097.9	1179.3/1474.3	963.39/895.04	847.02/947.16	492.14/593.37	645.88/599.38	1019.8/956.14	-1.0061	-0.60973	-0.58563	-0.51343	-0.7239	0.66525	15.601660624085387	5.9287441223187045	5.341273322672986	3.595936385116108	7.796233025039426	4.0534691367635824	2.77135	1.0531313948448455	0.9487781068807922	0.6387513818946166	1.3848561501055552	0.7200235864270764	*				*		FALSE	TRUE	FALSE	FALSE	FALSE	FALSE	FALSE	FALSE
ATP5I	ATP5I_-_668029.23-P1P2|ATP5I_+_668023.23-P1P2	ATP5I	MIM	OXPHOS > Complex V > CV subunits | OXPHOS > OXPHOS subunits | Mitochondrial dynamics and surveillance > Cristae formation	TRUE	1747.8/2102.7	742.21/1184.4	1250.1/1235.3	1211/1308.5	2996.5/2740.7	1096.8/1092.5	2635.2/2213.4	1103.4/915.13	1973.5/1666.2	858.31/882.04	1431.7/1513.1	1347.1/1507.5	-0.99822	0.019631	-1.389	-1.2634	-1.0636	-0.044875	23.752665149342544	0.054058970457266986	48.49227902331439	34.74841044272422	31.329550039370435	0.16150352325570744	4.21922	0.00960257	8.613753670828988	6.172410413265627	5.565113294165868	0.028688104463533648	*		*	*	*		FALSE	TRUE	FALSE	FALSE	TRUE	FALSE	FALSE	FALSE
GMIP	GMIP_+_19754312.23-P1P2|GMIP_+_19754218.23-P1P2	GMIP			FALSE	1608/2086.5	796.19/1056.2	1439.6/1553.6	1503.1/1743.4	2197.5/2250.3	1504.5/1499.7	2545.5/2914.5	1481.3/1347.4	1071/1307.8	1283.1/1402.5	1838.4/1641	1656.3/1568.4	-0.99524	0.11712	-0.5658	-0.94827	0.17491	-0.10961	22.719694856744997	0.4657326862276377	6.330014058990516	20.94580842320357	0.8841233357315555	0.537722	4.035732263239495	0.0827288	1.1244095541645658	3.72063	0.1570481070803411	0.0955163	*			*			FALSE	TRUE	FALSE	FALSE	FALSE	FALSE	FALSE	FALSE
TOMM40	TOMM40_-_45394587.23-P1P2|TOMM40_-_45394995.23-P1P2	TOMM40	MOM	Protein import, sorting and homeostasis > Protein import and sorting > TOM	TRUE	2367.1/1534.4	868.72/1088	2075.8/1454.3	1204.8/1095.3	2546.5/2146.4	1730.2/1597.6	2025.4/2947.1	1110/1222.4	1218/1494.6	749.92/695.43	1137.5/1193.1	1193.9/1136.9	-0.99486	-0.6176	-0.49566	-1.0915	-0.9073	0.00013525	23.88173527391052	7.647258084979247	5.174879099184165	25.95884426737029	17.395363613701377	0.000373654	4.242147183523996	1.3583935159986298	0.9192212602600658	4.611107058734725	3.0899636024713257	6.637269142298631e-05	*	*		*	*		FALSE	TRUE	FALSE	FALSE	FALSE	FALSE	FALSE	FALSE
FZR1	FZR1_+_3506321.23-P1P2|FZR1_+_3506324.23-P1P2	FZR1			FALSE	1755.2/1924.1	931.98/913.81	2138.6/1647.1	1142.8/1014.2	2272.3/2360.8	1609.4/1391.7	2380.7/2074.4	1665.5/996.97	1205.1/847.23	675.96/675.02	856.39/1219.6	872.38/762.51	-0.99443	-0.81093	-0.62619	-0.74227	-0.60256	-0.34424	22.59540572428506	13.776218603600187	7.922377770755481	10.803354113212912	6.194010071427411	2.0465157547241946	4.013654604846575	2.447089638947497	1.4072634237654515	1.9190154190363478	1.1002509691132047	0.3635255539585902	*	*	*	*			FALSE	TRUE	FALSE	FALSE	FALSE	FALSE	FALSE	FALSE
CEBPG	CEBPG_-_33864240.23-P1P2|CEBPG_-_33864647.23-P1P2	CEBPG			FALSE	1211/1485.7	698.03/660.91	846.95/1068.8	938.24/947.27	1768.5/2077.2	1377/1186.4	1644.5/1836.9	1159.8/1121.2	179.49/208.55	41.744/79.457	145.92/231.04	207.39/118.94	-0.98765	-0.022964	-0.58483	-0.60952	-1.6626	-0.20691	16.726929246377534	0.056624214075564595	5.98737	6.068786297879217	11.027450049987776	0.31256022545410567	2.971228638860402	0.010058241057647532	1.0635458424896544	1.0780072890717445	1.9588219044581667	0.055520524990504395	*				*		FALSE	TRUE	FALSE	FALSE	FALSE	FALSE	FALSE	TRUE
AFG3L2	AFG3L2_-_12377212.23-P1P2|AFG3L2_-_12377232.23-P1P2	AFG3L2	MIM	Protein import, sorting and homeostasis > Protein homeostasis > Proteases	TRUE	599.06/1006.7	400.82/408.46	698.06/674.6	550.1/684.34	753.06/917.49	659.95/846.07	450.5/560.53	619.39/838.49	241.03/312.82	191.88/138.5	342.08/236.72	389.1/375.26	-0.98679	-0.15287	-0.14939	0.52718	-0.74188	0.39997	10.425077895216145	0.4271748488912699	0.39737579250666205	1.733133558778819	3.0957606548588363	0.990549	1.8518216672271086	0.0758797	0.0705864	0.3078590211606762	0.5499044433852566	0.1759526702869159	*						FALSE	TRUE	FALSE	FALSE	FALSE	FALSE	FALSE	FALSE
MRPL4	MRPL4_+_10362971.23-P1P2|MRPL4_-_10363144.23-P1P2	MRPL4	Matrix	Mitochondrial central dogma > Translation > Mitochondrial ribosome	TRUE	1129/1209.7	610.78/568.57	1301.4/989.99	957.56/944.2	1798.7/1554.8	1281.4/1328.9	1780/1524	1163.6/1035.7	566.67/662.58	804.12/858.72	1185.3/1116.4	873.33/730.24	-0.98648	-0.26861	-0.36121	-0.58677	0.43525	-0.52087	14.646333767017097	1.3105135516357522	2.2962015244957823	5.425609863812443	2.2328812546906875	4.52959	2.6016494541156585	0.23278841793858102	0.40787759843333504	0.9637589286828722	0.39662992731007674	0.8045975368974894	*						FALSE	TRUE	FALSE	FALSE	FALSE	FALSE	FALSE	FALSE
GTF3C6	GTF3C6_-_111280005.23-P1P2|GTF3C6_-_111279959.23-P1P2	GTF3C6			FALSE	2559.7/2679.2	1109.2/1535.1	2621.1/2356.7	1433.2/1964	4097.2/3975.5	2140.5/1649.6	3565.5/3409.8	1306.4/1349.6	1293.2/1001.5	1388.5/1285.2	1386.3/1507.5	1553.5/1285.3	-0.9858	-0.55091	-1.0904	-1.3923	0.22038	-0.027607	30.869408948036625	8.124493089666519	38.76444630414724	58.74816718137136	1.213021555119576	0.0928897	5.4833777664817545	1.4431654602394166	6.885784672843766	10.435521920298173	0.21547077356752742	0.0165001	*	*	*	*			FALSE	TRUE	FALSE	FALSE	FALSE	FALSE	FALSE	FALSE
EXOC3L4	EXOC3L4_-_103570545.23-P1P2|EXOC3L4_-_103570899.23-P1P2	EXOC3L4			FALSE	2004.1/3336.8	1462.1/1234.5	929.13/1366.7	3013/2531.6	2912.5/2327.9	2379.5/2379.5	2186.6/2661.4	2112.9/2209	2080.4/2150.7	1136.6/1083.2	1897/1817.1	2265.1/1862.5	-0.98545	1.2713	-0.13895	-0.16565	-0.92993	0.15223	31.409470238462163	18.783121858297143	0.7157272201422747	0.8803153081759497	27.245598145379457	0.8829940033640332	5.5793096347414215	3.3364731069609532	0.12713566146991473	0.15637168163702572	4.839675011476769	0.15684750213822948	*	*			*		FALSE	TRUE	TRUE	FALSE	FALSE	FALSE	FALSE	FALSE
RFT1	RFT1_-_53164286.23-P1P2|RFT1_+_53164411.23-P1P2	RFT1			FALSE	1356.2/1972.8	779.29/908.8	1084.8/1086.4	1140.5/1070.1	1563.8/1350.5	896.31/1276.2	1558.4/1038.8	828.98/1007.4	775.22/784.23	727.95/759.58	936.53/720.59	1020.8/847.34	-0.97885	0.026003	-0.42347	-0.49964	-0.068031	0.17271	19.950316910911752	0.0684099	2.70843	3.3713454651492407	0.20229630580678606	0.6131088305475685	3.5438036525968624	0.012151754583230492	0.4811025816374229	0.5988569718923696	0.0359342	0.10890740848058876	*						FALSE	TRUE	FALSE	FALSE	FALSE	FALSE	FALSE	FALSE
AARS2	AARS2_+_44281027.23-P1P2|AARS2_+_44281044.23-P1P2	AARS2	Matrix	Mitochondrial central dogma > Translation > mt-tRNA synthetases	TRUE	1357.1/1526.3	718.21/744.15	1429/1579.9	1103.6/1267.9	1943/2112.7	1276.1/957.49	1562.1/1649	1234.1/964.98	947.02/723.4	945.46/815.71	1117.1/1171.3	1068.4/1004.1	-0.97854	-0.34314	-0.86001	-0.54576	0.076231	-0.14291	17.462508322709205	2.3566756567518095	13.164448932350295	4.6441080868686235	0.23970571268638688	0.5879260374624795	3.1018906142625196	0.4186197060265893	2.3384201072701547	0.8249396375401995	0.0425793	0.10443415251598208	*		*				FALSE	TRUE	FALSE	FALSE	FALSE	FALSE	FALSE	FALSE
SLC25A42	SLC25A42_-_19174863.23-P1P2|SLC25A42_-_19174832.23-P1P2	SLC25A42	MIM	Metabolism > Metals and cofactors > Coenzyme A metabolism | Small molecule transport > SLC25A family	TRUE	1639.6/2362.5	1054.7/976.12	1419.3/1521.5	1644.6/1948.6	2954.5/2507.7	1026.4/1398.4	1992.4/2229.7	1236.9/1845.9	1146.2/1090.5	572.7/571.51	1609.9/1432.7	877.13/561.51	-0.97803	0.28888	-1.1709	-0.45349	-0.9658	-1.0795	23.625930196273924	1.6821246215854406	32.09913058214245	4.100015437450609	16.613197936701454	23.50481656817092	4.196708157541126	0.29879822985855364	5.701814999237595	0.7282916731510191	2.9510263818013036	4.1751945685807454	*		*		*	*	FALSE	TRUE	FALSE	FALSE	TRUE	FALSE	FALSE	FALSE
MRPS21	MRPS21_-_150266323.23-P1P2|MRPS21_-_150266318.23-P1P2	MRPS21	Matrix	Mitochondrial central dogma > Translation > Mitochondrial ribosome	TRUE	944.27/982.36	499.53/478.51	729.96/838.14	365.41/586.05	936.74/888.79	618.79/696.17	747.16/864.86	449.27/467.24	552.14/454.03	577.82/557.65	930.55/841.79	522.28/722.87	-0.97667	-0.71961	-0.47269	-0.81331	0.1741	-0.50865	12.039710017927524	5.346141350888632	2.3071883190271345	5.705423560798378	0.5029458904526689	3.496263777345662	2.138631106877424	0.9496428217747254	0.4098291986392065	1.0134626404511315	0.089339	0.6210463923920404	*						FALSE	TRUE	FALSE	FALSE	FALSE	FALSE	FALSE	FALSE
EXOSC5	EXOSC5_+_41903223.23-P1P2|EXOSC5_-_41903252.23-P1P2	EXOSC5			FALSE	82.97/284.15	125.43/60.496	129.56/195.66	230.72/174.46	127.26/186.54	63.738/100.61	228.91/309.77	112.79/73.657	227.35/286.75	168.44/231.81	363.61/268.92	366.26/364.2	-0.97396	0.31544	-0.92479	-1.5206	-0.35958	0.20707	2.881107274626378	0.4704028387745752	2.0154411845720897	8.373269661420034	0.9102008269638359	0.42353195105437297	0.5117752529414701	0.0835583	0.3580057331106479	1.4873560025549843	0.16168	0.0752326				*			FALSE	TRUE	FALSE	FALSE	FALSE	FALSE	FALSE	FALSE
RPL15	RPL15_+_23959041.23-P1P2|RPL15_+_23958699.23-P1P2	RPL15			FALSE	167.91/40.593	59.442/45.941	36.74/84.69	225.61/145.59	505.1/163.75	107.56/68.874	75.083/212.72	36.656/79.609	221.37/178.14	21.238/51.027	326.53/392.96	71.35/73.762	-0.97112	1.5963	-1.9106	-1.2931	-2.4347	-2.2941	1.8431178355606235	2.7711122319805788	15.630264784644078	3.707899061519581	27.401231372603217	32.64254161435496	0.32739568734638497	0.49223667439976626	2.7764265441107914	0.6586394740670338	4.86732	5.798341886976548			*		*	*	FALSE	TRUE	FALSE	FALSE	FALSE	FALSE	FALSE	TRUE
MRPL3	MRPL3_+_131221797.23-P1P2|MRPL3_+_131221782.23-P1P2	MRPL3	Matrix	Mitochondrial central dogma > Translation > Mitochondrial ribosome	TRUE	3656.6/3539.7	1610.9/2059.1	3195.4/3107.2	2782.9/2941.3	5279.3/5677.1	3589.2/2771.8	4655.1/4864.7	2785.8/2639.7	1990.6/2052.9	2418.9/2461.7	3262.9/3222.3	2873/2494.1	-0.97107	-0.13883	-0.78425	-0.81093	0.27134	-0.27291	40.34658486274157	0.9427904874922096	25.529295570277213	24.26096591291421	2.5712174885030454	3.4319743769620734	7.166822233695459	0.16746923811426204	4.534805702293912	4.309510470517339	0.4567290819522926	0.6096265732022003	*		*	*			FALSE	TRUE	FALSE	FALSE	FALSE	FALSE	FALSE	FALSE
THOC2	THOC2_+_122866836.23-P1P2|THOC2_-_122866493.23-P1P2	THOC2			FALSE	120.01/259.8	88.345/105.07	34.806/93.451	174.46/120.41					260.69/221.58	17.576/71.438	123.2/128.78	60.886/70.074	-0.96629	1.1885			-2.4116	-0.9337	2.919662176752433	1.7622050067260775			31.573261078363366	2.126284236319762	0.518624	0.3130230245136969			5.6084040385694784	0.37769494473582965					*		FALSE	TRUE	FALSE	FALSE	FALSE	FALSE	FALSE	TRUE
NDUFS7	NDUFS7_-_1383902.23-P1P2|NDUFS7_-_1383959.23-P1P2	NDUFS7	MIM	OXPHOS > Complex I > CI subunits | Metabolism > Metals and cofactors > Fe-S-containing proteins | OXPHOS > OXPHOS subunits	TRUE	2333/2403.1	1180.1/1243.1	2005.2/1644.1	1893/1690	2795.8/2924.7	3038.2/2717.2	1820.3/1964.2	2096/2629.3	1194/1299.1	1704.2/1345.7	2296.5/1901.4	1712.4/1637.5	-0.9662	-0.026492	0.0087675	0.32015	0.29057	-0.32535	26.968026310908282	0.0895944	0.0304769	1.9848498967705286	1.9844306935701204	3.2572670153398726	4.790369524990038	0.015914782531756506	0.00541366	0.35257175840573884	0.3524972947348397	0.5785930518292296	*						FALSE	TRUE	FALSE	FALSE	FALSE	FALSE	FALSE	FALSE
MRPL1	MRPL1_-_78784027.23-P1P2|MRPL1_-_78784033.23-P1P2	MRPL1	Matrix	Mitochondrial central dogma > Translation > Mitochondrial ribosome	TRUE	1392.7/1347.7	725.85/676.83	1406.7/1030.9	745.02/1149.4	1949.6/1965	1609.4/1346.4	1770.9/1439.4	1313/1244.7	758.98/782.06	949.85/993.57	1144.7/1033.1	714.45/1144.2	-0.96521	-0.3634	-0.40505	-0.32757	0.33431	-0.22831	16.21525436343222	2.227128437349774	3.134546597423122	1.9174659471272864	1.731539041315198	1.1124220804830238	2.8803390892246306	0.3956080460439049	0.5567940464698847	0.34060224995439603	0.3075757847170176	0.19760114336273854	*						FALSE	TRUE	FALSE	FALSE	FALSE	FALSE	FALSE	FALSE
LARS	LARS_+_145561989.23-P1P2|LARS_-_145562203.23-P1P2	LARS			FALSE	1269.2/966.12	622.78/521.27	770.57/578.23	839.92/1119.3	1788.2/1885.6	389.07/421.35	1241.6/1648.2	464.31/1227.6	1505.1/1266.5	410.11/601.39	1587.2/1521.7	1250.1/1023.4	-0.96514	0.53793	-2.1778	-0.77162	-1.4524	-0.45113	13.459270207649359	2.618217287364813	93.49321094260502	8.202275547520717	47.3686	4.5076867035175034	2.390789636883824	0.4650777242130354	16.607334305060462	1.4569820707465362	8.414146968133236	0.8007069098712173	*		*	*	*		FALSE	TRUE	FALSE	FALSE	TRUE	FALSE	FALSE	FALSE
RSL24D1	RSL24D1_-_55488919.23-P1P2|RSL24D1_-_55488741.23-P1P2	RSL24D1			FALSE	46.917/16.237	0/31.385	0/8.761	40.917/34.401	149.56/61.616	33.197/20.932	113.54/81.518	62.033/9.6721	38.462/26.069	30.026/34.261	49.039/71.017	19.978/24.895	-0.96467	2.845	-1.9252	-1.4188	-0.0052821	-1.3807	0.7627328104960072	1.6785465656666554	6.251044880247451	3.3387648652819197	0.00167962	2.417766136079007	0.13548533248175312	0.2981626546097589	1.1103821447092712	0.5930696328075225	0.000298353	0.4294712962416904							FALSE	TRUE	FALSE	FALSE	FALSE	FALSE	FALSE	FALSE
HARS2	HARS2_+_140071236.23-P1P2|HARS2_+_140071077.23-P1P2	HARS2	Matrix	Mitochondrial central dogma > Translation > mt-tRNA synthetases	TRUE	1114.7/893.06	410.64/617.24	804.41/762.21	797.3/650.56	1023.3/1314.2	819.29/1015.6	1166.5/1072.9	760.37/729.87	511.97/580.03	774.82/592.64	906.63/656.2	778.19/760.67	-0.96451	-0.11358	-0.34898	-0.58696	0.32401	-0.022267	12.193297829538439	0.31460762837430695	1.672436739812722	4.019287783763537	1.283704441102259	0.0537836	2.16591	0.0558842	0.29707735740497826	0.7139519032476473	0.22802627685301743	0.00955366	*						FALSE	TRUE	FALSE	FALSE	FALSE	FALSE	FALSE	FALSE
RPL11	RPL11_+_24018674.23-P1P2|RPL11_+_24018347.23-P1P2	RPL11			FALSE	159.52/138.02	115.61/35.934	65.745/81.769	193.22/212.55	76.093/220.3	82.328/171.51	291.17/140.52	218.99/85.561	281.2/206.38	70.305/116.63	395.9/485.76	146.51/184.4	-0.96407	1.4475	-0.22198	-0.50054	-1.3736	-1.4084	2.3949644509087444	2.6964367840827514	0.2503332389387818	0.9702916374851049	8.978066833522561	13.220916018806975	0.42542099992045534	0.4789719665657325	0.0444671	0.172354	1.594786999122509	2.348450437521562					*	*	FALSE	TRUE	FALSE	FALSE	FALSE	FALSE	FALSE	TRUE
NUP98	NUP98_+_3818746.23-P1P2|NUP98_-_3818519.23-P1P2	NUP98			FALSE	260.27/543.95	125.97/285.65	148.89/172.3	2.8414/231.6	435.57/847.43	116.85/139.1	380.91/357.13	4.6994/202.37	388.89/410.58	71.77/19.682	258.35/436.52	93.231/68.23	-0.96286	-0.45094	-2.3166	-1.8236	-3.1004	-2.092	5.4159402945421595	0.7981660695256493	43.44161547162497	16.170040455299265	97.1785	25.399669769419233	0.9620413091055949	0.14177939354020064	7.716596997958029	2.872307677317479	17.261951637701657	4.511780083773534			*	*	*	*	FALSE	TRUE	FALSE	FALSE	FALSE	FALSE	FALSE	TRUE
SUPT20H	SUPT20H_-_37633730.23-P1P2|SUPT20H_+_37633798.23-P1P2	SUPT20H			FALSE	1885.1/1688.7	1018.7/814.65	1570.1/1515.7	1506/1196.1	3384.8/2516.1	1455.3/1322.1	2274.5/2319.8	1049.9/1040.1	1023.9/1309.9	461.38/530.68	1472.4/1325.7	503.26/446.26	-0.96221	-0.19147	-1.0866	-1.1356	-1.2326	-1.5571	20.582860590272674	0.955382	29.307285239109518	26.401439281577193	28.504719371739426	47.159774679205704	3.656163301386213	0.16970586079273212	5.205895472329513	4.689725851356998	5.0633345363335485	8.377058996612018	*		*	*	*	*	FALSE	TRUE	FALSE	FALSE	TRUE	FALSE	FALSE	FALSE
MRPL13	MRPL13_+_121457360.23-P1P2|MRPL13_+_121457366.23-P1P2	MRPL13	Matrix	Mitochondrial central dogma > Translation > Mitochondrial ribosome	TRUE	1386.3/1209.7	658.77/672.73	1047.1/972.47	986.54/1079.3	1468.1/1887.3	1209.7/1079	1653.6/1267.8	1272.6/1103.4	317.95/158.58	689.14/836.12	595.65/551.09	660.23/910.04	-0.96216	0.032692	-0.55154	-0.29794	1.6742	0.45279	15.333659891967974	0.0845738	4.8195873671616765	1.5408941205127908	11.527989949915426	1.982465840562802	2.7237401879622944	0.015023	0.85611	0.27371125165192683	2.0477335309528764	0.35214827505283447	*				*		FALSE	TRUE	FALSE	FALSE	FALSE	FALSE	FALSE	FALSE
C6orf1	C6orf1_+_34216784.23-P1P2|C6orf1_+_34216749.23-P1P2	C6orf1			FALSE	2609.1/2289.5	1120.7/1397.3	2129.9/2128.9	1661.7/2026	3321.9/3722.3	2456.6/2131	2503.4/2981.2	1859.1/1645.7	1563.3/1462	1302.1/1454.3	2438.8/1714.8	2054.9/1603.4	-0.95953	-0.20766	-0.61847	-0.64574	-0.13419	-0.18311	27.443179068158507	1.3367326433719202	10.943628820524472	9.752468613766432	0.7181034497539397	1.2677510291371668	4.874771596606446	0.23744575313166683	1.9439326182145609	1.7323451075806628	0.1275577545732389	0.2251924492077857	*		*	*			FALSE	TRUE	FALSE	FALSE	FALSE	FALSE	FALSE	FALSE
AGAP2	AGAP2_+_58135895.23-P1P2|AGAP2_+_58135858.23-P1P2	AGAP2			FALSE	1098.9/1907.9	824.01/722.31	1039.3/1051.3	1219/958.33	1455/1316.7	1252.2/1111.4	1325.8/1142	1151.4/1441.9	613.68/612.61	541.2/575.15	871.94/722.48	952.29/652.79	-0.95846	0.058518	-0.22959	0.071436	-0.13528	0.0095968	17.412446172520514	0.16448064401958432	0.983176	0.1990699497533214	0.4114145936936836	0.022642270454698597	3.092998002105642	0.029216934731461794	0.1746428874309894	0.035361083145112486	0.0730802	0.00402198	*						FALSE	TRUE	FALSE	FALSE	FALSE	FALSE	FALSE	FALSE
ZNF423	ZNF423_-_49860880.23-ENST00000262383.2|ZNF423_+_49860850.23-ENST00000262383.2	ZNF423			FALSE	79.513/357.22	122.7/101.43	147.93/242.39	132.41/73.717	232.22/86.094	47.803/157.33	119.03/169.25	125.01/152.52	55.556/39.103	49.8/69.251	25.118/35.035	78.961/64.542	-0.95617	-0.91454	-0.62891	-0.054459	0.32464	1.2272	3.2082883032920884	2.8783745077915284	1.0821637753790445	0.0526006	0.27753884258501327	1.1160888463637209	0.5698928923566002	0.5112898276154323	0.19222631685608674	0.00934352	0.0492996	0.19825247629039366							FALSE	TRUE	FALSE	FALSE	FALSE	FALSE	FALSE	FALSE
OPA1	OPA1_+_193310990.23-P1P2|OPA1_-_193311193.23-P1P2	OPA1	MIM	Mitochondrial dynamics and surveillance > Fusion | Mitochondrial dynamics and surveillance > Cristae formation	TRUE	996.62/1299	654.95/528.09	772.5/738.85	866.63/701.54	1123/883.73	1039.7/1192.5	1093.3/754.62	574.27/750.7	570.09/664.75	511.91/228.89	596.85/579.5	890.45/1015.1	-0.9552	0.053186	0.15345	-0.4793	-0.73561	0.69499	13.509999358109047	0.12549498962306127	0.4511194373624851	2.439913951502586	5.855830699958333	4.1751260272560575	2.3998007292637076	0.022291856545174307	0.080133	0.43340544473394776	1.0401796781559394	0.7416336758715707	*						FALSE	TRUE	FALSE	FALSE	FALSE	FALSE	FALSE	FALSE
UQCRFS1	UQCRFS1_+_29704050.23-P1P2|UQCRFS1_-_29703611.23-P1P2	UQCRFS1	MIM	OXPHOS > Complex III > CIII subunits | Metabolism > Metals and cofactors > Fe-S-containing proteins | OXPHOS > OXPHOS subunits	TRUE	2176.5/2297.6	971.79/1335.9	1546/1658.8	2007.2/1912.4	2234.3/1900.8	2411.4/2568.6	1611.5/1691.7	1985/1825.8	565.82/364.96	814.37/821.54	1199.7/1159	982.73/833.51	-0.95452	0.29032	0.26812	0.20612	0.81225	-0.37665	24.952452566921366	1.8005739584060099	1.5906418100698347	0.926062	5.211329721791305	2.627677270501444	4.432340245158777	0.3198385569043271	0.2825480057119128	0.1644976988191246	0.9256960370824812	0.4667581147022092	*						FALSE	TRUE	FALSE	FALSE	FALSE	FALSE	FALSE	FALSE
ADAR	ADAR_-_154580658.23-P1|ADAR_-_154580605.23-P1	ADAR			FALSE	548.19/470.88	292.85/232.89	295.85/189.82	541.01/548.58	396.21/1009.5	540.44/431.48	611.65/737.54	212.42/377.21	902.57/738.61	814.37/826.64	885.1/878.72	1064.5/740.38	-0.95221	1.1624	-0.53147	-1.1915	-0.000151	0.033202	6.508330206491335	4.506555891266547	2.321426996158619	10.534840302353821	0.000382347	0.0877088	1.1560841093935494	0.8005060420552705	0.4123584354554449	1.871318922386979	6.791692204491642e-05	0.015579848940487777				*			FALSE	TRUE	FALSE	FALSE	FALSE	FALSE	FALSE	FALSE
EIF3M	EIF3M_-_32605424.23-P1P2|EIF3M_-_32605405.23-P1P2	EIF3M			FALSE	697.34/454.65	285.21/309.3	279.42/362.12	362/668.99	917.06/1188.4	167.31/81.028	864.37/965.79	217.11/284.95	460.69/538.75	133.29/213.59	641.1/499.01	207.39/233.27	-0.952	0.68272	-3.0736	-1.8619	-1.5213	-1.3674	7.241663512669021	2.2512462077932147	144.1454085716982	36.36198023444042	20.838392453091604	15.660111502776253	1.2863471653945306	0.39989212049603606	25.604757442327063	6.459031149524524	3.7015537958257934	2.7817282598282485			*	*	*	*	FALSE	TRUE	FALSE	FALSE	FALSE	FALSE	FALSE	TRUE
PRKACA	PRKACA_+_14228563.23-P1P2|PRKACA_+_14228330.23-P1P2	PRKACA	MIM	Signaling > cAMP-PKA signaling	TRUE	612.89/1307.1	467.9/523.99	666.15/984.15	657.51/726.73	1179.4/1080.4	1009.2/835.27	798.44/854	1118.5/931.5	370.94/325.86	452.59/450.5	421.02/614.53	473.77/677.69	-0.95144	-0.25331	-0.29274	0.31067	0.37318	0.15277	11.40115479964297	0.9651710843441632	1.2387940808179903	1.0785788632637525	1.1566986872912233	0.38742804593482383	2.0252036197329017	0.17144473590837833	0.22004878458933394	0.19158952373118845	0.2054660610796933	0.0688194	*						FALSE	TRUE	FALSE	FALSE	FALSE	FALSE	FALSE	FALSE
RPS16	RPS16_+_39926539.23-P1P2|RPS16_-_39926387.23-P1P2	RPS16			FALSE	46.423/48.712	25.086/23.198	2.9005/29.203	77.287/70.646					60.684/104.27	21.97/21.14	28.706/70.07	96.085/17.518	-0.94992	2.1363			-1.888	0.19803	0.9991322784687731	1.8776202679308878			7.128759917585768	0.14286056624446186	0.17747731194828664	0.33352440431881275			1.2662919364759107	0.025376529041114006							FALSE	TRUE	FALSE	FALSE	FALSE	FALSE	FALSE	FALSE
METAP2	METAP2_-_95868001.23-P1P2|METAP2_+_95868341.23-P1P2	METAP2			FALSE	2006.6/2565.5	1260.8/1111.7	1941.4/2003.4	1674.7/1465.1	1978.4/2538.9	1665.1/2135.1	2439.3/2232	1691.8/1606.3	2118/2024.7	885.41/1043.9	2528.5/2047.2	1544/1164.5	-0.94587	-0.32904	-0.24926	-0.50193	-1.1017	-0.75605	24.997877153774837	2.6769955492259587	1.5542246032569145	5.330683119433888	37.91578131326076	16.71251179159871	4.4404090802318175	0.47551859189483625	0.2760791645853633	0.9468969537598645	6.735035082851556	2.968667645512051	*				*	*	FALSE	TRUE	FALSE	FALSE	FALSE	FALSE	FALSE	TRUE
ISY1	ISY1_+_128879801.23-P1P2|ISY1_-_128879876.23-P1P2	ISY1			FALSE	56.795/97.424	32.72/46.395	19.337/52.566	136.39/60.203	1.312/81.029	5.3115/68.199	56.77/31.831	32.896/83.329	62.394/76.033	54.926/13.121	187.78/63.442	52.324/74.684	-0.94552	1.4261	-0.15957	0.38394	-1.0034	-0.97298	1.4076788720182527	1.5985477605716591	0.0801691	0.26760624017703144	1.8313257704329202	2.2779257565939703	0.25004803435544687	0.2839523511361347	0.014240550667687125	0.047535283556241856	0.32530104575959595	0.4046312473435922							FALSE	TRUE	FALSE	FALSE	FALSE	FALSE	FALSE	FALSE
ATP5F1	ATP5F1_+_111992112.23-P1P2|ATP5F1_-_111992129.23-P1P2	ATP5F1	MIM	OXPHOS > Complex V > CV subunits | OXPHOS > OXPHOS subunits	TRUE	546.22/397.82	205.05/284.29	236.87/598.67	538.17/423.88	814.72/454.95	278.85/328.16	435.85/506.19	316.74/258.17	402.57/549.61	228.49/174.22	302.61/240.51	236.88/340.23	-0.94519	0.20293	-1.0622	-0.71048	-1.2374	0.08726	6.005542065455666	0.4562546942969114	7.6403162627636485	2.9534658172490307	12.929223537156565	0.13734992479210661	1.0667731245785639	0.0810452	1.3571604300765783	0.5246284055398878	2.29664	0.024397665828353357			*		*		FALSE	TRUE	FALSE	FALSE	FALSE	FALSE	FALSE	TRUE
ZFR2	ZFR2_+_3868961.23-P1P2|ZFR2_-_3868899.23-P1P2	ZFR2			FALSE	2032.8/2143.3	1173.6/1003.4	1815.7/1431	1460.5/1500.8	2259.2/2106.8	1520.4/1552.4	2146.3/2375.7	1270.7/1276	570.09/573.51	860.51/1053.3	859.98/969.62	997/1064.9	-0.93919	-0.13267	-0.50647	-0.82781	0.74189	0.17229	22.652182287291087	0.5852939924389187	5.082536504037686	13.5795	5.257274868695302	0.6520848134983087	4.023739907865125	0.10396661855098563	0.902818	2.412140309662724	0.9338573399903277	0.11583076871397133	*			*			FALSE	TRUE	FALSE	FALSE	FALSE	FALSE	FALSE	FALSE
PIK3CA	PIK3CA_+_178866166.23-P1P2|PIK3CA_+_178866554.23-P1P2	PIK3CA			FALSE	1079.1/1786.1	787.47/708.21	1094.5/1156.5	763.21/739.63	1377.6/1797	1145.9/1240.4	1567.6/1159.9	1351.6/889.83	603.43/614.78	618.1/640.03	824.1/736.68	1011.3/822.44	-0.93692	-0.58218	-0.41144	-0.28293	0.046442	0.23222	15.921361961630327	4.791155710659262	2.7487025363224302	1.3555712585912534	0.1143391749044314	0.8932313348231942	2.8281345567539526	0.8510599196701508	0.4882560077426118	0.24079208360462412	0.0203102	0.15866597413443004	*						FALSE	TRUE	FALSE	FALSE	FALSE	FALSE	FALSE	FALSE
KAT7	KAT7_-_47866093.23-P1P2|KAT7_-_47866099.23-P1P2	KAT7			FALSE	1769/2143.3	923.26/1122.1	1766.4/2257.4	931.99/995.19	2278.9/2603.9	1827.1/1554.4	2067.5/2130.3	1488.8/1416.6	1229.1/1366.4	656.18/719.48	1409/1387.2	759.17/808.61	-0.93499	-1.0613	-0.52976	-0.53062	-0.9149	-0.83393	21.131120553762912	25.154089968439223	6.038246785813217	5.432291538871451	17.00766302067496	12.986109939671561	3.753551511802392	4.468157388474846	1.0725825113656409	0.9649458042891753	3.0210957852924665	2.30674	*	*			*	*	FALSE	TRUE	FALSE	FALSE	FALSE	FALSE	FALSE	FALSE
2025-09-02	SEPT2_-_242255571.23-P1P2|SEPT2_-_242255558.23-P1P2	2025-09-02			FALSE	282.99/941.77	263.4/377.99	245.58/446.81	581.36/463.19	809.48/396.71	679.87/555.72	492.61/510.84	686.12/476.16	376.93/391.03	315.64/300.33	249.98/344.67	212.15/397.39	-0.93109	0.59182	0.034693	0.21159	-0.31723	0.035558	7.32484	1.889410289700751	0.062026	0.4662914767601401	0.9934483909133517	0.0541967	1.3011212090853697	0.33561868294099273	0.011017765855998516	0.082828	0.17646767477962416	0.00962704	*						FALSE	TRUE	FALSE	FALSE	FALSE	FALSE	FALSE	FALSE
STRAP	STRAP_+_16035370.23-P1P2|STRAP_+_16035493.23-P1P2	STRAP			FALSE	1544.8/1290.9	636.41/853.31	1110.9/899.46	1093.4/1197.9	2659.3/3877.6	659.95/561.12	3354.9/3709.4	734.99/494.02	1212/1005.8	714.04/515.38	981.98/846.52	806.73/599.31	-0.92774	0.18853	-2.4185	-2.5211	-0.85011	-0.37855	15.466011991622025	0.6976041268474334	203.50483045515134	250.49554273065985	12.789039744583189	2.1682709624910737	2.7472500828816253	0.12391643019146398	36.1489	44.49588561686545	2.271735630187996	0.38515310764276056	*		*	*	*		FALSE	TRUE	FALSE	FALSE	TRUE	FALSE	FALSE	FALSE
MAPKAP1	MAPKAP1_+_128469461.23-P1|MAPKAP1_+_128469405.23-P1	MAPKAP1			FALSE	1743.8/1696.8	791.29/1017.1	2223.7/2216.5	922.89/1101.5	2175.2/2514.4	1029.1/1322.8	2424.6/2526.3	962.45/1013.3	994.88/1047.1	588.07/624.72	1297.7/1310.5	648.81/565.2	-0.92725	-1.1324	-0.99506	-1.3244	-0.75066	-1.102	18.45517570124027	31.373187606820213	20.019392220224933	39.204411926651936	9.340188347289766	21.29057738420266	3.278219556682882	5.572864698397165	3.556073599713062	6.963936402814352	1.6591111674503933	3.7818760592603238	*	*	*	*	*	*	FALSE	TRUE	FALSE	FALSE	FALSE	FALSE	FALSE	FALSE
NUFIP2	NUFIP2_+_27621073.23-P1P2|NUFIP2_+_27620886.23-P1P2	NUFIP2			FALSE	2748.4/3385.5	1679.1/1549.7	2507/2964.1	1862.8/2163.6	4107.7/5094.7	2475.1/2609.8	3805.4/4429.9	2441.8/1928.5	1868.4/1890	961.57/1043.1	1984.3/2372	1457.4/924.79	-0.92538	-0.44215	-0.85554	-0.91378	-0.90604	-0.87023	31.475487043079895	5.807906682547966	26.221074947558904	27.440153199260685	23.22484119090581	21.12386301963157	5.591036295244199	1.0316668656174535	4.657687473794052	4.874234107136967	4.125462137310613	3.7522623455160447	*		*	*	*	*	FALSE	TRUE	FALSE	FALSE	FALSE	FALSE	FALSE	FALSE
BOP1	BOP1_+_145515084.23-P1|BOP1_+_145515090.23-P1	BOP1			FALSE	488.43/714.44	273.76/362.07	133.42/137.26	817.76/1032.7	591.69/492.08	379.77/433.5	556.71/428.55	367.5/276.03	983.77/908.06	362.51/262.43	907.83/1003.7	832.42/678.61	-0.91765	2.7641	-0.41337	-0.61296	-1.5949	-0.3388	7.013089492763935	15.288243371321828	1.2824293462870393	2.358129454523687	41.075271141713024	1.8714391934406795	1.2457452315883888	2.7156727857013294	0.22779977991646444	0.4188779462278414	7.296259831531504	0.33242645111570385		*			*		FALSE	TRUE	TRUE	FALSE	FALSE	FALSE	FALSE	TRUE
MRPS10	MRPS10_+_42185532.23-P1P2|MRPS10_+_42185527.23-P1P2	MRPS10	Matrix	Mitochondrial central dogma > Translation > Mitochondrial ribosome	TRUE	1193.7/852.46	623.32/459.86	771.53/1147.7	839.92/997.03	1689.8/1643.4	1055.7/1014.2	1818.5/1504.6	1139.1/829.57	582.06/454.03	675.22/803.31	714.06/902.39	726.82/916.49	-0.91638	-0.063144	-0.68684	-0.75466	0.5122	0.023746	11.220280884756502	0.17290871266123894	7.215839348778088	8.792500276692694	2.559657758757349	0.0585184	1.9930747245831921	0.030714	1.2817599818058882	1.5618245431961157	0.45467571043550103	0.010394704962567745	*			*			FALSE	TRUE	FALSE	FALSE	FALSE	FALSE	FALSE	FALSE
TADA1	TADA1_-_166845036.23-P1P2|TADA1_+_166845487.23-P1P2	TADA1			FALSE	2137.5/2484.3	1182.3/1265.9	1734.5/1652.9	1266.7/1388.3	2714.4/3105.3	1852.4/1293.8	2497.9/2215.7	1294.2/1463.5	1129.9/1329.5	700.12/703.45	1515.4/1427.9	701.14/805.85	-0.9162	-0.35121	-0.88695	-0.77294	-0.80834	-0.96487	23.68199930818208	2.67348	19.03496772097997	12.256435363984064	12.684428465385547	18.163321502811403	4.206667794997777	0.4748940856766794	3.3812088518642667	2.1771283436078046	2.2531533773356283	3.226377073225777	*		*	*	*	*	FALSE	TRUE	FALSE	FALSE	FALSE	FALSE	FALSE	FALSE
GNL3	GNL3_-_52720071.23-P1P2|GNL3_-_52720042.23-P1P2	GNL3			FALSE	497.82/860.58	509.35/210.14	251.38/172.3	557.49/681.27	545.77/808.61	406.33/511.15	595.17/961.13	448.33/614.55	821.38/732.09	243.87/254.41	678.18/813.38	575.56/601.16	-0.91498	1.5434	-0.56087	-0.54929	-1.6365	-0.34154	7.761151319637663	6.777934157411414	2.475707757459388	2.7212235420443553	36.364194672658066	1.5713469547379895	1.3786245360265779	1.2039742491989256	0.4397635502646264	0.4833748742384584	6.459424503388483	0.2791206326477826	*				*		FALSE	TRUE	FALSE	FALSE	FALSE	FALSE	FALSE	TRUE
TMEM100	TMEM100_-_53809407.23-P2|TMEM100_-_53809439.23-P2	TMEM100			FALSE	832.66/811.87	405.19/466.23	725.13/773.89	777.98/618	1003.6/916.65	1026.4/762.34	613.48/787.23	925.79/845.93	377.78/375.82	442.34/389.99	489.2/563.4	546.07/555.98	-0.91469	-0.1026	-0.10224	0.33857	0.14299	0.066105	9.190063387080066	0.27083521030722996	0.2666983883123007	1.0993816541268175	0.32813321122743677	0.14327714991617246	1.6324442536007135	0.0481089	0.047374	0.19528475356507732	0.0582868	0.025450527401341197	*						FALSE	TRUE	FALSE	FALSE	FALSE	FALSE	FALSE	FALSE
NEFM	NEFM_-_24771321.23-P1|NEFM_+_24771514.23-P1	NEFM			FALSE	401.51/1331.5	561.15/357.97	697.09/639.55	517.71/610.63	1016.8/1055.1	584.26/863.63	606.15/568.3	679.54/737.31	385.47/440.99	350.06/500.07	476.04/434.62	332.02/456.4	-0.91345	-0.24402	-0.51636	0.27028	0.040626	-0.20747	9.605075755764013	0.7989581044573201	2.9502394482375243	0.7119297173567521	0.0809742	0.538486	1.7061635009982643	0.1419200838508545	0.5240553009451758	0.12646110555673418	0.014383570571984293	0.0956521	*						FALSE	TRUE	FALSE	FALSE	FALSE	FALSE	FALSE	FALSE
HSCB	HSCB_-_29138088.23-P1P2|HSCB_+_29138256.23-P1P2	HSCB	Matrix	Metabolism > Metals and cofactors > Fe-S cluster biosynthesis	TRUE	1466.3/1087.9	633.14/724.59	722.23/765.13	1040.5/993.34	1613.7/1139.5	873.74/1059.4	972.41/1003.8	778.23/1234.3	745.31/871.13	753.59/788.01	1050.2/1070	821.96/986.56	-0.91068	0.45096	-0.50968	0.026226	-0.068306	-0.22912	13.55205165181457	2.108189451960292	3.5824784861957037	0.058916115569635295	0.20731421061723926	1.0972630207034069	2.4072705390265896	0.37448074201452003	0.6363608358414699	0.010465354835456126	0.0368255	0.19490841764530603	*						FALSE	TRUE	FALSE	FALSE	FALSE	FALSE	FALSE	FALSE
TADA2B	TADA2B_+_7045440.23-P1P2|TADA2B_-_7045121.23-P1P2	TADA2B			FALSE	1603.1/1867.3	1064.5/781.9	1694.9/1515.7	1271.8/1419.7	2923/2711.1	888.34/1071.6	2959.4/2475.8	1239.7/1054.3	1268.4/1418.6	716.97/537.97	1375.5/1551	576.51/557.82	-0.90965	-0.25422	-1.5224	-1.2437	-1.0971	-1.3658	17.905528871358356	1.5130880259260397	58.5394	37.01938313779647	25.392866795608434	37.0427	3.1805849951833376	0.26877201484676677	10.398444145805115	6.575806578232962	4.510571661694482	6.579945703000565	*		*	*	*	*	FALSE	TRUE	FALSE	FALSE	TRUE	FALSE	FALSE	FALSE
EIF4E	EIF4E_-_99850247.23-P1P2|EIF4E_+_99849828.23-P1P2	EIF4E			FALSE	604/884.94	304.3/488.97	608.14/347.52	573.4/801.68	920.99/570.58	320.02/426.07	847.88/663.01	368.44/300.58	608.55/614.78	218.24/229.62	1108.8/875.88	461.4/469.31	-0.9067	0.52402	-0.99748	-1.1729	-1.4456	-1.0908	8.271979169383144	1.9558131492326363	7.697236291527019	11.185699119870502	22.365613427252022	16.26198091654748	1.4693636259297622	0.3474139189366307	1.36727	1.9869319156612337	3.97284	2.88864	*		*	*	*	*	FALSE	TRUE	FALSE	FALSE	TRUE	FALSE	FALSE	FALSE
EXOSC2	EXOSC2_-_133569408.23-P1P2|EXOSC2_+_133569139.23-P1P2	EXOSC2			FALSE	241.5/730.68	124.34/394.36	117.95/148.94	250.61/339.71	494.61/324.96	305.41/191.77	148.33/429.33	117.49/124.25	520.52/532.23	236.55/355.73	446.14/553.93	524.19/579.03	-0.90375	1.1394	-0.71883	-1.2499	-0.82769	0.14134	5.662700508593203	2.7706253690711566	2.6190655366692983	5.898115512832458	6.3906510845469695	0.3437292649191888	1.0058736828856516	0.4921501922368799	0.46522839996405085	1.047690790635097	1.1351805967304127	0.0610571							FALSE	TRUE	FALSE	FALSE	FALSE	FALSE	FALSE	FALSE
GRPEL1	GRPEL1_+_7069324.23-P1P2|GRPEL1_+_7069734.23-P1P2	GRPEL1	Matrix	Protein import, sorting and homeostasis > Protein import and sorting > Import motor | Metabolism > Metals and cofactors > Fe-S cluster biosynthesis	TRUE	890.44/633.26	454.27/360.25	1041.3/613.27	842.2/450.29	1329/1404.5	702.44/673.21	1309.4/1330.7	465.25/494.02	908.56/999.3	160.38/209.21	807.36/894.82	418.59/360.51	-0.90192	-0.3558	-0.9896	-1.4586	-2.3617	-1.1255	8.357802667876804	1.6345307351022886	12.520395900956094	28.41003923443522	104.05910019030512	15.07958967485224	1.4846085781176708	0.29034405895422954	2.224016035629944	5.046516366581894	18.484168496524056	2.678609327763359	*		*	*	*	*	FALSE	TRUE	FALSE	FALSE	TRUE	FALSE	FALSE	FALSE
MKI67IP	MKI67IP_+_122494437.23-P1P2|MKI67IP_-_122494239.23-P1P2	MKI67IP			FALSE	334.84/543.95	184.87/284.74	179.83/289.11	511.46/640.11	486.73/478.58	245.66/247.14	426.69/391.29	112.79/283.47	797.44/760.33	102.53/170.58	869.55/714.91	536.55/370.65	-0.90121	1.2925	-0.96716	-1.0419	-2.5033	-0.80313	5.165140772266965	5.300838948119322	5.107410138667614	5.401286075841931	100.12666777064328	7.309369842492168	0.9174914271625033	0.9415956904373035	0.9072366512043223	0.9594382590393867	17.78564483724495	1.2983739387035782					*		FALSE	TRUE	FALSE	FALSE	FALSE	FALSE	FALSE	TRUE
RNASEH1	RNASEH1_+_3606182.23-P1P2|RNASEH1_+_3605908.23-P1P2	RNASEH1	Matrix	Mitochondrial central dogma > mtDNA maintenance > mtDNA replication | Mitochondrial central dogma > mtRNA metabolism > mtRNA stability and decay	TRUE	1003/1209.7	562.24/621.79	1103.2/1007.5	634.21/907.34	1338.2/1588.5	803.36/1106	1943/1211.1	679.54/752.19	353/306.31	438.68/469.45	706.88/692.18	601.24/508.96	-0.90099	-0.45282	-0.61564	-1.1384	0.46076	-0.33311	11.650431097491325	2.913960668731961	5.291536607376441	19.335621313013263	1.535242268377114	1.4404524444195657	2.069482929117589	0.5176110488614782	0.9399433021945738	3.434614384336345	0.2727073049812153	0.2558696514306572	*			*			FALSE	TRUE	FALSE	FALSE	FALSE	FALSE	FALSE	FALSE
INTS12	INTS12_+_106629806.23-P1P2|INTS12_+_106629802.23-P1P2	INTS12			FALSE	944.77/1445.1	543.7/735.5	957.17/1048.4	1105.9/879.69	1615/1507.5	1029.1/1010.8	1205/1386.6	769.77/986.55	729.07/881.99	511.18/677.93	718.85/246.19	674.5/785.56	-0.90065	-0.014439	-0.61369	-0.56074	-0.43749	0.59636	12.482962536227706	0.035542365346448494	5.539929456705839	4.13704	2.869955857712396	2.728320994025576	2.2173666929029174	0.00631344	0.9840656833408608	0.7348684344286341	0.5097944106236326	0.48463560490090835	*						FALSE	TRUE	FALSE	FALSE	FALSE	FALSE	FALSE	FALSE
RPS5	RPS5_+_58898640.23-P1P2|RPS5_-_58898655.23-P1P2	RPS5			FALSE	147.17/129.9	69.258/78.235	41.574/64.247	230.72/95.833	127.26/139.27	123.49/96.559	238.07/304.33	124.07/139.13	323.08/204.2	45.406/39.364	110.04/126.88	254.01/239.73	-0.90055	1.6075	-0.27419	-1.0376	-2.6088	1.053	2.01587	2.5402758861581574	0.3069329060757712	3.909988975992853	41.776296436477466	2.347318615236426	0.35808251038274513	0.4512328803682947	0.0545209	0.6945369979139691	7.420783968729056	0.416958					*		FALSE	TRUE	FALSE	FALSE	FALSE	FALSE	FALSE	TRUE
SP1	SP1_+_53773993.23-P1P2|SP1_+_53773975.23-P1P2	SP1			FALSE	1406/2037.8	936.35/910.17	2061.3/1609.1	1033.1/1263	1847.2/2274.7	1801.9/1445	1457.7/2143.5	1626/1429.2	904.28/888.5	1130/932.34	1034.6/1117.3	1138.8/959.82	-0.89849	-0.67624	-0.34407	-0.23706	0.20188	-0.036199	17.34820850379329	9.394382546647632	2.464553966768983	1.2413530020792254	0.8980468225228005	0.10712659311123436	3.0815873720847557	1.6687377614785277	0.43778228628944915	0.22050332947464918	0.159521	0.019029051701439884	*	*					FALSE	TRUE	FALSE	FALSE	FALSE	FALSE	FALSE	FALSE
C12orf65	C12orf65_-_123717486.23-P1P2|C12orf65_-_123717998.23-P1P2	C12orf65	Matrix	Mitochondrial central dogma > Translation > Translation factors	TRUE	1462.8/1664.3	790.74/887.88	1021.9/1468.9	1245.1/1409.2	2394.3/2193.7	1880.3/1737.4	1794.7/1854.7	1493.5/1921	854.71/782.06	623.23/668.46	1297.7/1370.2	806.73/957.06	-0.89678	0.091631	-0.34265	-0.095919	-0.34113	-0.59647	15.817728043305815	0.3073821808260698	2.6506058990561328	0.35416524858105186	1.916569051839489	6.577377334897612	2.8097259139273087	0.054600741432775206	0.4708309601604535	0.0629109	0.3404429331469946	1.1683490506944898	*						FALSE	TRUE	FALSE	FALSE	FALSE	FALSE	FALSE	FALSE
YIPF2	YIPF2_+_11039312.23-P1P2|YIPF2_+_11039316.23-P1P2	YIPF2			FALSE	896.37/982.36	988.7/21.378	1260.8/1115.6	1442.3/1282.7	1756.7/1674.6	1681.1/20.932	1415.6/1593.9	1572.4/1296.1	741.89/716.89	24.9/725.32	877.92/934.59	885.69/792.02	-0.89397	0.19736	-1.0107	-0.069158	-0.95752	-0.11137	9.90337	0.8257947730598528	15.83472598968877	0.21379533814520119	11.208169052325164	0.3656537432939091	1.7591495881868702	0.14668712011608648	2.812745283732187	0.0379768	1.99092	0.0649516	*		*		*		FALSE	TRUE	FALSE	FALSE	TRUE	FALSE	FALSE	FALSE
GUCY1B3	GUCY1B3_+_156680266.23-P1P2|GUCY1B3_+_156680192.23-P1P2	GUCY1B3			FALSE	1670.3/1737.4	854.55/978.85	1531.5/1436.8	1236/1341	2595/2845.3	1768.7/1328.2	2552.8/2419.9	1216.2/1340.7	1015.4/1136.2	673.76/642.94	1534.6/1524.5	711.6/1045.6	-0.89354	-0.20375	-0.81247	-0.95908	-0.7076	-0.79914	16.993234547548006	1.0216961992901443	15.060765378396766	19.823358982707333	8.725195810365438	12.951635894720114	3.0185328347389975	0.18148537384428323	2.675265540753139	3.521251932155225	1.5498691534811706	2.3006178195450118	*		*	*	*	*	FALSE	TRUE	FALSE	FALSE	FALSE	FALSE	FALSE	FALSE
DDOST	DDOST_+_20987846.23-P1P2|DDOST_-_20987605.23-P1P2	DDOST			FALSE	438.55/560.19	220.86/316.58	241.71/216.1	550.67/417.73	707.14/1004.4	284.16/334.24	772.8/722.79	253.77/275.28	766.67/640.85	466.51/559.84	1065.7/820.96	734.43/548.6	-0.89153	1.0775	-1.4657	-1.4957	-0.45488	-0.55556	5.650295189343789	3.77073	19.145882294539664	18.61726273423867	2.759325972379693	4.3041682271733075	1.0036701080821027	0.6698	3.4009107680123796	3.307011310826103	0.490143	0.764556			*	*			FALSE	TRUE	FALSE	FALSE	FALSE	FALSE	FALSE	FALSE
EXOSC6	EXOSC6_+_70285844.23-P1P2|EXOSC6_-_70285804.23-P1P2	EXOSC6			FALSE	21.236/0	5.9987/4.5486	0/2.9203	4.5463/0.61431					11.966/15.207	0/23.327	25.118/37.876	73.253/36.881	-0.889	0.54132			-0.20395	0.78685	0.2922935960208014	0.43823098442560765			0.0547875	0.6068812650802122	0.051920534286983865	0.0778436			0.00973199	0.10780119701795618							FALSE	TRUE	FALSE	FALSE	FALSE	FALSE	FALSE	FALSE
NPC2	NPC2_+_74960017.23-P1P2|NPC2_-_74959981.23-P1P2	NPC2			FALSE	1298.4/1282.8	697.49/695.48	575.27/598.67	1288.9/1123	913.12/798.48	1327.9/890.64	798.44/503.08	1141/1098.2	526.5/514.85	577.82/653.88	865.96/749.94	526.09/575.34	-0.88889	1.0375	0.37386	0.78184	0.24176	-0.55213	13.046394923365874	7.371273983909626	1.4381237821009831	3.9911869909479107	0.8072931933871413	3.7433063020018045	2.317450002879789	1.309370060892799	0.25545600777441313	0.7089603187697878	0.14340065775482413	0.6649289134132655	*	*					FALSE	TRUE	FALSE	FALSE	FALSE	FALSE	FALSE	FALSE
MBD3L3	MBD3L3_+_7058442.23-ENST00000333843.4|MBD3L3_-_7058583.23-ENST00000333843.4	MBD3L3			FALSE	851.43/698.21	388.83/447.58	673.88/557.78	622.27/605.1	659.91/883.73	883.03/836.62	626.3/883.5	831.8/621.25	389.75/469.23	418.9/308.35	350.45/354.14	469.96/515.41	-0.88807	-0.0050373	0.15559	-0.055197	-0.23956	0.48272	8.23581	0.00972332	0.39445793471178375	0.11668500316232408	0.7126686372794225	1.5183997354463714	1.4629386518482699	0.00172717	0.0700681	0.0207269	0.12659236097150423	0.2697155414926713	*						FALSE	TRUE	FALSE	FALSE	FALSE	FALSE	FALSE	FALSE
OR5M9	OR5M9_+_56230810.23-ENST00000279791.1|OR5M9_-_56230841.23-ENST00000279791.1	OR5M9			FALSE	167.42/600.78	232.86/181.49	178.86/160.62	164.8/216.24	250.58/178.1	345.25/257.27	172.14/253.87	237.79/272.31	77.779/102.1	132.55/201.92	155.49/132.57	208.34/151.21	-0.88745	0.16568	0.48915	0.25878	0.88752	0.31788	4.478156107550528	0.21696874237572203	0.8507808873446201	0.37204046729251383	1.6729681869788415	0.4551385423540972	0.7954613473912603	0.038540471570648945	0.15112543974088055	0.0660861	0.29717175913387645	0.0808469							FALSE	TRUE	FALSE	FALSE	FALSE	FALSE	FALSE	FALSE
TSGA10	TSGA10_+_99757903.23-P1P2|TSGA10_-_99757635.23-P1P2	TSGA10			FALSE	1099.3/811.87	558.43/473.96	862.42/718.4	813.78/819.49	998.4/1218	877.72/884.56	886.34/1087.7	937.07/725.41	315.39/606.09	429.16/437.38	760.71/670.4	437.61/555.98	-0.88722	0.047036	-0.33042	-0.24753	-0.088506	-0.52552	9.910306791215161	0.11190478873845282	1.4766177650882157	0.8959569700779909	0.20663574010544772	3.108998074819159	1.7603821313662904	0.019877809502740658	0.26229374965702673	0.1591501326675866	0.036705	0.5522558254417839	*						FALSE	TRUE	FALSE	FALSE	FALSE	FALSE	FALSE	FALSE
EARS2	EARS2_+_23568615.23-P1P2|EARS2_+_23568646.23-P1P2	EARS2	Matrix	Mitochondrial central dogma > Translation > mt-tRNA synthetases	TRUE	1885.6/2240.8	927.62/1303.6	1257.9/1378.4	1509.9/1760	2484.8/2866.4	1786/1387.6	2126.1/1830.7	1534.8/1197.1	744.45/1027.5	1108.8/1003	1703.2/1178.9	1300.5/1264.1	-0.88642	0.31056	-0.75339	-0.53407	0.25286	-0.16828	19.95412960755064	1.7461291476603171	12.783253666390024	5.249237119903426	1.2432498188693994	0.8631209601244828	3.544480907416195	0.31016744641284405	2.2707078407485244	0.9324295830451872	0.22084026378498334	0.153317	*		*				FALSE	TRUE	FALSE	FALSE	FALSE	FALSE	FALSE	FALSE
COA5	COA5_+_99224923.23-P1P2|COA5_+_99224908.23-P1P2	COA5	IMS	OXPHOS > Complex IV > CIV assembly factors | OXPHOS > OXPHOS assembly factors	TRUE	1339.4/2370.7	935.26/1073	1291.7/1299.5	1588.4/1301.1	1842/1876.3	1709/1732.7	1552.9/1522.4	1406.1/1907.6	829.07/855.92	904.45/835.39	1491.5/1601.2	1093.1/1331.4	-0.88482	0.15705	-0.1115	0.10762	0.046161	-0.35094	18.022756669865814	0.6332782762427479	0.43151666272834444	0.3685866732557449	0.13455251758890924	2.8953422089912038	3.2014083386115013	0.1124901362961222	0.0766509	0.0654726	0.023900758340178595	0.5143038249246527	*						FALSE	TRUE	FALSE	FALSE	FALSE	FALSE	FALSE	FALSE
PPARGC1B	PPARGC1B_+_149110158.23-P1P2|PPARGC1B_+_149110296.23-P1P2	PPARGC1B			FALSE	1514.2/1899.8	750.39/1098.5	1025.8/1471.8	1269/1175.8	1609.8/2582.8	1370.4/1294.4	1541.9/1419.2	1149.5/1157.7	929.92/947.16	695/825.18	952.08/922.28	792.46/735.77	-0.8841	-0.030853	-0.65342	-0.35975	-0.30389	-0.29418	16.667723168103343	0.0881768	7.915852866845552	2.1135205553501724	1.760975953399906	1.4722283644164234	2.960711777530282	0.015662973554212367	1.4061043956451411	0.37542771362152727	0.31280470599344623	0.26151405406608097	*		*				FALSE	TRUE	FALSE	FALSE	FALSE	FALSE	FALSE	FALSE
FGF20	FGF20_+_16859786.23-P1P2|FGF20_-_16859802.23-P1P2	FGF20			FALSE	457.81/901.17	400.82/336.14	603.31/397.17	574.54/588.51	545.77/741.93	713.06/884.56	686.73/610.22	787.63/531.96	441.03/395.37	446/365.21	485.61/413.79	412.88/400.16	-0.88108	0.21683	0.3107	0.024931	-0.044019	-0.1453	7.225402751956126	0.5534162373057007	0.9020142700152164	0.0459747	0.0890663	0.3359224098149253	1.2834587429466222	0.0983041	0.1602260996177995	0.00816655	0.015821	0.059670383593764566							FALSE	TRUE	FALSE	FALSE	FALSE	FALSE	FALSE	FALSE
IMMT	IMMT_-_86422569.23-P1P2|IMMT_-_86422566.23-P1P2	IMMT	MIM	Mitochondrial dynamics and surveillance > Cristae formation > MICOS complex	TRUE	1467.3/1404.5	766.2/792.36	1201.8/1614.9	762.07/913.48	1742.3/1615.5	918.88/878.48	1791/1717.3	829.92/915.87	1342.7/1160.1	368.37/439.56	900.65/920.38	840.98/685.06	-0.8809	-0.74868	-0.90089	-1.0061	-1.6288	-0.25465	14.12541382500419	9.22224	12.322785549438947	16.34382510816145	55.578198711399025	1.1541828676421078	2.5091176912640014	1.6381597947116553	2.1889142230309475	2.903177296598637	9.872435835366831	0.2050191723960888	*	*	*	*	*		FALSE	TRUE	FALSE	FALSE	TRUE	FALSE	FALSE	FALSE
TMEM11	TMEM11_-_21117055.23-P1P2|TMEM11_+_21117430.23-P1P2	TMEM11	MIM	Mitochondrial dynamics and surveillance	TRUE	1027.7/982.36	545.88/545.37	1150.5/984.15	623.41/544.28	1427.4/1385.9	736.97/540.86	1364.3/1505.4	797.97/722.43	853/890.68	552.19/493.51	1498.7/831.37	599.34/482.22	-0.88007	-0.86925	-1.1374	-0.91554	-0.73657	-1.1058	10.207755435163296	9.855239039223926	17.062041016646926	11.429678933858321	7.8631526500425455	19.342494779690576	1.8132183642737911	1.750600366920228	3.030755027379039	2.030270402955991	1.3967431798993906	3.435835328165249	*	*	*	*	*	*	FALSE	TRUE	FALSE	FALSE	TRUE	FALSE	FALSE	FALSE
RPTOR	RPTOR_+_78519157.23-P1P2|RPTOR_+_78519208.23-P1P2	RPTOR			FALSE	874.14/763.16	511.53/377.99	1058.7/797.25	469.97/483.46	980.03/1964.1	725.02/536.81	1477.8/1659.9	573.33/573.63	566.67/851.57	210.18/172.03	743.96/734.79	273.03/158.59	-0.87875	-0.95947	-1.221	-1.4503	-1.8861	-1.7718	8.474877415841751	10.696026797459695	20.583509275205678	32.47803858419977	46.177949667024144	34.727763759649974	1.5054047349565687	1.8999507126816513	3.6562785282292367	5.769120975763435	8.20266	6.168742913084088	*	*	*	*	*	*	FALSE	TRUE	FALSE	FALSE	TRUE	FALSE	FALSE	FALSE
BCCIP	BCCIP_-_127512165.23-P1P2|BCCIP_+_127512151.23-P1P2	BCCIP			FALSE	827.72/1558.8	562.79/735.05	654.55/551.94	1115.5/1264.3	1422.2/1137.8	945.44/808.26	979.74/1244.5	554.53/760.37	773.51/553.96	490.67/422.07	959.26/953.52	655.47/956.14	-0.87778	0.97884	-0.54519	-0.75745	-0.53942	-0.24689	11.855643772631817	6.7778	3.8180992718035953	6.421807919459742	3.5407885059845445	1.1408677095863178	2.105935153459163	1.2039511209250116	0.6782144968331051	1.140715030386795	0.6289553843487072	0.2026539816092094	*						FALSE	TRUE	FALSE	FALSE	FALSE	FALSE	FALSE	FALSE
SF3B2	SF3B2_-_65820053.23-P1P2|SF3B2_-_65819849.23-P1P2	SF3B2			FALSE	25.681/194.85	46.899/72.322	31.906/37.964	58.533/25.187					129.92/49.965	10.985/10.934	188.98/141.09	19.978/70.074	-0.87635	0.25424			-2.9267	-1.851	1.6201689323104604	0.1676507837404623			22.748215822742516	9.950937110205876	0.28779295114883324	0.029780051235939235			4.040798483687468	1.7675993537035817					*	*	FALSE	TRUE	FALSE	FALSE	FALSE	FALSE	FALSE	TRUE
negative_control	non-targeting_02180|non-targeting_00439	negative_control			FALSE	591.65/949.89	339.2/499.89	694.19/706.72	580.79/602.64	926.24/806.92	778.13/774.5	664.76/722.79	610.93/735.82	450.43/364.96	310.52/540.89	379.16/531.21	425.25/431.51	-0.87591	-0.24302	-0.1585	-0.042991	0.0622	-0.087368	7.984556412048898	0.8180135755198491	0.4384573873818047	0.0850754	0.1284912794069691	0.18283142761894441	1.4183083057647246	0.14530493474093784	0.0778838	0.015112057807545837	0.022824091833860055	0.0324766	*						TRUE	FALSE	FALSE	FALSE	FALSE	FALSE	FALSE	FALSE
CHST15	CHST15_-_125853073.23-P2|CHST15_+_125853046.23-P2	CHST15			FALSE	730.92/1380.2	531.16/619.51	936.86/858.58	881.41/871.71	1302.8/795.95	1233.6/1063.5	818.58/928.53	882.56/964.23	556.42/391.03	521.43/459.97	608.81/660.93	519.43/581.8	-0.87438	-0.034378	0.13018	0.079959	0.050702	-0.20507	10.53420090132682	0.0846793	0.37470813220295013	0.19019795606509235	0.11063666007042358	0.6576957792817887	1.8712053446576085	0.0150417	0.0665599	0.033785138072231664	0.0196525	0.11682745268279675	*						FALSE	TRUE	FALSE	FALSE	FALSE	FALSE	FALSE	FALSE
KDM2A	KDM2A_-_66886795.23-P1P2|KDM2A_+_66886784.23-P1P2	KDM2A			FALSE	909.7/1664.3	701.85/701.84	1074.2/747.61	1087.1/1196.1	1172.9/1271.1	1076.9/1637.4	972.41/1055.8	1118.5/1019.3	502.57/640.85	614.44/692.51	659.04/596.54	752.51/721.94	-0.87387	0.3254	0.15122	0.075782	0.19253	0.23148	12.586649934451762	1.4535807331648083	0.49713607386166814	0.192858	0.6244644074905006	0.7663187022736546	2.23578	0.2582016483515828	0.088307	0.034257557159715464	0.11092451603970213	0.13612229962549274	*						FALSE	TRUE	FALSE	FALSE	FALSE	FALSE	FALSE	FALSE
SBNO2	SBNO2_+_1132176.23-P2|SBNO2_-_1132203.23-P2	SBNO2			FALSE	58.276/138.02	67.622/38.663	79.281/67.168	68.762/43.002	41.983/81.873	162/85.755	111.71/85.4	47.934/107.14	6.8377/19.551	34.42/48.84	46.647/39.77	40.907/52.555	-0.87281	-0.38391	0.98874	-0.34213	1.5865	0.11062	1.476110525619499	0.4015596954386275	1.0640395310108335	0.35858538596587547	1.1731545226459406	0.0732924	0.2622036479764366	0.0713296	0.1890068811108082	0.063696	0.20838913491841934	0.013019028719172248							FALSE	TRUE	FALSE	FALSE	FALSE	FALSE	FALSE	FALSE
ATP5A1	ATP5A1_-_43678159.23-P1|ATP5A1_+_43678210.23-P1	ATP5A1	MIM	OXPHOS > Complex V > CV subunits | OXPHOS > OXPHOS subunits	TRUE	1273.2/1258.4	621.69/760.97	1074.2/1138.9	1338.9/1267.3	2276.2/2378.6	1072.9/1209.3	2023.6/1954.9	1175.8/1066.9	1381.2/1622.8	659.85/635.65	1440.1/1128.7	1262.4/1035.4	-0.87165	0.23569	-1.0276	-0.8264	-1.2121	-0.16066	12.336704353950545	1.0195602794212981	21.258139605934737	12.177550766737927	34.58747225552799	0.7468559194290262	2.1913866404109945	0.18110596730820303	3.7761140897827805	2.1631159584861632	6.143822730264142	0.1326650973543464	*		*	*	*		FALSE	TRUE	FALSE	FALSE	TRUE	FALSE	FALSE	FALSE
EFNA3	EFNA3_+_155036278.23-P1|EFNA3_+_155036702.23-P1	EFNA3			FALSE	1325.5/1826.7	838.73/883.33	1400/1007.5	35.802/927.61	1779/2391.2	1718.3/1047.3	1556.6/1591.5	60.153/1063.9	526.5/566.99	380.09/430.82	782.24/719.64	552.73/525.55	-0.87148	-1.3195	-0.59221	-1.4841	-0.43042	-0.47728	15.058707260373076	25.83576614530739	6.543466962645902	34.28523448764115	2.069840850181314	2.7392133313450238	2.6748999542713605	4.589244513870453	1.1623255022173826	6.090135798343562	0.36766882440623405	0.4865704265355894	*	*		*			FALSE	TRUE	FALSE	FALSE	FALSE	FALSE	FALSE	FALSE
ATP5B	ATP5B_-_57039709.23-P1P2|ATP5B_-_57039748.23-P1P2	ATP5B	MIM	OXPHOS > Complex V > CV subunits | OXPHOS > OXPHOS subunits	TRUE	1120.1/1087.9	533.89/672.73	649.71/1042.6	820.6/828.71	1704.2/1450.1	762.2/1093.9	1217.8/1272.5	656.04/780.46	942.74/758.16	612.24/540.16	871.94/1051.1	1048.4/1067.7	-0.87068	-0.037056	-0.76443	-0.79288	-0.56085	0.1379	10.878735694770418	0.0893169	8.468866100880394	7.67219	4.644452704267867	0.4981878829249068	1.9324055584138284	0.015865492039605796	1.5043369363841401	1.3628225057825925	0.8250008524273436	0.0884938	*		*	*			FALSE	TRUE	FALSE	FALSE	FALSE	FALSE	FALSE	FALSE
NHP2	NHP2_-_177580863.23-P1P2|NHP2_+_177580913.23-P1P2	NHP2			FALSE	819.82/819.99	325.02/571.3	562.7/467.25	699.56/910.41	822.6/624.6	678.54/584.75	822.25/982.87	552.66/379.44	698.3/447.51	344.94/182.97	642.3/615.48	397.66/360.51	-0.86998	0.64345	-0.19578	-0.95204	-1.1151	-0.72878	8.32492	2.888099287134386	0.5221410715063044	8.476513667656771	12.303783446889515	5.003676621306747	1.478767325455736	0.5130172542377667	0.0927487	1.5056953847334382	2.1855388520670473	0.8888103164567726	*			*	*		FALSE	TRUE	FALSE	FALSE	FALSE	FALSE	FALSE	TRUE
WEE1	WEE1_+_9595254.23-P1P2|WEE1_-_9595630.23-P1P2	WEE1			FALSE	1790.8/2248.9	1181.7/1028	1808/1690.9	1119.5/1447.3	2280.2/2530.5	1323.9/1500.4	3012.5/2492.9	1030.1/1100.4	82.052/82.551	19.773/29.887	192.57/139.19	3.8053/16.596	-0.86977	-0.44659	-0.76794	-1.3688	-1.6893	-3.8971	18.84163750790475	4.1706833593749595	12.138375991544406	46.16854617066342	5.603521677797897	72.83875181966727	3.3468673264482685	0.7408445183491807	2.1561572864991265	8.200985642749202	0.9953616615646212	12.938452852744009	*		*	*		*	FALSE	TRUE	FALSE	FALSE	FALSE	FALSE	FALSE	FALSE
TIAL1	TIAL1_-_121356156.23-P1P2|TIAL1_+_121356126.23-P1P2	TIAL1			FALSE	163.96/227.32	115.61/97.794	159.53/105.13	101.72/74.946	329.3/232.12	270.88/158.01	183.13/97.045	170.12/117.55	54.701/19.551	64.447/74.354	142.33/52.079	107.5/102.34	-0.86853	-0.57771	-0.38688	0.037844	0.88479	0.10912	2.4802901083940996	1.023691296984921	0.7547588510955403	0.0353963	0.9063682231710524	0.10267537092704125	0.4405775198898923	0.18183976593387305	0.13406890653848513	0.00628749	0.1609994986152083	0.018238374665816653							FALSE	TRUE	FALSE	FALSE	FALSE	FALSE	FALSE	FALSE
IBA57	IBA57_+_228353489.23-P1P2|IBA57_-_228353555.23-P1P2	IBA57	Matrix	Metabolism > Metals and cofactors > Fe-S cluster biosynthesis	TRUE	2198.7/2809.1	1308.3/1433.7	1513.1/1746.4	2181.1/2161.8	3312.7/2992.2	2152.5/2235	2074.8/2263.9	2499.2/2462.7	1151.3/1485.9	1028.2/899.54	1504.7/1673.2	1037.9/1030.8	-0.86848	0.41379	-0.52286	0.19352	-0.45169	-0.61881	22.922523080495658	3.2567646957486613	7.249059839543808	1.0065196809300034	4.514108295342585	8.203779629183247	4.071760934031396	0.5785038240735978	1.2876609856366708	0.17878954693393703	0.801848	1.4572492429480244	*					*	FALSE	TRUE	FALSE	FALSE	FALSE	FALSE	FALSE	FALSE
TP53RK	TP53RK_+_45318049.23-P1P2|TP53RK_+_45317813.23-P1P2	TP53RK			FALSE	1000.1/625.14	399.19/490.34	1176.6/934.51	760.93/606.33	1112.5/1728.6	610.82/547.62	1179.3/1236.7	654.16/587.76	458.12/753.82	379.36/707.09	623.16/813.38	705.89/598.39	-0.86806	-0.626	-1.2928	-0.95896	-0.15743	-0.13914	8.224491493927722	5.209025579976216	22.543011822715435	10.896401506022062	0.49863943921124493	0.4223818365560339	1.4609283214439364	0.9252867490387435	4.004347800318839	1.9355435620214516	0.088574	0.0750283	*		*	*			FALSE	TRUE	FALSE	FALSE	FALSE	FALSE	FALSE	FALSE
DNAJC7	DNAJC7_+_40169427.23-P1P2|DNAJC7_+_40169406.23-P1P2	DNAJC7			FALSE	1587.3/1680.6	913.99/878.33	1638.8/1562.4	55.124/1244.6	2461.2/2825.9	1325.2/1230.3	2475.9/2519.3	103.39/752.19	1795.7/1855.2	435.01/268.99	2002.2/1812.4	571.75/459.17	-0.86579	-1.2991	-1.0483	-2.5428	-2.3713	-1.8856	15.364013888199167	31.849059446034524	24.72257416772414	189.53919233154878	191.5267028471511	96.94070170759193	2.7291320122222977	5.657394501583063	4.391506612572084	33.66812091728846	34.02116528526609	17.219717076713195	*	*	*	*	*	*	FALSE	TRUE	FALSE	FALSE	TRUE	FALSE	FALSE	FALSE
GTF3C1	GTF3C1_+_27561198.23-P1P2|GTF3C1_+_27561207.23-P1P2	GTF3C1			FALSE	2164.6/2451.8	1146.8/1393.7	2224.7/1895.3	1187.1/1193.6	3079.2/2891.7	1797.9/1867	2732.3/2633.4	1352.5/1228.4	1047/1305.6	769.7/781.45	1706.8/1525.4	1098.8/1036.4	-0.86115	-0.79071	-0.70385	-1.0553	-0.6003	-0.59775	20.89925047431014	14.0548	12.260277379272788	25.788986309396176	6.9040987207741225	7.802113231598814	3.712364094170784	2.496582744298513	2.1778108063413195	4.5809349439468106	1.2263850430960648	1.3859006597028833	*	*	*	*		*	FALSE	TRUE	FALSE	FALSE	FALSE	FALSE	FALSE	FALSE
RGS11	RGS11_-_325878.23-P1P2|RGS11_+_325713.23-P1P2	RGS11			FALSE	1841.1/3288.1	1282.1/1544.2	2079.7/1915.7	1469.6/1672.2	2475.7/2695.9	2325.1/2436.3	2774.4/2652.8	2032/2001.4	888.9/734.27	584.41/570.78	749.94/718.69	1134/989.33	-0.85935	-0.34658	-0.11918	-0.42803	-0.48996	0.53124	22.949117789335972	2.953739019807878	0.5738304529646737	4.480670878450846	3.514165047316779	3.144668655213894	4.076484990634051	0.524677	0.10193033345125882	0.7959080497840988	0.624226	0.5585920422376169	*						FALSE	TRUE	FALSE	FALSE	FALSE	FALSE	FALSE	FALSE
NMD3	NMD3_-_160939520.23-P1P2|NMD3_-_160939105.23-P1P2	NMD3			FALSE	429.66/1047.3	471.17/342.96	261.05/365.04	612.61/660.39	784.55/742.77	450.15/568.55	567.7/760.83	440.81/553.54	413.68/564.82	120.1/86.746	496.37/443.15	303.48/174.26	-0.85772	1.0215	-0.58334	-0.41728	-2.231	-0.97274	7.387671861875025	4.366349784770378	2.898734215008665	1.5373624574276221	49.100650147031665	6.694541145221333	1.3122828396766204	0.7756010285391317	0.5149063518603393	0.2730839172292783	8.721819513591843	1.1891610278090123	*				*		FALSE	TRUE	FALSE	FALSE	FALSE	FALSE	FALSE	TRUE
RPL37A	RPL37A_-_217363600.23-P1P2|RPL37A_-_217363610.23-P1P2	RPL37A			FALSE	219.77/138.02	134.15/62.77	151.79/146.02	434.74/416.5	506.41/474.36	139.43/259.29	366.26/256.97	243.43/290.16	513.68/354.1	107.66/153.81	455.71/481.97	224.52/214.83	-0.85494	1.5089	-1.2943	-0.22325	-1.723	-1.0903	2.249854311461873	4.9254761120650485	9.21647	0.390897	24.14017146498399	8.332948838563166	0.39964487593721176	0.8749194468769469	1.637134545983427	0.0694355	4.28805	1.480193756463659			*		*	*	FALSE	TRUE	FALSE	FALSE	FALSE	FALSE	FALSE	TRUE
PET112	PET112_+_152682088.23-P1P2|PET112_-_152682081.23-P1P2	PET112	Matrix	Mitochondrial central dogma > Translation > mt-tRNA synthetases	TRUE	1365.5/1924.1	901.99/916.08	1317.8/1147.7	1186.6/1200.4	2147.7/1862.8	1184.5/1222.2	1545.6/1410.6	1530.1/1329.5	838.47/788.57	853.18/812.79	1150.6/828.53	858.11/1017	-0.85483	-0.046671	-0.73629	-0.047881	0.034072	-0.077846	15.074631175397315	0.13874047042162158	9.603504247802434	0.13835210197349276	0.0943444	0.24712218877037087	2.6777285423323187	0.024644670460058353	1.7058843517657385	0.0245757	0.016758534258424298	0.0438967	*		*				FALSE	TRUE	FALSE	FALSE	FALSE	FALSE	FALSE	FALSE
RGMA	RGMA_-_93632021.23-P1|RGMA_+_93632376.23-P1	RGMA			FALSE	696.35/1932.2	652.77/800.09	967.8/987.07	701.83/719.36	1008.9/1094.7	1042.4/1016.9	875.35/1020.1	1013.2/761.12	661.55/467.06	498/578.07	755.92/597.49	819.1/603	-0.85451	-0.45942	-0.030713	-0.095201	-0.068658	0.071319	12.279361169427917	2.8223480883017458	0.07121	0.24624846446725826	0.17146254795182334	0.17933230209208106	2.1812006875927876	0.5013377736748144	0.012649131596393678	0.0437415	0.030457140426821763	0.0318551	*						FALSE	TRUE	FALSE	FALSE	FALSE	FALSE	FALSE	FALSE
SCD	SCD_-_102107036.23-P1P2|SCD_-_102107388.23-P1P2	SCD			FALSE	218.78/276.04	207.77/65.044	276.52/140.18	243.23/148.05	372.59/395.02	254.95/205.95	371.75/395.17	213.35/262.63	1074.4/1149.2	349.33/384.16	1226/1018.9	581.27/715.49	-0.85424	-0.090348	-0.73344	-0.68585	-1.5974	-0.79077	2.907103989078144	0.12122551404174609	2.583975595973466	2.389233405226729	47.75795576063045	9.631099770339993	0.5163930869358412	0.0215335	0.4589953230378751	0.424403	8.483314767421751	1.7107861843531915					*	*	FALSE	TRUE	FALSE	FALSE	FALSE	FALSE	FALSE	TRUE
RPS17	RPS17_-_82824897.23-ENST00000330339.7|RPS17_+_82824718.23-ENST00000330339.7	RPS17			FALSE	206.44/365.34	193.05/122.36	74.446/52.566	246.64/282.58	223.03/416.12	196.52/364.63	477.96/253.09	182.34/308.02	485.48/399.72	67.376/86.017	249.98/345.62	330.11/205.61	-0.85416	2.0418	-0.18714	-0.57422	-2.5133	-0.15231	3.2691531500294397	4.475772694806345	0.30792898466489044	1.7110580661471215	60.403446885788526	0.2793694326535624	0.5807044031283716	0.795038	0.0546979	0.30393771947056136	10.72955164868683	0.0496248					*		FALSE	TRUE	FALSE	FALSE	FALSE	FALSE	FALSE	TRUE
FAM118B	FAM118B_+_126081483.23-P1P2|FAM118B_-_126081590.23-P1P2	FAM118B			FALSE	1682.1/2078.4	1140.3/939.73	1206.6/1182.7	1528.7/1557.9	2217.2/2613.2	1266.8/1322.8	2206.7/2133.4	1359.1/1226.9	767.53/764.68	1023.8/957.13	1196.1/1158.1	1055/1054.8	-0.85369	0.36912	-0.89891	-0.7466	0.37015	-0.15793	16.998482623176496	2.1452689827860576	16.685122008464187	10.696544739658117	2.029197678948377	0.687675	3.0194650580046427	0.38106723271357534	2.9638023587123774	1.9000427155036015	0.36044931910656514	0.1221526193519525	*		*	*			FALSE	TRUE	FALSE	FALSE	FALSE	FALSE	FALSE	FALSE
UTP15	UTP15_-_72861621.23-P1P2|UTP15_-_72861666.23-P1P2	UTP15			FALSE	321.51/235.44	88.89/218.79	211.74/160.62	367.11/539.37	417.2/513.19	254.95/376.78	549.38/393.61	225.57/215.76	378.64/280.24	128.89/146.52	459.3/615.48	275.89/310.72	-0.85196	1.279	-0.55706	-1.0919	-1.2523	-0.87134	3.1850602165086364	4.349274899994288	1.8619816603857369	6.621711140643071	9.625379945568628	6.098988736069594	0.5657668536999906	0.7725679920561833	0.3307464958380847	1.1762241287414128	1.709770163604875	1.0833721918577173					*		FALSE	TRUE	FALSE	FALSE	FALSE	FALSE	FALSE	TRUE
MBD5	MBD5_-_148778853.23-P1P2|MBD5_+_148778955.23-P1P2	MBD5			FALSE	2020.9/1924.1	1078.7/1109.8	2316.5/2511.5	1399.7/1587.4	2772.2/3306.2	1677.1/1776.5	2490.5/3579.8	1532/1347.4	1628.2/1920.4	370.57/394.37	1798.9/1449.7	862.86/767.12	-0.84949	-0.69234	-0.81519	-1.0755	-2.2109	-0.99408	17.59204852916733	12.323452703686348	16.659179263344082	29.79422741790158	156.70648276233612	21.105706095762564	3.1249010285258323	2.1890327306050046	2.95919	5.292391715948729	27.835999221397554	3.749037104863766	*	*	*	*	*	*	FALSE	TRUE	FALSE	FALSE	TRUE	FALSE	FALSE	FALSE
TIMM13	TIMM13_+_2427547.23-P1P2|TIMM13_-_2427532.23-P1P2	TIMM13	MIM	Protein import, sorting and homeostasis > Protein homeostasis > Chaperones | Protein import, sorting and homeostasis > Protein import and sorting	TRUE	2108.3/1802.3	963.61/1206.7	2073.9/1448.5	1342.3/1367.5	2456/2669.8	1675.8/1121.6	2638.9/2410.6	1328.1/1323.6	1833.4/2128.9	888.34/753.02	1845.6/1739.4	987.49/1017	-0.8489	-0.37813	-0.87324	-0.92873	-1.2704	-0.83811	17.426873005565223	3.125280516051611	16.55045989372502	18.79433559262831	49.19295907684435	16.411930076818777	3.095560661328929	0.5551480990317436	2.9398821324718574	3.3384650188117524	8.73822	2.915274880700463	*		*	*	*	*	FALSE	TRUE	FALSE	FALSE	TRUE	FALSE	FALSE	FALSE
MRPL40	MRPL40_+_19420075.23-P1P2|MRPL40_+_19420084.23-P1P2	MRPL40	Matrix	Mitochondrial central dogma > Translation > Mitochondrial ribosome	TRUE	1995.7/2427.5	1141.4/1313.6	1603/1944.9	1544.6/1624.2	2620/2700.1	2249.4/2052	2919.1/2350	1696.5/1757.3	1207.7/1168.7	1310.9/1369.7	1760.6/1688.3	1367.1/1065.9	-0.84884	-0.16294	-0.3065	-0.60907	0.17362	-0.50311	19.520914392804787	0.8251555063445445	2.4511317092081435	8.435511476589207	0.8741610360049957	5.996927404032325	3.467528262140811	0.14657356624469636	0.43539807126255986	1.498412106221194	0.15527848936865762	1.0652428898081467	*			*			FALSE	TRUE	FALSE	FALSE	FALSE	FALSE	FALSE	FALSE
ISG20L2	ISG20L2_+_156698201.23-P1P2|ISG20L2_-_156698173.23-P1P2	ISG20L2			FALSE	396.57/941.77	376.28/367.07	196.27/286.19	933.12/913.48	896.06/795.1	386.41/787.33	811.26/630.4	502.84/298.35	827.36/1021	206.52/235.45	685.36/855.05	529.89/658.32	-0.84661	1.932	-0.52616	-0.84592	-2.0593	-0.37395	6.611188586526477	11.621148053551119	2.6168671200089246	5.6333156108210565	72.29909734888052	1.8619816603857369	1.1743549922319751	2.064281339662251	0.4648378920324851	1.0006540009868061	12.842593248445278	0.3307464958380847		*			*		FALSE	TRUE	TRUE	FALSE	FALSE	FALSE	FALSE	TRUE
SDAD1	SDAD1_+_76912051.23-P1P2|SDAD1_+_76911899.23-P1P2	SDAD1			FALSE	258.79/219.2	136.33/129.18	89.916/116.81	412.01/461.35	350.29/357.04	151.38/220.13	186.79/300.45	111.85/247.75	502.57/367.13	120.84/133.4	478.43/477.24	407.17/265.54	-0.84339	2.0682	-0.92533	-0.43615	-1.7664	-0.50525	2.7646735975166132	6.702545900380928	3.687462996892697	0.8525091792066863	25.57018314569342	2.112090268178595	0.49109297044593797	1.1905829240475228	0.6550093863449763	0.15143243872445028	4.542068621462206	0.37517364964221644					*		FALSE	TRUE	FALSE	FALSE	FALSE	FALSE	FALSE	TRUE
RPL27A	RPL27A_-_8704363.23-P1P2|RPL27A_-_8704367.23-P1P2	RPL27A			FALSE	129.89/259.8	106.34/110.08	32.872/78.849	94.904/286.27	139.07/164.59	74.361/97.909	227.08/203.41	165.42/86.305	261.54/149.89	57.855/24.056	180.61/293.54	65.642/144.76	-0.84261	1.7525	-0.8106	-0.76938	-2.3007	-1.1646	2.3466427455194663	3.072434607587081	1.5748245792743651	1.9311835700777802	24.430169794196903	5.277522385802825	0.41683754549098845	0.545761	0.279738	0.343039	4.339566400716384	0.9374539357437721					*		FALSE	TRUE	FALSE	FALSE	FALSE	FALSE	FALSE	TRUE
KIAA0391	KIAA0391_+_35591777.23-P1P2|KIAA0391_+_35591884.23-P1P2	KIAA0391	Matrix	Mitochondrial central dogma > mtRNA metabolism > mtRNA granules | Mitochondrial central dogma > mtRNA metabolism > Polycistronic mtRNA processing	TRUE	845.99/811.87	407.37/516.26	765.73/662.92	609.77/500.66	1182.1/1054.2	901.62/718.45	871.69/777.14	578.97/497.74	567.53/341.06	570.5/458.52	711.67/407.16	564.14/331.93	-0.84256	-0.36295	-0.46456	-0.61388	0.17919	-0.31967	7.907735639211652	1.5244450264158687	2.6036088382698015	3.4550766179415326	0.4905152107760598	1.1490353581103583	1.4046625207583197	0.2707893752725747	0.4624828042680113	0.6137302576866006	0.0871309	0.20410481283168438	*						FALSE	TRUE	FALSE	FALSE	FALSE	FALSE	FALSE	FALSE
SCHIP1	SCHIP1_+_159557810.23-P1P2|SCHIP1_+_159557741.23-P1P2	SCHIP1			FALSE	379.29/901.17	437.91/275.64	396.4/405.93	492.13/535.07	522.16/786.66	535.13/694.82	335.12/577.61	672.96/577.35	259.83/197.69	263.65/369.58	368.39/338.04	424.3/446.26	-0.84179	0.35567	-0.089525	0.45316	0.46715	0.30061	6.2935126511040655	0.9625336603564997	0.18557925387354104	1.2804946985679855	1.2069153933496464	0.7524686137664313	1.1179257562795215	0.17097624647020723	0.032964711320628316	0.22745612564350795	0.2143861272192888	0.13366208836870602							FALSE	TRUE	FALSE	FALSE	FALSE	FALSE	FALSE	FALSE
CHCHD3	CHCHD3_-_132766538.23-P1P2|CHCHD3_+_132766615.23-P1P2	CHCHD3	MIM	Mitochondrial dynamics and surveillance > Cristae formation > MICOS complex | Mitochondrial dynamics and surveillance > Intramitochondrial membrane interactions	TRUE	1619.4/1290.9	706.21/921.54	1707.4/1769.7	1071.8/1269.2	2243.4/1746.4	1411.5/1275.5	1946.7/2019.3	1202.1/919.59	941.89/953.68	941.8/933.07	778.65/869.25	1031.2/881.45	-0.83749	-0.57041	-0.56994	-0.90181	-0.015823	0.21474	12.949658918165916	6.501744598217827	5.878374507791529	14.475214550678778	0.044909	0.8284490543232546	2.3002666463398365	1.154914298269323	1.0441841673527512	2.57125	0.00797726	0.14715860393653232	*			*			FALSE	TRUE	FALSE	FALSE	FALSE	FALSE	FALSE	FALSE
CCT3	CCT3_+_156308067.23-P1P2|CCT3_-_156307863.23-P1P2	CCT3			FALSE	160.01/81.187	87.254/46.85	70.579/17.522	185.83/106.28	35.423/129.14	114.2/82.379	122.7/161.48	23.497/75.145	241.88/347.58	33.688/56.13	263.14/353.19	304.43/246.18	-0.83743	1.7067	0.25362	-1.5077	-2.6874	-0.16212	1.6077780412588072	2.4724860983083845	0.21188114408163194	4.996151877965702	49.88266240490408	0.3079113350811641	0.285592	0.4391912822892488	0.0376368	0.8874736854119663	8.860729482200314	0.0546947					*		FALSE	TRUE	FALSE	FALSE	FALSE	FALSE	FALSE	TRUE
PPAN-P2RY11	PPAN-P2RY11_-_10217084.23-P1P2|PPAN-P2RY11_-_10217074.23-P1P2	PPAN-P2RY11			FALSE	551.16/925.53	333.2/492.61	116.99/309.56	777.98/859.42	757/924.24	366.49/621.89	785.62/704.16	326.14/445.66	887.19/1151.4	247.53/328.03	898.26/877.77	476.62/461.01	-0.83694	1.9357	-0.76518	-0.947	-1.8209	-0.92011	7.051386561649479	10.543527684024854	5.098645224135604	7.1915189434340485	59.29962515615565	10.495855490691634	1.2525479953342675	1.8728620745601894	0.90568	1.2774399130232363	10.53347819808669	1.8643939938968106		*			*	*	FALSE	TRUE	TRUE	FALSE	FALSE	FALSE	FALSE	TRUE
L1CAM	L1CAM_+_153151580.23-P1|L1CAM_-_153151613.23-P1	L1CAM			FALSE	207.42/673.85	176.69/316.13	271.68/242.39	396.66/290.57	434.26/484.49	524.51/414.6	401.05/246.88	250.95/447.15	137.61/210.72	172.83/252.22	227.26/207.37	174.09/188.09	-0.83597	0.41743	0.03155	0.10727	0.28571	-0.26172	4.508484229006802	0.9116158139022971	0.0493285	0.16149092496774073	0.5029735454757235	0.4606980264101916	0.800849	0.1619316357478544	0.0087623	0.028685866611417702	0.0893439	0.0818345							FALSE	TRUE	FALSE	FALSE	FALSE	FALSE	FALSE	FALSE
CSNK1A1	CSNK1A1_+_148930963.23-P1P2|CSNK1A1_-_148930629.23-P1P2	CSNK1A1			FALSE	2125.1/1558.8	863.82/1200.4	2897.6/2137.7	1208.2/1184.4	3161.8/2627.5	1188.4/1383.6	2823.8/2787.9	1285.8/1004.4	992.32/1227.4	711.84/748.64	869.55/1035	817.2/1081.5	-0.83505	-1.0729	-1.1699	-1.2922	-0.60325	-0.0043791	15.969036157621725	31.158771964188563	33.69910031222775	41.34889651438433	6.632159728710185	0.011106756139976658	2.8366029931524004	5.534777737627317	5.9860199368754285	7.344864302299855	1.1780801265544836	0.00197291	*	*	*	*			FALSE	TRUE	FALSE	FALSE	FALSE	FALSE	FALSE	FALSE
ERAL1	ERAL1_+_27182286.23-P1P2|ERAL1_+_27182214.23-P1P2	ERAL1	Matrix	Mitochondrial central dogma > mtRNA metabolism > mtRNA granules | Mitochondrial central dogma > Translation > Mitochondrial ribosome assembly	TRUE	1788.8/1851.1	915.08/1125.8	1533.4/1866.1	1409.9/1450.4	1794.8/2323.7	1556.3/1509.8	2089.5/1694.8	1736/1494.7	967.53/931.95	906.65/1028.6	1446.1/1406.1	1123.5/1021.6	-0.83409	-0.24899	-0.42546	-0.22805	0.026854	-0.41068	15.758105028369297	1.5229511337265262	3.5513555057739916	1.2088709992727138	0.0788027	3.55496	2.7991349915347272	0.27052401295313283	0.6308324158073079	0.21473350432834193	0.0139978	0.631472	*						FALSE	TRUE	FALSE	FALSE	FALSE	FALSE	FALSE	FALSE
CCDC160	CCDC160_-_133371642.23-P1P2|CCDC160_-_133371447.23-P1P2	CCDC160			FALSE	2012.5/1834.8	1042.7/1114.9	1654.3/2184.4	1523/1361.3	2092.6/2024	1653.2/1561.8	2199.4/1648.2	1856.3/1406.9	1338.5/1394.7	795.33/812.06	1380.3/1385.3	1072.2/1201.4	-0.83388	-0.41213	-0.35644	-0.23753	-0.7651	-0.28241	16.572724922297333	3.8803153081759496	2.61379	1.3014558129408083	12.496032367783782	1.849304948857286	2.9438371017052827	0.6892660213743447	0.4642906763837258	0.23117947871146255	2.219688305988768	0.32849471323141993	*				*		FALSE	TRUE	FALSE	FALSE	FALSE	FALSE	FALSE	FALSE
DHX30	DHX30_-_47866553.23-P1|DHX30_+_47866560.23-P1	DHX30	Matrix	Mitochondrial central dogma > mtRNA metabolism > mtRNA granules | Mitochondrial central dogma > Translation > Mitochondrial ribosome assembly	TRUE	2395.7/1940.4	1087.9/1345	1685.2/1685	1370.1/1847.8	2963.7/2597.2	1967.9/2328.9	1871.6/2415.3	1667.4/2075	1351.3/1183.9	1571.6/1520.6	1946/1701.6	2123.4/53.477	-0.83317	-0.066649	-0.3719	-0.19585	0.28632	-0.74416	18.470787874394603	0.24707615943165834	3.5331472022361035	1.0418711068022708	1.9625336603564996	13.201452934747273	3.2809927695845293	0.043888495615055374	0.6275980485101214	0.18506907185026192	0.34860769304931355	2.3449931817451466	*					*	FALSE	TRUE	FALSE	FALSE	FALSE	FALSE	FALSE	FALSE
RTCB	RTCB_+_32808194.23-P1P2|RTCB_+_32808188.23-P1P2	RTCB			FALSE	2249.1/1794.2	1036.1/1234.9	1941.4/1953.7	1332.6/1184.4	2739.4/3004	1120.7/1705	2380.7/2617.9	1689.9/1372.7	1211.1/1084	1231.8/1051.9	883.9/1233.8	1381.3/1422.7	-0.8316	-0.62954	-1.0228	-0.70638	-0.0072054	0.40466	17.253786289539907	8.590117575481756	25.223567609808054	10.76957662610736	0.021819483062586086	2.665687015241769	3.064815017577725	1.5258750112174297	4.480498802416095	1.9130154751399815	0.00387583	0.4735098406445356	*	*	*	*			FALSE	TRUE	FALSE	FALSE	FALSE	FALSE	FALSE	FALSE
RPL6	RPL6_-_112847347.23-P1P2|RPL6_-_112847189.23-P1P2	RPL6			FALSE	163.96/251.68	113.98/118.72	21.27/23.363	154.57/248.8	211.22/147.71	87.639/55.369	108.05/241.45	82.71/43.152	436.76/310.65	43.941/57.588	356.43/403.38	227.37/143.84	-0.83149	3.1198	-1.3156	-1.4589	-2.8557	-1.0295	2.413333944401991	4.810678158979504	4.266858931900216	5.469390541670374	72.67732596824858	6.217312431765033	0.4286839996225862	0.8545277204060412	0.7579283244224158	0.9715357538229904	12.909778545241243	1.1043902010886841					*		FALSE	TRUE	FALSE	FALSE	FALSE	FALSE	FALSE	TRUE
FAM73B	FAM73B_+_131798955.23-P1P2|FAM73B_+_131798935.23-P1P2	FAM73B	MOM	Mitochondrial dynamics and surveillance > Fusion | Mitochondrial dynamics and surveillance > Organelle contact sites	TRUE	2124.1/3117.6	1295.2/1650.2	2696.5/2070.5	1441.2/1653.7	3899.1/3266.5	2173.7/2022.3	2203/2555	2141.1/1572.1	2026.5/1924.7	824.62/1046.8	1593.2/1973.3	1295.7/1170	-0.83114	-0.62287	-0.77178	-0.35755	-1.0774	-0.53212	21.90872003577116	9.9234	17.17281172068995	2.953075825769965	34.66816795556375	6.844056982028163	3.8916776326506812	1.7627071796036546	3.0504313877767877	0.5245591307893078	6.158156824194208	1.2157197421874952	*	*	*		*		FALSE	TRUE	FALSE	FALSE	TRUE	FALSE	FALSE	FALSE
TFB1M	TFB1M_-_155635570.23-P1P2|TFB1M_+_155635595.23-P1P2	TFB1M	Matrix	Mitochondrial central dogma > mtRNA metabolism > mtRNA granules | Mitochondrial central dogma > mtRNA metabolism > mt-rRNA modifications | Mitochondrial central dogma > Translation > Mitochondrial ribosome assembly	TRUE	2078.7/1404.5	836/1121.7	1707.4/1515.7	1528.1/1496.5	2848.3/2196.2	1507.1/1373.4	2203/2328.3	1456.8/1709	1061.5/1279.5	766.77/1163.4	1019.1/1129.6	1063.6/1342.5	-0.83063	-0.091649	-0.80793	-0.51709	-0.27817	0.16306	15.012704741668003	0.35785216520215685	13.970859820235678	5.498694205224168	1.8005739584060099	0.6720079682812218	2.6667284603274957	0.0635658	2.4816640398223764	0.9767410059701183	0.3198385569043271	0.11936974751847962	*		*				FALSE	TRUE	FALSE	FALSE	FALSE	FALSE	FALSE	FALSE
POLG	POLG_+_89878037.23-P1P2|POLG_-_89878016.23-P1P2	POLG	Matrix	Mitochondrial central dogma > mtDNA maintenance > mtDNA replication | Mitochondrial central dogma > mtDNA maintenance > mtDNA nucleoid | Mitochondrial central dogma > mtDNA maintenance > mtDNA repair	TRUE	1437.2/1161	748.2/712.31	1293.6/1375.5	1380.9/1188.1	2349.7/2509.4	1254.8/1297.8	1232.5/1576	1259.5/1025.2	905.14/923.26	902.98/965.14	1342/954.47	1018.9/1186.6	-0.83014	-0.055101	-0.92816	-0.29755	0.030978	-0.058248	11.485346010919931	0.17468425509318453	17.89592279384489	1.496740597409138	0.0902515	0.19046048557785258	2.0401586263812757	0.031029416926795988	3.1788786537386695	0.26586819747146095	0.016031499008014993	0.0338318	*		*				FALSE	TRUE	FALSE	FALSE	FALSE	FALSE	FALSE	FALSE
MRPL34	MRPL34_-_17416686.23-P1P2|MRPL34_+_17416659.23-P1P2	MRPL34	Matrix	Mitochondrial central dogma > Translation > Mitochondrial ribosome	TRUE	261.75/357.22	193.05/155.11	178.86/236.55	251.75/194.12	242.71/335.09	189.88/324.11	298.5/342.37	161.66/162.94	146.16/119.48	211.65/147.98	217.69/163.81	293.96/158.59	-0.82653	0.10162	-0.16819	-0.97702	0.43423	0.24522	3.2907639696059987	0.1369092222193102	0.2554332237964024	3.96007	0.750215	0.386444	0.5845431642715158	0.024319383192836396	0.045372973047319555	0.7034330667272655	0.13326174446200714	0.0686445							FALSE	TRUE	FALSE	FALSE	FALSE	FALSE	FALSE	FALSE
CCR7	CCR7_-_38721690.23-P1|CCR7_+_38721650.23-P1	CCR7			FALSE	1069.7/1794.2	863.82/750.51	954.27/1171.1	944.49/1000.1	1582.2/1642.5	1370.4/1616.5	1001.7/1484.4	1206.8/1177.8	621.37/853.75	536.81/789.46	745.16/942.16	791.51/930.32	-0.82629	-0.12809	-0.11048	-0.060106	-0.15323	0.029177	12.431810013780325	0.4354286151644407	0.39270585638780214	0.16454407430565593	0.5436643381763928	0.0745384	2.208280396344419	0.0773458	0.0697569	0.0292282	0.0965719	0.013240355894211235	*						FALSE	TRUE	FALSE	FALSE	FALSE	FALSE	FALSE	FALSE
MOGAT3	MOGAT3_-_100844291.23-P1P2|MOGAT3_+_100844265.23-P1P2	MOGAT3			FALSE	570.42/909.29	524.62/309.3	880.79/724.24	890.5/612.47	964.29/879.51	937.47/1008.8	668.42/838.47	749.09/791.62	343.59/566.99	379.36/492.78	523.88/437.47	572.7/404.77	-0.82583	-0.094662	0.077958	0.031987	-0.062106	0.023945	6.888199993101655	0.2546519076157086	0.187474	0.0641201	0.1363559997109574	0.0454681	1.2235609291008371	0.045234186723907256	0.0333013	0.011389740061436102	0.024221113478397567	0.00807656							FALSE	TRUE	FALSE	FALSE	FALSE	FALSE	FALSE	FALSE
C12orf45	C12orf45_-_105380143.23-P1P2|C12orf45_-_105380117.23-P1P2	C12orf45			FALSE	548.19/738.8	394.28/331.14	228.17/303.72	593.29/641.34	532.65/157.84	495.29/485.5	705.04/670	708.68/434.5	502.57/475.75	260.72/156.73	544.22/456.4	380.53/572.58	-0.82539	1.2118	0.50509	-0.266	-1.2248	-0.070037	6.092868225649745	5.209138036874569	1.2202736726589904	0.7925002766926946	12.965291348658932	0.14923127307111977	1.082284996738037	0.9253067249202758	0.21675897769681532	0.14077297056326535	2.3030434575818584	0.026508166910464637					*		FALSE	TRUE	FALSE	FALSE	FALSE	FALSE	FALSE	TRUE
TAF6L	TAF6L_+_62538949.23-P1P2|TAF6L_-_62538896.23-P1P2	TAF6L			FALSE	1061.8/1380.2	876.9/501.25	1132.2/1057.2	915.51/1001.9	1882.7/1874.6	972/632.02	1496.2/1121.8	676.72/776.74	847.02/764.68	512.64/583.9	877.92/1073.8	619.32/528.32	-0.82441	-0.19111	-1.227	-0.84809	-0.55478	-0.76503	10.71617883405694	0.7661665851155659	25.649112643656288	9.109701964873295	4.357001596156081	7.994047713112617	1.9035303480939352	0.13609527883465194	4.5560889823631125	1.6181695379249705	0.7739404962726799	1.4199942593025907	*		*	*		*	FALSE	TRUE	FALSE	FALSE	FALSE	FALSE	FALSE	FALSE
SPHK2	SPHK2_-_49122785.23-P1P2|SPHK2_-_49122797.23-P1P2	SPHK2	MIM	Metabolism > Lipid metabolism > Phospholipid metabolism | Mitochondrial dynamics and surveillance > Apoptosis	TRUE	2059.4/2005.3	1126.1/1169.9	1822.5/1819.4	1684.4/1349.6	3135.6/2143.1	1925.4/2109.4	2236/2513.9	2252/2044.5	1219.7/1329.5	1001.9/997.22	1290.6/1209.2	1237.7/1161.7	-0.82349	-0.26328	-0.38748	-0.14465	-0.35039	-0.059044	17.005718049930845	1.7464923815173135	3.64789	0.7155467059891472	2.817899340106051	0.2029333754928324	3.020750297325635	0.31023196816830884	0.647981	0.12710359647976668	0.5005475360973469	0.036047349047972785	*						FALSE	TRUE	FALSE	FALSE	FALSE	FALSE	FALSE	FALSE
FES	FES_+_91427657.23-P1P2|FES_+_91427765.23-P1P2	FES			FALSE	604.49/1014.8	494.08/420.29	723.19/560.7	474.52/575	687.46/786.66	791.41/564.5	406.54/557.43	554.53/388.37	342.74/297.62	342.74/244.2	368.39/514.16	305.38/357.74	-0.82318	-0.29031	-0.12043	-0.031809	-0.12525	-0.41133	7.4108661642769915	1.0051199934416526	0.2822296706596582	0.051954	0.2558009285399025	1.4271400101066878	1.316402877164675	0.17854091842062259	0.0501329	0.00922866	0.0454383	0.25350494446617133	*						FALSE	TRUE	FALSE	FALSE	FALSE	FALSE	FALSE	FALSE
negative_control	non-targeting_01298|non-targeting_02984	negative_control			FALSE	524.98/495.24	278.67/297.48	502.75/502.3	560.9/492.06	547.08/553.7	824.61/580.03	569.53/506.96	456.79/538.66	276.07/349.75	342.01/317.1	340.88/306.79	279.69/281.22	-0.82221	0.06705	0.35109	-0.1127	0.074515	-0.20682	4.9528030399587335	0.1329451995232984	0.9720391402145525	0.22424396215590198	0.13702233291892305	0.43284418865427904	0.8797735686092651	0.0236152	0.1726647186078217	0.0398328	0.0243395	0.0768867							TRUE	FALSE	FALSE	FALSE	FALSE	FALSE	FALSE	FALSE
C14orf178	C14orf178_+_78227426.23-P1P2|C14orf178_+_78227476.23-P1P2	C14orf178			FALSE	32.595/40.593	33.266/7.2777	18.37/0	67.626/0.61431					19.658/78.206	30.026/4.3738	32.294/4.7345	92.28/107.88	-0.82158	1.7859			-1.456	2.3729	0.6642012166746344	1.0898827458494889			2.7851826341305417	2.4614639670032643	0.11798302293751774	0.19359744874685317			0.49473602028761393	0.43723340516113546							FALSE	TRUE	FALSE	FALSE	FALSE	FALSE	FALSE	FALSE
negative_control	non-targeting_00986|non-targeting_00554	negative_control			FALSE	611.41/690.09	396.46/340.23	562.7/350.44	16.48/390.7	623.18/549.48	783.44/636.75	620.8/572.18	15.038/559.49	257.27/404.06	243.87/430.09	368.39/315.32	393.85/345.76	-0.81934	-1.1612	0.27587	-1.0515	0.027206	0.11307	6.068404844793805	8.808800580298481	0.7180353767401004	7.406425976002439	0.047304400413083245	0.21010214308237346	1.0779395310083806	1.5647199897052904	0.1275456626653176	1.3156141600983826	0.00840275	0.0373207		*		*			TRUE	FALSE	FALSE	FALSE	FALSE	FALSE	FALSE	FALSE
PDLIM2	PDLIM2_-_22436657.23-P2|PDLIM2_-_22436722.23-P2	PDLIM2			FALSE	1234.2/365.34	484.26/421.65	822.78/397.17	617.16/748.23	1071.9/923.4	936.15/870.38	1117.1/665.34	532.92/543.87	510.26/460.55	712.57/520.48	614.79/712.06	621.22/708.11	-0.81881	0.16225	-0.14321	-0.72605	0.34435	0.0026947	7.25754	0.4242926985233167	0.41674453332430594	4.983091956027925	1.2951034125051775	0.00571805	1.2891676782622783	0.0753677	0.0740269	0.8851538325859488	0.23005109263283172	0.00101571							FALSE	TRUE	FALSE	FALSE	FALSE	FALSE	FALSE	FALSE
MTPAP	MTPAP_-_30638029.23-P1P2|MTPAP_-_30638037.23-P1P2	MTPAP	Matrix	Mitochondrial central dogma > mtRNA metabolism > mtRNA granules | Mitochondrial central dogma > mtRNA metabolism > mt-rRNA modifications | Mitochondrial central dogma > mtRNA metabolism > mt-mRNA modifications | Mitochondrial central dogma > mtRNA metabolism > mtRNA stability and decay	TRUE	1279.1/787.51	631.5/539.46	962.97/633.71	918.35/823.18	1319.8/1526.1	1114.1/1195.2	952.27/1104	575.21/818.41	648.72/758.16	495.07/624.72	685.36/583.29	700.18/624.21	-0.81852	0.12513	-0.30122	-0.56051	-0.32876	0.06195	9.100699430539207	0.35467599843770664	1.5182994513781258	3.4683805986436607	1.6136794261059537	0.1472456091946114	1.6165704047283282	0.0630016	0.269698	0.6160934630239802	0.28664021077414265	0.0261555	*						FALSE	TRUE	FALSE	FALSE	FALSE	FALSE	FALSE	FALSE
CASC4	CASC4_-_44580942.23-P1P2|CASC4_-_44580935.23-P1P2	CASC4			FALSE	489.42/1729.3	634.77/623.15	753.17/811.85	622.27/839.76	873.76/999.36	732.98/1126.3	1080.5/788.78	888.2/798.32	376.93/410.58	460.65/355	424.61/671.35	380.53/564.28	-0.81768	-0.098071	-0.010693	-0.14824	0.050531	-0.21367	9.6779	0.2622985922853692	0.022376979817265392	0.4263163069062021	0.10021778718737404	0.6320294189566061	1.7191002307460015	0.0465925	0.00397486	0.0757272	0.017801830511050276	0.11226829996981398	*						FALSE	TRUE	FALSE	FALSE	FALSE	FALSE	FALSE	FALSE
RRP7A	RRP7A_-_42915735.23-P1P2|RRP7A_+_42915752.23-P1P2	RRP7A			FALSE	600.05/901.17	405.73/445.3	662.28/330	772.87/816.42	789.8/683.69	418.28/593.53	747.16/998.4	557.35/613.8	493.17/549.61	155.99/276.28	513.12/627.79	318.7/393.7	-0.81738	0.67847	-0.5414	-0.57494	-1.2665	-0.67791	6.842059944035233	3.0699071636385122	2.480565805086297	3.2092013066790135	14.692097669673977	4.044360346976748	1.2153650054399376	0.5453120503406702	0.4406264922921444	0.5700550704689513	2.6097785623457055	0.718406					*		FALSE	TRUE	FALSE	FALSE	FALSE	FALSE	FALSE	TRUE
METTL17	METTL17_-_21458170.23-P1P2|METTL17_-_21458167.23-P1P2	METTL17	Matrix	Mitochondrial central dogma > mtRNA metabolism > mt-rRNA modifications | Mitochondrial central dogma > Translation > Mitochondrial ribosome assembly	TRUE	996.62/1372.1	600.96/743.69	900.12/978.31	1119.5/911.64	1411.7/1193.5	760.87/739.38	1192.2/958.8	719.02/988.04	741.89/812.47	703.79/807.69	900.65/742.37	965.61/861.17	-0.81592	0.11266	-0.79535	-0.33313	-0.040311	0.15278	10.22033858584863	0.3402643975439879	7.814118021590021	1.4922520409601854	0.11110195861302471	0.5166266939109727	1.8154535275325498	0.0604417	1.3880330879148997	0.2650708886963815	0.0197352	0.0917691	*		*				FALSE	TRUE	FALSE	FALSE	FALSE	FALSE	FALSE	FALSE
GLRX5	GLRX5_-_96001406.23-P1P2|GLRX5_-_96001390.23-P1P2	GLRX5	Matrix	Metabolism > Metals and cofactors > Fe-S cluster biosynthesis | Metabolism > Metals and cofactors > Fe-S-containing proteins	TRUE	1443.1/2484.3	1064.5/1165.8	1610.7/1317.1	1489.5/1295	2248.7/1850.2	1958.6/1643.5	1574.9/1361	1571.5/1489.5	850.44/738.61	864.17/1006.7	1149.4/1269.8	968.46/894.36	-0.81578	-0.072387	-0.18628	0.060177	0.23527	-0.3767	16.174632311429104	0.2533580180769298	0.9327803110258589	0.1781787097686698	1.0340742944523713	2.681832279871034	2.8731233353643058	0.0450044	0.16569111598803202	0.0316501	0.18368411279384345	0.47637774735603444	*						FALSE	TRUE	FALSE	FALSE	FALSE	FALSE	FALSE	FALSE
NDUFS1	NDUFS1_+_207024119.23-P1P2|NDUFS1_+_207024173.23-P1P2	NDUFS1	MIM	OXPHOS > Complex I > CI subunits | Metabolism > Metals and cofactors > Fe-S-containing proteins | OXPHOS > OXPHOS subunits	TRUE	1064.8/909.29	555.7/565.39	426.37/662.92	869.48/901.2	1612.4/1246.7	1095.5/957.49	805.76/859.43	1214.3/755.91	674.37/586.54	539.01/705.63	1159/706.38	789.61/189.01	-0.81517	0.69989	-0.47743	0.24242	-0.018704	-0.92925	8.668350045447257	3.4708906082386384	3.2863078969634376	0.7584784223239495	0.0438364	11.178041269627071	1.5397715580268583	0.6165393196592635	0.583752	0.13472961935644145	0.00778672	1.9855716406448067	*					*	FALSE	TRUE	FALSE	FALSE	FALSE	FALSE	FALSE	FALSE
ISCU	ISCU_-_108956404.23-P1P2|ISCU_-_108956377.23-P1P2	ISCU	Matrix	Metabolism > Metals and cofactors > Fe-S cluster biosynthesis | Metabolism > Metals and cofactors > Fe-S-containing proteins	TRUE	1946.8/2386.9	1152.3/1313.6	1825.4/1918.7	1716.2/1715.2	3230/2088.2	2276/2278.2	2356.9/2407.5	2294.3/1992.4	779.5/623.47	683.28/530.68	1089.6/939.32	840.03/740.38	-0.81297	-0.12574	-0.22365	-0.15234	-0.20844	-0.36003	17.587388273843835	0.5924051694892546	1.4680232071321386	0.7715739745328908	0.8080462328470049	2.164322108823548	3.124073220631292	0.10522978721731695	0.2607670858945808	0.1370558012390679	0.14353442124341087	0.3844516670534687	*						FALSE	TRUE	FALSE	FALSE	FALSE	FALSE	FALSE	FALSE
EXOC6	EXOC6_-_94608253.23-P1P2|EXOC6_+_94608385.23-P1P2	EXOC6			FALSE	591.65/917.41	417.18/441.21	852.75/487.7	517.71/568.85	551.02/768.94	663.93/825.81	681.24/615.65	556.41/508.16	360.69/301.96	403.52/289.4	324.14/336.15	474.72/308.88	-0.81249	-0.30244	0.17433	-0.2843	0.064257	0.24633	6.796260191366142	1.0996765761319236	0.4170621078466518	0.8414565895593291	0.11958088049055303	0.5471406642041478	1.2072295291203616	0.19533714098747232	0.0740833	0.14946915123694496	0.021241324784740168	0.0971894							FALSE	TRUE	FALSE	FALSE	FALSE	FALSE	FALSE	FALSE
C1orf127	C1orf127_-_11024208.23-P1P2|C1orf127_-_11024243.23-P1P2	C1orf127			FALSE	151.62/121.78	121.61/33.205	170.16/181.06	78.992/149.89	366.04/351.13	257.61/208.65	271.03/135.09	81.77/122.76	104.27/84.723	96.67/140.69	160.28/56.814	76.107/171.5	-0.81245	-0.61342	-0.61903	-0.98262	0.32562	0.18812	1.6804983609435058	1.354440193093565	1.8418185016485258	2.850472986245652	0.41204221937676344	0.20177073480229815	0.29850935482821206	0.24059117080409403	0.32716488478398975	0.5063336399814802	0.0731917	0.0358408							FALSE	TRUE	FALSE	FALSE	FALSE	FALSE	FALSE	FALSE
PES1	PES1_-_30987859.23-P1P2|PES1_-_30987845.23-P1P2	PES1			FALSE	375.83/706.33	326.11/290.65	136.32/213.18	591.02/597.11	801.6/622.07	483.34/320.06	562.2/741.42	249.07/208.32	601.72/773.37	177.23/193.17	675.79/657.15	403.37/428.74	-0.80911	1.7595	-0.82386	-1.5069	-1.8867	-0.67846	5.057064788010859	7.447404780691391	5.131308549862121	16.87942606879415	44.92738252345476	4.611685612882257	0.8982937337386304	1.3228932844543637	0.9114817605557448	2.9983168700249823	7.980515948654129	0.8191803865843279		*		*	*		FALSE	TRUE	TRUE	FALSE	FALSE	FALSE	FALSE	TRUE
MRPS24	MRPS24_+_43909046.23-P1P2|MRPS24_-_43909060.23-P1P2	MRPS24	Matrix	Mitochondrial central dogma > Translation > Mitochondrial ribosome	TRUE	1879.7/1656.2	957.61/1068	1683.3/1845.7	1399.7/1327.5	2581.9/3023.4	1932/1476.7	2062/2346.9	1281.1/1273	839.32/1268.7	1110.2/1345.7	1581.2/1776.4	1367.1/1545.3	-0.8031	-0.37156	-0.71721	-0.78717	0.22019	-0.2051	14.247106845115406	3.0358865738773018	12.06410999822639	12.02898870602733	1.141053964113912	1.2917916246955148	2.530734198464937	0.539269	2.1429653106744135	2.136726664735367	0.20268706627037783	0.2294628149734383	*		*	*			FALSE	TRUE	FALSE	FALSE	FALSE	FALSE	FALSE	FALSE
CKAP5	CKAP5_+_46867805.23-P1|CKAP5_-_46867793.23-P1	CKAP5			FALSE	108.16/105.54	80.71/40.937	110.22/40.885	147.75/46.688	170.55/44.735	13.279/111.41	14.65/66.767	51.694/116.06	37.607/21.724	8.0558/8.0186	38.275/66.283	57.08/94.046	-0.8028	0.35959	-0.77828	1.0251	-1.7627	0.52309	1.3729312860731913	0.36174043074019246	1.166833756593108	0.9073495216432048	2.8470393256957514	0.4714175009561542	0.2438757703988938	0.0642565	0.2072663681009666	0.1611738080823426	0.5057237138909397	0.0837386							FALSE	TRUE	FALSE	FALSE	FALSE	FALSE	FALSE	FALSE
ATP5D	ATP5D_+_1241904.23-P1P2|ATP5D_+_1241964.23-P1P2	ATP5D	MIM	OXPHOS > Complex V > CV subunits | OXPHOS > OXPHOS subunits	TRUE	1281.6/966.12	615.14/673.19	1021/1019.2	963.81/788.16	1950.9/1449.2	779.46/706.97	1547.4/1341.5	941.77/789.39	298.29/158.58	77.629/53.214	143.53/57.761	194.07/195.47	-0.802	-0.21948	-1.1926	-0.73816	-1.7884	0.94562	9.433951602483997	0.8953080810997945	22.16076084885962	7.52698	14.891671805733816	1.7344982299607743	1.6757664701065105	0.15903486957972032	3.9364480068765584	1.3370284206674412	2.64523	0.30810142967683174	*		*	*	*		FALSE	TRUE	FALSE	FALSE	TRUE	FALSE	FALSE	FALSE
TSFM	TSFM_-_58176641.23-P1P2|TSFM_+_58176556.23-P1P2	TSFM	Matrix	Mitochondrial central dogma > Translation > Translation factors	TRUE	1214.4/1591.3	792.92/816.47	1192.1/1077.6	893.91/1135.2	1857.7/1569.9	1031.8/1351.8	1421.1/1367.2	964.33/1201.6	703.43/758.16	798.26/728.23	905.43/743.31	677.35/861.17	-0.80107	-0.16148	-0.52373	-0.3641	0.062598	-0.099701	11.48992438864605	0.6181271455014572	4.461300620457593	2.0655773044007626	0.17657794146846711	0.3007	2.0409718902397516	0.10979881902523757	0.7924672828361469	0.3669114846016785	0.0313658	0.053413786150136686	*						FALSE	TRUE	FALSE	FALSE	FALSE	FALSE	FALSE	FALSE
ARHGAP32	ARHGAP32_+_129062200.23-ENST00000310343.9|ARHGAP32_-_129062212.23-ENST00000310343.9	ARHGAP32			FALSE	316.07/438.41	247.58/184.67	233.01/300.79	304.6/211.32	312.25/129.14	365.16/315.34	234.4/216.6	365.62/251.47	128.21/189	143.54/220.15	197.35/161.92	228.32/143.84	-0.80077	-0.04896	0.62226	0.45061	0.19613	0.050553	3.661982006529113	0.0697439	1.234383593506782	0.8060132369143052	0.29446127523271953	0.0610852	0.6504831611664247	0.012388718501892241	0.21926534334812522	0.14317329723499594	0.0523056	0.010850650054889544							FALSE	TRUE	FALSE	FALSE	FALSE	FALSE	FALSE	FALSE
negative_control	non-targeting_03049|non-targeting_00739	negative_control			FALSE	293.36/690.09	294.48/269.73	322.92/344.6	260.84/439.23	703.21/541.04	572.31/517.91	366.26/323.74	621.27/455.33	322.23/254.17	183.82/236.91	206.92/257.56	309.18/210.22	-0.79943	0.068493	-0.19033	0.64032	-0.45231	0.1606	4.559909925686718	0.1113207651414099	0.4597706622817173	1.8039344068836962	1.3977771787700226	0.2565137536600831	0.8099833963701568	0.019774068546361594	0.0816697	0.3204354782285731	0.2482891822601812	0.0455649							TRUE	FALSE	FALSE	FALSE	FALSE	FALSE	FALSE	FALSE
CHD9	CHD9_-_53165040.23-P2|CHD9_-_53164953.23-P2	CHD9			FALSE	1261.3/1924.1	826.19/1005.7	1500.5/1241.1	1398/1194.8	1891.8/1775.9	1921.4/1339.7	2007.1/1444	1533.9/1072.1	535.05/601.75	898.59/847.05	1034.6/782.14	1050.3/886.06	-0.79751	-0.080475	-0.16943	-0.40495	0.6179	0.091876	12.780048914244682	0.2783459897778326	0.7571605313271806	2.8865914931818244	3.789681480173768	0.28676994369305586	2.27014	0.049443	0.13449552047225183	0.512749	0.6731666033973153	0.050939359933606376	*						FALSE	TRUE	FALSE	FALSE	FALSE	FALSE	FALSE	FALSE
OR5M10	OR5M10_-_56345260.23-ENST00000526812.2|OR5M10_+_56345251.23-ENST00000526812.2	OR5M10			FALSE	427.69/779.39	371.92/322.04	614.91/610.35	430.19/352	641.55/503.06	663.93/571.93	386.4/466.59	371.26/620.5	433.34/265.03	267.31/212.86	432.98/459.24	334.87/341.15	-0.79684	-0.64616	0.11048	0.21698	-0.53859	-0.39931	5.39955	3.6250134986988907	0.2196466782016959	0.4389821425521638	2.1376598754380973	1.3733619913798014	0.9591298557680568	0.6439163916426712	0.0390162	0.077977	0.37971561596818143	0.24395227720555626							FALSE	TRUE	FALSE	FALSE	FALSE	FALSE	FALSE	FALSE
PCYT1A	PCYT1A_-_196014551.23-P1P2|PCYT1A_+_196014484.23-P1P2	PCYT1A			FALSE	1371/1680.6	864.36/891.52	1404.8/1241.1	677.4/712.6	1692.4/2411.5	905.61/895.36	2157.3/2198.6	1069.6/837.01	1347.9/1364.3	354.46/487.67	946.1/1150.5	841.93/682.3	-0.79665	-0.92772	-1.1873	-1.1911	-1.685	-0.45944	12.265392166206457	13.400575470623073	25.812310106474815	27.94055018749204	64.56085685784885	3.3588829906385937	2.178719353343291	2.380363605839265	4.585077983761607	4.963120348020331	11.468038396046307	0.5966432445170882	*	*	*	*	*		FALSE	TRUE	FALSE	FALSE	TRUE	FALSE	FALSE	FALSE
ANAPC2	ANAPC2_+_140082989.23-P1P2|ANAPC2_+_140082980.23-P1P2	ANAPC2			FALSE	383.24/1225.9	423.73/502.62	401.24/473.09	619.43/613.7	585.13/513.19	475.38/569.9	831.4/464.26	419.19/520.8	546.16/595.23	169.9/174.22	385.14/718.69	348.19/245.26	-0.79537	0.49511	-0.071278	-0.46213	-1.724	-0.89309	6.907314437062509	1.6794383198047633	0.13061571711598846	1.7829637413723733	30.90850890573205	6.537602002101044	1.226956255432159	0.29832105818730387	0.023201458777280366	0.31671042857807025	5.490323148528374	1.16128					*		FALSE	TRUE	FALSE	FALSE	FALSE	FALSE	FALSE	TRUE
COL5A3	COL5A3_+_10120949.23-P1P2|COL5A3_+_10121152.23-P1P2	COL5A3			FALSE	1690.5/1656.2	972.88/955.65	1913.4/1328.8	1059.9/1232.9	2536/3042.8	1424.8/1141.1	2860.5/2539.5	1174.9/1068.4	878.64/1151.4	295.87/296.69	1174.6/1063.4	470.91/290.44	-0.79461	-0.49948	-1.1199	-1.2666	-1.773	-1.553	13.272409948579853	4.812874271898272	29.74467924263489	38.299581869121766	55.57506938555012	38.09237369515673	2.3575973787571614	0.854918	5.283590401900752	6.803210130787011	9.871879968689473	6.766403443102587	*		*	*	*	*	FALSE	TRUE	FALSE	FALSE	TRUE	FALSE	FALSE	FALSE
AMD1	AMD1_-_111196001.23-P1P2|AMD1_-_111196005.23-P1P2	AMD1			FALSE	306.69/462.77	275.4/167.84	182.73/259.91	335.86/222.38	410.64/433	397.03/307.23	300.33/201.08	393.81/289.42	161.54/156.41	199.2/223.06	168.65/187.49	273.99/255.4	-0.79301	0.33339	-0.25984	0.44487	0.4071	0.56926	3.657952553741332	0.6070569576599388	0.5547072305740282	0.8456368993336836	0.770549	1.190036478285986	0.6497674036388089	0.10783240554504622	0.0985334	0.1502117057093123	0.13687365285844916	0.21138790111984493							FALSE	TRUE	FALSE	FALSE	FALSE	FALSE	FALSE	FALSE
CD3EAP	CD3EAP_-_45909922.23-P1P2|CD3EAP_+_45909934.23-P1P2	CD3EAP			FALSE	762.53/1282.8	580.79/599.05	811.18/800.17	846.18/885.84	1472/1423.9	869.75/627.29	1040.2/1041.1	1039.5/924.8	840.18/1031.9	536.08/443.21	758.32/846.52	653.57/650.95	-0.79269	0.10406	-0.95098	-0.083351	-0.93342	-0.2985	8.481393946819441	0.2835876100276785	12.129660482772778	0.22043236647712097	13.258265529456159	1.3432407931225245	1.5065622757808133	0.0503741	2.1546091380683494	0.0391557	2.3550848851271984	0.2386018051864201	*		*		*		FALSE	TRUE	FALSE	FALSE	FALSE	FALSE	FALSE	FALSE
ARPC2	ARPC2_-_219081923.23-P1|ARPC2_-_219081929.23-P1	ARPC2			FALSE	2012.5/2476.2	1357.3/1233.1	2000.4/1810.6	1653.1/1656.2	2463.8/2630.9	2063.5/1836.6	2342.2/2108.6	1891.1/1292.3	862.4/732.09	1007/655.34	978.4/1165.6	1277.6/827.05	-0.79262	-0.20351	-0.38532	-0.48324	0.060019	-0.026681	17.280304191282543	1.2026631992246501	3.5147471830396753	4.789387233647102	0.17629759794395178	0.0766316	3.0695254308245117	0.21363080382573055	0.6243296264831765	0.850746	0.031316	0.013612185318218173	*						FALSE	TRUE	FALSE	FALSE	FALSE	FALSE	FALSE	FALSE
PAF1	PAF1_+_39881751.23-P1P2|PAF1_-_39881702.23-P1P2	PAF1			FALSE	233.11/292.27	164.69/137.82	40.607/137.26	258.57/179.38	91.837/95.378	67.721/185.69	161.15/129.65	212.42/152.52	454.71/480.1	65.179/141.42	321.75/185.59	322.5/425.05	-0.79233	1.2904	0.43279	0.32559	-2.167	0.55741	2.6755323401063036	2.541467905114449	0.4366850699582745	0.40254615583224235	43.89773785050573	1.4904883377804505	0.4752586799422642	0.4514446204198505	0.077569	0.0715049	7.7976186759357216	0.26475759954922906					*		FALSE	TRUE	FALSE	FALSE	FALSE	FALSE	FALSE	TRUE
negative_control	non-targeting_01705|non-targeting_02538	negative_control			FALSE	907.73/1234	626.59/610.87	872.09/1028	1063.3/904.27	1312/1535.3	1204.4/1233	1096.9/945.61	1202.1/1176.3	593.17/601.75	607.85/676.48	654.26/828.53	764.87/809.54	-0.79043	0.050299	-0.2241	0.21942	0.10393	0.086384	8.788532375560859	0.13202603247946523	0.9654517529015312	0.7484104427242186	0.2886652704417425	0.23660195881349466	1.561119719178185	0.023452	0.17149459147023288	0.13294122957601234	0.051276	0.042027948207491186	*						TRUE	FALSE	FALSE	FALSE	FALSE	FALSE	FALSE	FALSE
FBXL4	FBXL4_-_99395658.23-P1P2|FBXL4_-_99395833.23-P1P2	FBXL4	IMS	0	TRUE	3447.7/2354.4	1533.5/1820.8	3242.8/3127.7	1446.3/1648.2	4498.7/5199.4	2337/2262.7	3483.1/3888	1785.8/1857	1959/2237.6	1668.3/1336.9	2377.8/2598.3	1635.3/1392.3	-0.79021	-1.0412	-1.0758	-1.0164	-0.48147	-0.71646	21.77572598570574	35.77681567910496	44.21608927778466	31.190756863366847	7.4913087131392375	16.227377619110715	3.8680537071511463	6.3550875230734665	7.854167900483802	5.540459261537041	1.330692003485586	2.8824925606680503	*	*	*	*	*	*	FALSE	TRUE	FALSE	FALSE	TRUE	FALSE	FALSE	FALSE
TEX19	TEX19_-_80317179.23-P1P2|TEX19_+_80317153.23-P1P2	TEX19			FALSE	284.47/641.38	301.03/233.8	254.28/417.61	209.7/216.85	314.87/489.55	452.8/95.884	157.49/176.23	280.09/283.47	155.56/91.24	158.92/145.06	119.61/213.05	191.22/232.35	-0.78944	-0.65304	-0.5503	0.75239	0.29848	0.3467	4.235286004552462	2.3639436034504193	1.646083769079637	1.4087238651323521	0.4318452292258669	0.5592010790562877	0.7523199796648973	0.41991072191232326	0.2923962410920035	0.25023365799396957	0.0767093	0.0993317							FALSE	TRUE	FALSE	FALSE	FALSE	FALSE	FALSE	FALSE
CUL9	CUL9_-_43154924.23-P2|CUL9_+_43154770.23-P2	CUL9			FALSE	326.94/1055.4	415/384.35	442.81/516.9	718.31/500.66	1123/751.21	1033.1/819.06	783.79/687.08	496.26/884.62	529.92/325.86	366.17/304.71	562.16/333.31	355.8/437.96	-0.78871	0.34436	-0.017094	-0.090946	-0.35026	-0.17352	5.956127087608575	1.031320962729003	0.036330203496835405	0.20423812682333772	1.2446359310818593	0.42046790984213583	1.0579954705809107	0.18319503449690938	0.00645339	0.0362791	0.22108648090240354	0.0746883							FALSE	TRUE	FALSE	FALSE	FALSE	FALSE	FALSE	FALSE
RRP12	RRP12_+_99161057.23-P1P2|RRP12_-_99161036.23-P1P2	RRP12			FALSE	444.97/552.07	279.21/297.48	308.42/239.47	442.13/564.55	459.18/562.14	215.11/507.1	514.59/770.92	466.19/237.34	426.5/393.2	187.48/196.82	581.3/761.3	390.05/341.15	-0.78776	0.87526	-0.49877	-0.86782	-1.0889	-0.87491	4.491335636947057	3.0251798512898653	1.6596153816298567	5.40716	8.777439590834776	7.447611671622777	0.7978024462631976	0.5373670731465845	0.2948	0.9604811760762217	1.5591492917807002	1.32293					*	*	FALSE	TRUE	FALSE	FALSE	FALSE	FALSE	FALSE	TRUE
OXTR	OXTR_-_8811262.23-P1P2|OXTR_+_8811249.23-P1P2	OXTR			FALSE	571.9/1274.6	542.07/527.18	744.46/835.22	464.29/610.63	556.27/594.22	780.79/469.29	650.11/686.3	333.66/521.55	463.25/408.41	258.52/235.45	485.61/682.71	436.66/249.87	-0.78709	-0.55455	0.11957	-0.6428	-0.81681	-0.76531	7.643782865780265	3.34459	0.24200457272312204	3.2047040670322837	5.3233612520905025	5.143126167637163	1.3577762077851354	0.5941048246871852	0.0429876	0.5692562192848898	0.9455963598719985	0.9135809410962445	*						FALSE	TRUE	FALSE	FALSE	FALSE	FALSE	FALSE	FALSE
ENTPD2	ENTPD2_+_139948431.23-P1P2|ENTPD2_+_139948484.23-P1P2	ENTPD2			FALSE	989.71/803.75	600.96/437.57	738.66/362.12	558.06/551.65	1237.2/1039	557.7/484.82	1142.7/809.74	558.29/534.2	273.51/369.31	5.8588/53.943	424.61/265.13	51.372/115.25	-0.78703	0.011627	-1.1251	-0.83651	-3.3832	-2.0364	7.4485378029152605	0.021623158750628653	13.94	7.00687	103.32623285849326	23.70195515739902	1.323094544830996	0.00384095	2.476179249207477	1.2446409008160535	18.353988212223744	4.210212581361898	*		*		*	*	FALSE	TRUE	FALSE	FALSE	TRUE	FALSE	FALSE	FALSE
EPC1	EPC1_+_32636079.23-P1P2|EPC1_+_32636107.23-P1P2	EPC1			FALSE	392.62/365.34	153.24/285.2	441.84/435.13	455.76/345.24	375.22/221.14	580.28/503.05	335.12/383.52	389.11/279	281.2/225.93	235.08/349.17	332.51/291.64	406.22/410.3	-0.787	-0.13041	0.85904	-0.10488	0.2035	0.3865	3.5639487247977573	0.27247500898698523	2.546024598704119	0.1675166347793973	0.40590592241988277	0.9928926170259426	0.6330693675195869	0.0484001	0.45225403249380125	0.029756222161928175	0.0721017	0.1763689518600328							FALSE	TRUE	FALSE	FALSE	FALSE	FALSE	FALSE	FALSE
FBXO3	FBXO3_-_33774936.23-P2|FBXO3_-_33774877.23-P2	FBXO3			FALSE	722.03/1396.4	639.14/588.13	545.3/589.91	666.03/715.06	947.23/793.41	795.39/958.84	824.08/1217.3	849.66/886.11	467.53/391.03	332.49/532.87	422.22/426.1	370.07/473	-0.78657	0.2824	0.011203	-0.23374	0.011357	-0.0089394	8.622529826417866	0.8621713362434192	0.0226789	0.8416375079047503	0.021714461344576656	0.015499690261420635	1.531632446238096	0.15314874165595962	0.00402848	0.14950128802435483	0.00385717	0.00275323	*						FALSE	TRUE	FALSE	FALSE	FALSE	FALSE	FALSE	FALSE
PPP1R1B	PPP1R1B_-_37783163.23-P1P2|PPP1R1B_-_37783208.23-P1P2	PPP1R1B			FALSE	833.65/1388.3	656.04/633.16	1065.5/1068.8	849.02/880.31	1549.4/811.98	905.61/1174.9	1650/1201.8	1079.9/1105.6	316.24/341.06	315.64/233.27	438.96/605.07	487.08/276.61	-0.7844	-0.30323	-0.18254	-0.38358	-0.25914	-0.45009	8.949504241116145	1.5101680325385507	0.6386310772564031	2.289992703967014	0.6688562516284258	1.86954	1.589713384515308	0.26825333219734565	0.11344096208342788	0.4067747166612598	0.11881	0.33208866312070123	*						FALSE	TRUE	FALSE	FALSE	FALSE	FALSE	FALSE	FALSE
RBM18	RBM18_+_125027078.23-P1P2|RBM18_+_125027047.23-P1P2	RBM18			FALSE	1592.7/1355.8	1001.8/710.94	1859.2/1562.4	980.86/1170.3	2694.8/2899.3	1330.5/1386.3	1922.8/2108.6	1070.5/1138.3	1353.9/1164.4	604.19/740.62	1338.4/988.56	992.24/1123	-0.783	-0.66909	-1.0415	-0.8674	-0.90402	-0.13749	11.498447812533906	8.691734466790066	25.604010001899354	13.564681308255938	16.165522072411655	0.563837	2.042485918354758	1.5439253666173969	4.548077334863289	2.409513963170067	2.8715050704289546	0.10015524464148466	*	*	*	*	*		FALSE	TRUE	FALSE	FALSE	TRUE	FALSE	FALSE	FALSE
RASL10B	RASL10B_+_34058714.23-P1P2|RASL10B_-_34058722.23-P1P2	RASL10B			FALSE	1398.6/2321.9	1018.7/1143.5	1648.5/1220.7	1224.7/1215.7	1826.2/1937.1	1974.5/1499	1646.3/1447.9	1673/1487.3	889.75/966.71	960.11/959.31	912.61/1022.6	1037/1058.5	-0.78247	-0.23335	-0.11554	0.030447	0.048063	0.11461	14.1853	1.2267110119469862	0.455324	0.085366	0.14825869084896598	0.3929955899397163	2.5197635791896573	0.21790245158666252	0.0808799	0.015163686071431239	0.0263354	0.0698084	*						FALSE	TRUE	FALSE	FALSE	FALSE	FALSE	FALSE	FALSE
RPS15	RPS15_-_1438413.23-P1P2|RPS15_-_1438633.23-P1P2	RPS15			FALSE	242.49/129.9	134.7/80.964	102.48/108.05	292.1/301.63	199.42/244.78	88.967/197.17	166.65/176.23	314.86/134.67	330.77/356.27	53.461/84.559	216.49/243.35	318.7/251.71	-0.78244	1.4869	-0.63092	0.38872	-2.299	0.30965	1.9977907270119852	3.6782152170400986	1.3600456014021776	0.5574731979789612	38.41905222731212	0.5907602732512152	0.3548704568014634	0.6533666898321142	0.24158686759061943	0.0990248	6.824431823335688	0.10493760191908147					*		FALSE	TRUE	FALSE	FALSE	FALSE	FALSE	FALSE	TRUE
SRSF7	SRSF7_+_38978481.23-P1P2|SRSF7_-_38978026.23-P1P2	SRSF7			FALSE	1245.5/1169.1	742.21/661.36	617.81/604.51	1498/1211.4	1305.4/1320.9	613.47/736.01	679.41/951.82	631.61/932.24	735.05/1138.3	262.18/263.88	941.32/1207.3	416.69/301.5	-0.78184	1.1471	-0.95961	-0.06078	-1.8284	-1.5783	9.579565635490562	9.16347	11.380677055116823	0.13505602687544085	55.40801210735245	37.99628103617689	1.7016321014316844	1.6277199019729283	2.021566128350045	0.023990197423111218	9.842205342701652	6.749334365082365	*	*	*		*	*	FALSE	TRUE	TRUE	FALSE	TRUE	FALSE	FALSE	FALSE
EXOC4	EXOC4_-_132937863.23-P1P2|EXOC4_+_132937814.23-P1P2	EXOC4			FALSE	762.04/1477.6	627.14/675.92	1526.6/1384.2	718.88/487.15	1193.9/1358.1	1145.9/1192.5	943.11/1241.4	1267.9/1462.7	544.45/808.13	681.08/734.79	903.04/1144.8	799.12/942.31	-0.78044	-1.2698	-0.12597	0.32166	0.065889	-0.23358	8.926318300523716	27.95124754230051	0.4066917756630459	1.3675325845187658	0.17966715510059011	1.1019003895854347	1.5855948323475775	4.96502	0.0722412	0.24291679123213233	0.0319145	0.19573216018814157	*	*					FALSE	TRUE	FALSE	FALSE	FALSE	FALSE	FALSE	FALSE
CLHC1	CLHC1_+_55459181.23-P1P2|CLHC1_+_55459392.23-P1P2	CLHC1			FALSE	245.45/673.85	263.94/270.64	383.83/113.89	317.1/344.01	334.55/617.01	505.92/569.22	287.51/365.67	313.92/345.96	172.65/169.45	132.55/102.78	111.24/266.08	272.08/229.58	-0.77987	0.40812	0.17582	0.014699	-0.53587	0.40908	4.118387127521651	0.8646764918933229	0.3497410583863091	0.019533022160319654	1.258131736926811	0.7633368012965905	0.7315550630344413	0.15359373607795784	0.062125010129267765	0.00346968	0.22348376041739307	0.13559262024138122							FALSE	TRUE	FALSE	FALSE	FALSE	FALSE	FALSE	FALSE
RPL4	RPL4_-_66797132.23-P1P2|RPL4_+_66797200.23-P1P2	RPL4			FALSE	201.5/56.831	29.994/119.63	67.679/96.371	239.25/293.03	241.4/204.26	91.623/151.93	285.68/229.8	53.574/54.312	325.64/299.79	70.305/59.775	244/384.44	176.95/87.592	-0.77986	1.686	-0.86638	-2.2355	-2.248	-1.242	1.5068348305368084	3.8146845419963435	2.317430768228661	19.565974303643753	33.436281660034325	7.606758322550897	0.2676612507040358	0.6776079334377662	0.4116485797073867	3.475532319285862	5.939335079498339	1.351199484612372				*	*	*	FALSE	TRUE	FALSE	FALSE	FALSE	FALSE	FALSE	TRUE
RSL1D1	RSL1D1_-_11945349.23-P1|RSL1D1_+_11945362.23-P1	RSL1D1			FALSE	486.95/811.87	422.09/333.86	326.79/259.91	956.99/992.11	767.49/1099	486/909.54	655.6/986.75	422.95/595.2	1197.4/836.37	486.28/373.96	1209.2/1099.3	911.38/689.67	-0.77924	1.7287	-0.41895	-0.68873	-1.2395	-0.52744	5.518543038582992	10.958173237362457	1.917573699139228	4.242953369518274	25.473531487530522	4.644203786497028	0.9802667829525538	1.9465161640171418	0.3406213901001491	0.7536819447952243	4.5249002476084605	0.824957		*			*		FALSE	TRUE	TRUE	FALSE	FALSE	FALSE	FALSE	TRUE
negative_control	non-targeting_03691|non-targeting_00087	negative_control			FALSE	265.21/267.92	140.15/169.66	221.41/198.58	229.59/243.88	379.15/259.13	239.02/435.53	336.96/302	282.91/194.93	132.48/241.13	186.02/165.47	94.491/178.96	136.04/117.1	-0.77919	0.17215	0.07948	-0.41769	-0.087582	-0.11053	2.629857152948898	0.25392654288583894	0.11186545479646402	0.9488474775526187	0.1260287348121419	0.12485767587044484	0.4671453303747228	0.045105339137643044	0.019870822557725532	0.16854515002060777	0.022386666475215342	0.022178649581372296							TRUE	FALSE	FALSE	FALSE	FALSE	FALSE	FALSE	FALSE
LMNA	LMNA_+_156084532.23-P1P2|LMNA_+_156084543.23-P1P2	LMNA			FALSE	1139.4/1761.8	781.47/909.26	1565.3/1594.5	1296.8/1331.8	2134.5/1671.2	1779.3/1600.3	1633.5/1541.8	1467.2/1290.9	639.32/621.3	631.28/774.89	899.45/962.99	930.41/1107.3	-0.77825	-0.26533	-0.17122	-0.20315	0.15739	0.12965	11.198664904325453	1.601643268620246	0.7868276909531807	0.9069286936239366	0.506082	0.4501755450647585	1.9892350467099993	0.28450221070870246	0.1397653409525115	0.16109905579251896	0.0898961	0.0799653	*						FALSE	TRUE	FALSE	FALSE	FALSE	FALSE	FALSE	FALSE
DEFB113	DEFB113_-_49936942.23-ENST00000398718.1|DEFB113_+_49936867.23-ENST00000398718.1	DEFB113			FALSE	486.95/917.41	315.75/502.62	553.03/627.87	443.83/552.27	620.55/647.39	581.61/614.47	626.3/787.23	463.37/575.12	302.57/262.86	410.85/381.25	245.2/411.9	493.74/401.08	-0.77763	-0.24508	-0.084053	-0.44409	0.48488	0.44433	5.8814376873643965	0.7440524506010601	0.16963591384660828	1.7750010394605475	1.4865959331353593	1.2692580881499793	1.0447282843714114	0.13216711313099533	0.0301327	0.3152960023187944	0.26406618608145027	0.22546015028031166							FALSE	TRUE	FALSE	FALSE	FALSE	FALSE	FALSE	FALSE
SALL3	SALL3_-_76740454.23-P1P2|SALL3_+_76739841.23-P1P2	SALL3			FALSE	2219.4/2313.8	1287.5/1357.3	1689.1/1854.4	2085.6/1788.9	2532.1/2846.2	2210.9/2863.7	2060.2/2253	2567.8/2262.5	940.18/818.99	1526.2/1371.2	1481.9/1404.2	1545/1408.8	-0.77692	0.12877	-0.083812	0.16329	0.71921	0.033392	16.765204411779358	0.5837257190087639	0.36912483882515046	0.7852885789946159	7.141799782037505	0.11427701861320679	2.9780275118587825	0.10368804387295567	0.0655682	0.1394919462688644	1.268608226461668	0.020299192127011378	*						FALSE	TRUE	FALSE	FALSE	FALSE	FALSE	FALSE	FALSE
RPS20	RPS20_+_56987038.23-P1P2|RPS20_+_56986933.23-P1P2	RPS20			FALSE	119.52/113.66	54.534/80.964	49.309/35.044	110.25/73.717	190.23/158.68	140.75/106.69	243.56/114.12	245.31/35.712	252.99/95.585	17.576/51.027	203.33/211.16	175.05/101.42	-0.77434	1.1067	-0.49243	-0.34581	-2.3119	-0.58077	1.3813871645558196	1.1958401147169804	0.7942274179015804	0.5093814450798692	21.397896581395177	1.4113697979760675	0.2453778003258602	0.21241880945450167	0.14107976515464613	0.0904822	3.800939323503339	0.2507036588725499					*		FALSE	TRUE	FALSE	FALSE	FALSE	FALSE	FALSE	TRUE
SKIV2L2	SKIV2L2_+_54603620.23-P1P2|SKIV2L2_-_54603901.23-P1P2	SKIV2L2			FALSE	1250.5/1185.3	715.48/709.58	818.91/884.86	959.83/1148.1	1485.1/1706.7	930.83/814.34	1571.2/1343.9	676.72/665.14	754.71/736.44	273.17/320.74	626.75/597.49	637.4/484.98	-0.77253	0.30681	-0.87026	-1.1182	-1.3252	-0.12511	9.435926021022853	1.26983	11.024577383005608	17.43539310796435	22.19159995089197	0.3345503489857836	1.67612	0.22556203460117633	1.9583116284665845	3.097074099443088	3.941926001181765	0.0594267	*		*	*	*		FALSE	TRUE	FALSE	FALSE	TRUE	FALSE	FALSE	FALSE
CARS	CARS_+_3078579.23-P1P2|CARS_-_3078598.23-P1P2	CARS			FALSE	643.01/608.9	325.57/407.1	580.1/697.96	385.87/379.64	582.51/822.11	816.64/640.12	435.85/628.85	500.02/337.03	143.59/154.24	121.57/74.354	145.92/122.15	138.9/120.78	-0.77129	-0.73796	0.052514	-0.34631	-0.5992	-0.045538	5.246508865010898	4.77466	0.10452220372428538	0.9937907594623425	1.3598267531085302	0.0473335	0.931945	0.8481306274655106	0.018566430247180864	0.17652849020024458	0.24154799325163748	0.00840791							FALSE	TRUE	FALSE	FALSE	FALSE	FALSE	FALSE	FALSE
NUDCD3	NUDCD3_+_44530211.23-P1P2|NUDCD3_+_44530237.23-P1P2	NUDCD3			FALSE	1025.3/1169.1	685.49/599.5	1142.8/651.24	1025.8/842.84	1392/1730.3	480.69/627.97	1333.2/1256.9	458.67/497	276.07/202.03	120.1/106.43	382.75/297.33	346.29/214.83	-0.77111	0.058678	-1.4921	-1.4365	-1.0709	-0.27649	8.566918544224743	0.1527173786035572	33.41740262415852	27.025446860138302	5.3962062958630375	0.6609462642908608	1.5217541337360125	0.027127408879118922	5.935981569045701	4.800569220213133	0.9585359303734323	0.11740484103704192	*		*	*			FALSE	TRUE	FALSE	FALSE	FALSE	FALSE	FALSE	FALSE
RPS11	RPS11_-_49999745.23-P1P2|RPS11_-_49999733.23-P1P2	RPS11			FALSE	173.84/162.37	140.7/55.492	32.872/23.363	140.93/268.45	287.32/173.88	245.66/168.81	161.15/339.27	133.46/110.11	294.02/238.96	133.29/104.97	235.63/267.97	324.41/216.68	-0.77106	2.8205	-0.15342	-1.0327	-1.1549	0.10317	1.8028573350274373	4.596725014188314	0.20291258673466964	3.647412329413952	6.838362519295409	0.15951751278655799	0.3202441563966762	0.8165229137966332	0.0360437	0.6478951283442682	1.2147082265347853	0.028335326550977383							FALSE	TRUE	FALSE	FALSE	FALSE	FALSE	FALSE	FALSE
CAPN1	CAPN1_-_64949451.23-P1P2|CAPN1_+_64949419.23-P1P2	CAPN1			FALSE	185.69/381.58	197.41/134.18	157.59/140.18	150.6/112.42	257.14/337.62	196.52/323.44	181.3/192.54	199.26/258.91	202.57/123.83	120.84/86.746	205.73/143.93	213.1/49.789	-0.77102	-0.17779	-0.19322	0.29207	-0.64789	-0.40877	2.714127772930743	0.22419301724104349	0.3079907638570717	0.40334793386756124	1.646622405111355	0.7391656878276808	0.48211444250621605	0.039823729965461074	0.054708844916935576	0.0716473	0.2924919197894972	0.13129907039047106							FALSE	TRUE	FALSE	FALSE	FALSE	FALSE	FALSE	FALSE
NEDD1	NEDD1_-_97301083.23-P1P2|NEDD1_-_97301092.23-P1P2	NEDD1			FALSE	332.37/755.04	340.84/296.11	228.17/181.06	738.77/409.75	415.89/413.59	559.03/332.89	261.87/551.22	294.19/422.6	447.87/351.93	673.76/669.91	547.81/438.41	877.13/792.94	-0.76978	1.4842	0.10448	-0.1814	0.74703	0.75874	4.635223942722575	6.131496627375764	0.1738409393796814	0.3470481411180883	3.966495827054825	4.208688383894262	0.8233615341639197	1.0891466156156686	0.030879617536683536	0.0616467	0.7045743916097373	0.7475954058318188							FALSE	TRUE	FALSE	FALSE	FALSE	FALSE	FALSE	FALSE
SRP19	SRP19_+_112197015.23-P1P2|SRP19_+_112197012.23-P1P2	SRP19			FALSE	1604.6/1802.3	861.09/1137.1	1528.6/1325.8	1026.3/1062.1	2428.4/2383.6	1306.6/1657	2552.8/2673.8	1044.2/1023.8	1010.3/1388.2	569.03/523.39	1199.7/907.13	710.65/787.41	-0.76915	-0.45037	-0.6989	-1.3368	-1.1331	-0.4914	12.661782633398905	3.6226391012188874	10.096948015437853	41.91399629438162	24.50730943885046	3.793794988236726	2.249130765440854	0.6434946239835445	1.7935354820162626	7.445243793682309	4.3532688273847935	0.6738972917850532	*		*	*	*		FALSE	TRUE	FALSE	FALSE	TRUE	FALSE	FALSE	FALSE
PARM1	PARM1_-_75858348.23-P1P2|PARM1_+_75858379.23-P1P2	PARM1			FALSE	1674.2/3491	1533.5/1498.3	1832.2/1720.1	1746.9/1684.4	2458.6/2584.5	2297.2/2241.1	1853.3/1853.2	1903.3/2051.2	1265/1199.2	1057.5/1156.9	1266.7/999.92	1364.2/1312	-0.76827	-0.049921	-0.15209	0.093417	-0.15405	0.23951	18.495447587513436	0.1802652800065678	0.7943085464204943	0.34198860334288755	0.7625316667504313	1.2172766180939703	3.2853731100980537	0.032020782455554286	0.14109417613081962	0.0607479	0.13544960302725612	0.21622660655895426	*						FALSE	TRUE	FALSE	FALSE	FALSE	FALSE	FALSE	FALSE
SSBP1	SSBP1_+_141438412.23-P1P2|SSBP1_+_141438407.23-P1P2	SSBP1	Matrix	Mitochondrial central dogma > mtDNA maintenance > mtDNA replication | Mitochondrial central dogma > mtDNA maintenance > mtDNA nucleoid	TRUE	1093.9/998.6	717.12/510.8	768.63/1022.1	886.52/785.7	1095.5/1518.5	1072.9/755.59	1303.9/957.25	821.46/851.14	440.18/577.85	852.45/735.52	938.92/788.76	958/922.02	-0.76805	-0.098679	-0.51509	-0.43449	0.64039	0.12177	8.151053837951444	0.2841720799458079	3.507127909716913	2.3900642649044523	3.6881	0.3962171101033022	1.4478834843794914	0.050477897638167304	0.6229762039409726	0.4245505727920062	0.6551221595212747	0.0703806	*						FALSE	TRUE	FALSE	FALSE	FALSE	FALSE	FALSE	FALSE
UBA2	UBA2_+_34919311.23-P1P2|UBA2_+_34919335.23-P1P2	UBA2			FALSE	1782.9/3271.8	1332.3/1635.2	3250.5/3092.6	1628.1/1789.5	4256/2885.8	1938.7/1357.9	3027.1/3276.2	2835.6/2028.9	1246.2/931.95	580.02/583.9	1298.9/1307.7	861.91/929.4	-0.76799	-0.89181	-1.1148	-0.37368	-0.90294	-0.54066	18.11659410735561	25.807683495297262	36.51422180670808	3.9408532805738017	14.18299024805659	5.382685066701706	3.2180768183760904	4.584256152125379	6.486074040235905	0.7000194689843411	2.51935	0.9561341348779774	*	*	*		*		FALSE	TRUE	FALSE	FALSE	TRUE	FALSE	FALSE	FALSE
DAP3	DAP3_-_155658904.23-P1P2|DAP3_-_155658930.23-P1P2	DAP3	Matrix	Mitochondrial central dogma > Translation > Mitochondrial ribosome	TRUE	1763.1/1672.5	1071/948.38	1478.3/1798.9	1267.3/1328.8	2482.2/2209.7	1140.6/1532.1	1756.2/2174.6	1387.3/1077.3	815.39/960.19	1090.5/888.6	1277.4/1438.3	1284.3/1502.9	-0.76601	-0.33593	-0.8114	-0.67303	0.15636	0.037439	12.657676033687117	2.42	13.255018951156423	8.068832094772397	0.6227848437369392	0.12568636626315105	2.2484013041935276	0.4298679782287385	2.3545081907273837	1.4332783171983414	0.1106261727005352	0.022325851054594906	*		*	*			FALSE	TRUE	FALSE	FALSE	FALSE	FALSE	FALSE	FALSE
EPRS	EPRS_-_220219801.23-P1P2|EPRS_-_220219785.23-P1P2	EPRS			FALSE	741.79/901.17	467.35/498.07	423.47/756.37	933.12/955.25	981.34/1324.3	509.9/590.83	1036.5/986.75	500.02/577.35	664.96/584.37	262.91/185.16	740.37/653.36	387.19/302.42	-0.76584	0.67764	-1.0654	-0.90792	-1.4753	-1.013	6.552469875690364	3.4898438842312314	12.60265103382341	8.46066	23.80651364029026	10.221371288241901	1.1639247026848962	0.6199060174912409	2.238627133869722	1.5028793444507276	4.228785455929985	1.8156369679525524			*	*	*	*	FALSE	TRUE	FALSE	FALSE	FALSE	FALSE	FALSE	TRUE
MTRF1L	MTRF1L_+_153323814.23-P1P2|MTRF1L_+_153323797.23-P1P2	MTRF1L	Matrix	Mitochondrial central dogma > Translation > Translation factors	TRUE	1284.1/1437	646.77/954.29	1081.9/1203.2	978.59/939.28	1975.8/1587.7	1216.3/969.64	1765.4/1482.8	1167.3/1066.9	988.04/823.33	880.28/954.21	1023.8/967.73	930.41/993.02	-0.7644	-0.25249	-0.7045	-0.53945	0.018273	-0.05018	10.21166190522667	1.1891158571002733	7.999913149788351	4.5871532114880385	0.051049389754451835	0.14826480091715696	1.8139122762021662	0.21122436984687543	1.4210361453041196	0.8148226606366135	0.00906798	0.0263365	*		*				FALSE	TRUE	FALSE	FALSE	FALSE	FALSE	FALSE	FALSE
PDCL	PDCL_-_125590835.23-P1P2|PDCL_-_125590807.23-P1P2	PDCL			FALSE	1092.4/1120.4	696.4/607.23	837.28/660	801.85/798.61	868.51/1316.7	893.65/839.99	1075/1190.9	867.52/885.37	608.55/708.2	560.98/632.74	801.38/659.04	746.8/654.64	-0.76244	0.096018	-0.33364	-0.36998	-0.1413	-0.05939	8.447368280755924	0.2473293811871922	1.4847356553103952	1.8317677704865793	0.4547423786031113	0.15181088300860132	1.500518247497133	0.043933475761796154	0.2637357422403629	0.3253795588685155	0.0807765	0.026966386755269325	*						FALSE	TRUE	FALSE	FALSE	FALSE	FALSE	FALSE	FALSE
THBS3	THBS3_+_155178893.23-P2|THBS3_+_155178828.23-P2	THBS3			FALSE	1918.7/2395	1291.4/1251.3	1924/2012.1	1808.3/1386.5	3198.5/2541.5	1892.2/1623.3	2298.3/2475	1895.8/1712.7	1357.3/1646.7	968.9/1272.8	1235.6/1806.7	1410.8/1486.3	-0.76211	-0.30088	-0.70701	-0.40341	-0.42196	-0.070456	15.425309105848966	2.29837	11.965893170292356	3.654528245632369	4.44817	0.2808510886818191	2.7400199704018124	0.4082630686299826	2.1255189134500796	0.6491591388358813	0.7901352250047088	0.049887985155868404	*		*				FALSE	TRUE	FALSE	FALSE	FALSE	FALSE	FALSE	FALSE
PARK7	PARK7_+_8021784.23-P1P2|PARK7_-_8021812.23-P1P2	PARK7	MOM	Protein import, sorting and homeostasis > Protein homeostasis | Mitochondrial dynamics and surveillance > Mitophagy | Mitochondrial dynamics and surveillance > Autophagy	TRUE	23.212/129.9	18.542/70.958	9.6684/61.327	20.458/60.203	20.991/62.46	92.951/62.797	34.794/58.227	58.273/29.016	97.437/39.103	23.435/46.653	17.941/26.513	19.027/71.918	-0.76147	0.1794	0.88444	-0.089763	-0.94246	1.0006	0.9951629390616902	0.11604345842597731	0.7164048172454631	0.0479344	1.6303760233593676	0.6983190507064237	0.17677223244744306	0.020612967386248734	0.1272560240235519	0.00851466	0.2896060514972153	0.12404342315073034							FALSE	TRUE	FALSE	FALSE	FALSE	FALSE	FALSE	FALSE
negative_control	non-targeting_02294|non-targeting_00535	negative_control			FALSE	729.44/1355.8	505.53/725.95	867.25/852.74	689.9/675.74	854.08/925.93	1276.1/1206.6	756.32/1032.6	641.94/1224.6	463.25/538.75	564.64/527.04	735.59/492.39	521.33/556.9	-0.75888	-0.33239	0.47958	0.061274	0.12342	-0.18729	7.943323784879339	1.505928932182777	2.191917375668746	0.14182988222131543	0.3224660440830913	0.5679772518409228	1.4109840945543388	0.26750033466895556	0.38935345422191775	0.0251934	0.0572801	0.1008906208685285	*						TRUE	FALSE	FALSE	FALSE	FALSE	FALSE	FALSE	FALSE
TMEM159	TMEM159_+_21170012.23-P1P2|TMEM159_-_21170045.23-P1P2	TMEM159			FALSE	1024.3/1461.4	749.84/719.13	1159.2/1095.1	867.2/847.75	919.68/822.96	1387.6/1158.7	1368/1020.1	921.09/1006.6	480.35/543.1	608.58/569.32	505.94/681.76	592.68/530.16	-0.75801	-0.39415	0.54663	-0.30867	0.20242	-0.08088	9.266289270582496	2.4121431724433284	2.6745253872046693	1.4203764360948852	0.6228941827309465	0.19367076294108007	1.6459843675540204	0.4284724810770231	0.47507981344170985	0.252304	0.11064559474420822	0.034402	*						FALSE	TRUE	FALSE	FALSE	FALSE	FALSE	FALSE	FALSE
CD300E	CD300E_-_72619828.23-P1P2|CD300E_+_72619831.23-P1P2	CD300E			FALSE	552.14/811.87	456.45/349.78	586.87/496.46	652.39/340.94	554.96/883.73	706.43/783.27	481.63/648.26	610.93/614.55	264.96/293.27	411.58/331.68	425.81/436.52	428.1/475.76	-0.75713	-0.12488	0.050204	0.11697	0.41171	0.067724	5.458558054745475	0.28950184180644173	0.10065562270077572	0.23763658285492253	1.1475261060475783	0.13226153094355161	0.9696115635004713	0.0514246	0.017879603866659523	0.042211729972635545	0.2038367222045203	0.023493807068270305							FALSE	TRUE	FALSE	FALSE	FALSE	FALSE	FALSE	FALSE
FLRT1	FLRT1_-_63871144.23-P1P2|FLRT1_-_63871200.23-P1P2	FLRT1			FALSE	356.08/438.41	205.05/264.27	276.52/359.2	294.37/286.88	293.88/365.48	306.74/251.86	298.5/299.67	381.6/340.75	164.96/212.89	249/338.24	205.73/262.29	266.37/248.02	-0.75695	-0.12879	-0.23845	0.27131	0.63341	0.13577	3.4575605074766003	0.22625011333204859	0.42747690215036244	0.4790450911471908	1.6846805347412495	0.21079311113556617	0.6141714745778575	0.0401891	0.0759333	0.0850935	0.2992522404097505	0.037443485259920944							FALSE	TRUE	FALSE	FALSE	FALSE	FALSE	FALSE	FALSE
GSPT1	GSPT1_-_12009772.23-P1P2|GSPT1_-_12009714.23-P1P2	GSPT1			FALSE	377.81/625.14	233.4/359.34	363.53/373.8	401.21/474.25	599.56/798.48	216.44/534.11	536.57/610.99	347.76/406.97	135.9/145.55	270.24/264.61	252.37/353.19	208.34/398.31	-0.75679	0.2471	-0.8956	-0.60323	0.92143	0.0025883	4.197356240533113	0.5499819608437931	5.9252566790589976	2.5619483884378775	2.487942955962661	0.00377299	0.7455824608137361	0.0976941	1.0525119152537612	0.45508259829923037	0.4419369062739453	0.000670202							FALSE	TRUE	FALSE	FALSE	FALSE	FALSE	FALSE	FALSE
GALNT8	GALNT8_-_4829836.23-ENST00000252318.2|GALNT8_+_4829593.23-ENST00000252318.2	GALNT8			FALSE	1116.6/1023	626.59/639.98	971.67/911.15	680.81/824.41	986.59/1259.3	1200.4/1019.6	1010.9/946.38	736.87/950.1	520.52/399.72	638.61/448.31	905.43/828.53	417.64/574.42	-0.75547	-0.32254	-0.016734	-0.21416	0.23969	-0.80434	8.057376925338666	1.5279020716306464	0.038650107586617695	0.7230329618529082	0.7348754468408192	7.929444984164968	1.431243518881019	0.271403	0.00686547	0.12843339093830788	0.13053698867780186	1.4085187831066621	*					*	FALSE	TRUE	FALSE	FALSE	FALSE	FALSE	FALSE	FALSE
MARS2	MARS2_+_198570142.23-P1P2|MARS2_+_198570146.23-P1P2	MARS2	Matrix	Mitochondrial central dogma > Translation > mt-tRNA synthetases	TRUE	949.21/909.29	532.8/568.12	663.25/823.53	650.12/704.62	1040.4/1000.2	958.72/858.9	924.8/813.62	738.75/710.53	395.73/608.27	669.37/589	637.51/517.95	564.14/557.82	-0.75438	-0.134	-0.16676	-0.26211	0.32522	-0.042368	7.096432551633601	0.37681275610294135	0.5165268183787776	0.8990094769300353	1.216210723789355	0.0919549	1.260549579697735	0.0669338	0.0917514	0.15969235387540787	0.21603727021172503	0.0163341							FALSE	TRUE	FALSE	FALSE	FALSE	FALSE	FALSE	FALSE
YAE1D1	YAE1D1_+_39606256.23-P1P2|YAE1D1_-_39606026.23-P1P2	YAE1D1			FALSE	489.92/349.1	252.49/244.26	233.01/201.5	352.34/515.41	516.91/598.44	176.61/102.64	477.96/528.7	183.28/215.02	353/401.89	446.73/604.31	473.65/421.37	946.58/1181.1	-0.75382	0.99457	-1.9902	-1.3333	0.47641	1.2474	3.5906587314032183	3.158984847506237	26.542632903465208	10.490246555618006	1.787972288025376	9.703817627444565	0.6378139046310524	0.5611350481840104	4.71481	1.8633976706459139	0.3176001039653021	1.7237031625028094			*	*		*	FALSE	TRUE	FALSE	FALSE	FALSE	FALSE	TRUE	FALSE
RICTOR	RICTOR_+_39074244.23-P1P2|RICTOR_-_39074440.23-P1P2	RICTOR			FALSE	2597.7/3239.4	1629.5/1832.2	2884.1/2899.9	1762.8/1824.5	2554.4/3430.2	2807.1/2586.8	3790.8/3600	2338.4/1906.9	1560.7/1996.4	926.42/1189.7	2147/2305.7	1215.8/1224.4	-0.75346	-0.68885	-0.14987	-0.79955	-0.74876	-0.8671	19.928228420583245	14.17660402913821	0.8678684398346593	19.055295302207394	15.111977846940645	21.396617426416455	3.539880042107061	2.518210681275007	0.15416072640818262	3.3848196695231483	2.6843624856234753	3.80071	*	*		*	*	*	FALSE	TRUE	FALSE	FALSE	FALSE	FALSE	FALSE	FALSE
negative_control	non-targeting_03706|non-targeting_01081	negative_control			FALSE	700.3/1193.4	591.15/531.73	795.71/1086.4	705.24/938.67	1136.2/1069.4	1228.3/887.94	1025.5/890.48	791.39/1161.4	601.72/521.37	507.52/548.18	581.3/764.14	520.38/762.51	-0.75301	-0.19497	-0.059613	0.027402	-0.089113	-0.068573	7.18996	0.717537	0.15175544469838795	0.0608403	0.23247310059161805	0.17123057712554657	1.277163437539295	0.12745704653948317	0.0269565	0.010807152686012853	0.0412945	0.0304159							TRUE	FALSE	FALSE	FALSE	FALSE	FALSE	FALSE	FALSE
RPL32	RPL32_-_12882840.23-P1P2|RPL32_-_12883061.23-P1P2	RPL32			FALSE	442.01/365.34	308.66/169.66	276.52/178.14	506.34/707.69	539.21/496.31	154.03/225.53	558.54/491.44	94.929/241.8	508.55/430.13	46.138/45.196	364.81/378.76	225.47/140.15	-0.75276	1.413	-1.4431	-1.6349	-3.3332	-1.0201	3.469454541210993	6.0861173015092485	12.112185849117084	16.89506926092226	138.84175816201912	5.998525903308267	0.6162842289957583	1.0810858203172147	2.1515050936136486	3.0010955928718133	24.662662347905897	1.065526833546888			*	*	*		FALSE	TRUE	FALSE	FALSE	FALSE	FALSE	FALSE	TRUE
OR2W1	OR2W1_-_29013022.23-ENST00000377175.1|OR2W1_-_29013016.23-ENST00000377175.1	OR2W1			FALSE	887.48/1096	496.8/680.47	412.84/680.44	933.69/586.67	762.25/764.72	873.74/1010.2	774.63/1014.7	882.56/964.98	411.12/382.34	548.53/473.82	568.14/735.74	429.05/470.23	-0.75161	0.47501	0.30269	0.046126	0.36486	-0.53496	7.463100820461498	1.8401922670305695	0.9706568124808934	0.10335805955254022	1.2252276420371553	2.973957278994862	1.325681394704291	0.32687601437632513	0.17241917373284543	0.018359641633927136	0.21763895844376735	0.5282683335323202	*						FALSE	TRUE	FALSE	FALSE	FALSE	FALSE	FALSE	FALSE
HELLS	HELLS_-_96306053.23-P1P2|HELLS_-_96305626.23-P1P2	HELLS			FALSE	359.04/690.09	350.11/272.91	525.96/414.69	492.13/418.96	913.12/602.66	551.06/573.28	439.51/689.41	530.1/520.06	316.24/249.82	388.14/426.44	253.57/348.46	230.22/282.14	-0.74996	-0.045952	-0.43032	-0.10414	0.52354	-0.23183	4.288943948549653	0.0852127	1.7264894544595428	0.20918021572002612	1.6780289444736987	0.4807628385030166	0.761851	0.0151365	0.3066788192992207	0.037156984314077754	0.29807070880847397	0.0853986							FALSE	TRUE	FALSE	FALSE	FALSE	FALSE	FALSE	FALSE
NDUFC1	NDUFC1_-_140216941.23-P1|NDUFC1_+_140216887.23-P1	NDUFC1	MIM	OXPHOS > Complex I > CI subunits | OXPHOS > OXPHOS subunits	TRUE	3131.6/2995.8	1770.7/1872.2	2162.8/2260.3	2938.6/2679.6	3795.5/2980.4	3712.7/3085.8	2021.7/2411.4	3741.7/2699.3	1544.5/1942.1	2003.7/1674.4	2707.9/2319.9	1699.1/1920.6	-0.74987	0.3449	0.004824	0.53875	0.077119	-0.47386	20.64860958485775	3.0130536875817104	0.017846404313391077	5.369999510099088	0.3719790988156585	7.440967628907524	3.6678423904054815	0.5352130851456499	0.00317008	0.9538807811079932	0.0660752	1.3217498438711461	*					*	FALSE	TRUE	FALSE	FALSE	FALSE	FALSE	FALSE	FALSE
HNRNPU	HNRNPU_+_245027773.23-P1P2|HNRNPU_-_245027750.23-P1P2	HNRNPU			FALSE	939.83/966.12	477.72/655.45	486.32/563.63	1027.5/864.34	1300.1/1229.8	952.08/765.72	1389.9/1085.4	635.37/845.93	373.51/501.82	311.25/124.65	370.79/668.51	291.11/313.49	-0.74912	0.84822	-0.558	-0.73995	-1.0025	-0.77957	7.16082	4.704542861927437	3.94405	6.685269266155217	7.893911141617558	4.820333331309502	1.2719863621191465	0.8356747540575794	0.7005870572496744	1.1875140505179917	1.4022068552524514	0.8562427826339895					*		FALSE	TRUE	FALSE	FALSE	FALSE	FALSE	FALSE	TRUE
SOCS7	SOCS7_-_36507809.23-P1P2|SOCS7_+_36507797.23-P1P2	SOCS7			FALSE	571.4/933.65	385.55/509.44	630.38/473.09	648.41/602.64	724.2/681.15	853.82/557.07	761.81/624.19	574.27/623.48	278.64/280.24	372.03/395.1	358.82/447.88	365.31/369.73	-0.74856	0.18079	0.0056644	-0.21028	0.45555	-0.13386	5.819100313233769	0.4608736966546094	0.010283280051895296	0.5721407786879337	1.3388122395886766	0.28444788881536753	1.033655206428645	0.0818657	0.00182663	0.10163019416523397	0.23781515481594967	0.0505269							FALSE	TRUE	FALSE	FALSE	FALSE	FALSE	FALSE	FALSE
TSEN2	TSEN2_-_12526016.23-P1P2|TSEN2_-_12525993.23-P1P2	TSEN2			FALSE	2123.6/1209.7	955.43/1028	1719/1565.3	947.33/1212.7	1988.9/2347.3	1330.5/1065.5	1997.9/1818.2	1298/1358.6	1030.8/1355.6	1070/942.55	1308.5/1311.4	1376.6/1517.6	-0.74839	-0.60412	-0.85525	-0.52224	-0.24559	0.14353	11.772936407657173	6.920565489366257	13.774742423075901	4.897875144265474	1.4977641209442274	0.6421985094971318	2.091243724575971	1.2293100590215689	2.446827422865556	0.8700166470397253	0.26605000743760665	0.11407465023292146	*		*				FALSE	TRUE	FALSE	FALSE	FALSE	FALSE	FALSE	FALSE
NMT2	NMT2_+_15210668.23-P1P2|NMT2_+_15210685.23-P1P2	NMT2			FALSE	856.36/1185.3	649.5/566.75	561.73/525.66	862.09/748.85	924.93/907.36	888.34/733.98	730.68/930.08	726.53/587.76	301.71/493.13	402.06/671.37	484.41/770.77	476.62/455.48	-0.74637	0.56616	-0.17538	-0.33709	0.43255	-0.42855	7.555611653720552	2.4323855572691553	0.5183424274290148	1.2766017998462764	1.5944316820711555	1.9873314661036698	1.3421142278403353	0.4320681651758457	0.0920739	0.2267646244121848	0.28322120615785706	0.3530125631561711	*						FALSE	TRUE	FALSE	FALSE	FALSE	FALSE	FALSE	FALSE
NOP2	NOP2_+_6677426.23-P1P2|NOP2_+_6677431.23-P1P2	NOP2			FALSE	73.586/89.306	43.082/53.218	45.441/81.769	161.96/223.61	192.86/162.06	54.443/160.71	69.589/112.57	118.43/235.11	223.08/115.14	79.826/37.906	310.98/247.14	156.97/98.656	-0.74626	1.5847	-0.7169	0.94901	-1.5066	-1.1205	1.0079504323372643	2.8305313021730596	1.433303304883536	1.3404355593230963	7.970007824622153	5.623094709076186	0.17904369337610387	0.5027913697924421	0.25459973943307634	0.23810350744863507	1.4157240191344291	0.9988384474245219					*		FALSE	TRUE	FALSE	FALSE	FALSE	FALSE	FALSE	TRUE
GRK7	GRK7_-_141497062.23-P1P2|GRK7_+_141497034.23-P1P2	GRK7			FALSE	89.39/121.78	76.893/48.215	209.8/131.42	72.172/89.075	95.773/135.89	81/77.652	82.408/122.66	87.41/43.152	17.094/28.241	32.956/37.906	45.451/45.451	16.173/33.193	-0.74596	-1.0721	-0.54051	-0.64347	0.62225	-0.85491	1.2117043299168169	3.4912548705304522	0.7040152985905234	0.8865580460346785	0.4283726788258826	0.8820330645082329	0.21523679294929088	0.6201566530286747	0.12505525590245614	0.15748058819348587	0.0760925	0.1566768091791996							FALSE	TRUE	FALSE	FALSE	FALSE	FALSE	FALSE	FALSE
PLAUR	PLAUR_-_44174281.23-P1P2|PLAUR_+_44174267.23-P1P2	PLAUR			FALSE	785.25/1623.7	686.58/749.15	1233.7/984.15	907.55/954.64	1256.9/1615.5	1400.9/1206	1140.9/900.58	1064/1052	488.89/616.96	533.88/626.18	681.77/632.53	748.7/712.72	-0.74583	-0.2519	-0.13982	0.05167	0.068919	0.15287	8.737098237345862	1.1615917215058131	0.5000106656658161	0.12498506382386504	0.16973219906635822	0.44917261154716115	1.5519833988035054	0.206335	0.0888176	0.022201277687815074	0.0301498	0.0797872	*						FALSE	TRUE	FALSE	FALSE	FALSE	FALSE	FALSE	FALSE
UNC79	UNC79_-_93799756.23-ENST00000256339.4|UNC79_+_93799903.23-ENST00000256339.4	UNC79			FALSE	558.56/186.73	267.76/176.48	562.7/487.7	365.41/519.71	780.61/707.32	501.93/293.05	653.77/562.86	340.24/355.63	317.95/334.55	268.04/262.43	436.57/298.27	430.96/550.45	-0.74384	-0.24648	-0.90262	-0.80422	-0.2977	0.41643	3.180949861534528	0.6977123730237879	6.324010975827372	4.488638105341815	0.8107905104176939	1.2468307519834736	0.5650367253999862	0.12393565811635647	1.1233432178183618	0.7973232798219656	0.14402189123810694	0.22147635011413935							FALSE	TRUE	FALSE	FALSE	FALSE	FALSE	FALSE	FALSE
MTA3	MTA3_+_42795764.23-P1P2|MTA3_-_42795917.23-P1P2	MTA3			FALSE	1046/860.58	579.69/558.56	824.71/858.58	743.32/805.36	1348.7/1237.4	888.34/870.38	1237.9/1071.4	852.48/883.88	676.93/753.82	476.03/349.17	694.92/759.41	524.19/460.09	-0.74315	-0.1201	-0.55571	-0.41099	-0.79248	-0.56228	7.0560506529577385	0.35120103672866754	3.982465840562802	2.2095248297088337	7.633035679684082	3.5446069036697025	1.2533764846203308	0.0623843	0.7074111682110471	0.39248109175363366	1.3558671695722155	0.6296336518531362					*		FALSE	TRUE	FALSE	FALSE	FALSE	FALSE	FALSE	FALSE
DNTTIP2	DNTTIP2_-_94344536.23-P1P2|DNTTIP2_+_94344679.23-P1P2	DNTTIP2			FALSE	386.2/495.24	214.32/311.58	351.93/195.66	614.32/594.65	363.41/251.53	377.11/220.13	382.74/410.69	266.93/365.31	496.59/364.96	24.9/80.915	187.78/408.11	240.69/163.2	-0.74289	1.1397	-0.041993	-0.32672	-3.0017	-0.55882	3.644663438487619	4.77588	0.055374231654441546	0.7577568167506975	94.86844549023876	1.736979716895954	0.6474068388725355	0.8483467375625497	0.0098362	0.13460143951460518	16.851619207142203	0.3085422197907949					*		FALSE	TRUE	FALSE	FALSE	FALSE	FALSE	FALSE	TRUE
ALDH18A1	ALDH18A1_+_97416133.23-P1P2|ALDH18A1_+_97416448.23-P1P2	ALDH18A1	Matrix	Metabolism > Amino acid metabolism > Proline metabolism	TRUE	1635.7/3052.6	1389/1413.2	1643.6/2680.9	1987.3/2039.5	1928.6/2490	2371.6/2474.7	2616.9/2417.6	2082.8/2508.8	1173.5/1246.9	1277.9/1550.5	1788.1/1825.6	1639.2/1719.6	-0.74209	-0.10284	0.13326	-0.1328	0.22455	-0.10553	15.80465394165158	0.49176664502798895	0.5994792791216211	0.6575970602847271	1.2963389839282062	0.5235016805814233	2.807403542337745	0.0873532	0.10648637154457341	0.11680991708454386	0.2302705689720561	0.0929904	*						FALSE	TRUE	FALSE	FALSE	FALSE	FALSE	FALSE	FALSE
NDUFB9	NDUFB9_+_125551406.23-P1P2|NDUFB9_+_125551422.23-P1P2	NDUFB9	MIM	OXPHOS > Complex I > CI subunits | OXPHOS > OXPHOS subunits	TRUE	859.82/1104.1	534.98/638.62	831.48/1051.3	860.95/879.08	1180.8/1234	1168.5/1432.2	890/1065.9	1230.3/1070.6	430.77/845.06	837.07/666.27	887.49/794.44	717.31/763.43	-0.74185	-0.11364	0.10693	0.23414	0.2364	-0.18357	7.218560590790281	0.3484797017657796	0.316782	0.7982479372217484	0.8959911490007569	0.6787745145828242	1.282243359961006	0.061901	0.0562704	0.1417939358174868	0.15915620391908003	0.12057169892637776							FALSE	TRUE	FALSE	FALSE	FALSE	FALSE	FALSE	FALSE
MED24	MED24_+_38210612.23-P1P2|MED24_-_38210631.23-P1P2	MED24			FALSE	799.08/1039.2	584.06/514.44	899.16/692.12	871.18/655.47	816.04/1107.4	698.46/758.97	662.92/1260	610.93/697.13	560.69/653.89	171.37/201.92	489.2/500.91	227.37/302.42	-0.74176	-0.059738	-0.39979	-0.55519	-1.6967	-0.89963	6.809836448369295	0.14756270595337312	1.8146561984178116	3.2429761661316507	31.546727538553835	6.037796457224492	1.2096410992909614	0.0262118	0.32234000556869763	0.5760545476115293	5.603690847510247	1.0725025188469897					*		FALSE	TRUE	FALSE	FALSE	FALSE	FALSE	FALSE	TRUE
MOB4	MOB4_-_198380805.23-P1P2|MOB4_+_198380762.23-P1P2	MOB4			FALSE	1790.3/1802.3	1181.7/967.02	1789.6/1679.2	1499.7/1460.2	2230.3/2348.2	1556.3/1597.6	2644.4/2667.6	1035.8/1135.4	894.88/951.5	808.51/655.34	1172.2/1194	521.33/582.72	-0.74098	-0.22874	-0.53746	-1.29	-0.33453	-1.0984	12.360294426582817	1.3516887888934839	5.889040118875122	39.30538602752915	2.0330748965940293	19.347106085678803	2.195576979137571	0.2401024348959098	1.04608	6.981872578420196	0.3611380348856644	3.4366544411185567	*			*		*	FALSE	TRUE	FALSE	FALSE	FALSE	FALSE	FALSE	FALSE
HNRNPA2B1	HNRNPA2B1_+_26240367.23-P1P2|HNRNPA2B1_+_26239914.23-P1P2	HNRNPA2B1			FALSE	1959.7/2354.4	1261.9/1320.4	2308.8/2149.4	1548.6/1506.9	3712.8/3403.2	1774/1576	3060.1/2785.6	1553.6/1863.7	2082.9/2029	823.89/834.66	2017.8/1842.7	1188.2/1026.2	-0.73992	-0.54475	-1.0864	-0.77413	-1.3089	-0.80128	14.561695035467903	7.276585378532632	34.46615171170866	14.685753464711578	54.24993152211524	16.06070044612832	2.5866149537939545	1.2925503869451254	6.122272386565751	2.60865	9.63649	2.8528854533194714	*		*	*	*	*	FALSE	TRUE	FALSE	FALSE	TRUE	FALSE	FALSE	FALSE
OSTC	OSTC_+_109572000.23-P1P2|OSTC_-_109572201.23-P1P2	OSTC			FALSE	1919.2/2557.4	1259.2/1422.3	2080.6/1574.1	1565.6/1541.3	2448.1/2343.1	2459.2/1901.5	2219.5/1951.8	1815.9/1952.3	1245.3/921.09	1012.8/995.76	1373.1/1308.6	1223.4/1489.1	-0.7389	-0.23412	-0.13578	-0.14656	-0.10901	0.016449	15.022569070642978	1.452483733648976	0.6552541462748125	0.673193	0.4385765942561542	0.051239933007847016	2.668480675352853	0.25800678674068894	0.11639374187975227	0.11958028654947848	0.077905	0.00910182	*						FALSE	TRUE	FALSE	FALSE	FALSE	FALSE	FALSE	FALSE
RPP30	RPP30_+_92631924.23-P1P2|RPP30_-_92631746.23-P1P2	RPP30			FALSE	756.6/828.11	447.72/502.16	502.75/411.77	856.97/908.57	1032.5/1001.9	641.36/808.26	943.11/938.62	464.31/533.45	579.49/508.34	397.66/365.94	814.53/985.72	741.09/632.51	-0.73718	0.9475	-0.48836	-0.91394	-0.50944	-0.38974	5.9148521878730955	5.134653172756639	2.6428659069135656	8.085614526356906	2.7376201119226367	2.247982299780978	1.05066	0.9120758707587597	0.4694560941596584	1.4362594047978128	0.48628742066487285	0.3993123477943214				*			FALSE	TRUE	FALSE	FALSE	FALSE	FALSE	FALSE	FALSE
OCIAD1	OCIAD1_+_48833107.23-P1P2|OCIAD1_-_48833090.23-P1P2	OCIAD1	MOM	0	TRUE	1550.2/2167.7	1152.3/1077.6	1802.2/1544.9	1185.4/1377.9	2395.6/1975.1	1856.4/1660.4	1357/1767.8	1822.4/1496.2	1199.2/977.57	1007/753.02	1096.8/1066.2	1189.2/1302.8	-0.73704	-0.3846	-0.31346	0.086798	-0.30628	0.20408	12.620024064867378	3.097719640680633	2.20176	0.28451477795829805	1.9929780744213192	0.9285230323010824	2.241713130505526	0.5502524208706103	0.3911012653956775	0.0505388	0.3540155783599007	0.1649348894096595	*						FALSE	TRUE	FALSE	FALSE	FALSE	FALSE	FALSE	FALSE
NQO2	NQO2_+_3000154.23-P1P2|NQO2_-_3000151.23-P1P2	NQO2			FALSE	981.81/1956.6	853.45/908.8	1000.7/1270.3	1062.7/947.27	1116.5/1228.1	1880.3/1324.8	1126.2/1048.1	1263.2/1063.9	487.18/640.85	627.62/645.13	754.73/702.6	661.18/761.59	-0.73696	-0.17601	0.4507	0.097904	0.17385	-0.034572	10.200783552413787	0.697366	2.425690872709442	0.2712891880045562	0.5391171849941726	0.0831146	1.811979938655616	0.12387414561867949	0.430879	0.0481895	0.0957642	0.014763767240367903	*						FALSE	TRUE	FALSE	FALSE	FALSE	FALSE	FALSE	FALSE
PJA1	PJA1_-_68384865.23-P1P2|PJA1_+_68384833.23-P1P2	PJA1			FALSE	468.68/673.85	376.83/307.94	476.65/420.53	660.35/599.57	757/704.79	937.47/799.48	291.17/655.25	637.25/520.8	170.94/175.96	140.61/94.765	132.77/165.71	107.5/224.05	-0.73686	0.48894	0.24852	0.29059	-0.55566	0.15068	4.464895846198607	1.6766241280661385	0.7128031215337702	0.6897316333675524	1.3449576586687981	0.18551933327898282	0.7931059079853015	0.297821	0.12661624960414614	0.12251802778644812	0.23890677449698652	0.0329541							FALSE	TRUE	FALSE	FALSE	FALSE	FALSE	FALSE	FALSE
POLG2	POLG2_+_62493131.23-P1P2|POLG2_+_62493140.23-P1P2	POLG2	Matrix	Mitochondrial central dogma > mtDNA maintenance > mtDNA replication | Mitochondrial central dogma > mtDNA maintenance > mtDNA nucleoid	TRUE	1695/1575	811.46/1149.9	1363.2/1255.7	1190.6/1385.9	2194.9/2081.4	1019.8/1138.4	1629.8/1609.4	1221.9/927.78	794.03/825.51	804.12/935.99	1064.5/927.01	1022.7/1130.4	-0.73685	-0.023608	-0.98585	-0.59111	0.10347	0.11242	11.229118545662214	0.0675415	18.15115224072338	5.415781887882595	0.3425903508546194	0.39019223067129766	1.9946445710742495	0.011997486567190359	3.224215429597281	0.9620131711015087	0.0608548	0.0693104	*		*				FALSE	TRUE	FALSE	FALSE	FALSE	FALSE	FALSE	FALSE
IFT140	IFT140_+_1662011.23-P2|IFT140_+_1661970.23-P2	IFT140			FALSE	965.02/1014.8	635.86/553.11	634.24/791.41	799.01/710.76	1180.8/1010.3	1565.6/1035.1	1082.3/941.72	906.99/1026	761.55/643.03	563.18/598.48	599.24/545.41	723.97/422.29	-0.73471	0.082588	0.24704	-0.066326	-0.27352	0.0020175	7.139242876918458	0.20157726359655787	0.9151735833025667	0.16619015427334557	1.2096866816455334	0.00398332	1.2681540397066065	0.0358065	0.16256360747301918	0.0295206	0.21487839516817495	0.000707563							FALSE	TRUE	FALSE	FALSE	FALSE	FALSE	FALSE	FALSE
AURKAIP1	AURKAIP1_+_1310516.23-P1P2|AURKAIP1_-_1310395.23-P1P2	AURKAIP1	Matrix	Mitochondrial central dogma > Translation > Mitochondrial ribosome	TRUE	1155.2/811.87	543.16/641.35	922.36/738.85	899.59/826.25	1554.7/1558.1	1084.9/1073	1368/970.45	1306.4/934.47	349.58/571.34	150.13/124.65	625.55/577.61	333.92/332.85	-0.73076	0.055006	-0.52823	-0.061389	-1.7374	-0.84964	7.027214172445893	0.1365760145828223	4.200866306697937	0.16347967309945094	25.93580416413536	6.4077121840478695	1.2482542188727614	0.024260195038355848	0.7462059589441822	0.0290391	4.607014411867773	1.1382111845149878					*		FALSE	TRUE	FALSE	FALSE	FALSE	FALSE	FALSE	TRUE
GRSF1	GRSF1_-_71705573.23-P1P2|GRSF1_-_71705116.23-P1P2	GRSF1	Matrix	Mitochondrial central dogma > mtRNA metabolism > mtRNA granules | Mitochondrial central dogma > mtRNA metabolism > Polycistronic mtRNA processing | Mitochondrial central dogma > mtRNA metabolism > mtRNA stability and decay | Mitochondrial central dogma > Translation > Mitochondrial ribosome assembly	TRUE	1461.4/1672.5	934.71/955.65	1050/1355	1222.4/1399.4	3064.7/2142.2	1690.4/1632.7	2076.7/2064.3	1670.2/1395	859.84/1081.8	1316.8/1049	1666.1/1565.2	1219.6/1216.1	-0.72865	0.1244	-0.64759	-0.43376	0.28471	-0.40748	10.576442856687708	0.4440354152585779	9.3024	3.731679498781462	1.5946877972415807	3.8870265406668456	1.878708844294693	0.0788747	1.6523980271908645	0.6628636275381455	0.28326670026607054	0.6904581473100312	*		*				FALSE	TRUE	FALSE	FALSE	FALSE	FALSE	FALSE	FALSE
LIPT1	LIPT1_+_99771478.23-P1P2|LIPT1_-_99771495.23-P1P2	LIPT1	Matrix	Metabolism > Lipid metabolism > Lipoate insertion	TRUE	166.93/162.37	104.7/93.246	106.35/81.769	107.97/168.94	196.79/324.96	185.9/259.29	113.54/163.04	247.19/209.07	50.428/82.551	120.84/153.81	112.43/201.69	83.718/130.93	-0.7285	0.55288	-0.228	0.71809	1.0353	-0.54514	1.6171008484931628	0.7235381958267558	0.35294972513146144	1.1590787998012282	1.7196265338498806	1.049547516565141	0.2872479629821407	0.12852313637994334	0.062695	0.20588884390786652	0.3054597487835688	0.18643264362097453							FALSE	TRUE	FALSE	FALSE	FALSE	FALSE	FALSE	FALSE
GNRH2	GNRH2_+_3024306.23-P1P2|GNRH2_-_3024335.23-P1P2	GNRH2			FALSE	96.798/129.9	71.439/64.59	46.408/119.73	8.5243/73.103	62.974/107.2	49.131/135.05	53.107/72.201	85.53/147.31	31.624/19.551	43.941/26.972	22.726/16.097	22.832/13.83	-0.72847	-1.0076	0.11286	0.88337	0.4554	-0.078443	1.2287139108785372	1.8601209135987635	0.0871989	0.948307	0.3091396917279562	0.00754369	0.21825822942122566	0.3304159686945972	0.015489269579560618	0.16844920783902542	0.054912930636655845	0.00134							FALSE	TRUE	FALSE	FALSE	FALSE	FALSE	FALSE	FALSE
MRPL38	MRPL38_-_73900966.23-P1P2|MRPL38_+_73900952.23-P1P2	MRPL38	Matrix	Mitochondrial central dogma > Translation > Mitochondrial ribosome	TRUE	1770.5/1412.7	942.89/979.76	1401.9/1109.7	1222.9/1410.5	2589.8/2355.8	1628/1345.1	1452.2/1916.1	1430.5/1308	822.23/766.85	1054.6/1120.4	1630.3/1176	1082.6/1380.3	-0.72677	0.068249	-0.73381	-0.29844	0.45233	-0.18818	10.673500285274963	0.21625359519478643	11.360772570929736	1.7044988738303768	2.9058084750904682	0.9977907270119852	1.8959492957358957	0.0384134	2.0180304660304818	0.30277260065094747	0.5161629629121469	0.1772390102223571	*		*				FALSE	TRUE	FALSE	FALSE	FALSE	FALSE	FALSE	FALSE
CCDC86	CCDC86_-_60609589.23-P1P2|CCDC86_-_60609614.23-P1P2	CCDC86			FALSE	236.07/600.78	227.95/277.01	101.52/198.58	552.37/489.61	375.22/475.2	435.54/254.56	166.65/351.69	380.66/417.39	563.25/664.75	201.4/195.36	653.06/574.77	390.05/378.03	-0.72655	1.789	-0.30058	0.62063	-1.6251	-0.67538	3.3565473235138126	6.807126028457478	0.6824380633787537	1.4119749303671667	28.94796049299853	4.2701794024807045	0.596228	1.2091596434811887	0.12122246039861186	0.25081114941455274	5.142068097886148	0.7585181444149514					*		FALSE	TRUE	FALSE	FALSE	FALSE	FALSE	FALSE	TRUE
KXD1	KXD1_-_18668945.23-P1P2|KXD1_-_18669142.23-P1P2	KXD1			FALSE	978.35/941.77	569.88/589.95	961.03/972.47	831.97/708.3	1237.2/1168.2	1180.5/1223.5	792.95/939.39	1264.2/799.81	380.35/421.44	334.68/455.6	679.37/589.92	550.82/551.37	-0.7263	-0.32766	-0.00080582	0.25242	-0.020799	-0.2033	6.801617869991706	1.595765133346577	0.00184096	0.8230699155494945	0.0392772	0.649655	1.2081812213249266	0.28345806903685294	0.000327013	0.14620309973479959	0.00697686	0.11539916661994329							FALSE	TRUE	FALSE	FALSE	FALSE	FALSE	FALSE	FALSE
SLC35A4	SLC35A4_-_139944434.23-P1P2|SLC35A4_-_139944450.23-P1P2	SLC35A4			FALSE	907.23/1193.4	620.59/649.08	1223/902.38	870.04/1035.1	1325.1/1235.7	1432.8/800.16	981.57/1378.8	1113.8/934.47	282.91/517.03	124.5/86.017	562.16/383.49	138.9/193.62	-0.7255	-0.15769	-0.19748	-0.20445	-1.9159	-1.5023	7.34525	0.5751020368155992	0.7504103422270572	0.7597503684812006	28.542708660871494	16.118227447851112	1.304746684315773	0.10215620673014535	0.13329647461771438	0.13495555699232473	5.07008	2.8631	*				*	*	FALSE	TRUE	FALSE	FALSE	FALSE	FALSE	FALSE	TRUE
PPARA	PPARA_+_46546501.23-P1P2|PPARA_-_46546638.23-P1P2	PPARA			FALSE	1715.2/3280	1414.1/1607.9	1511.2/1652.9	1939.6/1764.3	2082.1/2016.5	2129.9/2172.9	1664.6/1926.9	2236.9/2253.6	1188/979.74	1351.9/1101.5	1675.7/1422.2	1232/1362.7	-0.72466	0.22711	0.070142	0.32211	0.17839	-0.25555	15.991016796184528	1.221624422080331	0.252837	1.9315914802218384	0.8542443763627928	1.7171513971653551	2.840507445777044	0.21699891327049392	0.0449118	0.34311138883168235	0.15174066430538943	0.3050200866738155	*						FALSE	TRUE	FALSE	FALSE	FALSE	FALSE	FALSE	FALSE
FTSJ2	FTSJ2_+_2281746.23-P1P2|FTSJ2_+_2281800.23-P1P2	FTSJ2	Matrix	Mitochondrial central dogma > mtRNA metabolism > mtRNA granules | Mitochondrial central dogma > mtRNA metabolism > mt-rRNA modifications | Mitochondrial central dogma > Translation > Mitochondrial ribosome assembly	TRUE	1487.5/1932.2	1020.3/1048.4	1101.2/1051.3	1362.7/1286.4	2070.3/1981	1843.1/1334.3	1941.2/1623.4	1364.7/1270.8	876.08/784.23	955.71/1031.5	1376.7/1214.9	1194.9/1271.5	-0.72458	0.29921	-0.35035	-0.43536	0.259	-0.071387	11.320772033890101	1.432103563114838	2.508582271783106	3.3544598386494866	1.2310069138008837	0.2599611780306194	2.01093	0.25438662756718117	0.44560309779953394	0.5958575536308238	0.2186655388473322	0.046177280107987516	*						FALSE	TRUE	FALSE	FALSE	FALSE	FALSE	FALSE	FALSE
TMTC3	TMTC3_-_88536106.23-P1P2|TMTC3_-_88536103.23-P1P2	TMTC3			FALSE	782.28/1518.2	708.39/683.19	828.58/1232.4	781.96/930.07	936.74/1050	1071.6/1270.1	792.95/798.1	965.27/857.84	450.43/336.72	637.14/486.95	721.24/644.84	507.06/627.9	-0.72438	-0.26733	0.23694	0.19619	0.51295	-0.26696	7.935879094170378	1.2114993156294431	0.8093602021553159	0.5520826175530433	2.0778404792684726	1.0100965460041178	1.409661683374372	0.21520037596485528	0.1437678235124067	0.0980672	0.36908981009308234	0.17942491065127025	*						FALSE	TRUE	FALSE	FALSE	FALSE	FALSE	FALSE	FALSE
FUNDC2	FUNDC2_-_154255407.23-P1P2|FUNDC2_-_154255413.23-P1P2	FUNDC2	MOM	Mitochondrial dynamics and surveillance > Organelle contact sites | Signaling	TRUE	641.53/1185.3	490.26/615.42	1066.4/636.63	455.2/495.75	846.21/996.83	363.84/232.28	930.29/821.39	274.45/211.3	466.67/473.58	147.93/113.72	704.49/618.32	194.07/180.72	-0.7234	-0.83935	-1.6252	-1.8462	-1.8375	-1.814	6.4634541824515646	7.658466558559593	25.626720106722505	34.34044507028903	29.983844488048547	33.03240054796013	1.1481127163266462	1.3603844933746505	4.552111363634988	6.099942934005781	5.326073670415027	5.867593093314622		*	*	*	*	*	FALSE	TRUE	FALSE	FALSE	FALSE	FALSE	FALSE	TRUE
PRR16	PRR16_-_119800123.23-P1|PRR16_+_119800068.23-P1	PRR16			FALSE	1176.4/1851.1	968.52/864.68	1122.5/1477.7	1124.6/1537	1898.4/2097.5	1815.2/1819.1	1448.5/1413.8	1566.8/1421.1	877.79/871.13	873.69/765.41	942.51/822.85	942.77/1026.2	-0.72312	0.033677	-0.13677	0.061892	-0.093445	0.15732	10.104605081714785	0.0986507	0.5920315535978405	0.18170810920000408	0.31712419043200984	0.5626617370802057	1.7948956177755861	0.017523462032424136	0.10516342128606013	0.0322771	0.056331228691665895	0.0999464	*						FALSE	TRUE	FALSE	FALSE	FALSE	FALSE	FALSE	FALSE
PLEKHA2	PLEKHA2_-_38759503.23-P1P2|PLEKHA2_+_38759517.23-P1P2	PLEKHA2			FALSE	1349.2/2922.7	1359.5/1229	1623.3/1927.4	1922.5/1333.1	2083.4/2074.7	1843.1/1838.7	2239.7/1964.2	1752/1554.2	745.31/868.95	839.27/971.7	1129.1/1192.1	1368/1156.2	-0.72232	-0.12514	-0.17543	-0.34636	0.1657	0.12085	13.771830710460149	0.5701347212654393	0.8624876468778705	2.5534162373057008	0.6343248595440822	0.4712889315831488	2.4463102111415975	0.10127385528335554	0.15320492837152555	0.45356701995119025	0.11267604240190376	0.0837157	*						FALSE	TRUE	FALSE	FALSE	FALSE	FALSE	FALSE	FALSE
MRGPRX1	MRGPRX1_+_18960840.23-P1P2|MRGPRX1_-_18960668.23-P1P2	MRGPRX1			FALSE	510.66/633.26	408.46/284.29	385.77/435.13	608.63/510.49	715.01/593.37	586.92/649.58	635.46/665.34	487.8/437.48	317.1/523.54	298.07/352.09	460.49/367.4	383.39/316.25	-0.72195	0.44616	-0.081405	-0.49054	-0.36971	-0.24218	4.307258804214647	1.3692061293227022	0.16613284982679125	1.9730991911097449	1.3361766227152363	0.6255082750561838	0.7651046121832393	0.2432140654165705	0.0295104	0.3504844635608885	0.23734698637809218	0.11110993974543144							FALSE	TRUE	FALSE	FALSE	FALSE	FALSE	FALSE	FALSE
GALE	GALE_+_24127243.23-P1P2|GALE_+_24127219.23-P1P2	GALE			FALSE	1074.7/1875.4	866.54/921.54	1313/957.87	1218.4/1304.2	1863/1060.1	1289.4/1333.6	1296.5/1155.2	1277.3/1258.1	606.84/766.85	779.95/761.03	842.04/855.05	762.97/780.03	-0.7217	0.15156	-0.1562	0.048364	0.16556	-0.13715	9.835587655895232	0.5573948210351989	0.5870357280033373	0.12699345953267602	0.5715898080026655	0.4597957001579402	1.7471096632722714	0.0990108	0.10427600555885158	0.022558	0.1015323244453871	0.0816742	*						FALSE	TRUE	FALSE	FALSE	FALSE	FALSE	FALSE	FALSE
CYCS	CYCS_+_25164869.23-P1P2|CYCS_+_25164679.23-P1P2	CYCS	IMS	Metabolism > Metals and cofactors > Heme-containing proteins | Metabolism > Electron carriers > Cytochromes | OXPHOS > OXPHOS subunits | OXPHOS > Cytochrome C | Mitochondrial dynamics and surveillance > Apoptosis	TRUE	1388.3/1769.9	892.17/1024.3	1172.8/1229.5	1508.2/1070.1	1840.7/1716	1497.8/1520	1300.2/1448.7	1240.7/1349.6	824.79/994.95	1072.9/839.76	1487.9/1177	934.21/1197.7	-0.72	0.10199	-0.23688	-0.08568	0.07176	-0.32167	10.409381051793423	0.3443238342676472	1.2173554120690822	0.2638426247268679	0.23392936895216787	2.2227762341800843	1.8490334142232048	0.0611627	0.21624060284673513	0.046866747099461835	0.0415532	0.39483495789906675	*						FALSE	TRUE	FALSE	FALSE	FALSE	FALSE	FALSE	FALSE
WDR12	WDR12_+_203776353.23-P1P2|WDR12_-_203776953.23-P1P2	WDR12			FALSE	359.53/340.98	158.69/266.09	110.22/186.9	538.73/534.45	480.18/609.41	334.62/343.02	525.58/631.96	352.46/325.87	849.58/960.19	89.346/164.02	584.88/694.07	519.43/350.37	-0.71903	1.8458	-0.68357	-0.76923	-2.8268	-0.55516	2.850688494092085	7.170438943700607	2.9678649531200985	3.9792659145884843	158.4125696776286	3.121886265300938	0.5063719209519912	1.273695442176698	0.5271861448741546	0.7068427607312829	28.13905390815064	0.5545451733608493					*		FALSE	TRUE	FALSE	FALSE	FALSE	FALSE	FALSE	TRUE
OR9A4	OR9A4_-_141618663.23-ENST00000548136.1|OR9A4_+_141618961.23-ENST00000548136.1	OR9A4			FALSE	626.22/1258.4	667.49/477.14	814.08/987.07	758.09/673.29	894.75/806.07	922.87/989.9	754.49/930.08	1078.1/615.29	430.77/627.82	588.81/475.28	452.12/570.98	484.23/579.95	-0.71839	-0.3311	0.16924	0.0074903	0.0074586	0.056694	6.556173968622463	1.5449570859209238	0.4652633500496369	0.0149959	0.0156212	0.11874662158502408	1.1645826660706886	0.27443296207477436	0.0826454	0.00266374	0.00277482	0.021093134168529558							FALSE	TRUE	FALSE	FALSE	FALSE	FALSE	FALSE	FALSE
TMEM116	TMEM116_-_112450964.23-P1P2|TMEM116_-_112450896.23-P1P2	TMEM116			FALSE	1299.9/2175.8	1083/1032.1	1082.9/1247	1403.7/1428.9	1660.9/1706.7	1706.3/1833.9	1853.3/1758.5	1507.6/1466.4	969.24/938.47	876.62/935.26	1072.9/1040.6	1170.1/1046.5	-0.71602	0.28165	0.072083	-0.2801	-0.074278	0.06866	11.228383126239853	1.3776408909429994	0.23503970643020516	1.6157720708229493	0.251378	0.22015108532216407	1.994513937458413	0.24471234432473382	0.0417504	0.2870119302823987	0.044652619218248694	0.0391058	*						FALSE	TRUE	FALSE	FALSE	FALSE	FALSE	FALSE	FALSE
SCARF2	SCARF2_+_20792033.23-P1P2|SCARF2_+_20791863.23-P1P2	SCARF2			FALSE	1484.1/2338.2	1190.5/1136.7	1351.6/1720.1	1540.1/1621.8	1621.6/2157.4	1738.2/2366.7	1662.8/1519.3	1970.9/1386.1	1225.7/1064.5	900.05/932.34	1126.7/943.11	1181.6/1093.5	-0.71537	0.041691	0.11928	0.077142	-0.32138	0.13629	12.215732280360566	0.13571443090076607	0.4706851648468627	0.24899048866250928	2.2423155496875697	0.5139522656421746	2.1698981959835324	0.024107150682563243	0.0836085	0.0442285	0.3983057547778269	0.0912941	*						FALSE	TRUE	FALSE	FALSE	FALSE	FALSE	FALSE	FALSE
CCDC43	CCDC43_+_42767083.23-P1P2|CCDC43_+_42767071.23-P1P2	CCDC43			FALSE	803.52/1558.8	548.61/889.7	713.52/1039.6	966.65/978.6	1036.4/1359.8	1403.6/1319.4	1228.8/1191.7	1446.5/1113.8	491.46/566.99	550.73/598.48	704.49/775.51	650.71/863.93	-0.71504	0.14983	0.18428	0.080923	0.11846	0.033342	7.92786	0.4714946608536483	0.6410567803676652	0.2283390406511126	0.31635869144252887	0.0804617	1.4082373176589906	0.0837523	0.11387184323605282	0.0405602	0.056195251998809544	0.014292527232474718	*						FALSE	TRUE	FALSE	FALSE	FALSE	FALSE	FALSE	FALSE
ACAD10	ACAD10_-_112123907.23-P1P2|ACAD10_-_112123894.23-P1P2	ACAD10	Matrix	Metabolism > Lipid metabolism > Fatty acid oxidation	TRUE	1072.7/1428.9	786.38/737.32	1046.1/1282	1040/1092.2	1650.4/1697.4	1513.8/1429.5	1307.5/977.44	1250.1/1399.5	676.93/558.3	746.99/647.32	748.75/1132.5	953.24/683.22	-0.71451	-0.12672	-0.1857	0.21339	0.1745	-0.20087	8.329373841826701	0.4524591137803808	0.8147695838324372	0.771471	0.5737816201674217	0.8317382898171246	1.4795587246218451	0.080371	0.14472869980481226	0.13703756703534023	0.10192165921084244	0.14774287559544783	*						FALSE	TRUE	FALSE	FALSE	FALSE	FALSE	FALSE	FALSE
UBXN2A	UBXN2A_-_24150387.23-P2|UBXN2A_+_24150192.23-P2	UBXN2A			FALSE	426.7/836.23	395.37/374.8	333.56/385.48	570.56/441.69	722.89/531.76	873.74/766.39	554.88/382.75	487.8/432.27	292.31/154.24	378.62/330.22	223.67/247.14	424.3/272	-0.71206	0.49225	0.38599	-0.027207	0.66426	0.56258	4.568378952372645	1.4542971259199087	1.2202520370850323	0.0435146	2.0595582281132176	1.430989129652653	0.8114877618314951	0.2583289022329901	0.21675513453851555	0.00772956	0.36584230737365186	0.25418866913917704							FALSE	TRUE	FALSE	FALSE	FALSE	FALSE	FALSE	FALSE
OR52I2	OR52I2_-_4608063.23-ENST00000312614.4|OR52I2_+_4608032.23-ENST00000312614.4	OR52I2			FALSE	449.42/1161	492.44/489.88	660.35/662.92	625.11/450.29	924.93/806.07	729/670.51	629.96/635.06	511.3/694.16	337.61/388.86	199.93/395.83	410.26/424.21	430/314.41	-0.712	-0.29872	-0.30629	-0.069471	-0.28531	-0.16433	5.624867006482836	1.0701469968063886	1.1091823167361479	0.13856715543449039	0.8189857916477931	0.37539823255775306	0.9991532631766334	0.19009175909500506	0.19702565944180642	0.0246139	0.14547763089813204	0.0666825							FALSE	TRUE	FALSE	FALSE	FALSE	FALSE	FALSE	FALSE
CDC26	CDC26_+_116037656.23-P1P2|CDC26_+_116037488.23-P1P2	CDC26			FALSE	617.33/884.94	403/513.53	605.24/330	659.78/651.78	548.4/675.25	613.47/401.77	457.82/799.65	518.82/462.03	453.85/475.75	65.179/35.719	360.02/310.58	257.81/177.95	-0.71165	0.487	-0.26888	-0.35778	-3.1785	-0.61961	5.29308	1.7152309866509803	0.731352	1.1637645248654314	119.65700521707252	2.255487968605697	0.9402170114983204	0.30467896137612144	0.1299110844676677	0.2067211760292929	21.25484693003226	0.4006455906051999					*		FALSE	TRUE	FALSE	FALSE	FALSE	FALSE	FALSE	TRUE
SURF6	SURF6_+_136202983.23-P1P2|SURF6_-_136202973.23-P1P2	SURF6			FALSE	895.87/852.46	549.7/517.17	353.86/408.85	805.26/1134	1180.8/1189.3	693.15/954.78	738.01/1026.3	539.5/627.94	961.55/877.64	404.99/531.41	840.85/980.04	988.44/843.65	-0.71154	1.344	-0.52372	-0.59496	-0.97236	0.0088423	6.032775056812091	8.393919735418796	3.350081281264581	3.437838038538144	14.161818599287681	0.022216969005820993	1.071610560227882	1.4910241050713502	0.5950797841486134	0.610668	2.515584323982364	0.00394643		*			*		FALSE	TRUE	TRUE	FALSE	FALSE	FALSE	FALSE	FALSE
ARG1	ARG1_-_131894387.23-P1P2|ARG1_+_131894441.23-P1P2	ARG1			FALSE	576.34/1209.7	489.17/601.32	747.36/622.03	818.9/565.78	982.65/956.32	910.92/869.7	838.73/895.92	971.85/925.54	414.53/569.16	512.64/446.12	488/470.61	441.42/501.58	-0.71075	0.015989	-0.12278	0.12923	-0.03696	-0.023634	6.133	0.0331405	0.33658178774732034	0.33795083502215406	0.0799654	0.0448175	1.0894133577277105	0.0058868	0.059787509849738234	0.0600307	0.014204373378605398	0.007961							FALSE	TRUE	FALSE	FALSE	FALSE	FALSE	FALSE	FALSE
CTPS1	CTPS1_-_41445838.23-P1P2|CTPS1_+_41445384.23-P1P2	CTPS1			FALSE	76.549/129.9	51.262/74.142	10.635/125.57	126.73/167.71	78.717/70.057	99.59/69.549	161.15/42.7	142.86/169.63	19.658/15.207	67.376/26.243	7.1765/12.31	205.49/108.8	-0.71029	1.1009	0.18278	0.61143	1.375	3.8798	1.1048316956183049	1.6257650478474235	0.13912320359670222	0.7579806350244479	1.100305318984741	4.588616021672016	0.19625285231912637	0.28878699724688783	0.0247127	0.1346411966783423	0.19544882548994455	0.8150825017256641							FALSE	TRUE	FALSE	FALSE	FALSE	FALSE	FALSE	FALSE
RPS4X	RPS4X_+_71497070.23-P1P2|RPS4X_-_71497046.23-P1P2	RPS4X			FALSE	143.22/243.56	151.6/84.148	54.143/75.929	143.21/239.58	169.24/182.32	107.56/195.14	272.86/243.78	120.31/104.16	286.33/238.96	46.87/66.335	271.51/209.26	308.23/169.65	-0.7095	1.5427	-0.21456	-1.1954	-2.1944	-0.0086602	1.7488973745858611	2.745911353080926	0.263213	4.950665664027716	27.00396578878248	0.011414290691867465	0.31065917056608766	0.48776	0.046754942638319724	0.8793939034307552	4.796753506434129	0.00202754					*		FALSE	TRUE	FALSE	FALSE	FALSE	FALSE	FALSE	TRUE
SKA3	SKA3_-_21750609.23-P1P2|SKA3_+_21750674.23-P1P2	SKA3			FALSE	443.49/422.17	365.92/162.84	269.75/236.55	375.64/514.18	951.17/851.65	719.7/525.33	738.01/396.72	463.37/473.19	426.5/456.2	136.95/90.391	560.96/394.86	313.94/201	-0.70908	0.81108	-0.53335	-0.27637	-1.9477	-0.88975	3.3065368727804687	2.5135978610249787	2.8102570997584304	0.743258	32.38777791151462	5.7383803234520645	0.587345	0.4464940241720144	0.4991900338892939	0.13202603055776935	5.7530878419051685	1.0193167978758702					*		FALSE	TRUE	FALSE	FALSE	FALSE	FALSE	FALSE	TRUE
TIMM50	TIMM50_-_39971700.23-P1P2|TIMM50_+_39971667.23-P1P2	TIMM50	MIM	Protein import, sorting and homeostasis > Protein import and sorting > TIM23 presequence pathway	TRUE	834.14/763.16	467.9/508.53	746.4/706.72	862.09/600.8	1312/1136.1	474.05/673.89	1075/1173.9	766.01/597.44	668.38/480.1	386.68/247.85	435.37/384.44	383.39/603.92	-0.7089	0.0096504	-1.0913	-0.72108	-0.85394	0.26762	5.540637672627038	0.0202559	13.92234145091587	5.899870796640192	7.300136269253737	0.7060411143783024	0.9841914847594336	0.00359809	2.4730456516944397	1.0480025842370218	1.2967337657321416	0.1254151044913421			*				FALSE	TRUE	FALSE	FALSE	FALSE	FALSE	FALSE	FALSE
RPS24	RPS24_+_79793627.23-P1P2|RPS24_+_79793693.23-P1P2	RPS24			FALSE	178.29/97.424	135.24/32.75	139.22/73.008	243.79/244.5	300.44/135.05	94.279/183.66	212.43/286.48	199.26/198.65	333.34/349.75	92.276/71.438	277.49/296.38	287.3/166.89	-0.7081	1.1945	-0.64411	-0.32488	-2.0476	-0.33611	1.3545089564276074	2.537167924621725	1.3870255192513985	0.5680414989628867	28.929481902980132	0.7781686225103646	0.24060338533459158	0.450681	0.24637934942676198	0.10090203317774148	5.138785719210438	0.13822721809898655					*		FALSE	TRUE	FALSE	FALSE	FALSE	FALSE	FALSE	TRUE
CTSS	CTSS_-_150738222.23-P1P2|CTSS_+_150738195.23-P1P2	CTSS			FALSE	246.93/909.29	325.02/382.53	339.36/432.21	334.72/329.89	324.05/495.46	261.59/392.31	390.06/268.62	139.1/464.26	248.72/78.206	175.76/228.89	258.35/165.71	189.32/241.57	-0.70693	-0.2147	-0.3248	-0.12616	0.30605	0.022928	4.184840810377213	0.4799358981912147	0.7446068742926959	0.19891887169288333	0.529972	0.0290073	0.7433593268505838	0.0852517	0.13226559621335834	0.0353342	0.0941397	0.0051526							FALSE	TRUE	FALSE	FALSE	FALSE	FALSE	FALSE	FALSE
CCT8	CCT8_+_30445740.23-P1P2|CCT8_-_30446001.23-P1P2	CCT8			FALSE	1079.1/1177.2	565.52/816.01	737.7/826.46	931.42/974.91	1326.4/1513.4	602.85/565.17	1148.2/1531	461.49/695.65	1000.9/749.47	149.4/149.44	665.02/874.93	375.78/386.33	-0.70689	0.28509	-1.2803	-1.2098	-2.5422	-1.0129	7.450273516355116	1.075121387664643	22.0679	19.179227303350117	115.96875316376733	11.166419447701786	1.3234028621201643	0.1909753673390067	3.9199542286651594	3.4068338901635737	20.599697382455304	1.9835072396043336	*		*	*	*	*	FALSE	TRUE	FALSE	FALSE	TRUE	FALSE	FALSE	FALSE
PDCD11	PDCD11_-_105156445.23-P1P2|PDCD11_+_105156417.23-P1P2	PDCD11			FALSE	145.2/97.424	38.719/109.17	7.7347/140.18	165.94/125.32	38.047/106.35	23.902/116.82	199.61/111.02	36.656/105.65	123.08/191.17	86.417/31.345	217.69/449.78	183.61/95.89	-0.7067	0.96807	-0.036731	-1.1153	-1.4009	-1.2499	1.230511898644112	1.4066363873170025	0.023008454693849448	2.959951758452538	6.459295216689238	8.115618177039552	0.21857760858895625	0.24986285628992722	0.00408703	0.5257805126582937	1.1473739532220113	1.4415889966712254						*	FALSE	TRUE	FALSE	FALSE	FALSE	FALSE	FALSE	FALSE
ZIC1	ZIC1_-_147127214.23-P1P2|ZIC1_-_147127444.23-P1P2	ZIC1			FALSE	966.5/1250.3	683.85/674.1	923.33/1133.1	1058.7/1098.4	1203.1/1243.3	1201.7/1131	968.75/1477.4	1191.8/1080.3	644.45/571.34	653.99/626.91	577.71/796.34	1010.3/849.18	-0.70621	0.068896	-0.068551	-0.10642	0.075137	0.43594	7.321836849737657	0.19706899967605473	0.1881703899117393	0.32396518880537906	0.19757521829590013	2.1440025963999245	1.3005884712351068	0.035005651488355036	0.033425	0.0575464	0.035095571834083454	0.3808422826678784							FALSE	TRUE	FALSE	FALSE	FALSE	FALSE	FALSE	FALSE
DOHH	DOHH_+_3500631.23-P1P2|DOHH_-_3500585.23-P1P2	DOHH			FALSE	1654/2029.7	1140.3/1119.4	1630.1/1506.9	1444/1458.4	2441.5/1661.9	2228.2/2007.5	2008.9/1905.2	1665.5/1523	979.5/1086.2	842.2/868.19	1040.6/1159.9	1101.6/1332.3	-0.7045	-0.11206	0.045705	-0.29565	-0.27201	0.14533	11.47051831362162	0.45717457304082015	0.15318678603920993	1.8645493006544862	1.5835259208997792	0.5828439700594387	2.037524761060739	0.0812086	0.027210790400948908	0.3312025894933174	0.28128400002493925	0.10353141753156742	*						FALSE	TRUE	FALSE	FALSE	FALSE	FALSE	FALSE	FALSE
TNNT1	TNNT1_+_55660521.23-P1|TNNT1_-_55660491.23-P1	TNNT1			FALSE	883.53/1510.1	777.11/691.38	912.69/1249.9	968.93/931.91	1628.1/1025.5	1230.9/1035.1	1190.3/1124.2	1643.9/1074.3	614.54/482.27	726.49/628.36	691.34/709.22	882.84/614.99	-0.70409	-0.18595	-0.22761	0.23177	0.30433	0.096736	7.790967803163465	0.7312348725521387	0.9433619026203475	0.8746163395322931	1.1712950010386036	0.26243367487087077	1.3839208811271682	0.12989030820052483	0.16757073941007034	0.15535936559284402	0.208059	0.046616473298383636	*						FALSE	TRUE	FALSE	FALSE	FALSE	FALSE	FALSE	FALSE
LRPPRC	LRPPRC_+_44223082.23-P1P2|LRPPRC_-_44223078.23-P1P2	LRPPRC	Matrix	Mitochondrial central dogma > mtRNA metabolism > mtRNA stability and decay | Mitochondrial central dogma > Translation	TRUE	1143.3/1071.7	607.51/751.42	1039.3/902.38	817.76/760.52	2457.3/1743	1160.6/896.71	1483.3/1238.3	930.49/889.83	594.02/612.61	654.72/642.94	1020.3/969.62	662.13/866.7	-0.704	-0.29865	-1.029	-0.57975	0.10476	-0.37981	7.27366	1.3819937650144714	19.5224	4.564378569625141	0.2931286632670501	2.329438748394708	1.292031471868608	0.24548555164282607	3.467797518235168	0.8107771680571859	0.052068868489925854	0.4137815745947749			*				FALSE	TRUE	FALSE	FALSE	FALSE	FALSE	FALSE	FALSE
CX3CL1	CX3CL1_+_57406452.23-P1P2|CX3CL1_+_57406449.23-P1P2	CX3CL1			FALSE	1506.3/2411.3	1236.3/1170.8	1318.8/1477.7	1519.6/1804.8	1927.3/2328.8	1612/1821.8	1825.8/1659.1	1682.4/1969.4	804.28/795.09	495.8/412.59	863.57/903.34	646.91/678.61	-0.7022	0.24935	-0.30953	0.06746	-0.81475	-0.41413	12.051973571772846	1.2948892612360805	2.114661400061824	0.22249343135509672	8.856953956662412	2.4514508989706316	2.1408094996871694	0.23001305263311528	0.37563036351798007	0.0395218	1.5732735436064835	0.4354547694018039	*				*		FALSE	TRUE	FALSE	FALSE	FALSE	FALSE	FALSE	FALSE
WDR92	WDR92_-_68384628.23-P1P2|WDR92_-_68384657.23-P1P2	WDR92			FALSE	732.9/1031.1	504.44/579.03	524.03/841.06	698.99/692.94	972.16/910.74	1079.6/1031.8	600.66/560.53	734.99/706.06	147.01/414.93	313.44/332.41	410.26/324.78	499.45/354.06	-0.70214	0.028062	0.16503	0.31104	0.20013	0.21504	5.931851259026706	0.0596479	0.47793414569098464	0.8615709799939963	0.42256565032251225	0.48863810534181545	1.053683320033007	0.010595342893424581	0.0848961	0.15304209950691183	0.0750609	0.0867975							FALSE	TRUE	FALSE	FALSE	FALSE	FALSE	FALSE	FALSE
ATP5SL	ATP5SL_-_41945747.23-P1P2|ATP5SL_+_41945774.23-P1P2	ATP5SL	MIM	OXPHOS > Complex I > CI assembly factors | OXPHOS > OXPHOS assembly factors	TRUE	1962.6/2516.8	1455/1298.6	1213.4/1997.5	2017.4/1874.9	1803.9/2390.4	2236.1/2886.6	2034.6/1878	2433.4/2608.5	1420.5/1031.9	1115.4/1382.1	1801.3/1891.9	1271.9/1389.5	-0.7016	0.27749	0.28837	0.36567	0.026249	-0.47237	13.591183620020065	1.6790233226571765	1.8017279015306533	2.5223868235705256	0.0875122	5.667480748626269	2.414221607146419	0.2982473416436518	0.32004353349082754	0.44805522030290945	0.015544925547915346	1.0067228038377205	*						FALSE	TRUE	FALSE	FALSE	FALSE	FALSE	FALSE	FALSE
DNAJB9	DNAJB9_-_108210540.23-P1P2|DNAJB9_+_108210329.23-P1P2	DNAJB9			FALSE	2182.9/3645.3	1841.6/1743.9	2330.1/2374.2	2245.3/2022.9	2890.2/3037.8	3424.6/2614.5	2668.2/2211.8	2280.2/2549	1362.4/1696.6	1340.9/211.4	1672.1/1962.9	1669.6/1563.7	-0.70055	-0.14028	0.026777	-0.015118	-0.97773	-0.16884	17.247728697156603	0.7946873466903908	0.10128030196131062	0.050107673499464864	22.52870828894106	1.0196147990759656	3.063738998679892	0.14116146297072588	0.017990566547356302	0.0089007	4.0018070429233035	0.1811156517133286	*				*		FALSE	TRUE	FALSE	FALSE	FALSE	FALSE	FALSE	FALSE
NOP14	NOP14_+_2965021.23-P1P2|NOP14_+_2965104.23-P1P2	NOP14			FALSE	547.2/527.71	254.13/406.64	278.45/213.18	593.86/778.33	493.29/389.11	334.62/431.48	587.84/610.22	423.89/420.36	344.45/580.03	188.21/207.02	527.47/613.59	544.16/492.36	-0.70033	1.4771	-0.20342	-0.50394	-1.2217	-0.13837	3.870890413779273	7.031433002583066	0.4108661642769911	1.9471906718594387	12.27656074772632	0.36429514099587085	0.6875918637488077	1.249003615772899	0.0729828	0.345882	2.180703244634901	0.0647103					*		FALSE	TRUE	FALSE	FALSE	FALSE	FALSE	FALSE	TRUE
MRPL48	MRPL48_+_73498949.23-P1P2|MRPL48_+_73498930.23-P1P2	MRPL48	Matrix	Mitochondrial central dogma > Translation > Mitochondrial ribosome	TRUE	923.53/592.66	525.71/407.1	757.03/692.12	616.59/657.31	902.62/1475.4	503.26/582.73	1040.2/900.58	547.96/705.32	394.88/629.99	559.51/540.16	735.59/612.64	651.67/646.34	-0.69962	-0.18568	-1.1293	-0.6301	0.10145	-0.054692	5.171230577125547	0.571898	14.578264488677744	4.097822990382168	0.25681176353692736	0.13242056462805193	0.9185731680089176	0.10158700104132228	2.5895582097366434	0.7279022256067038	0.045617845055595796	0.0235221			*				FALSE	TRUE	FALSE	FALSE	FALSE	FALSE	FALSE	FALSE
TMEM218	TMEM218_+_124981462.23-P1P2|TMEM218_+_124981481.23-P1P2	TMEM218			FALSE	896.86/2646.7	1109.2/1072.6	1180.5/1612	1015/1134	1336.9/1394.4	1472.6/1557.8	1375.3/1421.5	1296.1/1282.7	1123.9/827.68	684.74/770.51	813.34/1152.4	838.13/966.28	-0.69919	-0.37762	0.14982	-0.11701	-0.4229	-0.12339	10.916031802401584	2.623842942216746	0.5246775492333109	0.39374765241232335	3.150654305808659	0.43868390842615945	1.9390305199641225	0.4660770174223391	0.0931992	0.069942	0.5596552820114821	0.0779241	*						FALSE	TRUE	FALSE	FALSE	FALSE	FALSE	FALSE	FALSE
RPL17	RPL17_-_47018832.23-P1P2|RPL17_-_47018796.23-P1P2	RPL17			FALSE	27.657/0	10.361/5.9131	1.9337/0	59.67/31.33	177.11/11.817	35.852/9.4533	75.083/79.189	43.235/37.2	224.79/162.93	7.3235/29.158	279.88/235.78	42.81/66.386	-0.69851	4.5633	-2.013	-0.92272	-3.3402	-2.2189	0.2467464251904329	2.6975824808493774	6.341683272821898	1.304422018879862	63.77957807756216	22.291409154849656	0.043829924444799835	0.47917547833972923	1.126482373497875	0.23170637016326823	11.329258716122423	3.959655254462678					*	*	FALSE	TRUE	FALSE	FALSE	FALSE	FALSE	FALSE	TRUE
IMP3	IMP3_+_75932526.23-P1P2|IMP3_+_75932082.23-P1P2	IMP3			FALSE	118.03/276.04	91.071/151.01	54.143/46.725	176.74/183.68	114.14/179.78	180.59/174.89	228.91/167.69	103.39/60.264	0.85471/2.1724	9.5205/27.7	90.902/71.964	39.956/91.28	-0.69838	1.8168	0.27262	-1.2668	2.9638	-0.30731	1.7285766322564187	3.04069	0.3136676644797022	4.533280628318401	1.5524388823285737	0.31357825012063245	0.30704956771054753	0.5401224176199152	0.0557172	0.8052531957572376	0.27576196439367556	0.0557014							FALSE	TRUE	FALSE	FALSE	FALSE	FALSE	FALSE	FALSE
FGG	FGG_+_155533773.23-P1P2|FGG_-_155533743.23-P1P2	FGG			FALSE	161/511.48	216.5/197.41	337.43/324.16	317.1/242.65	455.25/512.34	482.02/523.31	291.17/480.57	514.12/495.51	270.94/147.72	319.3/288.67	175.82/189.38	167.44/216.68	-0.69751	-0.24033	0.055081	0.38676	0.53607	0.072435	2.617568683164252	0.5104493022494302	0.0917349	0.9089312684999878	1.398081177319804	0.0906954	0.4649625117106325	0.0906718	0.016295	0.16145477606463493	0.24834318196233685	0.016110358810017655							FALSE	TRUE	FALSE	FALSE	FALSE	FALSE	FALSE	FALSE
GIMD1	GIMD1_-_107288277.23-ENST00000507153.1|GIMD1_+_107288289.23-ENST00000507153.1	GIMD1			FALSE	486.46/1347.7	524.07/606.32	493.09/476.01	688.19/543.05	780.61/652.46	565.67/611.09	767.31/590.81	811.12/810.97	270.94/430.13	391.07/349.17	418.63/391.07	309.18/352.21	-0.69732	0.34477	-0.28385	0.2559	0.078219	-0.29107	6.058553169747641	1.0396862247504393	0.8746163395322931	0.7213835663321677	0.15373713258905294	0.7987121458982412	1.0761895637187033	0.18468096809079038	0.15535936559284402	0.12814040642597765	0.027308549254717342	0.14187639387620682							FALSE	TRUE	FALSE	FALSE	FALSE	FALSE	FALSE	FALSE
TFAM	TFAM_+_60145205.23-P1P2|TFAM_-_60145223.23-P1P2	TFAM	Matrix	Mitochondrial central dogma > mtDNA maintenance > mtDNA replication | Mitochondrial central dogma > mtDNA maintenance > mtDNA nucleoid | Mitochondrial central dogma > mtRNA metabolism > Transcription	TRUE	1595.7/1916	1082/1084.8	1363.2/1574.1	1378.1/1323.8	1351.3/1199.4	1128.7/1074.3	1137.2/1024	1010.4/750.7	453/336.72	480.42/452.68	517.9/498.07	488.99/543.07	-0.6961	-0.12041	-0.21126	-0.2951	0.24015	0.022621	10.736032715906017	0.48398053316580497	0.8246621712079798	1.2383051501709081	0.6668954596014104	0.0440334	1.9070570218469973	0.0859702	0.1464859344107401	0.2199619351312159	0.11846160520603648	0.00782171	*						FALSE	TRUE	FALSE	FALSE	FALSE	FALSE	FALSE	FALSE
EXOSC10	EXOSC10_-_11159878.23-P1P2|EXOSC10_-_11159881.23-P1P2	EXOSC10			FALSE	1122.1/2167.7	997.42/1033	1051/1101	1199.1/1027.7	1897.1/1938.8	914.9/954.78	1338.7/1696.3	1139.1/983.58	810.26/779.89	699.39/551.09	956.87/845.58	921.85/680.45	-0.69567	0.04932	-1.036	-0.51538	-0.34618	-0.16961	10.111517223877842	0.13738567704078797	18.317620233276276	4.008871429932034	1.9208911423985637	0.6365196444403993	1.7961234315869703	0.024404	3.253785379923572	0.7121016312484776	0.341211	0.11306590521796654	*		*				FALSE	TRUE	FALSE	FALSE	FALSE	FALSE	FALSE	FALSE
TFR2	TFR2_+_100240260.23-P1P2|TFR2_+_100240349.23-P1P2	TFR2			FALSE	448.92/681.97	356.11/341.6	544.33/224.87	442.13/285.65	351.6/644.02	695.8/550.32	556.71/668.45	496.26/439.71	397.44/438.82	370.57/322.2	362.41/436.52	442.37/361.43	-0.6952	-0.079632	0.3232	-0.38771	-0.27087	0.0087504	3.986236145266067	0.142312	0.808773	1.2954634245306869	0.8345775991854302	0.014726251965392416	0.708081	0.025279	0.14366345011129075	0.23011504208970882	0.14824722622582553	0.00261585							FALSE	TRUE	FALSE	FALSE	FALSE	FALSE	FALSE	FALSE
GTF3C2	GTF3C2_-_27579592.23-P1P2|GTF3C2_-_27579430.23-P1P2	GTF3C2			FALSE	1258.9/2378.8	1122.3/1127.1	1215.3/1419.3	1457.7/1094.1	2373.3/2679	1484.6/1696.2	2045.5/2346.2	1006.6/1118.2	1098.3/1246.9	782.88/863.09	1016.7/1542.5	986.54/947.84	-0.69295	-0.046065	-0.66725	-1.0467	-0.51028	-0.40344	10.986657095654653	0.1413004234963944	9.611579059338831	21.41054190953502	5.1049975856171015	3.1548461257130533	1.9515757929697388	0.025099398627904883	1.7073186922198025	3.8031855314332867	0.9068081059160109	0.5603998810448988	*		*	*			FALSE	TRUE	FALSE	FALSE	FALSE	FALSE	FALSE	FALSE
ZIC5	ZIC5_+_100623378.23-P1P2|ZIC5_-_100623408.23-P1P2	ZIC5			FALSE	395.59/495.24	331.57/218.79	300.69/432.21	351.2/295.48	491.98/567.21	569.65/397.71	562.2/580.72	543.26/489.56	227.35/295.44	265.84/255.14	255.96/319.1	195.02/372.5	-0.69279	-0.18002	-0.13056	-0.14588	-0.0050079	-0.018986	3.2499855777412168	0.3701013304830924	0.26024574878666523	0.3175841383226415	0.00748625	0.027736975724715354	0.5772996395354049	0.0657416	0.046227828823038046	0.0564129	0.00132979	0.00492696							FALSE	TRUE	FALSE	FALSE	FALSE	FALSE	FALSE	FALSE
DNASE2	DNASE2_+_12992016.23-P1P2|DNASE2_-_12992254.23-P1P2	DNASE2			FALSE	1229.2/2135.2	1083.6/997.5	1692.9/1162.3	1145.1/1398.8	1762/2230	1495.2/1653	1864.2/1564.4	1204/1142.8	777.79/443.17	629.82/691.78	748.75/660.93	723.02/838.12	-0.6925	-0.16645	-0.34239	-0.54655	0.1141	0.14703	10.228096649874137	0.7424654140193213	2.38706	4.898871824161243	0.328115	0.44594717072468204	1.816831603668054	0.13188520552720712	0.42401643844418674	0.8701936887313869	0.0582835	0.0792142	*						FALSE	TRUE	FALSE	FALSE	FALSE	FALSE	FALSE	FALSE
LOC441155	LOC441155_+_66011589.23-NM_001271675|LOC441155_+_66011423.23-NM_001271675	LOC441155			FALSE	657.34/1201.6	591.15/558.56	737.7/957.87	755.25/748.23	844.9/1066	1184.5/846.07	745.33/840.02	758.49/880.9	570.09/440.99	437.94/492.05	720.04/534.05	770.58/597.47	-0.69222	-0.17324	0.087483	0.048299	-0.12037	0.12529	6.046970381712333	0.5713469547379895	0.21871865975723184	0.10255986049174878	0.3163316984670043	0.33834819406520944	1.0741320963245724	0.10148918606867625	0.0388513	0.0182179	0.056190457197519646	0.060101279159231344							FALSE	TRUE	FALSE	FALSE	FALSE	FALSE	FALSE	FALSE
DNM1L	DNM1L_+_32832245.23-P1P2|DNM1L_-_32832237.23-P1P2	DNM1L	MOM	Mitochondrial dynamics and surveillance > Fission	TRUE	1437.2/1274.6	892.17/785.54	1527.6/1025	1161.6/811.51	2362.8/2338	803.36/1033.1	2118.8/2274	801.73/573.63	2224/1777	345.67/141.42	1220/1159	853.35/394.63	-0.69209	-0.37121	-1.355	-1.6739	-3.0329	-0.92967	8.425089452824807	2.3865704780245247	38.59025280125856	59.97134742636688	293.37541884943323	13.91023614550831	1.4965608270636417	0.4239299663744856	6.854842428940967	10.652797196643714	52.11270004097604	2.470895368783613	*		*	*	*	*	FALSE	TRUE	FALSE	FALSE	TRUE	FALSE	FALSE	FALSE
QPRT	QPRT_-_29706127.23-P2|QPRT_-_29706085.23-P2	QPRT			FALSE	718.58/1039.2	549.7/538.1	858.55/630.79	784.8/792.46	755.69/1010.3	1169.9/808.26	725.19/967.34	858.12/947.86	479.49/651.71	462.11/477.47	519.1/458.3	424.3/561.51	-0.69133	0.08264	0.16344	0.093494	-0.26726	0.012336	5.746807430121557	0.20634928229282698	0.45449495964700715	0.2248776338728196	1.0044262251266405	0.0230634	1.0208137170240486	0.0366541	0.0807326	0.0399453	0.17841768335123626	0.00409679							FALSE	TRUE	FALSE	FALSE	FALSE	FALSE	FALSE	FALSE
ABHD8	ABHD8_-_17414201.23-P1P2|ABHD8_-_17414169.23-P1P2	ABHD8			FALSE	1295.9/2589.9	1338.3/1067.5	1706.5/2289.5	1391.7/1404.9	1851.2/2450.3	2056.9/2118.9	1977.8/1745.3	1582.8/1722.4	986.33/1179.6	971.83/891.52	924.57/985.72	1213.9/1238.3	-0.69122	-0.51455	-0.042769	-0.17167	-0.21688	0.35994	11.605933751390856	5.992422901695662	0.14601600215361027	0.7852356033319614	1.1535639146514658	2.0273020334201015	2.061578801160832	1.064442748541966	0.025937033686243696	0.13948253612527362	0.2049092268809966	0.36011259284917635	*						FALSE	TRUE	FALSE	FALSE	FALSE	FALSE	FALSE	FALSE
MYBBP1A	MYBBP1A_+_4458615.23-P1P2|MYBBP1A_-_4458722.23-P1P2	MYBBP1A			FALSE	769.44/949.89	687.13/377.08	520.16/560.7	1217.8/1189.9	983.97/1213.8	640.03/977.07	1111.6/1225.1	670.14/515.6	1183.8/849.4	487.74/618.16	1068.1/1044.4	754.41/793.86	-0.69104	1.154	-0.44213	-0.97748	-0.87732	-0.44781	5.633689133233264	8.385704044290692	2.362830605727462	11.018929258378133	12.608711951404702	3.232658577631338	1.0007203503132163	1.4895647399716179	0.41971301851675513	1.9573083439185468	2.2397037434272837	0.5742218194410108		*		*	*		FALSE	TRUE	TRUE	FALSE	FALSE	FALSE	FALSE	FALSE
GTPBP4	GTPBP4_-_1034422.23-P1P2|GTPBP4_+_1034604.23-P1P2	GTPBP4			FALSE	516.09/714.44	338.11/424.38	333.56/105.13	585.33/761.75	819.97/860.94	536.46/355.17	655.6/649.81	398.51/402.51	764.97/923.26	240.94/296.69	843.24/1017.9	610.76/474.84	-0.68906	1.6141	-0.9132	-0.70321	-1.6472	-0.7766	4.212008494868975	7.583143231256268	7.1398477314715425	3.700253066506197	39.78666821929341	7.890590209453634	0.7481851619470603	1.3470047017846094	1.2682614808958408	0.6572813049122699	7.067363430356044	1.4016169532681826		*			*	*	FALSE	TRUE	TRUE	FALSE	FALSE	FALSE	FALSE	TRUE
POLR1B	POLR1B_-_113300081.23-P1P2|POLR1B_+_113300085.23-P1P2	POLR1B			FALSE	642.03/811.87	421/480.78	544.33/622.03	651.82/520.94	943.29/943.66	350.56/432.83	481.63/760.83	368.44/421.11	529.92/671.27	185.28/176.41	510.73/706.38	603.15/300.58	-0.68786	0.0078796	-1.2661	-0.65278	-1.7261	-0.42868	4.836928117996181	0.014923977199590266	15.210786054886622	3.1196380801958625	32.45486614095951	1.9417638310572327	0.8591905385988159	0.00265097	2.701913930534808	0.5541458249884571	5.765004821149895	0.34491831822568364			*		*		FALSE	TRUE	FALSE	FALSE	FALSE	FALSE	FALSE	TRUE
COPS7B	COPS7B_-_232651270.23-P1|COPS7B_-_232651202.23-P1	COPS7B			FALSE	1537.9/2086.5	1188.8/1060.7	1825.4/1290.8	1133.2/1540.7	1884/1753.1	1867/1896.1	1534.6/1608.6	1447.4/1807.9	574.36/803.78	746.26/697.62	691.34/570.98	879.04/855.64	-0.68761	-0.2207	0.049097	0.050539	0.067124	0.45797	10.789574458368913	1.190278717475256	0.15628148260088562	0.15093701361129122	0.18546607746789467	2.1754511466617963	1.9165677190130475	0.21143093041745312	0.027760505827922746	0.0268112	0.0329446	0.3864285341437104	*						FALSE	TRUE	FALSE	FALSE	FALSE	FALSE	FALSE	FALSE
CINP	CINP_+_102829193.23-P1P2|CINP_-_102829164.23-P1P2	CINP			FALSE	1151.2/974.24	579.69/740.51	640.05/344.6	980.86/1115.6	1335.6/1533.7	463.43/730.61	1137.2/1134.3	769.77/791.62	786.33/1188.3	329.56/593.37	1088.4/819.06	839.08/698.89	-0.68618	1.0887	-1.2634	-0.54023	-1.0956	-0.31029	6.686998013462943	6.9893608832633705	21.644452704267866	3.5009318154892055	19.20804983409384	1.622602673230114	1.1878211304030328	1.2415302843574927	3.8447354442721506	0.6218755827601645	3.4119536779936515	0.2882252600689901			*		*		FALSE	TRUE	FALSE	FALSE	FALSE	FALSE	FALSE	TRUE
HSPA8	HSPA8_-_122932776.23-P1P2|HSPA8_+_122933024.23-P1P2	HSPA8			FALSE	955.63/909.29	600.96/558.56	745.43/861.5	968.36/886.45	1251.6/1173.2	707.75/665.11	900.99/1267	453.97/980.6	485.48/553.96	369.84/290.13	653.06/591.81	442.37/322.71	-0.68464	0.20672	-0.81979	-0.59508	-0.65375	-0.70086	5.94184	0.6906040741302437	7.812197361281581	4.019810217394207	4.091611501731127	4.619155873535334	1.055457598395049	0.12267300070117956	1.3876919182459244	0.7140447038892048	0.7267988698922097	0.8205073397904569			*				FALSE	TRUE	FALSE	FALSE	FALSE	FALSE	FALSE	FALSE
ZHX1	ZHX1_+_124286491.23-P1P2|ZHX1_+_124286488.23-P1P2	ZHX1			FALSE	1021.8/1534.4	859.45/730.5	1323.6/1162.3	1222.4/1142	1414.3/1537.9	1539/1878.5	1234.3/1346.2	1478.4/1475.4	661.55/653.89	686.21/630.55	717.65/862.62	875.23/726.55	-0.68436	-0.072239	0.21104	0.19479	0.0014534	0.019483	7.8274	0.23171717409995332	0.8849556047415869	0.7319136955526161	0.003322	0.046951026185064006	1.3903918642782491	0.0411603	0.15719594422853592	0.1300108885120708	0.000590091	0.00833998	*						FALSE	TRUE	FALSE	FALSE	FALSE	FALSE	FALSE	FALSE
NKIRAS2	NKIRAS2_+_40169095.23-P1P2|NKIRAS2_-_40169278.23-P1P2	NKIRAS2			FALSE	897.85/1331.5	636.41/750.97	964.9/931.59	856.41/919.01	1657/1468.7	798.05/847.42	1505.3/1419.2	670.14/648.03	1245.3/1216.5	213.85/182.24	1371.9/1156.2	343.43/398.31	-0.68346	-0.095071	-0.92483	-1.1485	-2.6298	-1.7663	6.9210359554982395	0.2799813480567921	12.228802162682861	18.489696331551144	173.50402574340265	56.76432008143531	1.2293936286011595	0.049733491870496235	2.1722198180870604	3.284351506181825	30.819771080099112	10.083128290144767			*	*	*	*	FALSE	TRUE	FALSE	FALSE	FALSE	FALSE	FALSE	TRUE
CDR1	CDR1_+_139866662.23-P1P2|CDR1_+_139866671.23-P1P2	CDR1			FALSE	1972.5/2078.4	1422.8/1099.8	1515/1460.2	1484.4/1432.6	2149/2154	1950.6/1860.3	1968.6/1839.2	1658.9/1662.9	867.53/1049.3	897.86/795.3	1003.5/1013.2	860.96/928.48	-0.68288	-0.028514	-0.17512	-0.19691	-0.17878	-0.1723	11.773374321404196	0.0880066	0.8795247833034746	0.9728543342256586	0.7982206462749393	0.7008633062559857	2.0913215118283315	0.015632736057641004	0.1562312595603712	0.17280952269925712	0.1417890880871266	0.12449536294446595	*						FALSE	TRUE	FALSE	FALSE	FALSE	FALSE	FALSE	FALSE
PFDN4	PFDN4_-_52824696.23-P1P2|PFDN4_-_52824681.23-P1P2	PFDN4			FALSE	911.18/1250.3	712.21/635.43	916.56/972.47	601.81/748.85	928.86/1310	1217.7/1053.4	1291.1/1187.8	1173.9/858.58	445.3/603.92	541.2/467.26	600.43/802.02	536.55/697.05	-0.68076	-0.48338	0.020573	-0.28618	-0.057049	-0.18479	6.686660156115693	3.0049310732850882	0.0478374	1.2940508050897044	0.13347637446715638	0.6078660602457329	1.1877611163137034	0.5337702534181368	0.00849743	0.22986411645494134	0.0237096	0.10797612760779171							FALSE	TRUE	FALSE	FALSE	FALSE	FALSE	FALSE	FALSE
ESF1	ESF1_+_13765524.23-P1|ESF1_+_13765535.23-P1	ESF1			FALSE	448.43/446.53	257.95/299.75	278.45/213.18	590.45/635.81	560.2/383.2	268.23/393.66	576.85/421.56	280.09/348.19	487.18/456.2	251.93/224.52	476.04/657.15	501.35/358.67	-0.6804	1.3151	-0.50999	-0.66653	-0.98254	-0.39713	3.160830027565623	5.677119426901694	1.6270879970298935	2.753895515857289	8.091541790250153	1.625654983775391	0.561463	1.0084349362028948	0.2890219946239206	0.48917844420944445	1.4373122732574262	0.2887674464065563					*		FALSE	TRUE	FALSE	FALSE	FALSE	FALSE	FALSE	FALSE
ANAPC10	ANAPC10_+_146019314.23-P1P2|ANAPC10_+_146019317.23-P1P2	ANAPC10			FALSE	330.4/576.43	303.75/262	458.28/242.39	528.5/665.91	255.83/478.58	236.36/377.46	325.97/358.68	263.17/302.07	306.84/336.72	2.9294/39.364	114.82/293.54	66.594/89.436	-0.67874	0.76781	-0.25801	-0.27562	-3.8654	-1.3767	3.1815365634382444	2.915066425063284	0.5057062313346673	0.5461314944438002	158.01559421610423	6.449307016975413	0.565141	0.5178074659581752	0.0898293	0.0970101	28.06853858266366	1.1455997348581235					*		FALSE	TRUE	FALSE	FALSE	FALSE	FALSE	FALSE	TRUE
ANAPC1	ANAPC1_-_112641691.23-P1P2|ANAPC1_-_112641707.23-P1P2	ANAPC1			FALSE	2102.4/2476.2	1414.6/1445.1	2510.9/1892.4	2027.6/1872.4	2599/3081.7	2148.5/2584.1	2269/2717.3	1644.8/1895	952.15/994.95	94.473/153.08	354.04/655.25	333.92/385.41	-0.67867	-0.17499	-0.26331	-0.49405	-2.9654	-0.48748	13.001714500046104	1.05295	1.998785674713821	5.4486720119961545	193.3012298170881	2.076424427211505	2.3095133546517315	0.18703768688663736	0.35504719080101105	0.9678554914259666	34.33637707792964	0.36883827471777186	*				*		FALSE	TRUE	FALSE	FALSE	FALSE	FALSE	FALSE	TRUE
TMC1	TMC1_+_75229893.23-ENST00000340019.3|TMC1_+_75229888.23-ENST00000340019.3	TMC1			FALSE	304.72/292.27	152.15/220.15	240.74/292.03	186.97/213.17	380.47/335.93	370.47/382.86	256.38/225.14	227.45/228.41	163.25/169.45	107.66/148.71	147.12/174.23	175.05/72.84	-0.67833	-0.41127	0.072325	-0.078671	-0.37345	-0.37181	2.2709405556997204	0.9590023075765094	0.10671	0.0994963	0.7208123215678524	0.612059	0.4033904560041009	0.1703489671675164	0.018955042846930722	0.017673675645345884	0.12803893539214156	0.10872088227178774							FALSE	TRUE	FALSE	FALSE	FALSE	FALSE	FALSE	FALSE
NAT10	NAT10_-_34127188.23-P1P2|NAT10_-_34127246.23-P1P2	NAT10			FALSE	293.36/332.87	152.69/237.89	159.53/110.97	405.19/404.83	266.33/259.97	243/248.49	194.12/367.99	107.15/187.49	239.32/184.65	116.44/33.532	228.45/209.26	217.86/339.3	-0.67827	1.5753	-0.098335	-0.92728	-1.4869	0.34669	2.3579709818045766	4.94477	0.12985956076236035	3.2570707275939803	9.387905205274421	0.6681477280663953	0.4188497964895025	0.8783474680736911	0.023067141630345425	0.5785581849529811	1.6675871819604176	0.11868404746497715					*		FALSE	TRUE	FALSE	FALSE	FALSE	FALSE	FALSE	TRUE
ESYT2	ESYT2_+_158621826.23-P1P2|ESYT2_-_158622205.23-P1P2	ESYT2			FALSE	1095.9/1193.4	731.3/698.66	1230.8/1249.9	728.54/949.73	1629.4/1499	796.72/748.84	1298.4/1219.7	532.92/749.96	503.42/417.1	294.4/208.48	718.85/651.46	524.19/248.02	-0.6782	-0.56321	-1.0164	-0.97182	-0.86962	-0.82581	6.983091956027925	4.864040907875443	14.811746672973495	11.578017875234744	6.267952205028026	6.7936869480640425	1.2404167257441614	0.8640066226858646	2.631031987883547	2.0566200636966983	1.1133854172678275	1.2067724401902098			*	*			FALSE	TRUE	FALSE	FALSE	FALSE	FALSE	FALSE	FALSE
IMPA2	IMPA2_-_11981574.23-P1P2|IMPA2_-_11981539.23-P1P2	IMPA2			FALSE	1340.4/1615.6	1027.4/820.11	948.47/864.42	1458.8/1452.8	1486.4/1927.8	1215/1091.9	1410.1/1846.2	688/1167.3	1098.3/801.61	437.94/529.23	1205.7/1117.3	687.82/902.66	-0.67746	0.68294	-0.56524	-0.81086	-0.97263	-0.54595	8.736600668665998	4.922777489588947	5.1111748818743665	9.95515	14.581748439903306	4.968429967858899	1.5518950149591288	0.8744400866627461	0.9079053879861365	1.7683471239240691	2.590177069032651	0.8825494024177589	*			*	*		FALSE	TRUE	FALSE	FALSE	FALSE	FALSE	FALSE	FALSE
TDRD3	TDRD3_+_60971363.23-P1P2|TDRD3_-_60971144.23-P1P2	TDRD3			FALSE	772.41/909.29	617.32/433.48	708.69/624.95	729.11/798.61	833.09/862.63	970.67/1024.3	985.23/932.41	1066.8/797.57	687.19/440.99	369.1/444.67	651.86/903.34	431.91/508.03	-0.6774	0.19573	0.23424	-0.040615	-0.47032	-0.72525	5.328669765633656	0.5724165263747397	0.7204243038732802	0.0933095	2.458333406752815	5.940550187492039	0.9465393188118537	0.10167917562573217	0.12797001124775642	0.0165747	0.4366773192152451	1.055228523279992							FALSE	TRUE	FALSE	FALSE	FALSE	FALSE	FALSE	FALSE
COA1	COA1_-_43769094.23-P1P2|COA1_-_43769078.23-P1P2	COA1	MIM	OXPHOS > Complex I > CI assembly factors | OXPHOS > Complex IV > CIV assembly factors | OXPHOS > OXPHOS assembly factors	TRUE	827.23/1144.7	663.13/569.94	1202.7/592.83	973.47/904.88	1273.9/1129.3	1296/1274.2	1388.1/771.7	943.65/1018.5	585.48/530.06	445.27/504.44	704.49/683.66	785.8/1017.9	-0.67651	0.064954	0.096796	-0.13831	-0.23173	0.37733	6.100787059475158	0.17165595166693803	0.2795099315499485	0.4227035617207137	0.8076277164014883	1.7128255396254983	1.0836916306456645	0.0304915	0.0496498	0.0750854	0.1434600795617766	0.30425167834131567							FALSE	TRUE	FALSE	FALSE	FALSE	FALSE	FALSE	FALSE
EIF2S3	EIF2S3_-_24073117.23-P1P2|EIF2S3_+_24073421.23-P1P2	EIF2S3			FALSE	245.45/170.49	123.25/136.46	235.91/268.67	184.69/211.94	396.21/457.48	65.065/180.96	454.16/385.07	122.19/75.889	540.18/395.37	71.77/66.335	314.57/439.36	226.42/141.99	-0.67538	-0.34574	-1.7866	-2.072	-2.7424	-1.0291	1.7050930893948075	0.7187847673886838	16.458558054745474	24.32382785669582	79.81146523010064	6.172314169284081	0.3028781520212371	0.12767877801027835	2.9235574758706404	4.320676728526042	14.177026022420822	1.0963970946306463			*	*	*		FALSE	TRUE	FALSE	FALSE	FALSE	FALSE	FALSE	TRUE
IMP4	IMP4_+_131100464.23-P1P2|IMP4_-_131100512.23-P1P2	IMP4			FALSE	199.03/300.39	136.88/175.12	91.849/143.1	357.45/330.5	162.68/153.62	104.9/224.85	141.01/187.1	172/195.67	286.33/291.1	109.85/101.33	291.84/368.34	280.64/259.09	-0.67526	1.5419	0.05973	0.1633	-1.4426	-0.28966	1.9607445561935137	4.266481748565512	0.058612811246262164	0.18589897007968226	11.490206271674381	0.6917985393489238	0.34828989188876164	0.757861	0.010411478449741659	0.033021502972819965	2.0410219615298404	0.12288517528586212					*		FALSE	TRUE	FALSE	FALSE	FALSE	FALSE	FALSE	TRUE
SDHC	SDHC_+_161284139.23-P1P2|SDHC_-_161284228.23-P1P2	SDHC	MIM	OXPHOS > Complex II > CII subunits | Metabolism > Carbohydrate metabolism > TCA cycle | Metabolism > Metals and cofactors > Heme-containing proteins | OXPHOS > OXPHOS subunits	TRUE	950.69/1250.3	736.21/641.8	893.36/563.63	1194.5/979.21	952.48/1506.6	867.1/656.33	600.66/1077.6	783.87/834.77	683.77/912.4	365.44/705.63	1062.1/1234.8	474.72/427.82	-0.67477	0.57655	-0.6901	-0.052108	-0.57467	-1.3457	6.682793571100175	3.1122420830265116	5.693510637291517	0.11521029833671727	4.6058811723054305	28.68742070509386	1.187074289224076	0.5528320633123703	1.0113465306156217	0.020464971954361495	0.8181493354080837	5.0957880384692285						*	FALSE	TRUE	FALSE	FALSE	FALSE	FALSE	FALSE	FALSE
ANXA2R	ANXA2R_-_43040242.23-P1P2|ANXA2R_-_43040188.23-P1P2	ANXA2R			FALSE	700.3/1152.9	531.16/629.07	823.74/788.49	687.62/606.33	888.19/1193.5	641.36/918.32	1172/823.72	885.38/907.69	609.41/371.48	406.45/378.33	543.02/445.99	543.21/549.52	-0.67465	-0.31684	-0.41604	-0.15433	-0.32106	0.14362	5.751340256951664	1.3362048777805924	2.0511177802784974	0.46672376242100594	1.1992829217176149	0.3483731395073862	1.021618889610973	0.23735200536622458	0.36434301841499506	0.0829048	0.21303036024231703	0.061882							FALSE	TRUE	FALSE	FALSE	FALSE	FALSE	FALSE	FALSE
NSUN4	NSUN4_-_46806501.23-P1P2|NSUN4_-_46806520.23-P1P2	NSUN4	Matrix	Mitochondrial central dogma > mtRNA metabolism > mt-rRNA modifications | Mitochondrial central dogma > Translation > Mitochondrial ribosome assembly	TRUE	1785.3/1851.1	1004.5/1273.1	1445.4/1200.3	1481/1459.6	2145/2006.3	1363.7/1678.6	1900.9/1794.2	1680.5/1654.7	869.24/1027.5	1022.4/952.75	1327.7/1170.4	1078.8/1073.2	-0.67448	0.15234	-0.44814	-0.14774	0.058322	-0.21488	10.429971045793346	0.6151987210379176	3.9175018614942205	0.6324763581309804	0.1873874128922414	1.120038689213189	1.8526908446424664	0.10927863875158139	0.6958715226335601	0.11234769042189095	0.033285897222765114	0.19895409258950486	*						FALSE	TRUE	FALSE	FALSE	FALSE	FALSE	FALSE	FALSE
HEXIM1	HEXIM1_-_43225895.23-P1P2|HEXIM1_+_43226009.23-P1P2	HEXIM1			FALSE	958.1/1493.8	746.57/789.63	1037.4/1203.2	1021.2/1125.4	1124.3/1296.5	1447.4/1393	1259.9/1194	1392.9/1202.3	886.33/1018.8	522.16/476.01	981.98/920.38	641.2/572.58	-0.67386	-0.061753	0.23042	0.080685	-0.93119	-0.64743	7.329058719264225	0.18236853280948462	0.8830935322935174	0.22917743304968055	13.400499013211226	5.7224824670308285	1.3018713023661166	0.032394386293457963	0.15686518160595023	0.0407091	2.380350024598597	1.0164928386422591	*				*		FALSE	TRUE	FALSE	FALSE	FALSE	FALSE	FALSE	FALSE
negative_control	non-targeting_00349|non-targeting_03722	negative_control			FALSE	490.9/706.33	390.46/359.34	566.57/572.39	594.43/488.38	678.28/566.36	545.75/667.81	595.17/753.85	649.46/575.12	351.29/330.2	270.24/365.94	454.51/325.73	366.26/336.54	-0.67369	-0.072804	-0.036423	-0.1394	-0.098965	-0.1504	3.953036845876576	0.15639975367174358	0.0665026	0.3284014055689673	0.1997779696259621	0.3223109405385733	0.7021836533135639	0.027781514489327707	0.011812951059530952	0.0583344	0.0354868	0.0572526							TRUE	FALSE	FALSE	FALSE	FALSE	FALSE	FALSE	FALSE
TIMM17A	TIMM17A_+_201924675.23-P1P2|TIMM17A_+_201925008.23-P1P2	TIMM17A	MIM	Protein import, sorting and homeostasis > Protein import and sorting > TIM23 presequence pathway	TRUE	844.51/1502	663.68/806.92	1294.6/1051.3	867.2/864.34	1283.1/1622.3	1487.2/1316.7	1056.6/990.63	1207.8/1133.9	704.28/895.02	531.68/664.08	958.06/830.43	707.79/675.84	-0.67336	-0.43766	-0.051238	0.19362	-0.4189	-0.3698	7.041254601467124	2.97188	0.14692265249240105	0.6303389406217021	2.649732593952082	2.05089	1.2507482405903938	0.5278986835358044	0.026098083297464537	0.11196801785777435	0.47067583371151606	0.36430310972839275							FALSE	TRUE	FALSE	FALSE	FALSE	FALSE	FALSE	FALSE
GPAM	GPAM_+_113943434.23-P1P2|GPAM_+_113943482.23-P1P2	GPAM	Membrane	Metabolism > Lipid metabolism > Cardiolipin synthesis | Metabolism > Lipid metabolism > Phospholipid metabolism	TRUE	1481.6/1583.1	919.99/1001.1	1720/1530.3	1195.1/1178.9	1742.3/2026.6	1651.9/1355.9	1615.2/1583	1267/1441.9	855.56/1264.3	710.38/664.08	928.16/1074.7	1095/721.02	-0.67326	-0.45293	-0.32525	-0.23941	-0.62439	-0.14116	8.917071084984869	4.041364456934309	2.1007213361156416	1.1649058039434792	6.8017554137717635	0.5305756558998387	1.5839522360745832	0.7178734146386256	0.37315416979381444	0.206924	1.208205653425546	0.0942469	*						FALSE	TRUE	FALSE	FALSE	FALSE	FALSE	FALSE	FALSE
UNC13A	UNC13A_+_17799129.23-P1P2|UNC13A_+_17799101.23-P1P2	UNC13A			FALSE	400.53/673.85	397.01/276.1	382.87/525.66	230.72/421.42	566.76/531.76	416.95/656.33	518.25/520.94	340.24/542.38	200.86/315	178.69/158.91	342.08/345.62	423.34/342.99	-0.673	-0.4771	-0.033472	-0.2351	-0.60868	0.15578	3.60504	1.7310010414573265	0.0572679	0.5620117497805003	2.0853924322289195	0.31057569960992265	0.6403686072206538	0.30748021902400446	0.010172579832190252	0.099831	0.3704312744219439	0.055168							FALSE	TRUE	FALSE	FALSE	FALSE	FALSE	FALSE	FALSE
MTX2	MTX2_+_177134417.23-P1P2|MTX2_-_177134199.23-P1P2	MTX2	MOM	Protein import, sorting and homeostasis > Protein import and sorting > SAM | Mitochondrial dynamics and surveillance > Intramitochondrial membrane interactions	TRUE	1555.7/1209.7	818.01/916.08	1585.6/1725.9	964.95/1252.6	2814.1/2693.4	1301.3/1153.3	2388/2424.6	1309.3/1216.4	1200.9/1427.3	807.05/853.61	1358.7/1362.6	1160.6/952.45	-0.67267	-0.57812	-1.1653	-0.92957	-0.66164	-0.36466	8.124545154674902	6.412783087394981	31.99822303292256	18.08754411466181	9.121782776981004	2.7887459323821275	1.4431747086221718	1.139111936411998	5.683890645298913	3.212916626150778	1.6203154700555131	0.4953689741106359	*		*	*	*		FALSE	TRUE	FALSE	FALSE	TRUE	FALSE	FALSE	FALSE
FKBP10	FKBP10_+_39969292.23-P1P2|FKBP10_-_39969268.23-P1P2	FKBP10	IMS	Protein import, sorting and homeostasis > Protein homeostasis > Chaperones	TRUE	4498.1/5780.5	3063.7/3387.3	5247/4839	3929.7/3356	6115/6426.6	5092.4/4883.3	6189.7/6612.3	4060.3/3802.6	3359/3506.2	2881.1/3007	4420.7/3597.3	3821.5/3245.5	-0.67188	-0.46911	-0.33018	-0.70309	-0.22146	-0.18208	26.89113067088377	10.63712186421107	5.409035626342851	23.308891973383258	2.8188713002527046	2.0599020737689133	4.776710441216857	1.8894873441780524	0.9608148229052029	4.140392199388188	0.5007201867842143	0.36590338517487303	*	*		*			FALSE	TRUE	FALSE	FALSE	FALSE	FALSE	FALSE	FALSE
EXOC5	EXOC5_+_57735310.23-P1P2|EXOC5_+_57735449.23-P1P2	EXOC5			FALSE	1637.2/2094.6	1032.9/1310	1808/2345	1298.5/1253.2	2142.4/2294.1	1904.2/1889.3	2521.7/2001.5	2347.8/1643.5	916.25/897.19	1074.4/1070.8	889.89/1148.6	1492.6/1224.4	-0.67114	-0.70225	-0.22581	-0.18036	0.24213	0.41422	10.575151018317023	11.18953224685595	1.3148765635779036	0.9542077672704409	1.183705659646414	2.688839727120871	1.878479373176162	1.9876127995525803	0.23356342606130726	0.16949730603726762	0.21026334864686777	0.47762249034784976	*	*					FALSE	TRUE	FALSE	FALSE	FALSE	FALSE	FALSE	FALSE
FCHSD1	FCHSD1_+_141030958.23-P1P2|FCHSD1_-_141030953.23-P1P2	FCHSD1			FALSE	683.02/1510.1	917.26/461.22	816.98/1019.2	830.83/833.01	1479.9/1126.8	1031.8/1019.6	976.07/1136.6	1104.4/1020	409.41/447.51	575.63/505.9	617.18/532.15	812.44/827.05	-0.66911	-0.14202	-0.34534	0.0079863	0.33514	0.5117	6.558320571496191	0.458458	1.7767377531233692	0.017710671734000216	1.1382028219207716	2.426629362090726	1.1649639702443797	0.0814366	0.31560449727901513	0.00314597	0.2021806137582076	0.43104568389950965							FALSE	TRUE	FALSE	FALSE	FALSE	FALSE	FALSE	FALSE
OR10G3	OR10G3_-_22038823.23-ENST00000303532.1|OR10G3_-_22038817.23-ENST00000303532.1	OR10G3			FALSE	979.34/1290.9	731.84/699.57	1023.9/838.14	928.01/950.95	1264.7/1198.6	1120.7/970.99	1437.6/801.98	794.21/970.93	646.16/417.1	549.26/551.82	659.04/776.45	663.08/611.3	-0.66464	0.013058	-0.23569	-0.34308	0.050339	-0.1715	6.676026394649118	0.0309244	0.946077	1.6078836661839901	0.11651458912742375	0.557285	1.1858722258818186	0.00549314	0.168053	0.28561070155517904	0.020696655014274493	0.0989914							FALSE	TRUE	FALSE	FALSE	FALSE	FALSE	FALSE	FALSE
HSPA14	HSPA14_-_14880699.23-P1P2|HSPA14_-_14880317.23-P1P2	HSPA14			FALSE	1188.2/1274.6	883.45/670.46	1277.2/1591.6	1204.2/1117.4	1434/1318.4	983.95/1112.8	1065.8/984.42	1225.6/1120.5	546.16/606.09	880.28/739.17	703.3/815.28	914.23/886.06	-0.66376	-0.30506	-0.39221	0.19429	0.49032	0.24522	7.153087921249561	1.8744536763288098	2.279534730191822	0.6338947075771392	2.585477884479349	0.9486159155733107	1.2706133549590921	0.3329619180718104	0.40491705165128616	0.11259963388576681	0.4592621767183543	0.16850401733125056							FALSE	TRUE	FALSE	FALSE	FALSE	FALSE	FALSE	FALSE
SHF	SHF_+_45480124.23-P1|SHF_-_45480152.23-P1	SHF			FALSE	318.54/1096	453.72/438.48	518.22/636.63	527.94/572.54	730.76/644.86	827.26/616.49	681.24/475.91	474.64/480.63	178.63/330.2	278.29/253.68	337.3/394.86	359.61/413.99	-0.66372	-0.069465	0.069645	-0.27606	0.063898	0.079224	4.429749022806008	0.14924964463066923	0.14171551261967644	0.751071	0.1037	0.14459594459240818	0.7868627269034137	0.026511430277163323	0.0251731	0.13341380446095777	0.018420346677519437	0.0256848							FALSE	TRUE	FALSE	FALSE	FALSE	FALSE	FALSE	FALSE
PDE12	PDE12_-_57542154.23-P1P2|PDE12_+_57542071.23-P1P2	PDE12	Matrix	Mitochondrial central dogma > mtRNA metabolism > mt-mRNA modifications | Mitochondrial central dogma > mtRNA metabolism > mtRNA stability and decay	TRUE	1265.3/1120.4	710.03/795.54	1063.5/890.7	1099.6/942.97	2271/1702.5	1104.8/1476.1	1325.8/1453.3	1030.1/886.11	588.04/812.47	683.28/742.81	946.1/1172.3	976.07/1031.7	-0.66337	0.063748	-0.62215	-0.53593	0.026075	-0.077245	6.948037550216953	0.17539260720376454	6.903368024441839	4.021618594124754	0.0655217	0.25458946300201657	1.2341899609309874	0.031155242536885678	1.2262552484495512	0.7143659284638119	0.0116387	0.0452231							FALSE	TRUE	FALSE	FALSE	FALSE	FALSE	FALSE	FALSE
ABCA5	ABCA5_-_67323220.23-P1P2|ABCA5_+_67323191.23-P1P2	ABCA5			FALSE	228.17/81.187	89.981/104.62	136.32/198.58	135.82/90.304	48.542/245.62	142.08/93.858	217.92/152.94	88.35/84.817	52.137/69.516	49.067/26.972	127.98/51.132	55.178/78.372	-0.66331	-0.56253	-0.31579	-1.0899	-0.66404	-0.41807	1.3289012436859668	1.144644416987442	0.38860598865970847	3.2291406274968137	0.8647082955242479	0.49584188774480487	0.23605465027671177	0.20332484360817707	0.0690286	0.5735969208696221	0.1535993854029255	0.0880771							FALSE	TRUE	FALSE	FALSE	FALSE	FALSE	FALSE	FALSE
CPSF3	CPSF3_+_9564024.23-P1P2|CPSF3_+_9563875.23-P1P2	CPSF3			FALSE	1648.5/2305.7	1166.5/1330	1334.2/1451.4	2365.8/1992.8	2138.5/2569.3	1877.6/1817.7	1543.8/2259.2	1425.8/1491	805.99/753.82	517.77/537.24	700.9/678.92	864.77/1022.5	-0.66308	0.64548	-0.34918	-0.38251	-0.56322	0.45126	10.887193982733114	6.250147784999951	2.7906190476538044	2.8109871953997585	4.358515974209958	2.276330927538517	1.933908016340225	1.1102227923827386	0.4957016982859533	0.4993197218342041	0.7742094974370576	0.40434795555142555	*						FALSE	TRUE	FALSE	FALSE	FALSE	FALSE	FALSE	FALSE
SRRM2	SRRM2_-_2802729.23-P1P2|SRRM2_-_2802723.23-P1P2	SRRM2			FALSE	1608/1542.6	1030.1/958.84	2231.5/1433.9	1236/1022.8	2124.1/1971.7	1472.6/1429.5	1974.1/1718.1	1131.6/1129.4	557.27/632.16	481.88/372.5	818.12/846.52	689.72/472.08	-0.66305	-0.69787	-0.49676	-0.70701	-0.47637	-0.51811	8.879130059820811	9.975268110344752	4.664281400285645	8.435819386084257	2.61739	3.4301581005962385	1.5772127168899974	1.7719213044549667	0.8285230523847588	1.498466800630215	0.4649305387505172	0.6093039454039495	*	*		*			FALSE	TRUE	FALSE	FALSE	FALSE	FALSE	FALSE	FALSE
negative_control	non-targeting_03731|non-targeting_02863	negative_control			FALSE	1592.7/2468.1	1003.4/1562	1714.2/1918.7	1820.8/1551.1	1880/2077.2	2078.1/2016.3	1651.8/1857.1	2360.1/1984.3	848.73/1183.9	971.83/1339.1	1308.5/1284.9	1467.9/1346.2	-0.66217	-0.10747	0.049117	0.30797	0.18492	0.1177	11.122358024401958	0.4710319069666018	0.1632709004831313	1.7695766261073598	0.8614131293464172	0.488077	1.9756805452452508	0.0836701	0.029002046237091923	0.31433245592802467	0.1530140602680389	0.0866977	*						TRUE	FALSE	FALSE	FALSE	FALSE	FALSE	FALSE	FALSE
RPS8	RPS8_+_45241261.23-P1P2|RPS8_-_45241305.23-P1P2	RPS8			FALSE	96.304/16.237	29.448/40.937	26.105/29.203	96.04/130.85	143/92.002	51.787/92.507	212.43/112.57	82.71/101.18	73.505/173.79	43.941/40.822	87.314/222.52	134.14/110.64	-0.6621	1.9978	-0.69605	-0.81481	-1.5227	-0.33755	0.6541559568073807	2.3569620753186795	1.0374886064924032	1.7514382586404256	6.282346136951835	0.5238062298440653	0.11619866889603442	0.41867058297094956	0.18429060198058675	0.31111051147628976	1.1159422322174148	0.0930445							FALSE	TRUE	FALSE	FALSE	FALSE	FALSE	FALSE	FALSE
DDHD1	DDHD1_+_53619624.23-P1P2|DDHD1_+_53619873.23-P1P2	DDHD1			FALSE	1390.7/1477.6	872.54/940.19	1501.5/1775.6	1248.5/1198.5	2377.3/2623.3	1853.7/1274.2	2100.5/1802.7	1239.7/1305.7	1077.8/1151.4	455.52/549.64	967.63/981.93	897.11/953.37	-0.66146	-0.42106	-0.67657	-0.61634	-1.1475	-0.075169	8.130967866831405	3.5724652059109565	9.78867	6.78494	23.55447363425361	0.23489050279328166	1.4443155842734927	0.6345821623794881	1.7387748725756644	1.2052194803181262	4.184015225061889	0.0417239	*		*		*		FALSE	TRUE	FALSE	FALSE	TRUE	FALSE	FALSE	FALSE
PPP1CA	PPP1CA_+_67168941.23-P1|PPP1CA_+_67168772.23-P1	PPP1CA			FALSE	1079.6/1453.2	915.62/685.01	923.33/992.91	1067.2/788.78	1814.4/1442.5	977.31/933.18	1357/1076.8	748.15/844.45	746.16/788.57	549.26/656.79	429.39/745.21	576.51/756.06	-0.66145	-0.046023	-0.76895	-0.6112	-0.34718	0.18175	7.283954899287922	0.12054283683411081	8.795066477645856	4.612307696799079	1.8792287070630085	0.5259586548286683	1.2938594455774821	0.021412198481592284	1.5622803811836385	0.8192908882503666	0.3338101136885858	0.0934268			*				FALSE	TRUE	FALSE	FALSE	FALSE	FALSE	FALSE	FALSE
RPL26	RPL26_+_8286473.23-P1P2|RPL26_+_8286468.23-P1P2	RPL26			FALSE	183.22/300.39	185.42/119.63	29.005/70.088	431.9/470.56	687.46/289.51	342.59/391.64	483.46/331.51	166.36/212.79	630.78/595.23	218.24/189.53	724.83/717.75	316.8/425.97	-0.66138	3.1614	-0.41112	-1.0999	-1.5834	-0.95578	1.8483237691529522	9.124979272651656	1.1852863873040234	5.988514140000595	27.300248968310484	9.404393565134397	0.32832042486118507	1.620883268205475	0.21054413558733653	1.0637484295477384	4.849382716210746	1.6705160331740618		*			*	*	FALSE	TRUE	TRUE	FALSE	FALSE	FALSE	FALSE	TRUE
RPL7	RPL7_-_74205848.23-P1P2|RPL7_+_74205616.23-P1P2	RPL7			FALSE	100.25/113.66	120.52/14.101	0.96684/37.964	135.25/116.72	202.04/299.64	35.852/41.865	126.36/198.75	31.016/37.2	163.25/306.31	56.391/50.298	275.1/250.93	96.085/12.908	-0.6603	2.6334	-2.6595	-2.2199	-2.1172	-2.2501	1.0132596077035647	3.0913863203347764	27.84511975528124	13.23539053687905	22.455907139531213	23.46252092063172	0.17998676987656198	0.5491274240159268	4.946168902299057	2.3510215671052404	3.9888752694410106	4.167681531524358			*	*	*	*	FALSE	TRUE	FALSE	FALSE	FALSE	FALSE	FALSE	TRUE
ACSS2	ACSS2_-_33464845.23-P1P2|ACSS2_-_33464420.23-P1P2	ACSS2			FALSE	1893.5/1648.1	1074.9/1166.7	1676.5/1822.3	1229.2/1320.8	2734.1/2206.4	1776.7/1882.6	1827.6/2023.2	1515.1/1443.4	863.26/1042.7	1045.1/802.59	1172.2/1359.7	1218.7/1378.4	-0.65941	-0.45607	-0.4329	-0.38008	-0.044813	0.036643	9.755995171908546	4.330934283075159	4.21835	2.806096597447253	0.13918901984273374	0.11820464126153579	1.732971535204892	0.7693101217416852	0.749311	0.49845099784526375	0.024724346942592727	0.0209969	*						FALSE	TRUE	FALSE	FALSE	FALSE	FALSE	FALSE	FALSE
ZNF557	ZNF557_-_7069700.23-P1P2|ZNF557_+_7069763.23-P1P2	ZNF557			FALSE	1206/2192	1101/1051.2	1137/1249.9	1239.4/1278.4	2377.3/1877.2	1489.9/1997.3	1737.9/1456.5	1821.5/1305.7	779.5/734.27	598.33/806.23	1125.5/1163.7	744.9/945.07	-0.6584	0.076968	-0.28674	-0.030609	-0.10787	-0.43743	9.373844478119087	0.2429457709130562	1.8650582892646403	0.0874219	0.3490420082991598	3.3138018205446618	1.6650895546558613	0.0431548	0.33129300187643135	0.015528884964064425	0.0620008	0.5886354110598243	*						FALSE	TRUE	FALSE	FALSE	FALSE	FALSE	FALSE	FALSE
CNKSR1	CNKSR1_-_26504158.23-P1P2|CNKSR1_-_26504071.23-P1P2	CNKSR1			FALSE	1361.1/1737.4	1027.4/935.18	1343.9/1489.4	1341.2/1242.1	1462.8/1821.5	1179.1/1680	1867.9/1705.7	1356.3/1351.9	682.06/777.71	227.03/162.56	571.73/808.65	469.01/413.99	-0.65826	-0.13316	-0.19988	-0.39982	-1.9003	-0.64341	8.62908	0.5423148665873633	0.8954787473816714	2.8974633931259293	48.236190294603425	4.314634514401734	1.5327959644375255	0.0963322	0.15906518527825242	0.5146806139309646	8.568264259495455	0.7664147702533199	*				*		FALSE	TRUE	FALSE	FALSE	FALSE	FALSE	FALSE	TRUE
ETF1	ETF1_-_137878861.23-P1P2|ETF1_-_137878812.23-P1P2	ETF1			FALSE	784.26/527.71	297.21/534	1033.5/750.53	573.4/1019.8	1348.7/1189.3	718.38/590.16	1175.7/1211.9	939.89/571.4	410.26/382.34	333.95/359.38	427/399.59	753.46/487.75	-0.65718	-0.16309	-0.95465	-0.65907	-0.19254	0.58534	4.08377	0.5424662836734461	10.945770090136604	5.223807485252928	0.5014689081927604	2.3395329660320288	0.725405	0.0963591	1.9443129750332797	0.9279124802562412	0.0890766	0.41557462507577647			*				FALSE	TRUE	FALSE	FALSE	FALSE	FALSE	FALSE	FALSE
GYLTL1B	GYLTL1B_+_45944212.23-P1P2|GYLTL1B_+_45944227.23-P1P2	GYLTL1B			FALSE	6541.3/6771	4419.4/4022.8	8400.8/7233.7	5276/5660.3	10769/9869.6	5478.8/5664.6	8643.7/9380.8	4905.3/5571.9	2515.4/3167.3	2208.8/2256.1	3803.5/4651.1	2992/3042.7	-0.65694	-0.51554	-0.88901	-0.78259	-0.34782	-0.48635	32.76631870227366	18.400509934874567	57.37887567043292	38.769014928286445	5.330014058990516	12.378543283642381	5.820328590156896	3.2685091975249865	10.192292688421688	6.886596204158489	0.9467781075854594	2.198818550015477	*	*	*	*		*	FALSE	TRUE	FALSE	FALSE	FALSE	FALSE	FALSE	FALSE
GFER	GFER_-_2034253.23-P1P2|GFER_-_2034199.23-P1P2	GFER	IMS	Protein import, sorting and homeostasis > Protein import and sorting > MIA40	TRUE	1775/2265.1	1241.7/1320.4	1693.9/1390.1	1541.2/1903.1	2410.1/2495	1557.6/2082.4	2391.7/2186.2	1413.6/1511.1	1858.1/2061.6	1141/1296.1	2215.1/1967.6	1609.7/1502.9	-0.6566	0.15933	-0.43013	-0.64605	-0.68515	-0.42613	10.893537116203879	0.7188074963946763	4.146831293238871	8.43288	13.83692811799618	5.228508059716061	1.9350347563144812	0.1276828153964921	0.7366076413375269	1.4979445822915205	2.4578735578107724	0.9287474500978803	*			*	*		FALSE	TRUE	FALSE	FALSE	FALSE	FALSE	FALSE	FALSE
SCCPDH	SCCPDH_+_246887677.23-P1P2|SCCPDH_-_246887727.23-P1P2	SCCPDH			FALSE	1394.7/2045.9	1179/1003	1495.7/1667.5	1400.8/1462.7	2028.3/2425.8	2414.1/1628.7	1961.3/1638.9	1541.4/1597.4	860.69/966.71	823.89/811.33	1101.6/1153.3	1238.6/892.52	-0.65653	-0.14351	-0.13974	-0.19775	-0.16012	-0.081358	9.427744278340501	0.6420651529995461	0.6518899315197623	0.9443923482912885	0.6620218921407405	0.2812492652603348	1.674663854139516	0.1140509619253446	0.11579615154620992	0.16775377896522078	0.11759590636799683	0.0499587	*						FALSE	TRUE	FALSE	FALSE	FALSE	FALSE	FALSE	FALSE
DDX56	DDX56_+_44613471.23-P1P2|DDX56_-_44613091.23-P1P2	DDX56			FALSE	335.34/422.17	241.04/238.8	141.16/262.83	429.62/450.9	392.27/450.73	164.66/243.09	320.47/481.34	151.32/112.34	548.72/886.33	118.64/149.44	486.81/710.17	356.75/287.67	-0.65651	1.1202	-1.0442	-1.5972	-2.4117	-0.89126	2.5958678763046867	3.667965722972482	5.313891280949935	12.846246093544814	84.45641615360427	6.983802646487561	0.4611077659962341	0.6515460573741795	0.9439141951992372	2.2818972767075585	15.002115374251728	1.2405429667185766				*	*		FALSE	TRUE	FALSE	FALSE	FALSE	FALSE	FALSE	TRUE
ATAD3A	ATAD3A_-_1448112.23-P1P2|ATAD3A_+_1448130.23-P1P2	ATAD3A	MIM	Mitochondrial central dogma > mtDNA maintenance > mtDNA nucleoid | Mitochondrial dynamics and surveillance > Organelle contact sites | Mitochondrial dynamics and surveillance > Intramitochondrial membrane interactions	TRUE	861.3/868.7	566.61/530.36	624.58/800.17	926.87/874.17	938.05/814.51	968.02/1103.3	662.92/1089.2	963.39/1062.4	542.74/647.37	466.51/379.79	700.9/599.38	695.43/491.44	-0.65629	0.3377	0.24085	0.20916	-0.49088	-0.13146	5.153162067731777	1.301734123222104	0.7648	0.6377437792169036	2.756218083906205	0.3693789221678197	0.9153636325477741	0.23122891536932696	0.13585251667153683	0.11328335004912478	0.4895910053317518	0.0656133							FALSE	TRUE	FALSE	FALSE	FALSE	FALSE	FALSE	FALSE
POLR3F	POLR3F_+_18448087.23-P1P2|POLR3F_+_18448066.23-P1P2	POLR3F			FALSE	2272.3/2281.4	1379.7/1510.1	1920.1/2514.4	1527.5/1408.6	2755.1/3093.5	1710.3/1776.5	2256.1/2576.7	1814/1775.2	683.77/942.81	641.54/678.66	608.81/796.34	1027.4/1169.1	-0.65567	-0.59452	-0.74583	-0.42902	-0.30068	0.64379	12.105988715107324	8.553664805071758	13.505219470996574	4.116100194089364	1.5576770442544254	4.231310112038187	2.1504042877348506	1.5193998528776858	2.3989516710014342	0.7311488317406339	0.2766924266739802	0.7516137361261436	*	*	*				FALSE	TRUE	FALSE	FALSE	FALSE	FALSE	FALSE	FALSE
LIPJ	LIPJ_-_90346531.23-P1P2|LIPJ_-_90346598.23-P1P2	LIPJ			FALSE	245.45/649.5	254.13/313.4	371.26/268.67	243.23/364.29	704.52/476.89	427.57/527.36	197.78/380.42	353.4/446.4	176.92/328.03	224.1/172.03	240.41/196.95	299.67/220.36	-0.65527	-0.074773	-0.30646	0.46671	-0.34861	0.24872	2.9603479764180762	0.12101313808072657	0.8639139026159026	0.9918258159935736	0.8593034474535854	0.42784894863188583	0.525851	0.0214957	0.15345827624146396	0.176179	0.15263931442159345	0.0759994							FALSE	TRUE	FALSE	FALSE	FALSE	FALSE	FALSE	FALSE
ARID1A	ARID1A_-_27022766.23-P1P2|ARID1A_-_27022545.23-P1P2	ARID1A			FALSE	2394.3/3109.5	1592.9/1901.8	1953/2640	2160.1/2183.9	3261.5/4056.5	2797.8/3090.6	2258/3123.3	2494.5/2957.4	1529.9/1501.1	1234.7/1010.3	1864.7/1707.3	1529.7/1648.6	-0.65494	-0.080398	-0.31349	0.018804	-0.43272	-0.16834	14.355059455403206	0.3692569436115388	3.2380646478991064	0.0659917	4.6877591548557875	1.0026922676003085	2.5499099767923497	0.0655916	0.5751821075229828	0.0117222	0.8326934398914824	0.17810967796752716	*						FALSE	TRUE	FALSE	FALSE	FALSE	FALSE	FALSE	FALSE
CCDC159	CCDC159_-_11457267.23-P1P2|CCDC159_-_11457286.23-P1P2	CCDC159			FALSE	1186.3/1299	840.91/736.87	868.22/700.88	1000.7/877.85	1622.9/1374.1	1228.3/1335.6	1389.9/992.19	989.7/1045.3	543.6/575.68	637.14/626.91	741.57/926.06	507.06/746.84	-0.65483	0.25942	-0.22502	-0.22699	0.17519	-0.41081	7.030346502230768	0.9384721291094921	1.0046588213714787	0.8890401188751218	0.5420424487963619	2.3110376489049953	1.2488106191436115	0.1667021618678929	0.1784589997586757	0.15792148238264853	0.0962838	0.41051296067377113							FALSE	TRUE	FALSE	FALSE	FALSE	FALSE	FALSE	FALSE
FOSL2	FOSL2_-_28615812.23-P1P2|FOSL2_-_28615754.23-P1P2	FOSL2			FALSE	1329.5/1623.7	1050.3/826.47	1435.8/1264.5	924.03/1524.1	1464.1/1396.9	1659.8/1197.9	1558.4/1619.5	1402.3/877.18	874.37/818.99	822.43/717.3	1099.2/1002.8	829.57/1016.1	-0.65346	-0.1413	-0.0016893	-0.479	-0.13704	-0.18743	8.15522	0.5712660338184344	0.00418498	3.642312847667666	0.5100415205751654	0.8121409996590366	1.4486243603958235	0.10147481196867718	0.000743385	0.6469893000248715	0.0905994	0.14426178059563616	*						FALSE	TRUE	FALSE	FALSE	FALSE	FALSE	FALSE	FALSE
negative_control	non-targeting_03347|non-targeting_03546	negative_control			FALSE	1069.7/1250.3	662.04/812.37	1061.6/931.59	978.59/803.52	1252.9/1547.2	1179.1/1218.8	1225.1/1172.3	1371.3/956.79	660.69/547.44	549.26/553.28	605.22/650.52	705.89/751.45	-0.65327	-0.16131	-0.22349	-0.042306	-0.13172	0.21449	6.589307103836746	0.5708778231491465	0.9510922985162288	0.10868560061785691	0.39392	0.6886276381964511	1.1704681528085026	0.10140585354591411	0.16894390081568492	0.019305980460068935	0.0699725	0.12232192352718906							TRUE	FALSE	FALSE	FALSE	FALSE	FALSE	FALSE	FALSE
HSBP1	HSBP1_+_83841970.23-P1P2|HSBP1_+_83842007.23-P1P2	HSBP1			FALSE	971.44/1778	1048.7/699.11	1041.3/1054.2	1057.6/1237.2	1667.5/1883.9	1334.5/1432.2	1512.6/1230.5	1298.9/1465.7	394.02/451.86	438.68/443.94	724.83/651.46	432.86/454.56	-0.65299	0.13094	-0.36001	0.011229	0.061192	-0.63195	7.644529323062562	0.43842163169903936	2.3821193744099682	0.0282372	0.12860805819789672	4.167325065258756	1.3579088020719992	0.0778775	0.4231393104005584	0.00501582	0.022844835419422286	0.7402479797072814	*						FALSE	TRUE	FALSE	FALSE	FALSE	FALSE	FALSE	FALSE
SLC47A2	SLC47A2_+_19619827.23-P1P2|SLC47A2_+_19619864.23-P1P2	SLC47A2			FALSE	1350.2/1526.3	873.09/957.93	1240.5/1676.3	1160.4/1041.9	1373.6/1586	1809.9/1663.1	1049.3/1345.4	1993.5/1172.6	1033.3/873.3	919.83/704.9	1022.7/960.15	910.43/936.77	-0.65112	-0.40501	0.23063	0.40252	-0.23057	-0.10209	7.913711370978318	3.056861771460594	1.0083974035815546	2.07077	1.1570788792400177	0.3457079184197032	1.4057239986364012	0.5429947784569148	0.17912308952480643	0.3678338992803442	0.2055335951255354	0.061408597642743555	*						FALSE	TRUE	FALSE	FALSE	FALSE	FALSE	FALSE	FALSE
SARDH	SARDH_+_136603430.23-P1P2|SARDH_+_136603393.23-P1P2	SARDH	Matrix	Metabolism > Amino acid metabolism > Glycine metabolism | Metabolism > Vitamin metabolism > Choline and betaine metabolism | Metabolism > Vitamin metabolism > Folate and 1-C metabolism	TRUE	457.32/592.66	293.39/375.26	320.99/513.98	527.37/493.91	586.44/468.45	569.65/590.16	670.25/538.02	416.37/453.84	301.71/260.69	377.89/272.63	275.1/347.51	351.99/383.56	-0.64949	0.28995	0.13654	-0.47257	0.20931	0.2398	3.3224204196430507	0.7379525407385749	0.2709972907278099	1.761552422858881	0.44813542433933473	0.5084282144990148	0.5901663452851565	0.13108357731811993	0.0481376	0.31290710509735264	0.0796029	0.0903128							FALSE	TRUE	FALSE	FALSE	FALSE	FALSE	FALSE	FALSE
ZDHHC8	ZDHHC8_+_20119585.23-P1P2|ZDHHC8_+_20119323.23-P1P2	ZDHHC8			FALSE	833.15/1250.3	681.67/646.81	785.07/916.99	1126.3/903.65	1067.9/1274.5	1256.2/929.13	1422.9/1123.4	1255.7/1067.6	582.06/777.71	645.2/754.47	613.59/717.75	843.84/1001.3	-0.6484	0.25392	-0.10011	-0.13209	0.041666	0.47026	5.9175018614942205	0.9587257749457698	0.2897641301464453	0.4371601501149351	0.10732672369705128	2.3689826170572155	1.0511344157917728	0.1702998462762918	0.0514712	0.0776534	0.019064601186903268	0.42080580918863025							FALSE	TRUE	FALSE	FALSE	FALSE	FALSE	FALSE	FALSE
TBL3	TBL3_-_2022111.23-P1P2|TBL3_+_2022121.23-P1P2	TBL3			FALSE	260.27/389.7	257.95/156.02	166.3/248.23	425.65/458.89	195.48/383.2	273.54/371.38	324.14/333.83	295.13/284.95	516.24/456.2	161.85/367.4	584.88/562.46	418.59/500.66	-0.64835	1.0898	0.15584	-0.18119	-0.8752	-0.31915	2.250225047850521	3.566118207712855	0.2298847052128984	0.30867091562588833	6.64476	1.1670251094697952	0.39971073037822674	0.6334547359081243	0.0408348	0.054829661259523814	1.1803181996273013	0.20730035838925961							FALSE	TRUE	FALSE	FALSE	FALSE	FALSE	FALSE	FALSE
PPP2R5E	PPP2R5E_+_64010030.23-P1P2|PPP2R5E_-_64010065.23-P1P2	PPP2R5E			FALSE	761.05/1152.9	677.31/543.1	769.6/630.79	832.54/737.79	1208.3/1193.5	1122/1311.3	1082.3/1121.8	1145.7/1037.1	546.16/597.41	425.49/571.51	593.26/697.86	598.39/148.45	-0.6483	0.16501	0.018813	-0.013969	-0.1975	-0.78813	5.496808757316666	0.46958256859294245	0.045015	0.032077793269482596	0.6547243153792225	5.913106528690545	0.9764060911308591	0.0834126	0.00799608	0.00569802	0.11629962725132631	1.0503536664676592							FALSE	TRUE	FALSE	FALSE	FALSE	FALSE	FALSE	FALSE
RPP14	RPP14_+_58292248.23-P1P2|RPP14_+_58292286.23-P1P2	RPP14			FALSE	1211.9/1428.9	857.82/827.38	1197.9/1089.3	1180.3/1132.8	1865.6/2269.7	1058.3/938.58	1465/1478.2	1349.7/1020	667.53/449.68	329.56/324.39	510.73/585.18	618.37/594.7	-0.64746	0.016245	-1.0495	-0.31244	-0.77084	0.14629	7.261	0.042637	20.063174722782037	1.6711720609857195	5.876376995248726	0.3794267462587066	1.2897815065665388	0.00757367	3.5638507489771336	0.2968527106754798	1.0438293463102133	0.0673981			*				FALSE	TRUE	FALSE	FALSE	FALSE	FALSE	FALSE	FALSE
ADIPOR1	ADIPOR1_+_202927394.23-P1P2|ADIPOR1_-_202927375.23-P1P2	ADIPOR1			FALSE	1180.3/1566.9	826.73/927.45	1232.7/1229.5	1246.2/1362.5	1464.1/1787.7	1617.3/1623.9	1421.1/1476.6	1220/1382.4	875.22/647.37	592.47/822.27	819.32/690.29	756.31/833.51	-0.64659	0.083381	-0.0046925	-0.15499	-0.10585	0.074599	7.499612564078817	0.2720847926616173	0.0124276	0.5840589202541273	0.34196951389509644	0.2008456166485345	1.332167028540161	0.0483308	0.00220753	0.10374723089217153	0.0607445	0.035676497424351826	*						FALSE	TRUE	FALSE	FALSE	FALSE	FALSE	FALSE	FALSE
DHDDS	DHDDS_-_26758867.23-P1P2|DHDDS_-_26758897.23-P1P2	DHDDS			FALSE	221.75/113.66	86.709/126.9	12.569/55.486	119.91/197.19	314.87/338.47	23.902/149.9	150.17/175.46	94.929/79.609	618.81/603.92	221.9/271.17	742.77/551.09	731.58/500.66	-0.64604	2.1875	-1.8983	-0.89206	-1.3067	-0.070292	1.3525290061411537	3.206978340154017	15.098547127753278	2.0485556209894544	18.050546561714985	0.17245626867262745	0.24025168390105409	0.5696602017094192	2.6819767675456254	0.3638878983541162	3.2063446973009464	0.030633656475953827			*		*		FALSE	TRUE	FALSE	FALSE	FALSE	FALSE	FALSE	TRUE
NUTF2	NUTF2_+_67880960.23-P1P2|NUTF2_-_67880898.23-P1P2	NUTF2			FALSE	13.334/64.95	1.0907/48.215	0.96684/2.9203	40.348/36.244					200.86/278.06	27.829/51.027	180.61/180.86	90.377/132.77	-0.646	3.7387			-2.5724	-0.69094	0.49262994655595216	2.1278437272517072			36.98602582297909	1.6867445958149627	0.0875066	0.3779719593659981			6.569881270147956	0.2996188825641018					*		FALSE	TRUE	FALSE	FALSE	FALSE	FALSE	FALSE	TRUE
MBTPS2	MBTPS2_-_21857794.23-P1P2|MBTPS2_-_21857766.23-P1P2	MBTPS2			FALSE	2716.8/1940.4	1552/1423.7	3343.3/3165.6	1783.8/1828.2	3517.3/4068.4	2044.9/2493	4334.6/4649.6	2349.7/1890.5	2633.4/2613.4	656.18/1001.6	2405.3/2322.7	998.9/1324	-0.64585	-0.84926	-0.74101	-1.0829	-1.661	-1.0247	12.00207217743805	23.860278295184795	16.618830748720853	42.223625749265885	114.83941143170996	31.71484792147491	2.131945442825165	4.238335749353728	2.9520269463486177	7.500243721656901	20.399090776907798	5.633554314327951	*	*	*	*	*	*	FALSE	TRUE	FALSE	FALSE	TRUE	FALSE	FALSE	FALSE
ATG12	ATG12_-_115177215.23-P1P2|ATG12_-_115177477.23-P1P2	ATG12			FALSE	833.65/1169.1	700.76/578.58	848.88/811.85	14.775/683.11	817.35/949.56	624.1/1319.4	1203.2/878.84	23.497/930.75	482.91/443.17	500.93/554.74	655.45/578.55	482.33/744.07	-0.64576	-1.2484	0.13729	-1.1239	0.18857	-0.008906	5.6756969625131655	16.767715597919604	0.36343187189286796	13.326951431683113	0.531195	0.0185212	1.0081822617958534	2.978473577485504	0.0645569	2.367285661299363	0.0943569	0.00328994		*		*			FALSE	TRUE	FALSE	FALSE	FALSE	FALSE	FALSE	FALSE
negative_control	non-targeting_00934|non-targeting_02971	negative_control			FALSE	1510.2/1721.2	776.56/1291.3	1844.7/2251.6	1488.9/1392	1914.1/1764.9	1812.5/1720.5	1754.4/1789.5	1680.5/1423.3	985.48/884.16	1019.4/1170	1473.6/1134.4	869.52/1237.4	-0.64349	-0.50749	-0.058395	-0.19117	0.22756	-0.30755	8.582395464559102	5.956834279792546	0.1930268062481149	0.8896460173359978	1.1019772762780147	2.0303092457205825	1.5245033214835946	1.058121090151559	0.0342876	0.15802910900273398	0.19574581768256724	0.36064676832028125	*						TRUE	FALSE	FALSE	FALSE	FALSE	FALSE	FALSE	FALSE
BBOX1	BBOX1_-_27062990.23-P2|BBOX1_+_27062979.23-P2	BBOX1			FALSE	579.8/901.17	396.46/552.2	763.8/508.14	605.79/593.43	707.14/752.05	614.8/897.39	567.7/816.73	635.37/653.98	291.46/384.51	487.01/315.64	474.84/337.09	614.56/438.88	-0.6415	-0.0848	0.051397	-0.1025	0.24715	0.37486	4.331530214791954	0.19757521829590013	0.10400871289361972	0.22821415578016307	0.6276956981871118	1.1427519579290972	0.7694159779546018	0.035095571834083454	0.018475218128124617	0.040538	0.11149849488045879	0.20298868336805156							FALSE	TRUE	FALSE	FALSE	FALSE	FALSE	FALSE	FALSE
NAALADL2	NAALADL2_-_174577494.23-ENST00000454872.1|NAALADL2_+_174577489.23-ENST00000454872.1	NAALADL2			FALSE	434.6/535.83	289.57/332.5	547.23/522.74	595.56/366.13	745.19/582.4	317.36/407.84	505.43/643.6	555.47/401.76	140.17/199.86	328.82/267.53	369.59/321.94	156.97/250.79	-0.63988	-0.15362	-0.87055	-0.26297	0.80687	-0.75919	3.0346665719815786	0.3732696614200332	5.386158178123931	0.6978206461867986	2.3045095676609315	3.2820966045592215	0.5390522130663454	0.0663044	0.9567510686840376	0.12395489083492776	0.40935336815900214	0.5830035676802275							FALSE	TRUE	FALSE	FALSE	FALSE	FALSE	FALSE	FALSE
PNPLA8	PNPLA8_-_108166497.23-P1P2|PNPLA8_-_108166506.23-P1P2	PNPLA8	MIM	Metabolism > Lipid metabolism > Cardiolipin synthesis | Metabolism > Lipid metabolism > Phospholipid metabolism	TRUE	1687/1891.7	1197.6/1098.5	1853.4/1264.5	1349.1/1352.7	1998.1/3117.9	2023.7/1435.6	2085.8/2113.3	1880.7/1267	909.41/1138.3	1022.4/1019.1	1154.2/1102.2	1056.9/1109.2	-0.63984	-0.20651	-0.56431	-0.41552	-0.0044381	-0.058855	9.30018	1.0766316188961291	7.056233516916358	3.495257363728312	0.0126153	0.19090512814284108	1.6520043578511558	0.19124363189732452	1.2534089670098276	0.6208676216853336	0.00224088	0.0339108	*						FALSE	TRUE	FALSE	FALSE	FALSE	FALSE	FALSE	FALSE
ACSF2	ACSF2_-_48503625.23-P1P2|ACSF2_-_48503778.23-P1P2	ACSF2	Matrix	Metabolism > Lipid metabolism > Fatty acid oxidation	TRUE	759.57/1128.5	600.42/610.87	1046.1/1036.7	635.91/898.74	850.15/1015.4	707.75/1007.5	463.31/822.16	658.86/558.75	880.35/1053.6	610.78/491.32	1102.8/1374.9	630.74/581.8	-0.63951	-0.44015	-0.12108	-0.078128	-0.81018	-1.0298	5.298984948233568	2.7473168380678024	0.3236631154674663	0.1597370355823879	10.326610421811695	17.702655385465306	0.9412663617556395	0.4880098641571201	0.057492747404786354	0.0283743	1.8343307474852866	3.1445482844116093					*	*	FALSE	TRUE	FALSE	FALSE	FALSE	FALSE	FALSE	FALSE
OAZ3	OAZ3_-_151735963.23-P2|OAZ3_-_151735983.23-P2	OAZ3			FALSE	1405.1/1307.1	818.01/922.9	965.87/1025	1071.8/919.01	1704.2/1540.4	747.59/1226.2	1166.5/2008.4	854.36/1065.4	641.03/979.74	872.23/1004.5	999.92/1267.9	841.93/1095.4	-0.63901	-8.0885e-05	-0.71649	-0.72521	0.2113	-0.22704	7.253381367451853	0.000191132	7.6518509656158376	7.8467645813477045	0.8958544494459919	1.1356135294961622	1.2884286248904089	3.395098687216587e-05	1.3592093560300726	1.3938321435504883	0.1591319217794204	0.2017206739992079			*	*			FALSE	TRUE	FALSE	FALSE	FALSE	FALSE	FALSE	FALSE
COX15	COX15_+_101491824.23-P1P2|COX15_-_101491751.23-P1P2	COX15	MIM	OXPHOS > Complex IV > CIV assembly factors | Metabolism > Metals and cofactors > Heme synthesis and processing | OXPHOS > OXPHOS assembly factors	TRUE	1206.5/1404.5	805.46/870.6	1749/1673.4	1062.1/1094.1	1591.4/1514.2	1545.6/1590.2	1754.4/1511.6	1017.9/1320.6	1153/1316.5	744.06/686.68	1330/1481.9	826.71/695.2	-0.63894	-0.666	0.013944	-0.48156	-0.78659	-0.88481	7.013604518737753	8.616166688337373	0.0371337	3.753846234213899	12.067571899526465	14.664983639096413	1.2458367163971438	1.5305021528160754	0.00659611	0.6668011368189456	2.14358	2.6049622578716223		*			*	*	FALSE	TRUE	FALSE	FALSE	FALSE	FALSE	FALSE	FALSE
REM2	REM2_-_23352605.23-P1P2|REM2_-_23352529.23-P1P2	REM2			FALSE	1901.4/1477.6	1163.2/1007.1	2065.2/1834	1257.6/1592.9	2143.7/2256.2	1463.3/1819.1	1617/1952.5	1155.1/1607.1	899.15/864.61	782.88/697.62	980.79/946.89	1015.1/1019.8	-0.63825	-0.45165	-0.4225	-0.36971	-0.25226	0.077964	8.79385	4.628562682595899	3.691478271040683	2.531844747032066	1.2560357965797533	0.24313577593945096	1.5620641221373106	0.8221782848915785	0.6557226253002948	0.44973524492901734	0.2231114555016017	0.0431886	*						FALSE	TRUE	FALSE	FALSE	FALSE	FALSE	FALSE	FALSE
FAM217A	FAM217A_-_4079372.23-P1P2|FAM217A_+_4079107.23-P1P2	FAM217A			FALSE	981.81/2175.8	1030.7/997.5	1007.4/1334.6	1077.5/1298	1377.6/1811.3	1584.1/1157.4	1509/1450.2	1385.4/1592.9	829.92/660.4	640.8/797.48	755.92/1056.7	827.66/882.37	-0.63813	0.020455	-0.21794	0.0092745	-0.051208	-0.083984	8.276486863687824	0.054920583105272466	0.9979635977404707	0.0240033	0.14214907249452732	0.2575105354182249	1.4701643341898387	0.00975562	0.17726971749992917	0.00426374	0.025250145377081142	0.045741968915699475	*						FALSE	TRUE	FALSE	FALSE	FALSE	FALSE	FALSE	FALSE
MUC12	MUC12_+_100613296.23-ENST00000379442.3,ENST00000536621.1|MUC12_-_100613267.23-ENST00000379442.3,ENST00000536621.1	MUC12			FALSE	908.71/958.01	635.32/564.02	367.4/741.77	903.57/938.05	1032.5/943.66	942.79/951.41	932.12/943.28	849.66/665.14	968.39/584.37	418.9/569.32	987.96/733.84	970.36/731.16	-0.6374	0.73048	-0.061055	-0.3077	-0.65087	-0.017074	5.2159393031217975	3.785977851299567	0.1474712119715521	1.2020265254485831	5.652377300532758	0.0427041	0.9265148436823406	0.6725087224427988	0.0261955	0.21351771054188876	1.0040399565045377	0.00758558							FALSE	TRUE	FALSE	FALSE	FALSE	FALSE	FALSE	FALSE
GLB1	GLB1_-_33138573.23-P1P2|GLB1_+_33138568.23-P1P2	GLB1			FALSE	1449.5/1558.8	977.25/956.11	1054.8/1057.2	1613.4/1329.4	2059.8/2210.6	1422.1/1551	2265.3/1686.3	1832.8/1136.8	750.44/858.09	531.68/511.73	775.06/871.14	967.51/827.05	-0.6373	0.47817	-0.52206	-0.4119	-0.62346	0.12434	7.908966483945529	3.0007519801041953	5.278766629982722	3.28838	5.377713427929683	0.39513701682629165	1.4048811574889126	0.5330279150510259	0.9376749526373449	0.5841194004482608	0.9552510154910341	0.0701888	*						FALSE	TRUE	FALSE	FALSE	FALSE	FALSE	FALSE	FALSE
PPP2R2C	PPP2R2C_+_6474314.23-P1P2|PPP2R2C_-_6474098.23-P1P2	PPP2R2C			FALSE	1066.3/1542.6	830/846.94	867.25/940.35	1009.8/1402.5	1912.8/1457.7	1742.2/1748.2	725.19/1114.1	1626/1196.4	653/749.47	545.6/745.73	795.39/679.87	741.09/847.34	-0.63694	0.41594	0.050373	0.61723	-0.11894	0.10649	6.96754	2.128707344865207	0.1547840960500372	3.4603092949843215	0.3777652474815706	0.30430823184308997	1.2376546386836302	0.37812536501197525	0.027494522888807445	0.6146597456791926	0.067103	0.0540547							FALSE	TRUE	FALSE	FALSE	FALSE	FALSE	FALSE	FALSE
[truncated: 20,633 more rows]
[truncated: 6 more columns]
