# Supplementary material for: A unified mechanism for mitochondrial damage sensing in PINK1-Parkin–mediated mitophagy
Source: EMBO J. 2025 Nov 20;45(1):64–105. doi: 10.1038/s44318-025-00604-z (PMC12759083; doi:10.1038/s44318-025-00604-z)
Supplement: Supplementary file 6 — Dataset EV4 [file 44318_2025_604_MOESM6_ESM.xls]

## Sheet: README
Dataset EV4. Comparing PINK1-Parkin activators from the MFN2-Halo CRISPRi screen in not treated HeLa cells expressing mCherry-Parkin with previously published CRISPRi screens of respiratory ATP and mitochondrial superoxide.

## Sheet: Table_PINK1ParkinactivatorvsATP
	sgrna	genes	MitoCarta3.0_SubMitoLocalization	MitoCarta3.0_MitoPathways	MitoCarta3	LFC_Parkin_NT_zscore	ATP_zscore	mitosox_zscore	ATP_pval	mitosox_pval	ATP_sig	mitosox_sig	PINK1_Parkin_Activator
0	DNAJA3_+_4475898.23-P1P2|DNAJA3_-_4475855.23-P1P2	DNAJA3	Matrix	Protein import, sorting and homeostasis > Protein homeostasis > Chaperones	TRUE	-8.72003	-3.41		0.01				TRUE
1	MFN2_-_12040716.23-P1|MFN2_-_12040541.23-P1	MFN2	MOM	Mitochondrial dynamics and surveillance > Fusion | Mitochondrial dynamics and surveillance > Organelle contact sites	TRUE	-8.27378	-1.42		1
2	ISCA2_-_74960525.23-P1P2|ISCA2_+_74960428.23-P1P2	ISCA2	Matrix	Metabolism > Metals and cofactors > Fe-S cluster biosynthesis | Metabolism > Metals and cofactors > Fe-S-containing proteins	TRUE	-7.56402	-6.14	3.45	0.01	0.04			TRUE
3	CYFIP2_+_156693145.23-P1P2|CYFIP2_+_156693181.23-P1P2	CYFIP2			FALSE	-3.67609	2.17	-1.17	0.08	0.04
4	VPS13D_-_12290177.23-P1P2|VPS13D_+_12290170.23-P1P2	VPS13D	MOM	Mitochondrial dynamics and surveillance > Mitophagy | Mitochondrial dynamics and surveillance > Autophagy	TRUE	-5.8039	-1.62		0.28
5	SAMM50_+_44351418.23-P1P2|SAMM50_-_44351462.23-P1P2	SAMM50	MOM	Protein import, sorting and homeostasis > Protein import and sorting > SAM | Mitochondrial dynamics and surveillance > Intramitochondrial membrane interactions	TRUE	-7.255	2.68		0.02
6	ATP11B_+_182511382.23-P1P2|ATP11B_-_182511533.23-P1P2	ATP11B			FALSE	-3.49163	0.86		0.06
7	RARS2_-_88299642.23-P1P2|RARS2_+_88299680.23-P1P2	RARS2	Matrix	Mitochondrial central dogma > Translation > mt-tRNA synthetases	TRUE	-6.26829	-4.84	-1.5	0.15	0.91			TRUE
8	PGAM5_-_133287684.23-P1P2|PGAM5_+_133287908.23-P1P2	PGAM5	MOM	Mitochondrial dynamics and surveillance > Mitophagy | Mitochondrial dynamics and surveillance > Autophagy	TRUE	-4.8413	0.77		0.33				TRUE
9	LETM1_-_1857844.23-P1P2|LETM1_-_1857794.23-P1P2	LETM1	MIM	Signaling > Calcium homeostasis > Calcium cycle	TRUE	-4.72471	-1.54	-1.09	0.07	0.14
10	FDX1L_+_10426117.23-P1P2|FDX1L_-_10426637.23-P1P2	FDX1L	Matrix	Metabolism > Metals and cofactors > Heme synthesis and processing | Metabolism > Metals and cofactors > Fe-S cluster biosynthesis | Metabolism > Metals and cofactors > Fe-S-containing proteins	TRUE	-4.84205	0.34	1.69	0.69	0.03
11	YARS2_-_32908772.23-P1P2|YARS2_+_32908426.23-P1P2	YARS2	Matrix	Mitochondrial central dogma > Translation > mt-tRNA synthetases	TRUE	-5.33677	0.4	0.18	0.86	0.52			TRUE
12	DBR1_+_137893744.23-P1P2|DBR1_+_137893673.23-P1P2	DBR1			FALSE	-6.67402	1.37		0.17
13	TTC1_-_159436216.23-P1P2|TTC1_-_159436177.23-P1P2	TTC1			FALSE	-7.70771	-2.69		0.11
14	MRPL19_+_75874011.23-P1P2|MRPL19_-_75874385.23-P1P2	MRPL19	Matrix	Mitochondrial central dogma > Translation > Mitochondrial ribosome	TRUE	-4.93105	-10.97	0.5	0	0.34	TRUE
15	OXA1L_-_23235932.23-P1P2|OXA1L_+_23236287.23-P1P2	OXA1L	MIM	Protein import, sorting and homeostasis > Protein import and sorting > OXA | Mitochondrial central dogma > Translation	TRUE	-6.18849	-7.51	-0.22	0.01	0.38
16	HSPA9_-_137911079.23-P1P2|HSPA9_-_137911031.23-P1P2	HSPA9	Matrix	Metabolism > Metals and cofactors > Fe-S cluster biosynthesis	TRUE	-9.83701	-5.62		0		TRUE		TRUE
17	MRPL35_+_86426814.23-P1P2|MRPL35_-_86426601.23-P1P2	MRPL35	Matrix	Mitochondrial central dogma > Translation > Mitochondrial ribosome	TRUE	-4.89774	-3.38	1.95	0.04	0.22			TRUE
18	MRPL39_+_26979780.23-P1P2|MRPL39_+_26979728.23-P1P2	MRPL39	Matrix	Mitochondrial central dogma > Translation > Mitochondrial ribosome	TRUE	-4.74857	-13.04	1.72	0.05	0.57			TRUE
19	MRPL51_+_6602410.23-P1P2|MRPL51_-_6602409.23-P1P2	MRPL51	Matrix	Mitochondrial central dogma > Translation > Mitochondrial ribosome	TRUE	-4.99569	-1.45		0.25				TRUE
20	ATP5J2_+_99063727.23-P1P2|ATP5J2_-_99063736.23-P1P2	ATP5J2	MIM	OXPHOS > Complex V > CV subunits | OXPHOS > OXPHOS subunits	TRUE	-3.25222	-3.1		0.05
21	LONP1_+_5720108.23-P1P2|LONP1_+_5720103.23-P1P2	LONP1	Matrix	Protein import, sorting and homeostasis > Protein homeostasis > Proteases	TRUE	-5.41956	0.56		0.65
22	MBTPS1_-_84150406.23-P1P2|MBTPS1_-_84150360.23-P1P2	MBTPS1			FALSE	-3.43743	0.82		0.15
23	TIMM23B_-_51371488.23-P1P2|TIMM23B_-_51371437.23-P1P2	TIMM23	MIM	Protein import, sorting and homeostasis > Protein import and sorting > TIM23 presequence pathway	TRUE	-5.23509	-1.85	0.09	0.01	0.87			TRUE
24	PMPCB_+_102937876.23-P1|PMPCB_-_102938097.23-P1	PMPCB	Matrix	Protein import, sorting and homeostasis > Protein import and sorting > Preprotein cleavage | Protein import, sorting and homeostasis > Protein homeostasis > Proteases	TRUE	-6.32846	-2.04		0.02				TRUE
25	GIPC1_+_14606899.23-P1P2|GIPC1_+_14606932.23-P1P2	GIPC1			FALSE	-2.9631	-0.65		0.64
26	POLR3D_-_22102673.23-P1P2|POLR3D_-_22103044.23-P1P2	POLR3D			FALSE	-3.6756	-0.16		0.89
27	SAMD4B_+_39833586.23-P1P2|SAMD4B_-_39833151.23-P1P2	SAMD4B			FALSE	-3.89114	-0.54		0.98
28	IARS2_-_220267547.23-P1P2|IARS2_-_220267478.23-P1P2	IARS2	Matrix	Mitochondrial central dogma > Translation > mt-tRNA synthetases	TRUE	-11.439	-2.96	1.59	0.18	0.59			TRUE
29	AARS_+_70323362.23-P1P2|AARS_-_70323332.23-P1P2	AARS			FALSE	-6.1149	4.63	0.14	0.01	0.99
30	CCNB2_+_59397534.23-P1P2|CCNB2_-_59397520.23-P1P2	CCNB2			FALSE	-5.2525	-0.02		0.72				TRUE
31	NDUFAB1_-_23607588.23-P1P2|NDUFAB1_+_23607647.23-P1P2	NDUFAB1	MIM	OXPHOS > Complex I > CI subunits | Metabolism > Lipid metabolism > Type II fatty acid synthesis | Metabolism > Metals and cofactors > Fe-S cluster biosynthesis | OXPHOS > OXPHOS subunits	TRUE	-5.51527	-4.75	0.15	0.04	0.23			TRUE
32	VARS_+_31763457.23-P1P2|VARS_+_31763097.23-P1P2	VARS			FALSE	-6.28918	4.68	1.75	0.17	0.12
33	TOMM22_+_39078005.23-P1P2|TOMM22_-_39078185.23-P1P2	TOMM22	MOM	Protein import, sorting and homeostasis > Protein import and sorting > TOM	TRUE	-5.75766	-3.45	-0.93	0.18	0.18			TRUE
34	EEF2_-_3985443.23-P1|EEF2_+_3985431.23-P1	EEF2			FALSE	-5.06554	2.25	-1.43	0.4	0.16
35	SRPRB_+_133524699.23-P1P2|SRPRB_+_133524690.23-P1P2	SRPRB			FALSE	-3.23905	-0.45		0.51
36	CCNF_-_2479453.23-P1P2|CCNF_-_2479487.23-P1P2	CCNF			FALSE	-2.63991	1.73		0.05
37	SUPV3L1_+_70940042.23-P1P2|SUPV3L1_+_70940020.23-P1P2	SUPV3L1	Matrix	Mitochondrial central dogma > mtRNA metabolism > mtRNA granules | Mitochondrial central dogma > mtRNA metabolism > mtRNA stability and decay	TRUE	-5.27686	-3.06		0.01				TRUE
38	NARS2_+_78285660.23-P1P2|NARS2_+_78285872.23-P1P2	NARS2	Matrix	Mitochondrial central dogma > Translation > mt-tRNA synthetases	TRUE	-3.77976	-3.61	-0.53	0.26	0.52
39	NFU1_-_69664510.23-P1P2|NFU1_+_69664560.23-P1P2	NFU1	Matrix	Metabolism > Metals and cofactors > Fe-S cluster biosynthesis | Metabolism > Metals and cofactors > Fe-S-containing proteins	TRUE	-4.59593	-3.61		0.18				TRUE
40	SLC35C1_+_45827050.23-P1P2|SLC35C1_-_45826722.23-P1P2	SLC35C1			FALSE	-3.98262	1.47	0.45	0.11	0.82
41	POLL_+_103347853.23-P1P2|POLL_-_103347606.23-P1P2	POLL			FALSE	-4.63571	1.22		0.21				TRUE
42	MRP63_+_21750803.23-P1P2|MRP63_-_21750808.23-P1P2	MRP63	Matrix	Mitochondrial central dogma > Translation > Mitochondrial ribosome	TRUE	-4.16361	-10.32	3.5	0	0.04	TRUE
43	POLR3E_+_22308794.23-P1P2|POLR3E_-_22308778.23-P1P2	POLR3E			FALSE	-3.58908	-0.74		0.98
44	FARSA_-_13044322.23-P1P2|FARSA_+_13044503.23-P1P2	FARSA			FALSE	-4.80252	2.45	-0.7	0.11	0.85
45	PHB2_+_7079788.23-P1P2|PHB2_-_7079800.23-P1P2	PHB2	MIM	Protein import, sorting and homeostasis > Protein homeostasis > Chaperones	TRUE	-6.01919	0.39		0.08				TRUE
46	MRPL10_-_45908834.23-P1P2|MRPL10_-_45908914.23-P1P2	MRPL10	Matrix	Mitochondrial central dogma > Translation > Mitochondrial ribosome	TRUE	-4.06417	-14.74	1.6	0	0.1	TRUE
47	ICT1_-_73008809.23-P1P2|ICT1_-_73008787.23-P1P2	ICT1	Matrix	Mitochondrial central dogma > Translation > Mitochondrial ribosome | Mitochondrial central dogma > Translation > Translation factors	TRUE	-4.07486	-14.5	1.45	0	0.49	TRUE
48	PITRM1_+_3214859.23-P1P2|PITRM1_-_3214937.23-P1P2	PITRM1	Matrix	Protein import, sorting and homeostasis > Protein homeostasis > Proteases	TRUE	-3.79194	0.23		0.94
49	MRPS14_-_174992444.23-P1P2|MRPS14_+_174992540.23-P1P2	MRPS14	Matrix	Mitochondrial central dogma > Translation > Mitochondrial ribosome	TRUE	-4.05795	-9.72	0.78	0	0.1	TRUE
50	POLRMT_+_633505.23-P1P2|POLRMT_+_633481.23-P1P2	POLRMT	Matrix	Mitochondrial central dogma > mtDNA maintenance > mtDNA replication | Mitochondrial central dogma > mtDNA maintenance > mtDNA nucleoid | Mitochondrial central dogma > mtRNA metabolism > Transcription	TRUE	-3.31438	0.14		0.15
51	MRPL42_-_93861330.23-P1P2|MRPL42_+_93861322.23-P1P2	MRPL42	Matrix	Mitochondrial central dogma > Translation > Mitochondrial ribosome	TRUE	-4.03657	-6.97	0.4	0	0.71	TRUE
52	AASDHPPT_+_105948405.23-P1P2|AASDHPPT_+_105948450.23-P1P2	AASDHPPT			FALSE	-4.69562	-3.69		0.22				TRUE
53	CYB5B_-_69458573.23-P1P2|CYB5B_-_69458630.23-P1P2	CYB5B	MOM	Metabolism > Metals and cofactors > Heme-containing proteins | Metabolism > Detoxification > Xenobiotic metabolism | Metabolism > Detoxification > Amidoxime reducing complex | Metabolism > Electron carriers > Cytochromes	TRUE	-5.04715	6.83	0.62	0	0.59	TRUE
54	PMPCA_-_139305175.23-P1P2|PMPCA_-_139305149.23-P1P2	PMPCA	Matrix	Protein import, sorting and homeostasis > Protein import and sorting > Preprotein cleavage | Protein import, sorting and homeostasis > Protein homeostasis > Proteases	TRUE	-4.12284	1.35		0.23				TRUE
55	TEFM_+_29233191.23-P1P2|TEFM_+_29233099.23-P1P2	TEFM	Matrix	Mitochondrial central dogma > mtRNA metabolism > Transcription	TRUE	-3.53389	-2.39	-0.81	0.35	0.22
56	MRPL37_-_54665919.23-P1P2|MRPL37_-_54665902.23-P1P2	MRPL37	Matrix	Mitochondrial central dogma > Translation > Mitochondrial ribosome	TRUE	-4.25982	-8.59	1	0	0.43	TRUE
57	POLR3B_-_106751759.23-P1P2|POLR3B_-_106751729.23-P1P2	POLR3B			FALSE	-4.38735	0.18		0.16
58	MLLT6_+_36861539.23-P1P2|MLLT6_-_36861571.23-P1P2	MLLT6			FALSE	-1.29208	1.73		0.03
59	EIF3I_-_32688045.23-P1P2|EIF3I_+_32688206.23-P1P2	EIF3I			FALSE	-6.7578	-0.48		0.25
60	MRPL18_-_160211509.23-P1P2|MRPL18_-_160211527.23-P1P2	MRPL18	Matrix	Mitochondrial central dogma > Translation > Mitochondrial ribosome	TRUE	-4.04627	-7.6	1.21	0.01	0.38
61	FARSB_-_223520739.23-P1P2|FARSB_-_223520751.23-P1P2	FARSB			FALSE	-4.44627	0.88	0.52	0.03	0.66
62	ATP5O_-_35288080.23-P1P2|ATP5O_+_35288072.23-P1P2	ATP5O	MIM	OXPHOS > Complex V > CV subunits | OXPHOS > OXPHOS subunits	TRUE	-3.4695	-4.67		0.52
63	MRPL15_-_55047895.23-P1P2|MRPL15_-_55047812.23-P1P2	MRPL15	Matrix	Mitochondrial central dogma > Translation > Mitochondrial ribosome	TRUE	-4.5835	-7.51	1.31	0.12	0.67
64	PTCD1_-_99036387.23-P2|PTCD1_+_99036338.23-P2	PTCD1	Matrix	Mitochondrial central dogma > mtRNA metabolism > mtRNA granules	TRUE	-3.56074	-10.77	0.76	0	0.07	TRUE
65	TMEM242_+_157744504.23-P1P2|TMEM242_-_157744573.23-P1P2	TMEM242			FALSE	-3.58287	-5.66		0		TRUE
66	MRPL52_-_23299346.23-P1P2|MRPL52_-_23299296.23-P1P2	MRPL52	Matrix	Mitochondrial central dogma > Translation > Mitochondrial ribosome	TRUE	-4.24341	-6.54	-1.23	0.01	0.53
67	H2AFB1_+_154113355.23-ENST00000354461.2|H2AFB1_-_154113559.23-ENST00000354461.2	H2AFB1			FALSE	-2.58199	0.95		0.33
68	SLC25A10_+_79670502.23-P1P2|SLC25A10_+_79670494.23-P1P2	SLC25A10	MIM	Metabolism > Carbohydrate metabolism > Gluconeogenesis | Metabolism > Carbohydrate metabolism > Malate-aspartate shuttle | Small molecule transport > SLC25A family	TRUE	-2.61878	-9.8	0.82	0	0.45	TRUE
69	RPS27A_-_55459862.23-P1P2|RPS27A_+_55459832.23-P1P2	RPS27A			FALSE	-8.25514	-1.18		0.21				TRUE
70	SEC31A_+_83811877.23-P1|SEC31A_+_83812336.23-P1	SEC31A			FALSE	-2.72295	-0.6		0.75
71	TRMT10C_-_101280737.23-P1P2|TRMT10C_-_101280733.23-P1P2	TRMT10C	Matrix	Mitochondrial central dogma > mtRNA metabolism > mtRNA granules | Mitochondrial central dogma > mtRNA metabolism > Polycistronic mtRNA processing | Mitochondrial central dogma > mtRNA metabolism > mt-tRNA modifications	TRUE	-4.03881	-11.02	3.46	0	0	TRUE	TRUE
72	RPUSD4_+_126081489.23-P1P2|RPUSD4_-_126081590.23-P1P2	RPUSD4	Matrix	Mitochondrial central dogma > mtRNA metabolism > mtRNA granules | Mitochondrial central dogma > mtRNA metabolism > mt-tRNA modifications | Mitochondrial central dogma > mtRNA metabolism > mt-rRNA modifications	TRUE	-3.29697	-4.6	-1.45	0.03	0.16
73	PHB_+_47492183.23-P1P2|PHB_+_47492231.23-P1P2	PHB	MIM	Protein import, sorting and homeostasis > Protein homeostasis > Chaperones	TRUE	-6.27078	0.16		0.59				TRUE
74	MRPS30_+_44809088.23-P1P2|MRPS30_+_44809137.23-P1P2	MRPS30	Matrix	Mitochondrial central dogma > Translation > Mitochondrial ribosome	TRUE	-3.67212	-3.2	-0.12	0.03	0.79
75	MRPL2_+_43027129.23-P1P2|MRPL2_+_43027142.23-P1P2	MRPL2	Matrix	Mitochondrial central dogma > Translation > Mitochondrial ribosome	TRUE	-3.82899	-0.54	-0.03	0.46	0.5
76	MRPL17_+_6704492.23-P1P2|MRPL17_-_6704339.23-P1P2	MRPL17	Matrix	Mitochondrial central dogma > Translation > Mitochondrial ribosome	TRUE	-3.76708	-11.69	1.82	0	0	TRUE	TRUE
77	NDUFV2_+_9102636.23-P1P2|NDUFV2_+_9102739.23-P1P2	NDUFV2	MIM	OXPHOS > Complex I > CI subunits | Metabolism > Metals and cofactors > Fe-S-containing proteins | OXPHOS > OXPHOS subunits	TRUE	-3.24278	-11.34	7.82	0.22	0.11
78	ZNF143_+_9483027.23-P1P2|ZNF143_-_9482591.23-P1P2	ZNF143			FALSE	-3.00461	1.47		0.13
79	EIF2B1_+_124118187.23-P1P2|EIF2B1_-_124118132.23-P1P2	EIF2B1			FALSE	-3.40586	-0.34		0.67
80	HMGB3_-_150152173.23-P1P2|HMGB3_-_150152182.23-P1P2	HMGB3			FALSE	-3.26465	-0.16		0.3
81	MRPS35_+_27863749.23-P1P2|MRPS35_-_27863821.23-P1P2	MRPS35	Matrix	Mitochondrial central dogma > Translation > Mitochondrial ribosome	TRUE	-3.85708	-0.29		0.74
82	GATAD1_+_92076875.23-P1P2|GATAD1_+_92076945.23-P1P2	GATAD1			FALSE	2.85325	-0.55		0.94
83	QARS_-_49142149.23-P1P2|QARS_-_49142355.23-P1P2	QARS			FALSE	-6.01347	1.83		0.46
84	MRPS31_-_41345123.23-P1P2|MRPS31_+_41345107.23-P1P2	MRPS31	Matrix	Mitochondrial central dogma > Translation > Mitochondrial ribosome	TRUE	-3.84788	-2.66		0.05
85	SON_-_34915392.23-P1|SON_-_34915373.23-P1	SON			FALSE	-8.37546	1.88		0.01
86	POLR3C_+_145610846.23-P1P2|POLR3C_+_145610906.23-P1P2	POLR3C			FALSE	-3.12121	-0.06		0.41
87	EIF2B3_+_45452243.23-P1P2|EIF2B3_+_45452232.23-P1P2	EIF2B3			FALSE	-4.96983	4.32		0.04
88	MRPL24_-_156710833.23-P1P2|MRPL24_+_156710843.23-P1P2	MRPL24	Matrix	Mitochondrial central dogma > Translation > Mitochondrial ribosome	TRUE	-3.35092	-14.08	0.5	0.06	0.77
89	MRPL27_-_48450272.23-P1P2|MRPL27_+_48450512.23-P1P2	MRPL27	Matrix	Mitochondrial central dogma > Translation > Mitochondrial ribosome	TRUE	-3.61519	-10.36	3.89	0	0.05	TRUE
90	MRPL3_+_131221797.23-P1P2|MRPL3_+_131221782.23-P1P2	MRPL3	Matrix	Mitochondrial central dogma > Translation > Mitochondrial ribosome	TRUE	-2.42927	-7.5	0.93	0	0.24	TRUE
91	ABCB7_-_74376019.23-P1P2|ABCB7_+_74375885.23-P1P2	ABCB7	MIM	Metabolism > Metals and cofactors > Heme synthesis and processing | Metabolism > Metals and cofactors > Fe-S cluster biosynthesis | Metabolism > Metals and cofactors > Molybdenum cofactor synthesis and proteins | Small molecule transport > ABC transporters	TRUE	-3.65795	-0.5		0.2
92	ATP5H_+_73043037.23-P1P2|ATP5H_-_73042993.23-P1P2	ATP5H	MIM	OXPHOS > Complex V > CV subunits | OXPHOS > OXPHOS subunits	TRUE	-3.51649	-4.33		0		TRUE
93	MRPL33_-_27994633.23-P1P2|MRPL33_-_27994638.23-P1P2	MRPL33	Matrix	Mitochondrial central dogma > Translation > Mitochondrial ribosome	TRUE	-3.1943	-9.4	-1.81	0	0.03	TRUE
94	MRPL20_+_1342447.23-P1P2|MRPL20_-_1342598.23-P1P2	MRPL20	Matrix	Mitochondrial central dogma > Translation > Mitochondrial ribosome	TRUE	-3.74098	-5.07	0.52	0.02	0.86
95	MRPL54_+_3762727.23-P1P2|MRPL54_+_3762712.23-P1P2	MRPL54	Matrix	Mitochondrial central dogma > Translation > Mitochondrial ribosome	TRUE	-3.19753	-2.24		0.03
96	MRPS11_-_89010986.23-P1P2|MRPS11_-_89010934.23-P1P2	MRPS11	Matrix	Mitochondrial central dogma > Translation > Mitochondrial ribosome	TRUE	-3.70692	0.1		0.84
97	TPRKB_+_73964387.23-P1P2|TPRKB_-_73964451.23-P1P2	TPRKB			FALSE	-3.91824	1.78		0.96
98	ATP5J2-PTCD1_+_99036338.23-P2|ATP5J2-PTCD1_-_99036346.23-P2	ATP5J2-PTCD1	unknown	0	TRUE	-3.05956	-8.15		0		TRUE
99	TTI1_+_36661804.23-P1P2|TTI1_+_36661799.23-P1P2	TTI1			FALSE	-3.12494	-1.07		0.23
100	TUFM_+_28857597.23-P1P2|TUFM_+_28857614.23-P1P2	TUFM	Matrix	Mitochondrial central dogma > Translation > Translation factors	TRUE	-3.57541	-5.47	-2.25	0.13	0.01
101	TRIAP1_+_120884159.23-P1P2|TRIAP1_-_120884014.23-P1P2	TRIAP1	IMS	Metabolism > Lipid metabolism > Cardiolipin synthesis | Metabolism > Lipid metabolism > Phospholipid metabolism	TRUE	-4.60389	-0.67		0.65
102	GTF3C3_+_197664394.23-P1P2|GTF3C3_-_197664192.23-P1P2	GTF3C3			FALSE	-3.5498	-2.01		0.48
103	NDUFB4_+_120315227.23-P1P2|NDUFB4_+_120315370.23-P1P2	NDUFB4	MIM	OXPHOS > Complex I > CI subunits | OXPHOS > OXPHOS subunits	TRUE	-2.84501	-12.1	7.12	0.02	0		TRUE
104	MRPL36_+_1799909.23-P1P2|MRPL36_+_1799899.23-P1P2	MRPL36	Matrix	Mitochondrial central dogma > Translation > Mitochondrial ribosome	TRUE	-2.67571	-6.57	0.33	0	0.96	TRUE
105	ATP5C1_-_7830158.23-P1P2|ATP5C1_+_7830168.23-P1P2	ATP5C1	MIM	OXPHOS > Complex V > CV subunits | OXPHOS > OXPHOS subunits	TRUE	-3.04663	-9.31	-0.9	0.4	0.7
106	C9orf114_+_131592013.23-P1P2|C9orf114_+_131592052.23-P1P2	C9orf114			FALSE	-3.08914	2.22		0.2
107	SIRT7_+_79875714.23-P1P2|SIRT7_+_79875815.23-P1P2	SIRT7			FALSE	-3.65795	-0.89	-2.79	0.47	0.58
108	TELO2_-_1543415.23-P1P2|TELO2_-_1543611.23-P1P2	TELO2			FALSE	-3.28081	5.79		0.03
109	MTOR_+_11322547.23-P1P2|MTOR_+_11322541.23-P1P2	MTOR			FALSE	-3.10356	2.6	0.37	0.01	0.25
110	RBFA_+_77794464.23-P1P2|RBFA_+_77794544.23-P1P2	RBFA	Matrix	Mitochondrial central dogma > Translation > Mitochondrial ribosome assembly	TRUE	-2.891	-10.21	-2.79	0.01	0.04
111	ROMO1_-_34287382.23-P1P2|ROMO1_-_34287419.23-P1P2	ROMO1	MIM	Protein import, sorting and homeostasis > Protein import and sorting > TIM23 presequence pathway | Small molecule transport	TRUE	-3.35092	0.36	-0.63	0.96	0.8
112	UBE2Z_+_46985838.23-P1P2|UBE2Z_-_46985826.23-P1P2	UBE2Z			FALSE	-3.79567	-0.09		0.18
113	TOMM70A_-_100119872.23-P1P2|TOMM70A_-_100119876.23-P1P2	TOMM70A	MOM	Protein import, sorting and homeostasis > Protein import and sorting > TOM	TRUE	-2.66626	0.4	-1.27	0.95	0.11
114	MYBL2_+_42295803.23-P1P2|MYBL2_-_42295783.23-P1P2	MYBL2			FALSE	2.9512	0.6		0.44
115	REXO2_-_114310257.23-P1P2|REXO2_+_114310243.23-P1P2	REXO2	Matrix	Mitochondrial central dogma > mtRNA metabolism > mtRNA stability and decay	TRUE	-3.56199	-2.94	-2.62	0	0	TRUE	TRUE
116	PNPT1_-_55920888.23-P1P2|PNPT1_-_55920900.23-P1P2	PNPT1	Matrix|IMS	Mitochondrial central dogma > mtRNA metabolism > mtRNA stability and decay	TRUE	-3.68629	-8.16	0.11	0	0.79	TRUE
117	MFF_+_228190176.23-P1P2|MFF_+_228189984.23-P1P2	MFF	MOM	Mitochondrial dynamics and surveillance > Fission	TRUE	-3.21468	-0.26	1.15	0.76	0.01
118	FXN_+_71650715.23-P1P2|FXN_+_71650730.23-P1P2	FXN	Matrix	Metabolism > Metals and cofactors > Fe-S cluster biosynthesis	TRUE	-2.97528	-0.48		0.59
119	MRPL32_+_42972018.23-P1P2|MRPL32_-_42972023.23-P1P2	MRPL32	Matrix	Mitochondrial central dogma > Translation > Mitochondrial ribosome	TRUE	-3.82178	-9.79	-0.26	0.12	0.51
120	RPS13_+_17099232.23-P1P2|RPS13_+_17099153.23-P1P2	RPS13			FALSE	-7.71492	-0.03	-2.21	0.14	0.03			TRUE
121	RPL12_-_130213255.23-P1P2|RPL12_+_130213322.23-P1P2	RPL12			FALSE	-4.28518	-1.97	-2.02	0.63	0.23
122	MRPS17_-_56019620.23-P1P2|MRPS17_-_56019635.23-P1P2	MRPS17	Matrix	Mitochondrial central dogma > Translation > Mitochondrial ribosome	TRUE	-3.01655	-8.43	0.29	0	0.85	TRUE
123	GYLTL1B_+_45944212.23-P1P2|GYLTL1B_+_45944227.23-P1P2	GYLTL1B			FALSE	-1.64833	-1.36		0.15
124	EIF2B2_-_75469671.23-P1P2|EIF2B2_-_75469856.23-P1P2	EIF2B2			FALSE	-4.64341	-0.58	-0.06	0.42	0.05
125	MRPS27_+_71616011.23-P1P2|MRPS27_-_71615981.23-P1P2	MRPS27	Matrix	Mitochondrial central dogma > Translation > Mitochondrial ribosome	TRUE	-3.01928	-11.3	-0.49	0	0.34	TRUE
126	MRPL43_+_102747000.23-P1P2|MRPL43_-_102747237.23-P1P2	MRPL43	Matrix	Mitochondrial central dogma > Translation > Mitochondrial ribosome	TRUE	-3.62637	-11.68	3.84	0.05	0		TRUE
127	TARS2_-_150459943.23-P1P2|TARS2_-_150459914.23-P1P2	TARS2	Matrix	Mitochondrial central dogma > Translation > mt-tRNA synthetases	TRUE	-4.21283	-8.35	-1.5	0	0.4	TRUE
128	ABCF1_+_30539238.23-P1|ABCF1_+_30539469.23-P1	ABCF1			FALSE	-2.82686	0.39	-0.07	0.02	0.67
129	NUFIP2_+_27621073.23-P1P2|NUFIP2_+_27620886.23-P1P2	NUFIP2			FALSE	-2.31568	-0.81		0.23
130	EXOC3L4_-_103570545.23-P1P2|EXOC3L4_-_103570899.23-P1P2	EXOC3L4			FALSE	-2.46502	0.5		0.54
131	MRPS26_+_3026693.23-P1P2|MRPS26_+_3026905.23-P1P2	MRPS26	Matrix	Mitochondrial central dogma > Translation > Mitochondrial ribosome	TRUE	-3.381	-0.48		0.6
132	HARS_+_140070923.23-P1P2|HARS_+_140070910.23-P1P2	HARS			FALSE	-4.17902	0.12	-0.58	0.21	0.31
133	TFDP1_+_114239040.23-P1P2|TFDP1_-_114239078.23-P1P2	TFDP1			FALSE	2.46523	-0.01		0.98
134	GTF3C6_-_111280005.23-P1P2|GTF3C6_-_111279959.23-P1P2	GTF3C6			FALSE	-2.46589	-0.31		0.38
135	MTERFD1_+_97273772.23-P1P2|MTERFD1_+_97273830.23-P1P2	MTERFD1	Matrix	Mitochondrial central dogma > Translation > Mitochondrial ribosome assembly	TRUE	-2.84252	-8.3	1.44	0	0.43	TRUE
136	EIF2B4_+_27593168.23-P1P2|EIF2B4_+_27593203.23-P1P2	EIF2B4			FALSE	-4.16957	1.01		0.33
137	DDX51_+_132628798.23-P1P2|DDX51_+_132628854.23-P1P2	DDX51			FALSE	-2.63817	-0.32		0.11
138	TMEM115_-_50396529.23-P1P2|TMEM115_-_50396975.23-P1P2	TMEM115			FALSE	-2.89498	0.26		0.46
139	MCM3_-_52149354.23-P1P2|MCM3_-_52149307.23-P1P2	MCM3			FALSE	3.0325	0.71		0.31
140	SRRM1_+_24970012.23-P1P2|SRRM1_-_24969785.23-P1P2	SRRM1			FALSE	-2.66079	-2.58		0.05
141	HSPA4_+_132388103.23-P1P2|HSPA4_-_132388195.23-P1P2	HSPA4			FALSE	-3.2393	1.21		0.06
142	TWISTNB_+_19748588.23-P1P2|TWISTNB_+_19748599.23-P1P2	TWISTNB			FALSE	-2.77018	2.63		0.19
143	MRPS18A_+_43655465.23-P1P2|MRPS18A_-_43655340.23-P1P2	MRPS18A	Matrix	Mitochondrial central dogma > Translation > Mitochondrial ribosome	TRUE	-3.77777	-9.99	1.21	0	0.26	TRUE
144	MRPS18C_-_84377162.23-P1P2|MRPS18C_-_84377330.23-P1P2	MRPS18C	Matrix	Mitochondrial central dogma > Translation > Mitochondrial ribosome	TRUE	-3.38846	-5.91	-1.21	0	0.36	TRUE
145	BNIP1_-_172571554.23-P1P2|BNIP1_+_172572005.23-P1P2	BNIP1			FALSE	-3.31711	-2.66		0.09
146	CSDE1_+_115300574.23-P1P2|CSDE1_-_115300604.23-P1P2	CSDE1			FALSE	-3.09884	0.8		0.39
147	HNRNPUL1_-_41770343.23-P1P2|HNRNPUL1_-_41770613.23-P1P2	HNRNPUL1			FALSE	-2.83059	-0.55		0.85
148	MRPL22_-_154320698.23-P1P2|MRPL22_-_154320703.23-P1P2	MRPL22	Matrix	Mitochondrial central dogma > Translation > Mitochondrial ribosome	TRUE	-3.43445	-9.62	0.6	0	0.98	TRUE
149	VTCN1_-_117753505.23-P1P2|VTCN1_-_117753484.23-P1P2	VTCN1			FALSE	-3.09461							TRUE
150	CLDN8_+_31587998.23-P1P2|CLDN8_-_31588365.23-P1P2	CLDN8			FALSE	-3.2567	-1.57	-0.87	0.11	0.13
151	C6orf1_+_34216784.23-P1P2|C6orf1_+_34216749.23-P1P2	C6orf1			FALSE	-2.40058	-1.29		0.03
152	MRPL46_+_89010571.23-P1P2|MRPL46_-_89010424.23-P1P2	MRPL46	Matrix	Mitochondrial central dogma > Translation > Mitochondrial ribosome	TRUE	-3.21966	-0.85		0.56
153	TOP3B_-_22337154.23-P1P2|TOP3B_+_22337183.23-P1P2	TOP3B			FALSE	-3.18982	-0.49		0.62
154	MRPS28_+_80942452.23-P1P2|MRPS28_-_80942263.23-P1P2	MRPS28	Matrix	Mitochondrial central dogma > Translation > Mitochondrial ribosome	TRUE	-2.98274	-4.11		0.01
155	NDUFS7_-_1383902.23-P1P2|NDUFS7_-_1383959.23-P1P2	NDUFS7	MIM	OXPHOS > Complex I > CI subunits | Metabolism > Metals and cofactors > Fe-S-containing proteins | OXPHOS > OXPHOS subunits	TRUE	-2.41716	0.92		0.83
156	MRPL23_-_1968965.23-P1P2|MRPL23_+_1968754.23-P1P2	MRPL23	Matrix	Mitochondrial central dogma > Translation > Mitochondrial ribosome	TRUE	-2.92879	-4.27	0.91	0.29	0.09
157	FKBP10_+_39969292.23-P1P2|FKBP10_-_39969268.23-P1P2	FKBP10	IMS	Protein import, sorting and homeostasis > Protein homeostasis > Chaperones	TRUE	-1.68547	3.27		0.06
158	POLR1D_+_28196016.23-P1|POLR1D_+_28196036.23-P1	POLR1D			FALSE	-3.76112	-1.09		0.2
159	MVD_+_88729520.23-P1P2|MVD_-_88729483.23-P1P2	MVD			FALSE	-2.83183	2.13		0.05
160	THG1L_-_157158658.23-P1P2|THG1L_-_157158472.23-P1P2	THG1L	Matrix	Mitochondrial central dogma > mtRNA metabolism > mt-tRNA modifications	TRUE	-3.73999	0.7	-0.66	0.33	0.32
161	MRPL55_-_228296929.23-P1P2|MRPL55_-_228296953.23-P1P2	MRPL55	Matrix	Mitochondrial central dogma > Translation > Mitochondrial ribosome	TRUE	-2.86415	-10.05	1.74	0	0.09	TRUE
162	VARS2_-_30882058.23-P1P2|VARS2_+_30882095.23-P1P2	VARS2	Matrix	Mitochondrial central dogma > Translation > mt-tRNA synthetases	TRUE	-2.92606	-12.14	-1.72	0.01	0.05
163	C10orf2_-_102747330.23-P1P2|C10orf2_-_102747356.23-P1P2	C10orf2	Matrix	Mitochondrial central dogma > mtDNA maintenance > mtDNA replication | Mitochondrial central dogma > mtDNA maintenance > mtDNA nucleoid	TRUE	-3.1672	-3.75	2.28	0.02	0		TRUE
164	MYCN_+_16080720.23-P1|MYCN_-_16080870.23-P1	MYCN			FALSE	-2.78883	-0.53		0.78
165	MINOS1-NBL1_+_19923571.23-P1P2|MINOS1-NBL1_-_19923558.23-P1P2	MINOS1-NBL1			FALSE	-2.78733	-6.81		0		TRUE
166	UROD_-_45477940.23-P1P2|UROD_-_45477955.23-P1P2	UROD			FALSE	3.58465	3.14	4.61	0	0.02	TRUE
167	MTCH2_+_47664056.23-P1P2|MTCH2_+_47664053.23-P1P2	MTCH2	MOM	Small molecule transport > SLC25A family | Mitochondrial dynamics and surveillance > Fusion	TRUE	-2.53475	0.65		0.16
168	EIF2B5_-_183853234.23-P1P2|EIF2B5_+_183853180.23-P1P2	EIF2B5			FALSE	-4.3426	-0.18		0.66
169	CHCHD4_+_14166228.23-P1P2|CHCHD4_-_14166123.23-P1P2	CHCHD4	IMS	Protein import, sorting and homeostasis > Protein import and sorting > MIA40	TRUE	-3.46503	-5.77	-1.02	0	0.01	TRUE
170	MRPS23_+_55927379.23-P1P2|MRPS23_+_55927367.23-P1P2	MRPS23	Matrix	Mitochondrial central dogma > Translation > Mitochondrial ribosome	TRUE	-2.67173	-10.19	-0.32	0	0.64	TRUE
171	MRPS5_+_95787523.23-P1P2|MRPS5_-_95787528.23-P1P2	MRPS5	Matrix	Mitochondrial central dogma > Translation > Mitochondrial ribosome	TRUE	-2.69535	-8.47	0.46	0	0.97	TRUE
172	NARS_+_55288999.23-P1P2|NARS_+_55288993.23-P1P2	NARS			FALSE	-3.92147	-1.67	1.12	0.34	0.45
173	METAP2_-_95868001.23-P1P2|METAP2_+_95868341.23-P1P2	METAP2			FALSE	-2.36662	4	-0.24	0.03	0.02
174	UQCRFS1_+_29704050.23-P1P2|UQCRFS1_-_29703611.23-P1P2	UQCRFS1	MIM	OXPHOS > Complex III > CIII subunits | Metabolism > Metals and cofactors > Fe-S-containing proteins | OXPHOS > OXPHOS subunits	TRUE	-2.38812	0.25		0.75
175	GMCL1_-_70056857.23-P1P2|GMCL1_-_70056848.23-P1P2	GMCL1			FALSE	3.19906	-0.16		0.83
176	MRPS22_+_139063052.23-P1P2|MRPS22_-_139062922.23-P1P2	MRPS22	Matrix	Mitochondrial central dogma > Translation > Mitochondrial ribosome	TRUE	-2.96981	-7.22	0.78	0.31	0.25
177	FXR2_+_7518141.23-P1P2|FXR2_-_7517992.23-P1P2	FXR2			FALSE	1.7268	-0.7		0.82
178	USP44_+_95942549.23-P1|USP44_+_95942529.23-P1	USP44			FALSE	-2.78211	-0.61		0.38
179	EEF1G_+_62341280.23-P1P2|EEF1G_-_62341383.23-P1P2	EEF1G			FALSE	-2.93998	-0.46		0.6
180	NDUFA9_+_4758248.23-ENST00000266544.5|NDUFA9_+_4758311.23-ENST00000266544.5	NDUFA9	MIM	OXPHOS > Complex I > CI subunits | OXPHOS > OXPHOS subunits	TRUE	-2.59541	-12.84	6.21	0	0	TRUE	TRUE	TRUE
181	TOMM40_-_45394587.23-P1P2|TOMM40_-_45394995.23-P1P2	TOMM40	MOM	Protein import, sorting and homeostasis > Protein import and sorting > TOM	TRUE	-2.48841	-1.34	-0.94	0.24	0.03
182	RPS26_-_56435953.23-P1P2|RPS26_+_56436127.23-P1P2	RPS26			FALSE	-6.85401	-1.39	-0.38	0.25	0.27			TRUE
183	ATP5I_-_668029.23-P1P2|ATP5I_+_668023.23-P1P2	ATP5I	MIM	OXPHOS > Complex V > CV subunits | OXPHOS > OXPHOS subunits | Mitochondrial dynamics and surveillance > Cristae formation	TRUE	-2.49677	-2.49		0.03
184	TADA1_-_166845036.23-P1P2|TADA1_+_166845487.23-P1P2	TADA1			FALSE	-2.29286	0.54		0.41
185	SLC25A42_-_19174863.23-P1P2|SLC25A42_-_19174832.23-P1P2	SLC25A42	MIM	Metabolism > Metals and cofactors > Coenzyme A metabolism | Small molecule transport > SLC25A family	TRUE	-2.44657	0.15	-0.45	0.34	0.87
186	PDXK_-_45139394.23-P1P2|PDXK_+_45139466.23-P1P2	PDXK			FALSE	2.15452	-0.6	-0.59	0.36	0.98
187	MRPS15_+_36929914.23-P1P2|MRPS15_-_36929948.23-P1P2	MRPS15	Matrix	Mitochondrial central dogma > Translation > Mitochondrial ribosome	TRUE	-2.69759	-5.21	-1.4	0.14	0.23
188	INTS8_+_95835564.23-P1P2|INTS8_+_95835490.23-P1P2	INTS8			FALSE	-4.20488	-1.11		0.04
189	RGS11_-_325878.23-P1P2|RGS11_+_325713.23-P1P2	RGS11			FALSE	-2.15153	-0.34		0.96
190	IBA57_+_228353489.23-P1P2|IBA57_-_228353555.23-P1P2	IBA57	Matrix	Metabolism > Metals and cofactors > Fe-S cluster biosynthesis	TRUE	-2.17423	-3.85	0.9	0.88	0.81
191	SOAT1_+_179262980.23-P1P2|SOAT1_-_179262965.23-P1P2	SOAT1			FALSE	-2.5176	0.4	-0.8	0.62	0.4
192	MINOS1_-_19923558.23-P1P2|MINOS1_+_19923571.23-P1P2	MINOS1	MIM	Mitochondrial dynamics and surveillance > Cristae formation > MICOS complex	TRUE	-2.68938	-5.32	-2.68	0	0.01	TRUE
193	PSMG3_-_1609603.23-P1|PSMG3_+_1609624.23-P1	PSMG3			FALSE	2.765	1.11		0.33
194	GMIP_+_19754312.23-P1P2|GMIP_+_19754218.23-P1P2	GMIP			FALSE	-2.48936	-0.99		0.63
195	ZFR2_+_3868961.23-P1P2|ZFR2_-_3868899.23-P1P2	ZFR2			FALSE	-2.35001	0.63		0.93
196	MRPS33_-_140714768.23-P1P2|MRPS33_+_140714758.23-P1P2	MRPS33	Matrix	Mitochondrial central dogma > Translation > Mitochondrial ribosome	TRUE	-3.12966	-7.37	-0.77	0.01	0.3
197	FZR1_+_3506321.23-P1P2|FZR1_+_3506324.23-P1P2	FZR1			FALSE	-2.48734	-1.33		0.17
198	MRPS25_-_15106759.23-P1P2|MRPS25_+_15106771.23-P1P2	MRPS25	Matrix	Mitochondrial central dogma > Translation > Mitochondrial ribosome	TRUE	-3.08491	-8.85	1.86	0	0.2	TRUE
199	non-targeting_00320|non-targeting_01616	negative_control			FALSE	-2.58074
200	RMDN3_+_41047389.23-P1P2|RMDN3_+_41047422.23-P1P2	RMDN3	MOM	Mitochondrial dynamics and surveillance > Organelle contact sites	TRUE	-2.65458	-0.98	-1.85	0.63	0.06
201	MALSU1_-_23339018.23-P1P2|MALSU1_-_23338984.23-P1P2	MALSU1	Matrix	Mitochondrial central dogma > Translation > Mitochondrial ribosome assembly	TRUE	-2.82338	-3.99	1.02	0.28	0.34
202	KBTBD3_-_105948417.23-P1P2|KBTBD3_+_105948450.23-P1P2	KBTBD3			FALSE	-3.46329	-2.48		0.07
203	HSPE1-MOB4_-_198365117.23-P1P2|HSPE1-MOB4_+_198365089.23-P1P2	HSPE1	Matrix	Protein import, sorting and homeostasis > Protein homeostasis > Chaperones	TRUE	-6.77445	-0.34		0.96
204	FAM73B_+_131798955.23-P1P2|FAM73B_+_131798935.23-P1P2	FAM73B	MOM	Mitochondrial dynamics and surveillance > Fusion | Mitochondrial dynamics and surveillance > Organelle contact sites	TRUE	-2.0814	1.39		0.57
205	FBXL4_-_99395658.23-P1P2|FBXL4_-_99395833.23-P1P2	FBXL4	IMS	0	TRUE	-1.97964	1.83		0.04
206	TIMM44_-_8008522.23-P1P2|TIMM44_+_8008475.23-P1P2	TIMM44	MIM	Protein import, sorting and homeostasis > Protein import and sorting > Import motor	TRUE	-4.06914	-1.61	-0.12	0.96	0.39
207	ATP5L_+_118272342.23-P1P2|ATP5L_+_118272718.23-P1P2	ATP5L	MIM	OXPHOS > Complex V > CV subunits | OXPHOS > OXPHOS subunits | Mitochondrial dynamics and surveillance > Cristae formation	TRUE	-2.59516	-2.16		0.26
208	ESRRA_-_64073077.23-P1P2|ESRRA_+_64073067.23-P1P2	ESRRA			FALSE	-1.5417	1.1		0.25
209	KAT7_-_47866093.23-P1P2|KAT7_-_47866099.23-P1P2	KAT7			FALSE	-2.33957	0.6		0.51
210	TRMT5_+_61447755.23-P1P2|TRMT5_+_61447749.23-P1P2	TRMT5	Matrix	Mitochondrial central dogma > mtRNA metabolism > mt-tRNA modifications	TRUE	-3.14209	-4.62		0.02
211	PAPD7_-_6714812.23-ENST00000230859.6|PAPD7_+_6714583.23-ENST00000230859.6	PAPD7			FALSE	2.16728	-0.45		0.98
212	SLC25A41_+_6433441.23-P1P2|SLC25A41_+_6433551.23-P1P2	SLC25A41	MIM	Metabolism > Nucleotide metabolism > Nucleotide import | Small molecule transport > SLC25A family	TRUE	-2.68242	1.07	-0.45	0.59	0.31
213	GTF3C1_+_27561198.23-P1P2|GTF3C1_+_27561207.23-P1P2	GTF3C1			FALSE	-2.156	-0.16		0.84
214	MRPL30_-_99797690.23-P1|MRPL30_-_99797679.23-P1	MRPL30	Matrix	Mitochondrial central dogma > Translation > Mitochondrial ribosome	TRUE	-3.12494	-8.21	-0.35	0	0.81	TRUE
215	NDUFC1_-_140216941.23-P1|NDUFC1_+_140216887.23-P1	NDUFC1	MIM	OXPHOS > Complex I > CI subunits | OXPHOS > OXPHOS subunits	TRUE	-1.87936	-4.85	2.71	0	0	TRUE	TRUE
216	SUPT20H_-_37633730.23-P1P2|SUPT20H_+_37633798.23-P1P2	SUPT20H			FALSE	-2.40724	3.79		0		TRUE
217	SARS_+_109756585.23-P1P2|SARS_-_109756603.23-P1P2	SARS			FALSE	-7.19086	1.74	-0.21	0.32	0.14
218	NFYC_+_41157619.23-P1P2|NFYC_+_41157405.23-P1P2	NFYC			FALSE	-2.83109	-1.54		0.08
219	MRPL41_-_140446382.23-P1P2|MRPL41_-_140446416.23-P1P2	MRPL41	Matrix	Mitochondrial central dogma > Translation > Mitochondrial ribosome	TRUE	-3.02724	-0.96		0.37
220	YME1L1_+_27443319.23-P1P2|YME1L1_+_27443285.23-P1P2	YME1L1	MIM	Protein import, sorting and homeostasis > Protein homeostasis > Proteases	TRUE	-2.81369	-0.98		0.13
221	SMARCC1_+_47823316.23-P1P2|SMARCC1_+_47823326.23-P1P2	SMARCC1			FALSE	-2.75129	-1.52	0.52	0.69	0.7			TRUE
222	EARS2_+_23568615.23-P1P2|EARS2_+_23568646.23-P1P2	EARS2	Matrix	Mitochondrial central dogma > Translation > mt-tRNA synthetases	TRUE	-2.21883	-2.71	1.39	0.69	0.63
223	RFT1_-_53164286.23-P1P2|RFT1_+_53164411.23-P1P2	RFT1			FALSE	-2.44861	0.1	0.89	0.6	0.73
224	RICTOR_+_39074244.23-P1P2|RICTOR_-_39074440.23-P1P2	RICTOR			FALSE	-1.88828	1.67		0.03
225	ELP4_+_31531362.23-P1P2|ELP4_-_31531374.23-P1P2	ELP4			FALSE	-2.53823	-3.25		0.02
226	SSU72_-_1509959.23-P1P2|SSU72_+_1509976.23-P1P2	SSU72			FALSE	-2.60312	2.25		0.01
227	PRAME_-_22898357.23-P1P2|PRAME_-_22901613.23-P1P2	PRAME			FALSE	-2.60411	1.62		0.05
228	UBAP2L_-_154193461.23-P1P2|UBAP2L_-_154193471.23-P1P2	UBAP2L			FALSE	-2.6782	1.3		0.93
229	MRPL40_+_19420075.23-P1P2|MRPL40_+_19420084.23-P1P2	MRPL40	Matrix	Mitochondrial central dogma > Translation > Mitochondrial ribosome	TRUE	-2.1254	-0.57	2.05	0.45	0.03
230	TAZ_-_153640125.23-P1P2|TAZ_+_153639918.23-P1P2	TAZ	IMS	Metabolism > Lipid metabolism > Cardiolipin synthesis	TRUE	-2.66378	-2.84	0.74	0	0.03	TRUE
231	STK24_-_99229362.23-P1P2|STK24_+_99229168.23-P1P2	STK24			FALSE	-1.26759	0.42	-0.76	0.8	0.14
232	CTU1_-_51611607.23-P1P2|CTU1_-_51611294.23-P1P2	CTU1			FALSE	-2.58969	-0.4	-0.27	0.1	0.11
233	WEE1_+_9595254.23-P1P2|WEE1_-_9595630.23-P1P2	WEE1			FALSE	-2.17743	1.42	0.2	0.77	0.8
234	KCTD17_-_37448001.23-P1P2|KCTD17_+_37448037.23-P1P2	KCTD17			FALSE	-1.4524	0.4		0.28
235	RPAP2_-_92764613.23-P1P2|RPAP2_+_92764606.23-P1P2	RPAP2			FALSE	6.42122	2.96		0.02
236	TCEB2_+_2827236.23-P1P2|TCEB2_+_2827251.23-P1P2	TCEB2			FALSE	2.87463	-0.32		0.74
237	VDAC1_-_133340344.23-P1P2|VDAC1_+_133340407.23-P1P2	VDAC1	MOM	Signaling > Calcium homeostasis > Mitochondrial permeability transition pore | Mitochondrial dynamics and surveillance > Organelle contact sites | Small molecule transport	TRUE	-3.04016	24.51	0.57	0	0.51	TRUE
238	PARM1_-_75858348.23-P1P2|PARM1_+_75858379.23-P1P2	PARM1			FALSE	-1.9251
239	DHX30_-_47866553.23-P1|DHX30_+_47866560.23-P1	DHX30	Matrix	Mitochondrial central dogma > mtRNA metabolism > mtRNA granules | Mitochondrial central dogma > Translation > Mitochondrial ribosome assembly	TRUE	-2.08644	-1.34	-0.33	0.31	0.5
240	MAPKAP1_+_128469461.23-P1|MAPKAP1_+_128469405.23-P1	MAPKAP1			FALSE	-2.32033	4.2	2.36	0.11	0.02
241	MRPS9_-_105654578.23-P1P2|MRPS9_-_105654556.23-P1P2	MRPS9	Matrix	Mitochondrial central dogma > mtRNA metabolism > mtRNA granules | Mitochondrial central dogma > Translation > Mitochondrial ribosome	TRUE	-2.78211	0.91		0.67
242	RPS19_-_42364369.23-P1P2|RPS19_+_42364314.23-P1P2	RPS19			FALSE	-3.93638	1.87	-0.56	0.01	0.57
243	UBA2_+_34919311.23-P1P2|UBA2_+_34919335.23-P1P2	UBA2			FALSE	-1.9244	0.41		0.69
244	COA5_+_99224923.23-P1P2|COA5_+_99224908.23-P1P2	COA5	IMS	OXPHOS > Complex IV > CIV assembly factors | OXPHOS > OXPHOS assembly factors	TRUE	-2.21485	-5.51	-3.19	0	0.05	TRUE
245	TADA2B_+_7045440.23-P1P2|TADA2B_-_7045121.23-P1P2	TADA2B			FALSE	-2.27658	2.39		0.29
246	NCDN_+_36023494.23-P1P2|NCDN_-_36023412.23-P1P2	NCDN			FALSE	2.88681	1.93		0.14
247	DDX55_+_124086731.23-P1P2|DDX55_-_124086680.23-P1P2	DDX55			FALSE	-1.46031	0.54		0.79
248	ENO3_+_4851797.23-P2|ENO3_+_4851729.23-P2	ENO3			FALSE	2.50173	0.92	0.41	0.52	0.5
249	MBD5_-_148778853.23-P1P2|MBD5_+_148778955.23-P1P2	MBD5			FALSE	-2.12702	2.78		0.02
250	ISCU_-_108956404.23-P1P2|ISCU_-_108956377.23-P1P2	ISCU	Matrix	Metabolism > Metals and cofactors > Fe-S cluster biosynthesis | Metabolism > Metals and cofactors > Fe-S-containing proteins	TRUE	-2.03623	0	0.59	0.72	0.22
251	AARS2_+_44281027.23-P1P2|AARS2_+_44281044.23-P1P2	AARS2	Matrix	Mitochondrial central dogma > Translation > mt-tRNA synthetases	TRUE	-2.44784	-10.5	0.48	0	0.29	TRUE
252	TIMM13_+_2427547.23-P1P2|TIMM13_-_2427532.23-P1P2	TIMM13	MIM	Protein import, sorting and homeostasis > Protein homeostasis > Chaperones | Protein import, sorting and homeostasis > Protein import and sorting	TRUE	-2.12555	1.63		0.16
253	RPL35_+_127624168.23-P1P2|RPL35_-_127624006.23-P1P2	RPL35			FALSE	-4.18474	1.4		0.06
254	AGAP2_+_58135895.23-P1P2|AGAP2_+_58135858.23-P1P2	AGAP2			FALSE	-2.39792	1.02		0.13
255	SP1_+_53773993.23-P1P2|SP1_+_53773975.23-P1P2	SP1			FALSE	-2.24883	3.02		0.01
256	POLD3_+_74303696.23-P1P2|POLD3_-_74303671.23-P1P2	POLD3			FALSE	7.83578	-0.4		0.46
257	ARPC2_-_219081923.23-P1|ARPC2_-_219081929.23-P1	ARPC2			FALSE	-1.98563	-0.17	1.2	0.68	0.81
258	MRPL11_-_66206259.23-P1P2|MRPL11_+_66206073.23-P1P2	MRPL11	Matrix	Mitochondrial central dogma > Translation > Mitochondrial ribosome	TRUE	-2.98398	-13.77	0.4	0	0.08	TRUE
259	RARS_-_167913515.23-P1P2|RARS_-_167913535.23-P1P2	RARS			FALSE	-3.05757	-2.27	-1.45	0.07	0.18
260	RTCB_+_32808194.23-P1P2|RTCB_+_32808188.23-P1P2	RTCB			FALSE	-2.08254	-4.35		0		TRUE
261	DNAJB9_-_108210540.23-P1P2|DNAJB9_+_108210329.23-P1P2	DNAJB9			FALSE	-1.75674	-1.28		0.02
262	RPLP0_-_120638895.23-P1P2|RPLP0_-_120638701.23-P1P2	RPLP0			FALSE	-6.1691	-1.1	0.17	0.5	0.72
263	METTL21A_+_208489977.23-P1P2|METTL21A_-_208489914.23-P1P2	METTL21A			FALSE	4.44581	2.33		0.09
264	SPHK2_-_49122785.23-P1P2|SPHK2_-_49122797.23-P1P2	SPHK2	MIM	Metabolism > Lipid metabolism > Phospholipid metabolism | Mitochondrial dynamics and surveillance > Apoptosis	TRUE	-2.06238	-2.37	1.43	0.78	0.03
265	FAM118B_+_126081483.23-P1P2|FAM118B_-_126081590.23-P1P2	FAM118B			FALSE	-2.13746	-5.47		0.09
266	GUCY1B3_+_156680266.23-P1P2|GUCY1B3_+_156680192.23-P1P2	GUCY1B3			FALSE	-2.23653	0.43		0.4
267	SALL3_-_76740454.23-P1P2|SALL3_+_76739841.23-P1P2	SALL3			FALSE	-1.9466	-2.07		0.16
268	CEBPG_-_33864240.23-P1P2|CEBPG_-_33864647.23-P1P2	CEBPG			FALSE	-2.47049	1.1		0.13
269	SLC30A9_-_41992573.23-P1P2|SLC30A9_-_41992637.23-P1P2	SLC30A9	MIM	Small molecule transport	TRUE	-2.53997	-5.93	-0.03	0	0.01	TRUE
270	PPARGC1B_+_149110158.23-P1P2|PPARGC1B_+_149110296.23-P1P2	PPARGC1B			FALSE	-2.21306	-0.55		0.71
271	C22orf15_-_24105572.23-P1P2|C22orf15_-_24105626.23-P1P2	C22orf15			FALSE	-3.1856
272	CCDC160_-_133371642.23-P1P2|CCDC160_-_133371447.23-P1P2	CCDC160			FALSE	-2.08821
273	PTMA_-_232573243.23-P1P2|PTMA_+_232573482.23-P1P2	PTMA			FALSE	1.50579	3.34		0.02
274	GAR1_-_110736887.23-P1P2|GAR1_-_110736884.23-P1P2	GAR1			FALSE	-2.63444	-1.33		0.87
275	MRPL49_+_64889828.23-P1P2|MRPL49_-_64889803.23-P1P2	MRPL49	Matrix	Mitochondrial central dogma > Translation > Mitochondrial ribosome	TRUE	-3.53489	-2.39	-0.6	0.76	0.41
276	MRPL1_-_78784027.23-P1P2|MRPL1_-_78784033.23-P1P2	MRPL1	Matrix	Mitochondrial central dogma > Translation > Mitochondrial ribosome	TRUE	-2.4147	-3.23	-0.16	0.01	0.53
277	EXOSC4_-_145133639.23-P1P2|EXOSC4_-_145133618.23-P1P2	EXOSC4			FALSE	-2.99044	2.19		0.01
278	GLRX5_-_96001406.23-P1P2|GLRX5_-_96001390.23-P1P2	GLRX5	Matrix	Metabolism > Metals and cofactors > Fe-S cluster biosynthesis | Metabolism > Metals and cofactors > Fe-S-containing proteins	TRUE	-2.04321	-2.63	1.93	0.28	0.01
279	SIN3B_-_16940250.23-P1P2|SIN3B_+_16940544.23-P1P2	SIN3B			FALSE	3.81635	1.92		0.57
280	PPARA_+_46546501.23-P1P2|PPARA_-_46546638.23-P1P2	PPARA			FALSE	-1.81668	1.9		0		TRUE
281	CSNK1A1_+_148930963.23-P1P2|CSNK1A1_-_148930629.23-P1P2	CSNK1A1			FALSE	-2.09112	1.02	-0.96	0.16	0.94
282	PIK3CA_+_178866166.23-P1P2|PIK3CA_+_178866554.23-P1P2	PIK3CA			FALSE	-2.34437	1.82	-0.68	0.12	0.05
283	ORAOV1_+_69490047.23-P1P2|ORAOV1_-_69490100.23-P1P2	ORAOV1			FALSE	-4.42439	2.83		0		TRUE
284	C12orf65_-_123717486.23-P1P2|C12orf65_-_123717998.23-P1P2	C12orf65	Matrix	Mitochondrial central dogma > Translation > Translation factors	TRUE	-2.24458	-1.23	0.77	0.18	0.18
285	PABPN1_-_23791085.23-P1P2|PABPN1_-_23791109.23-P1P2	PABPN1			FALSE	2.52261	1.76		0.85
286	RPS3_-_75110633.23-P1|RPS3_-_75110586.23-P1	RPS3			FALSE	-4.36398	-0.58		0.37
287	ALDH18A1_+_97416133.23-P1P2|ALDH18A1_+_97416448.23-P1P2	ALDH18A1	Matrix	Metabolism > Amino acid metabolism > Proline metabolism	TRUE	-1.86001	-1.08	-0.15	0.27	0.78
288	ERAL1_+_27182286.23-P1P2|ERAL1_+_27182214.23-P1P2	ERAL1	Matrix	Mitochondrial central dogma > mtRNA metabolism > mtRNA granules | Mitochondrial central dogma > Translation > Mitochondrial ribosome assembly	TRUE	-2.08873	-9.96	-0.15	0	0.92	TRUE
289	CHD4_+_6716555.23-P1P2|CHD4_-_6716063.23-P1P2	CHD4			FALSE	-2.51636	1.2		0.09
290	FBRSL1_+_133066769.23-P1P2|FBRSL1_+_133066947.23-P1P2	FBRSL1			FALSE	1.9408	-1.57		0.39
291	STRAP_+_16035370.23-P1P2|STRAP_+_16035493.23-P1P2	STRAP			FALSE	-2.32155	-0.51	1.37	0.66	0.01
292	THBS3_+_155178893.23-P2|THBS3_+_155178828.23-P2	THBS3			FALSE	-1.90979	1.26		0.09
293	DNAJC7_+_40169427.23-P1P2|DNAJC7_+_40169406.23-P1P2	DNAJC7			FALSE	-2.16754	-0.74		0.83
294	MRPL13_+_121457360.23-P1P2|MRPL13_+_121457366.23-P1P2	MRPL13	Matrix	Mitochondrial central dogma > Translation > Mitochondrial ribosome	TRUE	-2.40712	-3.55	6.81	0.17	0		TRUE
295	TBC1D16_+_78009600.23-P1P2|TBC1D16_+_78009589.23-P1P2	TBC1D16			FALSE	-1.10741	2		0.46
296	EFHC1_-_52285167.23-P1P2|EFHC1_-_52285184.23-P1P2	EFHC1			FALSE	3.09017
297	PET112_+_152682088.23-P1P2|PET112_-_152682081.23-P1P2	PET112	Matrix	Mitochondrial central dogma > Translation > mt-tRNA synthetases	TRUE	-2.14029	-9.1	0.49	0.01	0.11
298	EFNA3_+_155036278.23-P1|EFNA3_+_155036702.23-P1	EFNA3			FALSE	-2.18168	-0.78		0.12
299	ISCA1_-_88897469.23-P1P2|ISCA1_+_88897227.23-P1P2	ISCA1	Matrix	Metabolism > Metals and cofactors > Fe-S cluster biosynthesis | Metabolism > Metals and cofactors > Fe-S-containing proteins	TRUE	-2.55514	-4.53	1.32	0.01	0.08
300	OSTC_+_109572000.23-P1P2|OSTC_-_109572201.23-P1P2	OSTC			FALSE	-1.85208	-0.21		0.84
301	RRS1_+_67341292.23-P1P2|RRS1_+_67341681.23-P1P2	RRS1			FALSE	-3.31462	1.67		0.19
302	TFB1M_-_155635570.23-P1P2|TFB1M_+_155635595.23-P1P2	TFB1M	Matrix	Mitochondrial central dogma > mtRNA metabolism > mtRNA granules | Mitochondrial central dogma > mtRNA metabolism > mt-rRNA modifications | Mitochondrial central dogma > Translation > Mitochondrial ribosome assembly	TRUE	-2.08013	-9.86	0.07	0	0.81	TRUE
303	WBP4_-_41635716.23-P1P2|WBP4_-_41635687.23-P1P2	WBP4			FALSE	2.84505	-1.96		0.17
304	STXBP5_-_147525130.23-P1P2|STXBP5_-_147525054.23-P1P2	STXBP5			FALSE	1.71576	0.79		0.94
305	EGR1_+_137801586.23-P1|EGR1_+_137801203.23-P1	EGR1			FALSE	1.78154	0.55		0.59
306	RASSF1_+_50374792.23-P1|RASSF1_+_50374796.23-P1	RASSF1			FALSE	1.75049	-0.5		0.35
307	NFS1_+_34287226.23-P1P2|NFS1_-_34287220.23-P1P2	NFS1	Matrix	Metabolism > Metals and cofactors > Fe-S cluster biosynthesis | Metabolism > Metals and cofactors > Fe-S-containing proteins	TRUE	-2.70579	3.72	2.94	0.14	0.07
308	DNASE1L1_-_153640088.23-P2|DNASE1L1_-_153640384.23-P2	DNASE1L1			FALSE	-1.25357	2.44		0.29
309	HNRNPK_+_86595098.23-P1P2|HNRNPK_-_86594674.23-P1P2	HNRNPK			FALSE	-3.07596	0.98		0.5
310	MSH3_-_79950488.23-P1P2|MSH3_+_79950544.23-P1P2	MSH3			FALSE	4.65215	-0.88		0.7
311	QRSL1_+_107077496.23-P1P2|QRSL1_+_107077661.23-P1P2	QRSL1	Matrix	Mitochondrial central dogma > Translation > mt-tRNA synthetases	TRUE	-2.52257	-4.25	1.11	0.12	0.12
312	MRPL4_+_10362971.23-P1P2|MRPL4_-_10363144.23-P1P2	MRPL4	Matrix	Mitochondrial central dogma > Translation > Mitochondrial ribosome	TRUE	-2.46758	0.17	-0.42	0.82	0.4
313	EIF5A_-_7211217.23-P1P2|EIF5A_-_7210932.23-P1P2	EIF5A			FALSE	-3.471	-1.36		0.02
314	SYT11_-_155829811.23-P1P2|SYT11_+_155829428.23-P1P2	SYT11			FALSE	2.81944	0.44		0.86
315	C11orf30_+_76156106.23-P1P2|C11orf30_+_76156112.23-P1P2	C11orf30			FALSE	3.55432	1.58		0.07
316	HNRNPA2B1_+_26240367.23-P1P2|HNRNPA2B1_+_26239914.23-P1P2	HNRNPA2B1			FALSE	-1.85462	-1.34		0.13
317	RPRD1A_+_33647464.23-P1P2|RPRD1A_+_33647429.23-P1P2	RPRD1A			FALSE	-2.56185	0.54		0.43
318	EBNA1BP2_-_43637779.23-P1P2|EBNA1BP2_+_43637890.23-P1P2	EBNA1BP2			FALSE	-2.70902	0.17		0.74
319	RPL18A_-_17970722.23-P1P2|RPL18A_+_17970907.23-P1P2	RPL18A			FALSE	-4.57306	-0.89	-1.07	0.29	0.07
320	ARID1A_-_27022766.23-P1P2|ARID1A_-_27022545.23-P1P2	ARID1A			FALSE	-1.64336	1.1		0.27
321	MRPS24_+_43909046.23-P1P2|MRPS24_-_43909060.23-P1P2	MRPS24	Matrix	Mitochondrial central dogma > Translation > Mitochondrial ribosome	TRUE	-2.01169	-5.26	0.22	0	0.27	TRUE
322	SCFD1_-_31091597.23-P1P2|SCFD1_-_31091592.23-P1P2	SCFD1			FALSE	-5.69103	-0.51		0.89
323	RASL10B_+_34058714.23-P1P2|RASL10B_-_34058722.23-P1P2	RASL10B			FALSE	-1.9604	-0.48		0.24
324	IMMT_-_86422569.23-P1P2|IMMT_-_86422566.23-P1P2	IMMT	MIM	Mitochondrial dynamics and surveillance > Cristae formation > MICOS complex	TRUE	-2.2051	-7.36	-1.53	0	0.17	TRUE
325	NSG1_+_4387929.23-NM_001040101,NM_014392|NSG1_-_4387888.23-NM_001040101,NM_014392	NSG1			FALSE	-1.46091
326	REC8_+_24641325.23-P1P2|REC8_-_24641324.23-P1P2	REC8			FALSE	-1.26657	-0.99		0.63
327	PLAC9_+_81892618.23-P1P2|PLAC9_-_81892504.23-P1P2	PLAC9			FALSE	2.01153
328	PLEKHA2_-_38759503.23-P1P2|PLEKHA2_+_38759517.23-P1P2	PLEKHA2			FALSE	-1.81087	-2.39	0.82	0.19	0.21
329	CLASP1_-_122406626.23-P1P2|CLASP1_-_122406649.23-P1P2	CLASP1			FALSE	3.66519	-0.56		0.14
330	HEATR1_-_236767819.23-P1P2|HEATR1_+_236767776.23-P1P2	HEATR1			FALSE	-3.63234	1.38	0.74	0.01	0.61
331	ATP5SL_-_41945747.23-P1P2|ATP5SL_+_41945774.23-P1P2	ATP5SL	MIM	OXPHOS > Complex I > CI assembly factors | OXPHOS > OXPHOS assembly factors	TRUE	-1.75935	-3.45	7.02	0	0	TRUE	TRUE
332	HSCB_-_29138088.23-P1P2|HSCB_+_29138256.23-P1P2	HSCB	Matrix	Metabolism > Metals and cofactors > Fe-S cluster biosynthesis	TRUE	-2.27914	0.31		0.76
333	OPA1_+_193310990.23-P1P2|OPA1_-_193311193.23-P1P2	OPA1	MIM	Mitochondrial dynamics and surveillance > Fusion | Mitochondrial dynamics and surveillance > Cristae formation	TRUE	-2.38982	-1.4		0.06
334	PPP4C_-_30087373.23-P1P2|PPP4C_-_30087361.23-P1P2	PPP4C			FALSE	2.9067	0.15	2.02	0.84	0.75
335	LARS_+_145561989.23-P1P2|LARS_-_145562203.23-P1P2	LARS			FALSE	-2.41453	1.37	1.79	0.03	0.67
336	SMU1_+_33076608.23-P1P2|SMU1_-_33076622.23-P1P2	SMU1			FALSE	-7.84022	-2.67		0.21
337	COL5A3_+_10120949.23-P1P2|COL5A3_+_10121152.23-P1P2	COL5A3			FALSE	-1.99058	-0.42		0.87
338	GTF2H1_-_18344160.23-P1P2|GTF2H1_+_18344179.23-P1P2	GTF2H1			FALSE	5.26496	0.85		0.33
339	SEMA4C_+_97535803.23-P1|SEMA4C_-_97535799.23-P1	SEMA4C			FALSE	-1.5246	0.57		0.13
340	PHF12_+_27278322.23-P1P2|PHF12_+_27278232.23-P1P2	PHF12			FALSE	3.43225	2.63		0.08
341	EIF6_+_33872338.23-P1P2|EIF6_+_33872401.23-P1P2	EIF6			FALSE	-2.72916	2.26		0.04
342	NPC2_+_74960017.23-P1P2|NPC2_-_74959981.23-P1P2	NPC2			FALSE	-2.22497	-4.18		0		TRUE		TRUE
343	ANAPC1_-_112641691.23-P1P2|ANAPC1_-_112641707.23-P1P2	ANAPC1			FALSE	-1.70235	-1.23		0.6
344	KAT2A_+_40273330.23-P1P2|KAT2A_-_40273345.23-P1P2	KAT2A			FALSE	2.7282	-0.38	3.87	0.54	1
345	CHCHD3_-_132766538.23-P1P2|CHCHD3_+_132766615.23-P1P2	CHCHD3	MIM	Mitochondrial dynamics and surveillance > Cristae formation > MICOS complex | Mitochondrial dynamics and surveillance > Intramitochondrial membrane interactions	TRUE	-2.09718	-1.32	0.25	0.22	0.44
346	RNF39_+_30043507.23-P1P2|RNF39_+_30043497.23-P1P2	RNF39			FALSE	2.92858	2.39		0.01
347	CHD9_-_53165040.23-P2|CHD9_-_53164953.23-P2	CHD9			FALSE	-1.99779	-0.59		0.11
348	CXXC1_-_47814029.23-P1P2|CXXC1_-_47814050.23-P1P2	CXXC1			FALSE	2.51714	4.43		0.01
349	EIF3A_+_120840264.23-P1P2|EIF3A_-_120840274.23-P1P2	EIF3A			FALSE	-2.90418	0.27		0.56
350	SRP19_+_112197015.23-P1P2|SRP19_+_112197012.23-P1P2	SRP19			FALSE	-1.92729	-2.95		0.04
351	DAP3_-_155658904.23-P1P2|DAP3_-_155658930.23-P1P2	DAP3	Matrix	Mitochondrial central dogma > Translation > Mitochondrial ribosome	TRUE	-1.91948	0.26		0.78
352	CHERP_+_16653219.23-P1P2|CHERP_-_16653216.23-P1P2	CHERP			FALSE	4.10274	-3.1		0		TRUE
353	OCIAD1_+_48833107.23-P1P2|OCIAD1_-_48833090.23-P1P2	OCIAD1	MOM	0	TRUE	-1.84746	-1.39	-0.59	0.21	0.83
354	KDM2A_-_66886795.23-P1P2|KDM2A_+_66886784.23-P1P2	KDM2A			FALSE	-2.18763	-0.76		0.34
355	SPTLC1_+_94877225.23-P1P2|SPTLC1_-_94877454.23-P1P2	SPTLC1			FALSE	-2.8828	0.96	-0.6	0.43	0.65
356	PAM16_+_4401248.23-P1P2|PAM16_-_4401236.23-P1P2	PAM16	MIM	Protein import, sorting and homeostasis > Protein import and sorting > Import motor	TRUE	-3.13314	-1.08	1.46	0.47	0.22
357	GPS1_+_80010011.23-P1P2|GPS1_-_80009799.23-P1P2	GPS1			FALSE	1.64411	0.21		0.45
358	HERPUD1_-_56966093.23-P1P2|HERPUD1_+_56966151.23-P1P2	HERPUD1			FALSE	-1.58135	-0.2		0.17
359	INTS12_+_106629806.23-P1P2|INTS12_+_106629802.23-P1P2	INTS12			FALSE	-2.2542	-2.42		0.06
360	POLR2F_-_38349919.23-P1P2|POLR2F_-_38349783.23-P1P2	POLR2F			FALSE	3.28458	-0.81		0.26
361	ZNF259_+_116658668.23-P1P2|ZNF259_-_116658732.23-P1P2	ZNF259			FALSE	-4.65833	0.77		0.26
362	CCR7_-_38721690.23-P1|CCR7_+_38721650.23-P1	CCR7			FALSE	-2.06934	-2.87		0.36
363	NLE1_+_33469287.23-P1P2|NLE1_-_33469053.23-P1P2	NLE1			FALSE	-2.56483	0.9		0.03
364	SRPR_+_126138730.23-P1P2|SRPR_-_126138703.23-P1P2	SRPR			FALSE	-3.25521	-2		0.27
365	MOB4_-_198380805.23-P1P2|MOB4_+_198380762.23-P1P2	MOB4			FALSE	-1.85726	0.34		0.51
366	ATP5A1_-_43678159.23-P1|ATP5A1_+_43678210.23-P1	ATP5A1	MIM	OXPHOS > Complex V > CV subunits | OXPHOS > OXPHOS subunits	TRUE	-2.18211	-15.69	5.39	0	0.78	TRUE
367	RGMA_-_93632021.23-P1|RGMA_+_93632376.23-P1	RGMA			FALSE	-2.1395
368	PCYT1A_-_196014551.23-P1P2|PCYT1A_+_196014484.23-P1P2	PCYT1A			FALSE	-1.99565	-3.05	-0.94	0.01	0.2
369	FLYWCH1_-_2962011.23-P1P2|FLYWCH1_+_2962036.23-P1P2	FLYWCH1			FALSE	-0.952584	0.84		0.3
370	INTS5_-_62420725.23-P1P2|INTS5_-_62420595.23-P1P2	INTS5			FALSE	-3.97144	2.38		0.08
371	SCARF2_+_20792033.23-P1P2|SCARF2_+_20791863.23-P1P2	SCARF2			FALSE	-1.79359	0.26		0.02
372	HARS2_+_140071236.23-P1P2|HARS2_+_140071077.23-P1P2	HARS2	Matrix	Mitochondrial central dogma > Translation > mt-tRNA synthetases	TRUE	-2.41296	-4.02	-1.98	0.01	0.28
373	MRPS6_+_35445887.23-P1P2|MRPS6_+_35445873.23-P1P2	MRPS6	Matrix	Mitochondrial central dogma > Translation > Mitochondrial ribosome	TRUE	-1.46595	-9.17	0.44	0.17	0.28
374	POLR3F_+_18448087.23-P1P2|POLR3F_+_18448066.23-P1P2	POLR3F			FALSE	-1.64517	2.18		0.29
375	ARFGEF1_+_68255970.23-P1P2|ARFGEF1_+_68255550.23-P1P2	ARFGEF1			FALSE	-1.32937	2.92		0.6
376	CX3CL1_+_57406452.23-P1P2|CX3CL1_+_57406449.23-P1P2	CX3CL1			FALSE	-1.76085
377	DDIT4_-_74033695.23-P1P2|DDIT4_-_74033732.23-P1P2	DDIT4			FALSE	2.76748	-0.16		0.91
378	MRPS21_-_150266323.23-P1P2|MRPS21_-_150266318.23-P1P2	MRPS21	Matrix	Mitochondrial central dogma > Translation > Mitochondrial ribosome	TRUE	-2.44319	-8.95	-0.01	0	0.67	TRUE
379	GTSE1_+_46692746.23-P1P2|GTSE1_-_46692879.23-P1P2	GTSE1			FALSE	1.81931	1.43		0.27
380	MRPS12_+_39421616.23-P1P2|MRPS12_+_39421621.23-P1P2	MRPS12	Matrix	Mitochondrial central dogma > Translation > Mitochondrial ribosome	TRUE	-2.63295	-9.01	-1.01	0	0.65	TRUE
381	MBTPS2_-_21857794.23-P1P2|MBTPS2_-_21857766.23-P1P2	MBTPS2			FALSE	-1.62076	0.96		0.92
382	TRPV1_+_3500317.23-P1P2|TRPV1_+_3500355.23-P1P2	TRPV1			FALSE	3.39223	1.02	-1.35	0.56	0.24
383	ABHD15_-_27894008.23-P1P2|ABHD15_-_27893980.23-P1P2	ABHD15			FALSE	1.14912	-0.24		0.75
384	RNF20_+_104296142.23-P1P2|RNF20_+_104296191.23-P1P2	RNF20			FALSE	3.94637	-0.5		0.58
385	BCCIP_-_127512165.23-P1P2|BCCIP_+_127512151.23-P1P2	BCCIP			FALSE	-2.19735	0.21		0.84
386	CDR1_+_139866662.23-P1P2|CDR1_+_139866671.23-P1P2	CDR1			FALSE	-1.71282	0.47		0.73
387	TSEN2_-_12526016.23-P1P2|TSEN2_-_12525993.23-P1P2	TSEN2			FALSE	-1.87568	-2.67		0.2
388	HLCS_-_38338917.23-P1|HLCS_+_38338857.23-P1	HLCS			FALSE	-1.26401	-2.01	-1.37	0.98	0.07
389	PARS2_+_55230150.23-P1P2|PARS2_+_55230144.23-P1P2	PARS2	Matrix	Mitochondrial central dogma > Translation > mt-tRNA synthetases	TRUE	-2.74259	-11.11	0.63	0	0.14	TRUE
390	C19orf68_-_48673971.23-P1P2|C19orf68_-_48673966.23-P1P2	C19orf68			FALSE	-1.19955
391	SLC30A1_-_211752461.23-P1P2|SLC30A1_-_211752415.23-P1P2	SLC30A1			FALSE	-1.4924	-0.83		0.62
392	RNASEH1_+_3606182.23-P1P2|RNASEH1_+_3605908.23-P1P2	RNASEH1	Matrix	Mitochondrial central dogma > mtDNA maintenance > mtDNA replication | Mitochondrial central dogma > mtRNA metabolism > mtRNA stability and decay	TRUE	-2.25505	-0.69	0.56	0.35	0.46
393	ABHD8_-_17414201.23-P1P2|ABHD8_-_17414169.23-P1P2	ABHD8			FALSE	-1.73355	0.74	1.66	0.64	0.06
394	ENOX1_-_44360828.23-P1P2|ENOX1_-_44360813.23-P1P2	ENOX1			FALSE	-1.45616	1.62		0.58
395	PDCD5_-_33072142.23-P1P2|PDCD5_-_33072173.23-P1P2	PDCD5			FALSE	-1.37392	-1.32		0.28
396	RBM18_+_125027078.23-P1P2|RBM18_+_125027047.23-P1P2	RBM18			FALSE	-1.96172	-0.16		0.55
397	SEC61A1_-_127771295.23-P1|SEC61A1_-_127771292.23-P1	SEC61A1			FALSE	-4.6735	-2.47		0.02
398	TSFM_-_58176641.23-P1P2|TSFM_+_58176556.23-P1P2	TSFM	Matrix	Mitochondrial central dogma > Translation > Translation factors	TRUE	-2.00664	-2.58		0.16
399	POLG_+_89878037.23-P1P2|POLG_-_89878016.23-P1P2	POLG	Matrix	Mitochondrial central dogma > mtDNA maintenance > mtDNA replication | Mitochondrial central dogma > mtDNA maintenance > mtDNA nucleoid | Mitochondrial central dogma > mtDNA maintenance > mtDNA repair	TRUE	-2.07891	0.65		0.28
400	CRLS1_-_5986783.23-P1P2|CRLS1_-_5986777.23-P1P2	CRLS1	MIM	Metabolism > Lipid metabolism > Cardiolipin synthesis	TRUE	-2.58298	-2.89	0.95	0.42	0.02
401	DOHH_+_3500631.23-P1P2|DOHH_-_3500585.23-P1P2	DOHH			FALSE	-1.76656	-1.14		0.07
402	RPS3A_-_152021035.23-P1P2|RPS3A_+_152021229.23-P1P2	RPS3A			FALSE	-3.5503	-0.02		1
403	FBXO28_+_224301904.23-P1P2|FBXO28_-_224302217.23-P1P2	FBXO28			FALSE	-2.55489	-2.29		0.96
404	PRKACA_+_14228563.23-P1P2|PRKACA_+_14228330.23-P1P2	PRKACA	MIM	Signaling > cAMP-PKA signaling	TRUE	-2.38047	0.39	0.15	0.95	0.5
405	PAX7_+_18957416.23-P1P2|PAX7_+_18957610.23-P1P2	PAX7			FALSE	-1.45486	0.11		0.9
406	MNAT1_+_61201445.23-P1P2|MNAT1_-_61201531.23-P1P2	MNAT1			FALSE	4.44954	1.14		0.21
407	FTSJ2_+_2281746.23-P1P2|FTSJ2_+_2281800.23-P1P2	FTSJ2	Matrix	Mitochondrial central dogma > mtRNA metabolism > mtRNA granules | Mitochondrial central dogma > mtRNA metabolism > mt-rRNA modifications | Mitochondrial central dogma > Translation > Mitochondrial ribosome assembly	TRUE	-1.81648	1.82	4.12	0.2	0.02
408	POLG2_+_62493131.23-P1P2|POLG2_+_62493140.23-P1P2	POLG2	Matrix	Mitochondrial central dogma > mtDNA maintenance > mtDNA replication | Mitochondrial central dogma > mtDNA maintenance > mtDNA nucleoid	TRUE	-1.84699	-8.89	2.61	0	0	TRUE	TRUE
409	TMEM116_-_112450964.23-P1P2|TMEM116_-_112450896.23-P1P2	TMEM116			FALSE	-1.7952	-1.33		0.09
410	LRR1_+_50065858.23-P1P2|LRR1_-_50065670.23-P1P2	LRR1			FALSE	2.26324
411	MRPS10_+_42185532.23-P1P2|MRPS10_+_42185527.23-P1P2	MRPS10	Matrix	Mitochondrial central dogma > Translation > Mitochondrial ribosome	TRUE	-2.29331	-9.65	0.56	0	0.79	TRUE
412	LMNA_+_156084532.23-P1P2|LMNA_+_156084543.23-P1P2	LMNA			FALSE	-1.94991	0.58		0.15
413	SKIV2L_+_31927098.23-P1P2|SKIV2L_+_31926230.23-P1P2	SKIV2L			FALSE	-2.97801	0.42		0.58
414	SREBF1_-_17739874.23-P1|SREBF1_+_17740225.23-P1	SREBF1			FALSE	3.13915	1.69		0.01
415	FAM107B_-_14646323.23-P1|FAM107B_-_14646347.23-P1	FAM107B			FALSE	1.379	-1.8		0.03
416	GTF3C2_-_27579592.23-P1P2|GTF3C2_-_27579430.23-P1P2	GTF3C2			FALSE	-1.73785	-3.11		0.05
417	SSX2IP_+_85156201.23-P1P2|SSX2IP_+_85155744.23-P1P2	SSX2IP			FALSE	-2.58224	-0.01	-0.69	0.76	0.88
418	TMEM218_+_124981462.23-P1P2|TMEM218_+_124981481.23-P1P2	TMEM218			FALSE	-1.75336	1.19		0.14
419	SERGEF_+_18034410.23-P1P2|SERGEF_+_18034517.23-P1P2	SERGEF			FALSE	1.33028	1.52		0.02
420	GFER_-_2034253.23-P1P2|GFER_-_2034199.23-P1P2	GFER	IMS	Protein import, sorting and homeostasis > Protein import and sorting > MIA40	TRUE	-1.64748	-5.33	-1.2	0.04	0.79
421	NDUFA3_-_54606189.23-P1P2|NDUFA3_+_54606585.23-P1P2	NDUFA3	MIM	OXPHOS > Complex I > CI subunits | OXPHOS > OXPHOS subunits	TRUE	-1.39149	-3.56		0.02
422	CPSF3_+_9564024.23-P1P2|CPSF3_+_9563875.23-P1P2	CPSF3			FALSE	-1.66359	0.05		0.41
423	ATP5B_-_57039709.23-P1P2|ATP5B_-_57039748.23-P1P2	ATP5B	MIM	OXPHOS > Complex V > CV subunits | OXPHOS > OXPHOS subunits	TRUE	-2.1797	-14.05	1.9	0	0.01	TRUE
424	RFC4_+_186524236.23-P1P2|RFC4_+_186524226.23-P1P2	RFC4			FALSE	3.64456	1.03		0.04
425	COPS7B_-_232651270.23-P1|COPS7B_-_232651202.23-P1	COPS7B			FALSE	-1.72457	1.2		0.02
426	QKI_+_163835781.23-P1P2|QKI_-_163836228.23-P1P2	QKI			FALSE	3.15456	0.16		0.99
427	TFAM_+_60145205.23-P1P2|TFAM_-_60145223.23-P1P2	TFAM	Matrix	Mitochondrial central dogma > mtDNA maintenance > mtDNA replication | Mitochondrial central dogma > mtDNA maintenance > mtDNA nucleoid | Mitochondrial central dogma > mtRNA metabolism > Transcription	TRUE	-1.74568	-0.19		0.64
428	TAF6L_+_62538949.23-P1P2|TAF6L_-_62538896.23-P1P2	TAF6L			FALSE	-2.06467	2.85		0.1
429	LOXL2_+_23261509.23-P1P2|LOXL2_-_23261612.23-P1P2	LOXL2			FALSE	3.12945	0.66		0.6
430	MRPL38_-_73900966.23-P1P2|MRPL38_+_73900952.23-P1P2	MRPL38	Matrix	Mitochondrial central dogma > Translation > Mitochondrial ribosome	TRUE	-1.82193	1.57	-0.26	0.15	0.66
431	MTSS1_+_125740641.23-P1P2|MTSS1_+_125740675.23-P1P2	MTSS1			FALSE	-1.59038	-0.64		0.63
432	YTHDF2_+_29063507.23-P1P2|YTHDF2_+_29063483.23-P1P2	YTHDF2			FALSE	3.1384	1.92		0.08
433	GRSF1_-_71705573.23-P1P2|GRSF1_-_71705116.23-P1P2	GRSF1	Matrix	Mitochondrial central dogma > mtRNA metabolism > mtRNA granules | Mitochondrial central dogma > mtRNA metabolism > Polycistronic mtRNA processing | Mitochondrial central dogma > mtRNA metabolism > mtRNA stability and decay | Mitochondrial central dogma > Translation > Mitochondrial ribosome assembly	TRUE	-1.8266	-10.99	8.22	0	0	TRUE	TRUE
434	EXOC5_+_57735310.23-P1P2|EXOC5_+_57735449.23-P1P2	EXOC5			FALSE	-1.68363	0.98		0.64
435	ZNF148_-_125093949.23-P1P2|ZNF148_+_125093932.23-P1P2	ZNF148			FALSE	3.85612	2.34		0		TRUE
436	MARCH2_-_8478220.23-P1|MARCH2_+_8478185.23-P1	2025-03-02			FALSE	-0.896001
437	MRPL21_-_68671264.23-P1P2|MRPL21_+_68671245.23-P1P2	MRPL21	Matrix	Mitochondrial central dogma > Translation > Mitochondrial ribosome	TRUE	-5.02254	-3.02	0.76	0.08	0.21			TRUE
438	CHST15_-_125853073.23-P2|CHST15_+_125853046.23-P2	CHST15			FALSE	-2.18889
439	KLHL12_+_202896350.23-P1P2|KLHL12_+_202896316.23-P1P2	KLHL12			FALSE	3.32311	0.2		0.71
440	TOMM6_+_41755442.23-P1P2|TOMM6_-_41755456.23-P1P2	TOMM6	MOM	Protein import, sorting and homeostasis > Protein import and sorting > TOM	TRUE	-3.02674	-2.09	1.27	0.35	0.08
441	EIF1AX_+_20159985.23-P1P2|EIF1AX_-_20159725.23-P1P2	EIF1AX			FALSE	-1.33705	-0.69		0.96
442	APOF_+_56756580.23-P1P2|APOF_+_56756544.23-P1P2	APOF			FALSE	-2.93625	-0.52		0.7
443	NSUN4_-_46806501.23-P1P2|NSUN4_-_46806520.23-P1P2	NSUN4	Matrix	Mitochondrial central dogma > mtRNA metabolism > mt-rRNA modifications | Mitochondrial central dogma > Translation > Mitochondrial ribosome assembly	TRUE	-1.69193	-0.81		0.48
444	AFG3L2_-_12377212.23-P1P2|AFG3L2_-_12377232.23-P1P2	AFG3L2	MIM	Protein import, sorting and homeostasis > Protein homeostasis > Proteases	TRUE	-2.46835	-0.98	2.35	0.73	0		TRUE
445	CYCS_+_25164869.23-P1P2|CYCS_+_25164679.23-P1P2	CYCS	IMS	Metabolism > Metals and cofactors > Heme-containing proteins | Metabolism > Electron carriers > Cytochromes | OXPHOS > OXPHOS subunits | OXPHOS > Cytochrome C | Mitochondrial dynamics and surveillance > Apoptosis	TRUE	-1.8051	-0.88		0.32
446	MBIP_+_36789486.23-P1P2|MBIP_+_36789822.23-P1P2	MBIP			FALSE	2.43425	-0.47		0.05
447	HNRNPL_-_39340587.23-P1|HNRNPL_+_39340578.23-P1	HNRNPL			FALSE	1.21298	-0.11		0.33
448	NDUFA6_-_42486727.23-P1P2|NDUFA6_-_42486713.23-P1P2	NDUFA6	MIM	OXPHOS > Complex I > CI subunits | OXPHOS > OXPHOS subunits	TRUE	-1.42021	-3.75	3.13	0.01	0.48
449	SETD8_+_123873479.23-P1|SETD8_+_123873420.23-P1	SETD8			FALSE	1.40033	-0.17		0.85
450	RBM15_-_110882298.23-P1P2|RBM15_-_110882113.23-P1P2	RBM15			FALSE	2.43898	-0.77		0.31
451	MYBPHL_+_109849585.23-P1P2|MYBPHL_-_109849594.23-P1P2	MYBPHL			FALSE	-1.59401	3.51		0.03
452	DNASE2_+_12992016.23-P1P2|DNASE2_-_12992254.23-P1P2	DNASE2			FALSE	-1.73673	-0.83		0.57
453	DNTTIP1_-_44420698.23-P1P2|DNTTIP1_+_44420641.23-P1P2	DNTTIP1			FALSE	-1.36586	-0.37		0.02
454	METTL17_-_21458170.23-P1P2|METTL17_-_21458167.23-P1P2	METTL17	Matrix	Mitochondrial central dogma > mtRNA metabolism > mt-rRNA modifications | Mitochondrial central dogma > Translation > Mitochondrial ribosome assembly	TRUE	-2.04356	-8.06	-0.82	0	0.21	TRUE
455	MTRF1L_+_153323814.23-P1P2|MTRF1L_+_153323797.23-P1P2	MTRF1L	Matrix	Mitochondrial central dogma > Translation > Translation factors	TRUE	-1.91548	-7.15	1.36	0.04	0.04
456	TMEM11_-_21117055.23-P1P2|TMEM11_+_21117430.23-P1P2	TMEM11	MIM	Mitochondrial dynamics and surveillance	TRUE	-2.20304	1.15	1	0.12	0.6
457	NQO2_+_3000154.23-P1P2|NQO2_-_3000151.23-P1P2	NQO2			FALSE	-1.84726	-0.18	1.42	0.92	0.19
458	PLS3_+_114795984.23-P1P2|PLS3_-_114795571.23-P1P2	PLS3			FALSE	-1.54769	0.51		0.23
459	UXT_+_47518485.23-P1P2|UXT_-_47518537.23-P1P2	UXT			FALSE	2.63224	0.94		0.36
460	EXOSC10_-_11159878.23-P1P2|EXOSC10_-_11159881.23-P1P2	EXOSC10			FALSE	-1.74461	1.2		0.98
461	PRR16_-_119800123.23-P1|PRR16_+_119800068.23-P1	PRR16			FALSE	-1.81285	-0.81		0.66
462	DENND4C_-_19230442.23-ENST00000602925.1|DENND4C_+_19230793.23-ENST00000602925.1	DENND4C			FALSE	-1.4804	0.63		0.5
463	ZZZ3_-_78149063.23-P1P2|ZZZ3_+_78149066.23-P1P2	ZZZ3			FALSE	2.36537	-0.63		0.25
464	RPL5_+_93297664.23-P1P2|RPL5_-_93297968.23-P1P2	RPL5			FALSE	-3.0424	1.04	-1.38	0.38	0.4
465	FAM118A_+_45705868.23-P1P2|FAM118A_-_45705846.23-P1P2	FAM118A			FALSE	-1.55689	1.25		0.26
466	WDHD1_-_55493772.23-P1P2|WDHD1_-_55493748.23-P1P2	WDHD1			FALSE	3.65674	2.5	0.27	0	0.33	TRUE
467	ACTN1_-_69445956.23-P1P2|ACTN1_-_69445944.23-P1P2	ACTN1			FALSE	-1.40693	-2.44	1.53	0.51	0.03
468	TSGA10_+_99757903.23-P1P2|TSGA10_-_99757635.23-P1P2	TSGA10			FALSE	-2.22081	-0.84	-2.06	0.28	0.03
469	YIPF2_+_11039312.23-P1P2|YIPF2_+_11039316.23-P1P2	YIPF2			FALSE	-2.23759	-0.46		0.55
470	ARHGAP4_-_153200438.23-P1|ARHGAP4_+_153200409.23-P1	ARHGAP4			FALSE	2.30563	-0.85		0.99
471	RPL19_-_37356608.23-P1P2|RPL19_+_37356595.23-P1P2	RPL19			FALSE	-4.73192	2.5	-0.52	0	0.51	TRUE
472	SEL1L_+_82000141.23-P1P2|SEL1L_+_82000165.23-P1P2	SEL1L			FALSE	-1.48793	2.33		0.72
473	GTF2F2_-_45694663.23-P1P2|GTF2F2_+_45694677.23-P1P2	GTF2F2			FALSE	6.88064	2.69		0.09
474	GALE_+_24127243.23-P1P2|GALE_+_24127219.23-P1P2	GALE			FALSE	-1.80932	0.17	0.66	0.95	0.56
475	RBM22_-_150080586.23-P1P2|RBM22_-_150080593.23-P1P2	RBM22			FALSE	-4.5917	0.02		0.58
476	SLC25A46_-_110075146.23-P1P2|SLC25A46_+_110074733.23-P1P2	SLC25A46	MOM	Small molecule transport > SLC25A family | Mitochondrial dynamics and surveillance > Fission | Mitochondrial dynamics and surveillance > Intramitochondrial membrane interactions	TRUE	2.16191	-4.77	-4.05	0	0	TRUE	TRUE
477	ACSS2_-_33464845.23-P1P2|ACSS2_-_33464420.23-P1P2	ACSS2			FALSE	-1.65447	0.79	1.73	0.24	0.1
478	CLPB_+_72145356.23-P1P2|CLPB_+_72145538.23-P1P2	CLPB	IMS	Protein import, sorting and homeostasis > Protein homeostasis > Proteases	TRUE	-1.47232	-0.16	2.59	0.22	0.06
479	DDX46_-_134094510.23-P1|DDX46_-_134094650.23-P1	DDX46			FALSE	3.90584	0.63		0.37
480	MYB_-_135502668.23-P1P2|MYB_-_135502542.23-P1P2	MYB			FALSE	-1.59702	1.91		0.66
481	DNAJC11_+_6761910.23-P1P2|DNAJC11_-_6761928.23-P1P2	DNAJC11	MOM	Protein import, sorting and homeostasis > Protein import and sorting | Mitochondrial dynamics and surveillance > Intramitochondrial membrane interactions	TRUE	-2.76695	0.51		0.68
482	CASC4_-_44580942.23-P1P2|CASC4_-_44580935.23-P1P2	CASC4			FALSE	-2.04793	-1.06		0.43
483	SSH3_+_67071035.23-P1P2|SSH3_+_67071072.23-P1P2	SSH3			FALSE	-1.52746	-1.09	0.29	0.79	0.81
484	LRFN3_-_36427316.23-P1P2|LRFN3_-_36427338.23-P1P2	LRFN3			FALSE	-0.900426	-1.67		0.5
485	NEFM_-_24771321.23-P1|NEFM_+_24771514.23-P1	NEFM			FALSE	-2.28602	0.03	0.57	0.5	0.36
486	SRSF7_+_38978481.23-P1P2|SRSF7_-_38978026.23-P1P2	SRSF7			FALSE	-1.95883	-0.76		0.48
487	PGAP1_+_197791380.23-P1P2|PGAP1_+_197791407.23-P1P2	PGAP1			FALSE	2.98501	0.38	0.46	0.8	0.58
488	CT47B1_+_120009388.23-ENST00000371311.3|CT47B1_+_120009291.23-ENST00000371311.3	CT47B1			FALSE	-1.45854
489	DTYMK_+_242626191.23-P1P2|DTYMK_+_242626160.23-P1P2	DTYMK	Matrix	Metabolism > Nucleotide metabolism > Nucleotide synthesis and processing	TRUE	4.66359	0.21	0.6	0.6	0.57
490	LYPLA2_+_24117726.23-P1P2|LYPLA2_-_24117658.23-P1P2	LYPLA2			FALSE	-2.57826	-1.76		0.04
491	CHAT_-_50822499.23-P1|CHAT_-_50822477.23-P1	CHAT			FALSE	1.93816	-0.77		0.25
492	SKIV2L2_+_54603620.23-P1P2|SKIV2L2_-_54603901.23-P1P2	SKIV2L2			FALSE	-1.93569	-0.4		0.81
493	ATP5D_+_1241904.23-P1P2|ATP5D_+_1241964.23-P1P2	ATP5D	MIM	OXPHOS > Complex V > CV subunits | OXPHOS > OXPHOS subunits	TRUE	-2.00895	-1.16		0.36
494	SCCPDH_+_246887677.23-P1P2|SCCPDH_-_246887727.23-P1P2	SCCPDH			FALSE	-1.64731	-0.84	0.26	0.53	0.4
495	TRPT1_-_63993607.23-P1P2|TRPT1_-_63993636.23-P1P2	TRPT1			FALSE	-1.28842	-0.15		0.63
496	SUGP1_-_19431214.23-P1P2|SUGP1_-_19431183.23-P1P2	SUGP1			FALSE	2.28778	-0.87		0.98
497	PHOX2A_+_71955165.23-P1P2|PHOX2A_-_71955151.23-P1P2	PHOX2A			FALSE	-1.41181	-1.03		0.74
498	ZNF557_-_7069700.23-P1P2|ZNF557_+_7069763.23-P1P2	ZNF557			FALSE	-1.65196	-1.28		0.17
499	HNRNPDL_-_83350544.23-P1P2|HNRNPDL_+_83350206.23-P1P2	HNRNPDL			FALSE	-1.56868
500	PNPLA8_-_108166497.23-P1P2|PNPLA8_-_108166506.23-P1P2	PNPLA8	MIM	Metabolism > Lipid metabolism > Cardiolipin synthesis | Metabolism > Lipid metabolism > Phospholipid metabolism	TRUE	-1.60582	0.41	0.46	0.91	0.7
501	USP24_-_55680724.23-P1P2|USP24_+_55680631.23-P1P2	USP24			FALSE	-1.36097	1.84		0.03
502	LDLR_-_11200228.23-P1P2|LDLR_+_11200273.23-P1P2	LDLR			FALSE	3.03622	0.74		0.2
503	PPP1CC_+_111180646.23-P1P2|PPP1CC_+_111180675.23-P1P2	PPP1CC			FALSE	1.75924	1.63	-0.23	0.62	0.97
504	SMN2_-_69345531.23-ENST00000380743.4|SMN2_+_69345485.23-ENST00000380743.4	SMN2			FALSE	-3.14856	-0.88		0.85
505	TMEM159_+_21170012.23-P1P2|TMEM159_-_21170045.23-P1P2	TMEM159			FALSE	-1.89959	0.47		0.15				TRUE
506	PANK1_+_91404945.23-P1|PANK1_+_91404725.23-P1	PANK1			FALSE	2.4567	-0.02	0.16	0.43	0.43
507	USP42_-_6144615.23-P1P2|USP42_-_6144549.23-P1P2	USP42			FALSE	-1.08482	0.3		0.89
508	DHX15_+_24586128.23-P1P2|DHX15_+_24586116.23-P1P2	DHX15			FALSE	3.98117	-1.83	0.12	0.24	0.58
509	CNOT3_+_54641532.23-P1P2|CNOT3_-_54641691.23-P1P2	CNOT3			FALSE	3.63984	1.89		0.12
510	TMEM100_-_53809407.23-P2|TMEM100_-_53809439.23-P2	TMEM100			FALSE	-2.28911
511	SYNGAP1_+_33387855.23-P1P2|SYNGAP1_+_33387837.23-P1P2	SYNGAP1			FALSE	-1.44818
512	SLX4_+_3661555.23-P1P2|SLX4_-_3661218.23-P1P2	SLX4			FALSE	1.07595	-0.97		0.05
513	KIF1B_-_10270941.23-P1P2|KIF1B_-_10270652.23-P1P2	KIF1B			FALSE	-1.25668	1.01		0.56
514	FBXO39_+_6679602.23-P1P2|FBXO39_-_6679585.23-P1P2	FBXO39			FALSE	-1.49959	-1.07		0		TRUE
515	FAM107A_-_58563060.23-P1P2|FAM107A_-_58563082.23-P1P2	FAM107A			FALSE	3.34773
516	PHF20_-_34360160.23-P1P2|PHF20_-_34359993.23-P1P2	PHF20			FALSE	1.29179	2.12		0.09
517	MTPAP_-_30638029.23-P1P2|MTPAP_-_30638037.23-P1P2	MTPAP	Matrix	Mitochondrial central dogma > mtRNA metabolism > mtRNA granules | Mitochondrial central dogma > mtRNA metabolism > mt-rRNA modifications | Mitochondrial central dogma > mtRNA metabolism > mt-mRNA modifications | Mitochondrial central dogma > mtRNA metabolism > mtRNA stability and decay	TRUE	-2.05002	-10.04	-2.8	0	0	TRUE	TRUE
518	CPNE7_+_89642219.23-P1P2|CPNE7_+_89642204.23-P1P2	CPNE7			FALSE	-1.49785	0.47		0.8
519	GPN3_-_110906004.23-P1P2|GPN3_+_110906029.23-P1P2	GPN3			FALSE	5.74576	2.34		0.05
520	SLTM_+_59225295.23-P1P2|SLTM_-_59225750.23-P1P2	SLTM			FALSE	-0.974461	2.19		0.01
521	FBXW2_-_123555673.23-P1P2|FBXW2_+_123555614.23-P1P2	FBXW2			FALSE	-1.49949	0.44		0.97
522	PPP1R1B_-_37783163.23-P1P2|PPP1R1B_-_37783208.23-P1P2	PPP1R1B			FALSE	-1.9652	0.92	4.09	0.99	0.21
523	L3MBTL2_-_41601313.23-P1P2|L3MBTL2_-_41601390.23-P1P2	L3MBTL2			FALSE	2.44479	-1.95		0.09
524	NOC2L_+_894616.23-P1P2|NOC2L_-_894602.23-P1P2	NOC2L			FALSE	-2.91735	-0.6		0.46
525	ZNF699_-_9420344.23-ENST00000591998.1|ZNF699_-_9420405.23-ENST00000591998.1	ZNF699			FALSE	-1.15333	-1.5		0.81
526	EXOC4_-_132937863.23-P1P2|EXOC4_+_132937814.23-P1P2	EXOC4			FALSE	-1.95535	-0.25	0.54	0.85	0.55
527	DYNC1LI2_+_66785478.23-P1P2|DYNC1LI2_+_66785447.23-P1P2	DYNC1LI2			FALSE	1.85351	-1.02		0.66
528	GPAM_+_113943434.23-P1P2|GPAM_+_113943482.23-P1P2	GPAM	Membrane	Metabolism > Lipid metabolism > Cardiolipin synthesis | Metabolism > Lipid metabolism > Phospholipid metabolism	TRUE	-1.6889	0.19	-0.3	0.28	0.06
529	XKR7_-_30556002.23-P1P2|XKR7_+_30555961.23-P1P2	XKR7			FALSE	2.4179
530	SRRM2_-_2802729.23-P1P2|SRRM2_-_2802723.23-P1P2	SRRM2			FALSE	-1.66352	0.01		0.43
531	SORCS1_-_108924484.23-P1P2|SORCS1_-_108924304.23-P1P2	SORCS1			FALSE	-1.19134	0.26		0.61
532	SEC31B_+_102289308.23-P1|SEC31B_-_102289541.23-P1	SEC31B			FALSE	-1.11661	-0.25		0.56
533	TOMM5_+_37592229.23-P1P2|TOMM5_-_37592577.23-P1P2	TOMM5	MOM	Protein import, sorting and homeostasis > Protein import and sorting > TOM	TRUE	2.35569	-1.3	-2.44	0.08	0		TRUE
534	SMG5_+_156252585.23-P1P2|SMG5_-_156252584.23-P1P2	SMG5			FALSE	-1.10607	0.77		0.25
535	REM2_-_23352605.23-P1P2|REM2_-_23352529.23-P1P2	REM2			FALSE	-1.60186	-0.41		0.81
536	PLAUR_-_44174281.23-P1P2|PLAUR_+_44174267.23-P1P2	PLAUR			FALSE	-1.86931	2.44	0.63	0.18	0.77
537	IMPA2_-_11981574.23-P1P2|IMPA2_-_11981539.23-P1P2	IMPA2			FALSE	-1.69934	-0.16		0.89
538	KIF7_+_90198646.23-P1P2|KIF7_+_90198584.23-P1P2	KIF7			FALSE	-1.51846	0.81		0.75
539	ATG3_-_112280669.23-P1P2|ATG3_+_112280783.23-P1P2	ATG3			FALSE	2.10222	0.6		0.23
540	RFC2_+_73668703.23-P1P2|RFC2_+_73668706.23-P1P2	RFC2			FALSE	2.854	0.13		0.5
541	MCM5_-_35796550.23-P1P2|MCM5_-_35796201.23-P1P2	MCM5			FALSE	5.38653	-0.27		0.96
542	GEMIN5_+_154317730.23-P1P2|GEMIN5_+_154317734.23-P1P2	GEMIN5			FALSE	3.05711	2.4		0		TRUE
543	PYROXD1_-_21590691.23-P1P2|PYROXD1_-_21590709.23-P1P2	PYROXD1			FALSE	-1.43783	-2.2		0		TRUE
544	COPS4_-_83956572.23-P1P2|COPS4_-_83956404.23-P1P2	COPS4			FALSE	2.25685	6.13		0		TRUE
545	ZFP36L2_-_43453499.23-P1P2|ZFP36L2_-_43453482.23-P1P2	ZFP36L2			FALSE	2.40999	-2.9		0.05
546	NDUFS1_+_207024119.23-P1P2|NDUFS1_+_207024173.23-P1P2	NDUFS1	MIM	OXPHOS > Complex I > CI subunits | Metabolism > Metals and cofactors > Fe-S-containing proteins | OXPHOS > OXPHOS subunits	TRUE	-2.04169	-9.29	4.32	0	0	TRUE	TRUE
547	DCUN1D1_-_182698334.23-P1P2|DCUN1D1_-_182698337.23-P1P2	DCUN1D1			FALSE	1.99631	3.44		0.03
548	MEGF10_+_126626743.23-P1P2|MEGF10_-_126626553.23-P1P2	MEGF10			FALSE	-2.66229	0.41	-0.26	0.39	0.95			TRUE
549	PDIA6_+_10952488.23-P1P2|PDIA6_+_10952857.23-P1P2	PDIA6			FALSE	1.90589	-1.22		0.77
550	CNKSR1_-_26504158.23-P1P2|CNKSR1_-_26504071.23-P1P2	CNKSR1			FALSE	-1.65161	3.72	3.31	0.01	0.69
551	FBXO3_-_33774936.23-P2|FBXO3_-_33774877.23-P2	FBXO3			FALSE	-1.97059	1.46		0.11
552	YEATS4_+_69753819.23-P1P2|YEATS4_-_69753803.23-P1P2	YEATS4			FALSE	-1.47875	-0.46		0.98
553	NCAPG_-_17812596.23-P1P2|NCAPG_-_17812684.23-P1P2	NCAPG			FALSE	3.32262	1.42		0.14
554	PTGDR_-_52734459.23-P1P2|PTGDR_+_52734501.23-P1P2	PTGDR			FALSE	-1.39903	0.02	0.19	0.61	0.79
555	MKRN2_-_12598630.23-P1P2|MKRN2_+_12598656.23-P1P2	MKRN2			FALSE	2.78538	-0.99		0.68
556	NUDCD3_+_44530211.23-P1P2|NUDCD3_+_44530237.23-P1P2	NUDCD3			FALSE	-1.93216	0.47		0.51
557	PHAX_-_125936686.23-P1|PHAX_-_125936678.23-P1	PHAX			FALSE	2.71528	-1.74		0.64
558	ERCC2_+_45873802.23-P1P2|ERCC2_+_45873591.23-P1P2	ERCC2			FALSE	2.69315	-0.16		0.98
559	ATP6V1A_-_113465930.23-P1P2|ATP6V1A_+_113465895.23-P1P2	ATP6V1A			FALSE	3.66768	-1.16	0.36	0.83	0.19
560	EIF2S2_-_32699803.23-P1P2|EIF2S2_-_32699538.23-P1P2	EIF2S2			FALSE	-3.33948	-0.22		0.39
561	CD3EAP_-_45909922.23-P1P2|CD3EAP_+_45909934.23-P1P2	CD3EAP			FALSE	-1.98581	1.39	3.35	0.51	0.61
562	HOXA3_+_27153422.23-P2|HOXA3_+_27153200.23-P2	HOXA3			FALSE	-1.20559	2.01		0.16
563	RPTOR_+_78519157.23-P1P2|RPTOR_+_78519208.23-P1P2	RPTOR			FALSE	-2.19976	-1.14		0.09
564	PDCL_-_125590835.23-P1P2|PDCL_-_125590807.23-P1P2	PDCL			FALSE	-1.91061	1.75		0.33
565	CAPN10_+_241526185.23-P1P2|CAPN10_+_241526389.23-P1P2	CAPN10			FALSE	-1.38491	0.47		0.77
566	CD74_-_149792269.23-P1P2|CD74_+_149792303.23-P1P2	CD74			FALSE	1.98652	-1.66		0.07
567	DNM1L_+_32832245.23-P1P2|DNM1L_-_32832237.23-P1P2	DNM1L	MOM	Mitochondrial dynamics and surveillance > Fission	TRUE	-1.73571	1.47		0.88
568	MAGEA8_-_149010047.23-P1P2|MAGEA8_+_149009980.23-P1P2	MAGEA8			FALSE	-1.27458
569	LEMD2_+_33756860.23-P1P2|LEMD2_-_33756816.23-P1P2	LEMD2			FALSE	2.69464	0.7		0.73
570	CUL2_+_35379233.23-P1P2|CUL2_+_35379513.23-P1P2	CUL2			FALSE	3.65426	-0.54		0.45
571	GRPEL1_+_7069324.23-P1P2|GRPEL1_+_7069734.23-P1P2	GRPEL1	Matrix	Protein import, sorting and homeostasis > Protein import and sorting > Import motor | Metabolism > Metals and cofactors > Fe-S cluster biosynthesis	TRUE	-2.25736	2.15		0.08
572	RNF40_-_30773681.23-P1P2|RNF40_-_30773702.23-P1P2	RNF40			FALSE	1.96171	-0.32		0.35
573	WDR5_+_137001233.23-P1P2|WDR5_+_137001236.23-P1P2	WDR5			FALSE	4.70809	0.88		0.89
574	ACAD10_-_112123907.23-P1P2|ACAD10_-_112123894.23-P1P2	ACAD10	Matrix	Metabolism > Lipid metabolism > Fatty acid oxidation	TRUE	-1.79145	0.41		0.93
575	NHP2_-_177580863.23-P1P2|NHP2_+_177580913.23-P1P2	NHP2			FALSE	-2.17795	-1.1	-2.14	0.05	0.42
576	ZNF34_+_146012641.23-P1P2|ZNF34_+_146012670.23-P1P2	ZNF34			FALSE	-1.24594	2.14		0.96
577	ZER1_+_131534142.23-P1P2|ZER1_-_131534162.23-P1P2	ZER1			FALSE	2.26804	0.44		0.1
578	RPL23A_-_27047048.23-P1P2|RPL23A_+_27047315.23-P1P2	RPL23A			FALSE	-5.19706	1.19	-0.58	0.08	0.19
579	ZC3H13_-_46626846.23-P1P2|ZC3H13_+_46626889.23-P1P2	ZC3H13			FALSE	4.91369	1.65		0.24
580	FAM217A_-_4079372.23-P1P2|FAM217A_+_4079107.23-P1P2	FAM217A			FALSE	-1.60157
581	LBP_+_36975155.23-P1P2|LBP_-_36975149.23-P1P2	LBP			FALSE	-1.58797	1.85		0.16
582	EIF4E_-_99850247.23-P1P2|EIF4E_+_99849828.23-P1P2	EIF4E			FALSE	-2.26924	-1.35		0.55
583	TINF2_+_24711802.23-P1P2|TINF2_+_24711839.23-P1P2	TINF2			FALSE	3.11876	-0.54		0.37
584	OGT_+_70753018.23-P1P2|OGT_+_70752948.23-P1P2	OGT			FALSE	3.95034	0.29		0.48
585	MBD3L3_+_7058442.23-ENST00000333843.4|MBD3L3_-_7058583.23-ENST00000333843.4	MBD3L3			FALSE	-2.22293
586	USP32_+_58469194.23-P1P2|USP32_+_58469076.23-P1P2	USP32			FALSE	-1.48629	-1.67		0.31
587	TP53RK_+_45318049.23-P1P2|TP53RK_+_45317813.23-P1P2	TP53RK			FALSE	-2.17318	-0.52	-0.55	0.33	0.93
588	CCDC65_+_49297955.23-P1|CCDC65_+_49297967.23-P1	CCDC65			FALSE	-1.59766
589	PPIA_+_44836735.23-P1P2|PPIA_+_44836665.23-P1P2	PPIA			FALSE	-1.43336	0.58	0.19	0.23	0.43
590	EIF2S1_-_67827085.23-P1P2|EIF2S1_-_67827080.23-P1P2	EIF2S1			FALSE	-4.5845	2.07		0.3
591	FOSL2_-_28615812.23-P1P2|FOSL2_-_28615754.23-P1P2	FOSL2			FALSE	-1.63968	-1.31		0.86
592	SSBP1_+_141438412.23-P1P2|SSBP1_+_141438407.23-P1P2	SSBP1	Matrix	Mitochondrial central dogma > mtDNA maintenance > mtDNA replication | Mitochondrial central dogma > mtDNA maintenance > mtDNA nucleoid	TRUE	-1.92455	-8.99	3.63	0	0	TRUE	TRUE
593	CSRP2BP_-_18118543.23-P1P2|CSRP2BP_+_18118767.23-P1P2	CSRP2BP			FALSE	2.35008	-0.5		0.43
594	G3BP2_+_76598520.23-P1P2|G3BP2_+_76598272.23-P1P2	G3BP2			FALSE	-1.3776	-1.22	0.68	0.13	0.07
595	DDHD1_+_53619624.23-P1P2|DDHD1_+_53619873.23-P1P2	DDHD1			FALSE	-1.65956	-1.32	0.41	0.4	0.07
596	MTX2_+_177134417.23-P1P2|MTX2_-_177134199.23-P1P2	MTX2	MOM	Protein import, sorting and homeostasis > Protein import and sorting > SAM | Mitochondrial dynamics and surveillance > Intramitochondrial membrane interactions	TRUE	-1.68743	0.2	-0.77	0.87	0.01
597	YARS_+_33282894.23-P1P2|YARS_+_33282919.23-P1P2	YARS			FALSE	-1.51828	0.94	0.49	0.36	0.89
598	SBK2_+_56048200.23-P1P2|SBK2_-_56048071.23-P1P2	SBK2			FALSE	-1.50357	0.87	2.25	0.85	0.25
599	ZNF567_-_37178714.23-P1P2|ZNF567_-_37178549.23-P1P2	ZNF567			FALSE	4.73966	-0.04		0.99
600	CCT5_+_10250403.23-P1P2|CCT5_+_10250415.23-P1P2	CCT5			FALSE	-1.54347	0.14		0.86
601	GALNT8_-_4829836.23-ENST00000252318.2|GALNT8_+_4829593.23-ENST00000252318.2	GALNT8			FALSE	-1.89328	1.49		0.69
602	UGT1A7_-_234590600.23-P1P2|UGT1A7_-_234590597.23-P1P2	UGT1A7			FALSE	-1.51503	-0.42	-0.39	0.35	0.95
603	MDN1_+_90529477.23-P1P2|MDN1_-_90529439.23-P1P2	MDN1			FALSE	-2.75178	1.18	1.23	0.02	0.02
604	NAP1L4_+_3013511.23-P1P2|NAP1L4_-_3013507.23-P1P2	NAP1L4			FALSE	2.15246	0.54		0.39
605	GLB1L3_-_134146306.23-P1P2|GLB1L3_-_134146316.23-P1P2	GLB1L3			FALSE	-1.27482
606	CHST10_-_101034015.23-P1P2|CHST10_+_101033834.23-P1P2	CHST10			FALSE	2.23806	-0.82		0.6
607	MEF2A_-_100106261.23-P1P2|MEF2A_-_100106619.23-P1P2	MEF2A			FALSE	2.61136	1.27		0.37
608	CCNJL_+_159739530.23-P1P2|CCNJL_-_159739490.23-P1P2	CCNJL			FALSE	-1.48683	1.14		0.24
609	EFNA2_+_1286593.23-P1P2|EFNA2_+_1286159.23-P1P2	EFNA2			FALSE	2.32492	-0.52		0.09
610	MAN2A2_-_91445995.23-P1P2|MAN2A2_-_91446007.23-P1P2	MAN2A2			FALSE	-1.23768	-1.37	-0.94	0.05	0.22
611	IGBP1_-_69353829.23-P1P2|IGBP1_-_69353474.23-P1P2	IGBP1			FALSE	3.80516	0.77		0.67
612	TMTC3_-_88536106.23-P1P2|TMTC3_-_88536103.23-P1P2	TMTC3			FALSE	-1.81599	0.91		0.63
613	CCDC43_+_42767083.23-P1P2|CCDC43_+_42767071.23-P1P2	CCDC43			FALSE	-1.79277	0.56		0.23
614	SLC47A2_+_19619827.23-P1P2|SLC47A2_+_19619864.23-P1P2	SLC47A2			FALSE	-1.63386
615	GLB1_-_33138573.23-P1P2|GLB1_+_33138568.23-P1P2	GLB1			FALSE	-1.5995	0.62		0.06
616	KIAA0391_+_35591777.23-P1P2|KIAA0391_+_35591884.23-P1P2	KIAA0391	Matrix	Mitochondrial central dogma > mtRNA metabolism > mtRNA granules | Mitochondrial central dogma > mtRNA metabolism > Polycistronic mtRNA processing	TRUE	-2.10979	-3.01	3.82	0.13	0		TRUE
617	SCGB1D4_+_62066544.23-P1P2|SCGB1D4_-_62066395.23-P1P2	SCGB1D4			FALSE	-1.57019
618	ATXN2L_+_28834351.23-P1P2|ATXN2L_+_28834385.23-P1P2	ATXN2L			FALSE	-1.31025	-0.96		0.95
619	FBLN1_+_45898967.23-P1P2|FBLN1_-_45898949.23-P1P2	FBLN1			FALSE	-1.3815	1.09		0.12
620	PWP2_-_45527277.23-P1P2|PWP2_-_45527254.23-P1P2	PWP2			FALSE	-3.1933	0.46		0.85				TRUE
621	ADAMTSL4_-_150521934.23-P1P2|ADAMTSL4_+_150521916.23-P1P2	ADAMTSL4			FALSE	-1.35291	-0.68		0.64
622	PUM2_-_20550551.23-P1P2|PUM2_+_20550519.23-P1P2	PUM2			FALSE	1.82386	-1.83		0.26
623	PPP4R2_+_73046046.23-P1P2|PPP4R2_+_73046422.23-P1P2	PPP4R2			FALSE	1.7441	-2.56		0.17
624	TMEM258_+_61560010.23-P1P2|TMEM258_+_61560026.23-P1P2	TMEM258			FALSE	-1.55247	1.05		0.28
625	TRIM24_-_138145308.23-P1P2|TRIM24_+_138145572.23-P1P2	TRIM24			FALSE	-1.47704	-0.34	0.2	0.15	0.52
626	ZHX1_+_124286491.23-P1P2|ZHX1_+_124286488.23-P1P2	ZHX1			FALSE	-1.7165	-1.41		0.12
627	CNOT2_-_70637260.23-P1P2|CNOT2_+_70637651.23-P1P2	CNOT2			FALSE	2.44902	0.67		0.48
628	MAP3K7CL_-_30503017.23-P2|MAP3K7CL_-_30503050.23-P2	MAP3K7CL			FALSE	-1.22207	-1.42		0.03
629	TNNT1_+_55660521.23-P1|TNNT1_-_55660491.23-P1	TNNT1			FALSE	-1.76554	-0.05	-0.98	0.92	0.2
630	ASNS_+_97501749.23-P1P2|ASNS_-_97501690.23-P1P2	ASNS			FALSE	-1.58299	0.66		0.23
631	SLC9A4_-_103090203.23-P1P2|SLC9A4_-_103090216.23-P1P2	SLC9A4			FALSE	5.14041
632	HEMK1_-_50606946.23-P1P2|HEMK1_-_50606960.23-P1P2	HEMK1	Matrix	Mitochondrial central dogma > Translation > Translation factors	TRUE	-1.57937	0.81	-0.61	0.12	0.08
633	DHX36_+_154042223.23-P1P2|DHX36_+_154042240.23-P1P2	DHX36			FALSE	1.63278	-0.72		0.63
634	GNL3_-_52720071.23-P1P2|GNL3_-_52720042.23-P1P2	GNL3			FALSE	-2.28983	-1.08		0.18
635	ADAM22_+_87563621.23-P1P2|ADAM22_-_87563632.23-P1P2	ADAM22			FALSE	-1.49735	-2.2		0.11
636	SYNC_+_33168356.23-P1P2|SYNC_+_33168305.23-P1P2	SYNC			FALSE	-0.854733	-1.41	0.56	0.01	0.31
637	GSTZ1_-_77787417.23-P1P2|GSTZ1_+_77787442.23-P1P2	GSTZ1	Matrix	Metabolism > Detoxification > Xenobiotic metabolism	TRUE	-1.4983	0.5		0.39
638	STXBP4_+_53046323.23-P1P2|STXBP4_-_53046156.23-P1P2	STXBP4			FALSE	-1.13344	-4.52		0.08
639	CENPE_+_104119357.23-P1P2|CENPE_+_104119466.23-P1P2	CENPE			FALSE	-3.57814	0.71		0.21
640	HSBP1_+_83841970.23-P1P2|HSBP1_+_83842007.23-P1P2	HSBP1			FALSE	-1.63851	0.41		0.85
641	OXTR_-_8811262.23-P1P2|OXTR_+_8811249.23-P1P2	OXTR			FALSE	-1.97189	0.53	-0.78	0.91	0.43
642	UCK1_-_134406644.23-P1P2|UCK1_+_134406386.23-P1P2	UCK1			FALSE	-0.744104	-0.51	-0.57	0.92	0.48
643	MRPL9_-_151735983.23-P1P2|MRPL9_-_151735986.23-P1P2	MRPL9	Matrix	Mitochondrial central dogma > Translation > Mitochondrial ribosome	TRUE	-1.55632	-9.29	-0.92	0	0.99	TRUE
644	DHRSX_+_2418920.23-P1P2|DHRSX_-_2418607.23-P1P2	DHRSX			FALSE	-0.9141	0.29		0.14
645	GSTO1_-_106015047.23-P1P2|GSTO1_-_106015033.23-P1P2	GSTO1			FALSE	-1.51958	0.6	0.02	0.47	0.88
646	ATP12A_-_25255007.23-P1P2|ATP12A_-_25255017.23-P1P2	ATP12A			FALSE	-1.4225
647	PFDN2_+_161087799.23-P1P2|PFDN2_+_161087778.23-P1P2	PFDN2			FALSE	3.00043	0.36		0.93
648	SPATC1_+_145086645.23-P1P2|SPATC1_-_145086656.23-P1P2	SPATC1			FALSE	-1.55371	-1.29		0.43
649	RAD51_+_40987418.23-P1P2|RAD51_+_40987382.23-P1P2	RAD51			FALSE	2.62404	0.79		0.87
650	SART3_+_108954728.23-P1P2|SART3_+_108954905.23-P1P2	SART3			FALSE	2.42938	1.49		0.05
651	TANGO6_-_68877660.23-P1P2|TANGO6_-_68877504.23-P1P2	TANGO6			FALSE	4.77869	2.42		0.02
652	NMT2_+_15210668.23-P1P2|NMT2_+_15210685.23-P1P2	NMT2			FALSE	-1.87065	1.75	-0.81	0.53	0.21
653	TUSC5_+_1183188.23-P1P2|TUSC5_+_1182918.23-P1P2	TUSC5			FALSE	-1.39418
654	CST11_-_23433435.23-P1P2|CST11_-_23433495.23-P1P2	CST11			FALSE	-1.33389
655	CKS2_-_91926343.23-P1P2|CKS2_+_91925796.23-P1P2	CKS2			FALSE	-1.29156	-0.94	0.33	0.2	0.26
656	TRAF1_-_123691307.23-P2|TRAF1_+_123691269.23-P2	TRAF1			FALSE	-1.27975	1.67		0.01
657	POLR2K_-_101162904.23-P1P2|POLR2K_-_101162912.23-P1P2	POLR2K			FALSE	5.36565	-0.58		0.9
658	GTF2H2_+_70363453.23-ENST00000274400.5,ENST00000330280.7|GTF2H2_+_70363440.23-ENST00000274400.5,ENST00000330280.7	GTF2H2			FALSE	1.85685	-1.44		0.11
659	ADIPOR1_+_202927394.23-P1P2|ADIPOR1_-_202927375.23-P1P2	ADIPOR1			FALSE	-1.6226	-0.51	0.68	0.95	0.42
660	TMEM185B_-_120980704.23-P1P2|TMEM185B_+_120980229.23-P1P2	TMEM185B			FALSE	1.70363	-0.93		0.29
661	RPL36AL_+_50087292.23-P1P2|RPL36AL_+_50087262.23-P1P2	RPL36AL			FALSE	-1.22314	0.6		0.71
662	SETD1A_-_30969713.23-P1P2|SETD1A_+_30969358.23-P1P2	SETD1A			FALSE	-1.59038	0.13		0.43
663	MAP3K3_-_61699810.23-P1P2|MAP3K3_-_61699829.23-P1P2	MAP3K3			FALSE	-1.34344	-0.49	-1.11	0.73	0.14
664	EIF3B_-_2394542.23-P1P2|EIF3B_-_2394510.23-P1P2	EIF3B			FALSE	-5.09239	1.33		0.39
665	PRPSAP2_-_18759698.23-P2|PRPSAP2_-_18759659.23-P2	PRPSAP2			FALSE	-1.42916	-0.38		0.61
666	OR2W1_-_29013022.23-ENST00000377175.1|OR2W1_-_29013016.23-ENST00000377175.1	OR2W1			FALSE	-1.88368
667	CCT8_+_30445740.23-P1P2|CCT8_-_30446001.23-P1P2	CCT8			FALSE	-1.77251	-0.54		0.92
668	ENTPD2_+_139948431.23-P1P2|ENTPD2_+_139948484.23-P1P2	ENTPD2			FALSE	-1.97174
669	RAD51C_+_56769980.23-P1P2|RAD51C_+_56770199.23-P1P2	RAD51C			FALSE	2.61484	0.37	2.72	0.83	0.04
670	THAP1_+_42698211.23-P1P2|THAP1_-_42698019.23-P1P2	THAP1			FALSE	2.81497	0.79		0.13
671	CAPZB_-_19812015.23-P1P2|CAPZB_-_19811972.23-P1P2	CAPZB			FALSE	3.54736	1.15		0.87
672	MMP24_-_33814642.23-P1P2|MMP24_+_33814610.23-P1P2	MMP24			FALSE	0.670604	1.75	1	0.13	0.32
673	SMC1B_-_45809096.23-P1P2|SMC1B_-_45809130.23-P1P2	SMC1B			FALSE	1.50206	-2.04		0.46
674	UNCX_+_1272543.23-P1P2|UNCX_-_1272523.23-P1P2	UNCX			FALSE	1.72026	0.32		0.4
675	FES_+_91427657.23-P1P2|FES_+_91427765.23-P1P2	FES			FALSE	-2.06161	0.69	-0.62	0.36	0.3
676	GSS_+_33543563.23-P1P2|GSS_+_33543536.23-P1P2	GSS			FALSE	-1.39587	2.23	0.81	0.13	0.79
677	KIAA1257_-_128712900.23-P1P2|KIAA1257_-_128712865.23-P1P2	KIAA1257			FALSE	-1.52166	-2.33		0		TRUE
678	NMD3_-_160939520.23-P1P2|NMD3_-_160939105.23-P1P2	NMD3			FALSE	-2.14748	6.4		0.56
679	LPPR2_-_11466222.23-P1P2|LPPR2_-_11466260.23-P1P2	LPPR2			FALSE	3.31466	1.27	-0.36	0.45	0.83
680	SUV39H1_-_48555181.23-P1P2|SUV39H1_-_48555178.23-P1P2	SUV39H1			FALSE	2.00655	0.33		0.28
681	ZFPM1_+_88519733.23-P1P2|ZFPM1_-_88519942.23-P1P2	ZFPM1			FALSE	1.77192	0.1		0.64
682	NAE1_+_66864833.23-P1P2|NAE1_+_66864757.23-P1P2	NAE1			FALSE	4.43413	1.95		0.2
683	SLC35A4_-_139944434.23-P1P2|SLC35A4_-_139944450.23-P1P2	SLC35A4			FALSE	-1.81877	0.66		0.57
684	CASC3_-_38296843.23-P1P2|CASC3_-_38296783.23-P1P2	CASC3			FALSE	-1.54546	0.42		0.81
685	APC_+_112043273.23-P2|APC_+_112043639.23-P2	APC			FALSE	-1.22058	0.51		0.74
686	HEXIM1_-_43225895.23-P1P2|HEXIM1_+_43226009.23-P1P2	HEXIM1			FALSE	-1.69039	-0.47		0.77
687	SEPT2_-_242255571.23-P1P2|SEPT2_-_242255558.23-P1P2	2025-09-02			FALSE	-2.32988
688	BRCA1_-_41277370.23-P1P2|BRCA1_-_41277311.23-P1P2	BRCA1			FALSE	2.5338	0.37		0.86
689	ZIC1_-_147127214.23-P1P2|ZIC1_-_147127444.23-P1P2	ZIC1			FALSE	-1.77082	0.44		0.73
690	VASN_-_4421855.23-P1P2|VASN_-_4421948.23-P1P2	VASN			FALSE	-1.16733	0.61		0.26
691	H2BFWT_-_103268188.23-ENST00000217926.5|H2BFWT_-_103268213.23-ENST00000217926.5	H2BFWT			FALSE	-1.5827	2.72		0.14
692	PPP1CA_+_67168941.23-P1|PPP1CA_+_67168772.23-P1	PPP1CA			FALSE	-1.65954	2.59	1.01	0	0.06	TRUE
693	LRPPRC_+_44223082.23-P1P2|LRPPRC_-_44223078.23-P1P2	LRPPRC	Matrix	Mitochondrial central dogma > mtRNA metabolism > mtRNA stability and decay | Mitochondrial central dogma > Translation	TRUE	-1.76532	-0.68		0.46
694	RPP14_+_58292248.23-P1P2|RPP14_+_58292286.23-P1P2	RPP14			FALSE	-1.62476	1.41	-0.92	0.31	0.06
695	PDLIM2_-_22436657.23-P2|PDLIM2_-_22436722.23-P2	PDLIM2			FALSE	-2.05074	0.52	-0.79	0.91	0.83
696	MLLT10_+_21823255.23-P1P2|MLLT10_+_21823286.23-P1P2	MLLT10			FALSE	-1.59068	-0.21		0.7
697	KIAA1456_-_12809372.23-P1P2|KIAA1456_+_12809286.23-P1P2	KIAA1456			FALSE	-1.42466
698	OAZ3_-_151735963.23-P2|OAZ3_-_151735983.23-P2	OAZ3			FALSE	-1.60375	-2.82	0.52	0.01	0.81
699	EIF3M_-_32605424.23-P1P2|EIF3M_-_32605405.23-P1P2	EIF3M			FALSE	-2.38186	0.85	0.1	0.76	0.22
700	PRSS12_-_119273897.23-P1P2|PRSS12_+_119274023.23-P1P2	PRSS12			FALSE	3.05885	1.27		0.07
701	WAPAL_+_88281533.23-P1P2|WAPAL_+_88281542.23-P1P2	WAPAL			FALSE	1.44371	-0.64		0.5
702	FGF20_+_16859786.23-P1P2|FGF20_-_16859802.23-P1P2	FGF20			FALSE	-2.20555	-0.59		0.93
703	EXOC7_-_74099399.23-P1P2|EXOC7_+_74099798.23-P1P2	EXOC7			FALSE	3.43175	-0.39		0.08
704	NDUFB9_+_125551406.23-P1P2|NDUFB9_+_125551422.23-P1P2	NDUFB9	MIM	OXPHOS > Complex I > CI subunits | OXPHOS > OXPHOS subunits	TRUE	-1.85942	-2.5	-0.29	0.14	0.78
705	BAI2_-_32229945.23-P1P2|BAI2_+_32229880.23-P1P2	BAI2			FALSE	-1.31674	0.6		0.8
706	HCLS1_+_121379711.23-P1P2|HCLS1_-_121379731.23-P1P2	HCLS1			FALSE	-1.21767	0.05	-0.32	0.91	0.68
707	SUPT16H_-_21851767.23-P1P2|SUPT16H_-_21851725.23-P1P2	SUPT16H			FALSE	2.11858	0.16		0.9
708	B3GNT7_+_232260465.23-P1P2|B3GNT7_+_232260509.23-P1P2	B3GNT7			FALSE	-1.23614	0.62		0.15
709	ACTR2_-_65454971.23-P1P2|ACTR2_-_65454953.23-P1P2	ACTR2			FALSE	-1.35222	-0.62	0.46	0.48	0.66
710	SYT14_-_210111642.23-P1P2|SYT14_-_210111612.23-P1P2	SYT14			FALSE	-1.12994	-1.49	0.7	0.43	0.56
711	FBLN2_-_13590708.23-P1P2|FBLN2_-_13590673.23-P1P2	FBLN2			FALSE	-0.731823	-0.82		0.18
712	ZSCAN2_-_85144379.23-P1P2|ZSCAN2_+_85144488.23-P1P2	ZSCAN2			FALSE	3.38974	-1.93		0.08
713	HNRNPU_+_245027773.23-P1P2|HNRNPU_-_245027750.23-P1P2	HNRNPU			FALSE	-1.87749	0.16		0.78
714	HSPA14_-_14880699.23-P1P2|HSPA14_-_14880317.23-P1P2	HSPA14			FALSE	-1.66528	0.87		0.51
715	MFSD7_-_682921.23-P1P2|MFSD7_+_682928.23-P1P2	MFSD7			FALSE	-0.671487	-1.15		0.07
716	PHF23_+_7142768.23-P1P2|PHF23_+_7142712.23-P1P2	PHF23			FALSE	2.15733	0.11		0.87
717	IFT140_+_1662011.23-P2|IFT140_+_1661970.23-P2	IFT140			FALSE	-1.84167	-0.65		0.75
718	SERBP1_-_67896013.23-P1P2|SERBP1_+_67895645.23-P1P2	SERBP1			FALSE	1.78149	-1.43		0.07
719	STK11_-_1205791.23-P1|STK11_-_1205821.23-P1	STK11			FALSE	-1.41265	-0.54	0.3	0.48	0.58
720	ANKIB1_-_91875700.23-P1P2|ANKIB1_+_91875590.23-P1P2	ANKIB1			FALSE	0.923087	-0.36		0.45
721	DDX17_+_38902286.23-P1P2|DDX17_+_38902321.23-P1P2	DDX17			FALSE	1.54969	0.07		0.96
722	RAE1_-_55926344.23-P1P2|RAE1_+_55926696.23-P1P2	RAE1			FALSE	-4.86865	1.53		0.16
723	DSCC1_-_120868119.23-P1P2|DSCC1_+_120868042.23-P1P2	DSCC1			FALSE	3.0852	-0.94		0.67
724	GFM1_-_158362387.23-P1P2|GFM1_+_158362379.23-P1P2	GFM1	Matrix	Mitochondrial central dogma > Translation > Translation factors	TRUE	-1.3861	-3.93	1.67	0.94	0.08
725	TCEAL6_+_101397472.23-P1P2|TCEAL6_+_101397484.23-P1P2	TCEAL6			FALSE	-1.51721	2.7		0.08
726	MARS2_+_198570142.23-P1P2|MARS2_+_198570146.23-P1P2	MARS2	Matrix	Mitochondrial central dogma > Translation > mt-tRNA synthetases	TRUE	-1.89057	0.96		0.06
727	EFNB1_-_68048847.23-P1P2|EFNB1_-_68048883.23-P1P2	EFNB1			FALSE	-1.37374	-0.23		0.9
728	TGIF2-C20orf24_+_35202904.23-ENST00000558530.1|TGIF2-C20orf24_-_35203291.23-ENST00000558530.1	TGIF2-C20orf24			FALSE	2.4801	0.35		0.55
729	TAF3_-_7860714.23-P1P2|TAF3_-_7860540.23-P1P2	TAF3			FALSE	2.21175	2.37		0.02
730	MTA3_+_42795764.23-P1P2|MTA3_-_42795917.23-P1P2	MTA3			FALSE	-1.86265	1.53		0.7
731	PPAN-P2RY11_-_10217084.23-P1P2|PPAN-P2RY11_-_10217074.23-P1P2	PPAN-P2RY11			FALSE	-2.09582	0.56		0.78
732	MUC6_-_1036671.23-P1|MUC6_-_1036656.23-P1	MUC6			FALSE	1.68946
733	MED26_+_16738991.23-P1P2|MED26_-_16738545.23-P1P2	MED26			FALSE	2.04489	2.82		0.05
734	TIMM17A_+_201924675.23-P1P2|TIMM17A_+_201925008.23-P1P2	TIMM17A	MIM	Protein import, sorting and homeostasis > Protein import and sorting > TIM23 presequence pathway	TRUE	-1.68915	-0.45	-0.18	0.02	0.78
735	H1F0_-_38201259.23-P1P2|H1F0_-_38201456.23-P1P2	H1F0			FALSE	-1.26764	0.37		0.54
736	C18orf56_-_657896.23-P1P2|C18orf56_+_658162.23-P1P2	C18orf56			FALSE	1.71666	0.38		0.79
737	CUL3_-_225449997.23-P1P2|CUL3_-_225450135.23-P1P2	CUL3			FALSE	2.14048	0.41		0.75
738	CCDC159_-_11457267.23-P1P2|CCDC159_-_11457286.23-P1P2	CCDC159			FALSE	-1.64308	-0.43		0.44
739	AURKAIP1_+_1310516.23-P1P2|AURKAIP1_-_1310395.23-P1P2	AURKAIP1	Matrix	Mitochondrial central dogma > Translation > Mitochondrial ribosome	TRUE	-1.83185	-0.45	-0.64	0.47	0.13
740	COX15_+_101491824.23-P1P2|COX15_-_101491751.23-P1P2	COX15	MIM	OXPHOS > Complex IV > CIV assembly factors | Metabolism > Metals and cofactors > Heme synthesis and processing | OXPHOS > OXPHOS assembly factors	TRUE	-1.60358	2.14		0.36
741	BOP1_+_145515084.23-P1|BOP1_+_145515090.23-P1	BOP1			FALSE	-2.29646	1.7		0.04
742	TMEM187_+_153238353.23-P1P2|TMEM187_+_153238246.23-P1P2	TMEM187			FALSE	-1.18856	-0.56		0.78
743	CMTM2_+_66620931.23-P2|CMTM2_+_66620942.23-P2	CMTM2			FALSE	2.20253	0.87		0.29
744	STT3B_+_31574870.23-P1P2|STT3B_-_31574493.23-P1P2	STT3B			FALSE	-1.48604	0.35		0.85
745	ESYT2_+_158621826.23-P1P2|ESYT2_-_158622205.23-P1P2	ESYT2			FALSE	-1.70118	-0.62		0.3
746	PPP2R2C_+_6474314.23-P1P2|PPP2R2C_-_6474098.23-P1P2	PPP2R2C			FALSE	-1.59861	2.25	-1.21	0.03	0.05
747	NEDD4_+_56285641.23-P1P2|NEDD4_+_56285342.23-P1P2	NEDD4			FALSE	1.76327	-0.46		0.32
748	RGL3_+_11529962.23-P1P2|RGL3_-_11529978.23-P1P2	RGL3			FALSE	1.65055	-1.12	0.3	0.07	0.89
749	NAA16_+_41885448.23-P1P2|NAA16_-_41885455.23-P1P2	NAA16			FALSE	-1.56887	-0.82		0.56
750	PDE12_-_57542154.23-P1P2|PDE12_+_57542071.23-P1P2	PDE12	Matrix	Mitochondrial central dogma > mtRNA metabolism > mt-mRNA modifications | Mitochondrial central dogma > mtRNA metabolism > mtRNA stability and decay	TRUE	-1.66431	-4.56	2.26	0	0	TRUE	TRUE
751	VPS16_-_2821435.23-P1P2|VPS16_+_2821405.23-P1P2	VPS16			FALSE	2.60589	-0.21		0.98
752	SH3RF1_-_170192051.23-P1P2|SH3RF1_-_170191885.23-P1P2	SH3RF1			FALSE	-0.976052	-1.48		0.11
753	COX6A2_-_31439627.23-P1P2|COX6A2_-_31439650.23-P1P2	COX6A2	MIM	OXPHOS > Complex IV > CIV subunits | OXPHOS > OXPHOS subunits	TRUE	3.64108	0.09	-0.48	0.68	0.36
754	DNAJC5_+_62526524.23-P1P2|DNAJC5_+_62526709.23-P1P2	DNAJC5			FALSE	-0.742364	0.91		0.84
755	ZNF652_+_47439492.23-P1P2|ZNF652_+_47439406.23-P1P2	ZNF652			FALSE	-1.36818	-3.46		0.83
756	NKIRAS2_+_40169095.23-P1P2|NKIRAS2_-_40169278.23-P1P2	NKIRAS2			FALSE	-1.71426	1.53	0.8	0.12	0.54
757	EXOSC3_+_37785000.23-P1P2|EXOSC3_+_37785037.23-P1P2	EXOSC3			FALSE	-3.29747	2.39		0.7
758	RBBP8_+_20513550.23-P1P2|RBBP8_-_20513527.23-P1P2	RBBP8			FALSE	1.68421	-0.77		0.33
759	CXorf48_+_134305212.23-P1P2|CXorf48_+_134304852.23-P1P2	CXorf48			FALSE	-1.2619
760	ANAPC2_+_140082989.23-P1P2|ANAPC2_+_140082980.23-P1P2	ANAPC2			FALSE	-1.99247	-1.02		1
761	ODF3L1_+_76016429.23-P1P2|ODF3L1_+_76016417.23-P1P2	ODF3L1			FALSE	-1.27848
762	FRAS1_-_78978538.23-P1P2|FRAS1_-_78978533.23-P1P2	FRAS1			FALSE	-1.47334	-2.32		0.91
763	MOGAT3_-_100844291.23-P1P2|MOGAT3_+_100844265.23-P1P2	MOGAT3			FALSE	-2.0682	0.38		0.88
764	FDFT1_+_11660261.23-P1|FDFT1_+_11660315.23-P1	FDFT1			FALSE	1.02623	-0.59	-2.03	0.63	0.72
765	SYT12_+_66791110.23-P1P2|SYT12_+_66790579.23-P1P2	SYT12			FALSE	-1.57937	-1.29	0.71	0.03	0.25
766	RP9_-_33149201.23-P1P2|RP9_-_33149020.23-P1P2	RP9			FALSE	3.13915	0.21		0.36
767	ATP6V0A4_+_138458656.23-P1|ATP6V0A4_+_138458660.23-P1	ATP6V0A4			FALSE	-1.43848	-2.64		0.03
768	RRP7A_-_42915735.23-P1P2|RRP7A_+_42915752.23-P1P2	RRP7A			FALSE	-2.04719	1.75		0.06
769	SMNDC1_-_112064253.23-P1P2|SMNDC1_-_112064631.23-P1P2	SMNDC1			FALSE	4.25488	0.19		0.71
770	RBM14-RBM4_+_66384103.23-P1|RBM14-RBM4_-_66384112.23-P1	RBM14-RBM4			FALSE	0.930098	0.88		0.34
771	MED24_+_38210612.23-P1P2|MED24_-_38210631.23-P1P2	MED24			FALSE	-1.85919	2.15		0		TRUE
772	ASCL5_+_201096314.23-P1P2|ASCL5_+_201096304.23-P1P2	ASCL5			FALSE	2.40795	-1.25		0.26
773	KXD1_-_18668945.23-P1P2|KXD1_-_18669142.23-P1P2	KXD1			FALSE	-1.82076	-1.17	-1.15	0.36	0.09
774	GINS3_+_58426400.23-P1P2|GINS3_+_58426428.23-P1P2	GINS3			FALSE	2.5415	-1.59		0.05
775	EXOC6_-_94608253.23-P1P2|EXOC6_+_94608385.23-P1P2	EXOC6			FALSE	-2.03503	-1.81	-0.16	0.07	0.55
776	PPP2CA_+_133561724.23-P1P2|PPP2CA_+_133561727.23-P1P2	PPP2CA			FALSE	-1.32276	0.54	0.45	0.8	0.56
777	XRCC2_-_152373149.23-P1P2|XRCC2_-_152373174.23-P1P2	XRCC2			FALSE	1.84272	-2.08		0.04
778	CNNM4_-_97426878.23-P1P2|CNNM4_-_97426686.23-P1P2	CNNM4			FALSE	-1.24663	-1.36	-1.12	0.39	0.12
779	CAPG_+_85637474.23-P2|CAPG_+_85637394.23-P2	CAPG			FALSE	-1.3009	2.06		0.14
780	ZFC3H1_+_72057599.23-P1P2|ZFC3H1_-_72057382.23-P1P2	ZFC3H1			FALSE	-1.38053	0.65		0.74
781	PPIG_-_170441066.23-P1P2|PPIG_-_170441134.23-P1P2	PPIG			FALSE	-1.50899	-0.8	-1.45	0.71	0.03
782	CAPN9_+_230883245.23-P1P2|CAPN9_+_230883200.23-P1P2	CAPN9			FALSE	-1.31425	-0.43		0.38
783	RPUSD3_-_9885662.23-P1P2|RPUSD3_+_9885666.23-P1P2	RPUSD3	Matrix	Mitochondrial central dogma > mtRNA metabolism > mtRNA granules | Mitochondrial central dogma > mtRNA metabolism > mt-rRNA modifications	TRUE	-1.50665	-0.8	-0.43	0.55	0.18
784	NUP188_-_131710035.23-P1P2|NUP188_-_131710040.23-P1P2	NUP188			FALSE	1.40038	-2.47	0.71	0.08	0.33
785	NTN5_+_49175799.23-ENST00000270235.4|NTN5_-_49176270.23-ENST00000270235.4	NTN5			FALSE	2.80999
786	ARMC7_+_73106080.23-P1P2|ARMC7_-_73106057.23-P1P2	ARMC7			FALSE	1.43544	1.53		0.04
787	MFNG_+_37882423.23-P1P2|MFNG_-_37882530.23-P1P2	MFNG			FALSE	-1.05449	-0.55		0.74
788	PPIL4_+_149867112.23-P1P2|PPIL4_+_149867157.23-P1P2	PPIL4			FALSE	4.11765	0.7		0.97
789	KCNJ1_-_128736857.23-P1P2|KCNJ1_-_128737204.23-P1P2	KCNJ1			FALSE	-1.11952	0.91	1.48	0.53	0.48
790	PUS1_+_132413853.23-P1P2|PUS1_+_132413797.23-P1P2	PUS1	Matrix	Mitochondrial central dogma > mtRNA metabolism > mtRNA granules | Mitochondrial central dogma > mtRNA metabolism > mt-tRNA modifications	TRUE	-1.32723	2.32	-2.58	0.01	0		TRUE
791	TIMM9_-_58893843.23-P1P2|TIMM9_-_58893848.23-P1P2	TIMM9	MIM	Protein import, sorting and homeostasis > Protein homeostasis > Chaperones | Protein import, sorting and homeostasis > Protein import and sorting	TRUE	1.86572	-3.42		0.01
792	CINP_+_102829193.23-P1P2|CINP_-_102829164.23-P1P2	CINP			FALSE	-1.72102	3.8	2.24	0.03	0		TRUE
793	PFDN4_-_52824696.23-P1P2|PFDN4_-_52824681.23-P1P2	PFDN4			FALSE	-1.70755	-2.53		0.14
794	SDHC_+_161284139.23-P1P2|SDHC_-_161284228.23-P1P2	SDHC	MIM	OXPHOS > Complex II > CII subunits | Metabolism > Carbohydrate metabolism > TCA cycle | Metabolism > Metals and cofactors > Heme-containing proteins | OXPHOS > OXPHOS subunits	TRUE	-1.69265	-0.79		0.33
795	RPS18_+_33239917.23-P1P2|RPS18_+_33239879.23-P1P2	RPS18			FALSE	-4.38636	0.35	-0.24	0.44	0.83
796	GPN2_-_27216692.23-P1P2|GPN2_+_27216709.23-P1P2	GPN2			FALSE	3.13567	-0.6		0.51
797	TRIM49_-_89541727.23-ENST00000329758.1|TRIM49_+_89541667.23-ENST00000329758.1	TRIM49			FALSE	-1.57283	0.95		0.24
798	OR10G3_-_22038823.23-ENST00000303532.1|OR10G3_-_22038817.23-ENST00000303532.1	OR10G3			FALSE	-1.66747
799	FCER1A_+_159272164.23-P1P2|FCER1A_+_159272173.23-P1P2	FCER1A			FALSE	-1.58968	-0.92	0.93	0.45	0.02
800	GINS4_-_41386785.23-P1P2|GINS4_+_41386860.23-P1P2	GINS4			FALSE	2.4878	0.26		0.89
801	NUP133_-_229644034.23-P1P2|NUP133_-_229644064.23-P1P2	NUP133			FALSE	-2.82189	0.1		0.41
802	NRIP2_-_2944133.23-P1P2|NRIP2_-_2944126.23-P1P2	NRIP2			FALSE	-1.57877	-0.68		0.31
803	UBE3A_-_25684172.23-P1P2|UBE3A_-_25684167.23-P1P2	UBE3A			FALSE	1.88307	-2		0.2
804	CD72_-_35646832.23-P2|CD72_+_35646825.23-P2	CD72			FALSE	-1.16636	-1.4		0.19
805	KDM1B_+_18155721.23-P1P2|KDM1B_-_18155771.23-P1P2	KDM1B			FALSE	-0.769312	-0.74		0.78
806	MFSD6_-_191273317.23-P1P2|MFSD6_+_191273087.23-P1P2	MFSD6			FALSE	-0.969862	-0.41		0.83
807	GTF2A1_+_81687215.23-P1P2|GTF2A1_+_81687253.23-P1P2	GTF2A1			FALSE	2.50968	3.25		0.06
808	SULF2_-_46413815.23-P1P2|SULF2_+_46414229.23-P1P2	SULF2			FALSE	1.43509	-0.95	-1	0.39	0.97
809	FAM110D_+_26485606.23-P1P2|FAM110D_+_26485564.23-P1P2	FAM110D			FALSE	-1.49432	-0.81		0.09
810	TXNDC17_-_6544618.23-P1P2|TXNDC17_-_6544433.23-P1P2	TXNDC17			FALSE	-1.43756	1.82		0.01
811	ISG20L2_+_156698201.23-P1P2|ISG20L2_-_156698173.23-P1P2	ISG20L2			FALSE	-2.11986	2.19		0.06
812	DUS2_-_68057581.23-P1P2|DUS2_-_68057385.23-P1P2	DUS2	Matrix	Mitochondrial central dogma > mtRNA metabolism > mt-tRNA modifications	TRUE	-1.33814	-3.42	-1.37	0	0.18	TRUE
813	POLD2_+_44163100.23-P1P2|POLD2_-_44162910.23-P1P2	POLD2			FALSE	3.72088	0.25		0.55
814	MEST_-_130131963.23-P1|MEST_+_130132000.23-P1	MEST			FALSE	-1.43331	-0.24		0.69
815	PIGZ_-_196695660.23-P1P2|PIGZ_+_196695664.23-P1P2	PIGZ			FALSE	-0.578185	0.51	1.18	0.94	0.28
816	MAP4K5_+_50999154.23-P1P2|MAP4K5_+_50998860.23-P1P2	MAP4K5			FALSE	2.16437	2.5	-0.88	0.11	0.08
817	EPAS1_+_46524614.23-P1P2|EPAS1_-_46524628.23-P1P2	EPAS1			FALSE	-1.33695	0.75		0.92
818	RB1_+_48878000.23-P1P2|RB1_+_48878010.23-P1P2	RB1			FALSE	-1.06274	-0.58		0.45
819	TRAF3IP1_+_239229559.23-P1P2|TRAF3IP1_-_239229206.23-P1P2	TRAF3IP1			FALSE	0.965623	-0.69		0.37
820	ZNF593_+_26496797.23-P1P2|ZNF593_+_26496373.23-P1P2	ZNF593			FALSE	1.58952	0.37		0.51
821	ECSIT_+_11639871.23-P1P2|ECSIT_-_11639964.23-P1P2	ECSIT	MIM	OXPHOS > Complex I > CI assembly factors | OXPHOS > OXPHOS assembly factors	TRUE	-1.30752	-6.88	5.1	0.01	0.02
822	TFF1_-_43786572.23-P1P2|TFF1_-_43786649.23-P1P2	TFF1			FALSE	1.36491	-1.2		0.12
823	S100A5_-_153513361.23-P1P2|S100A5_-_153513214.23-P1P2	S100A5			FALSE	-1.47311	-0.38		0.88
824	ZNF217_+_52209875.23-P1|ZNF217_-_52210107.23-P1	ZNF217			FALSE	1.43163	1.94		0.02
825	FCHSD1_+_141030958.23-P1P2|FCHSD1_-_141030953.23-P1P2	FCHSD1			FALSE	-1.67858	-0.38		0.27
826	HAND1_+_153857742.23-P1P2|HAND1_-_153857410.23-P1P2	HAND1			FALSE	-0.865696	1.03		0.45
827	OR9A4_-_141618663.23-ENST00000548136.1|OR9A4_+_141618961.23-ENST00000548136.1	OR9A4			FALSE	-1.8011
828	EPRS_-_220219801.23-P1P2|EPRS_-_220219785.23-P1P2	EPRS			FALSE	-1.91906	-1.41	-0.63	0.6	0.78
829	PDHB_-_58419313.23-P1P2|PDHB_-_58419209.23-P1P2	PDHB	Matrix	Metabolism > Carbohydrate metabolism > Pyruvate metabolism	TRUE	-1.35433	-12.46	2.41	0	0.01	TRUE
830	PSME3_-_40985447.23-P1P2|PSME3_-_40985543.23-P1P2	PSME3			FALSE	-1.56042	0.1		0.57
831	CCNH_+_86708689.23-P1P2|CCNH_-_86708719.23-P1P2	CCNH			FALSE	2.6581	0.1		0.45
832	ERMAP_-_43282844.23-P1|ERMAP_+_43282859.23-P1	ERMAP			FALSE	-1.27602	-1.18		0.62
833	ARHGAP27_+_43502986.23-P2|ARHGAP27_+_43503003.23-P2	ARHGAP27			FALSE	-1.37578	-0.41		0.31
834	RPL30_+_99057726.23-P1P2|RPL30_+_99057534.23-P1P2	RPL30			FALSE	-3.59033	2.17	-1.51	0.05	0.01
835	MED8_+_43855428.23-P1P2|MED8_+_43855245.23-P1P2	MED8			FALSE	3.15605	-0.42		0.51
836	ADAR_-_154580658.23-P1|ADAR_-_154580605.23-P1	ADAR			FALSE	-2.38238	-1.9		0.69
837	PRDM9_-_23507772.23-P1P2|PRDM9_-_23507758.23-P1P2	PRDM9			FALSE	-0.840736	-0.65		0.88
838	FAM3A_+_153744522.23-P1P2|FAM3A_+_153744502.23-P1P2	FAM3A			FALSE	-1.2979
839	PROK1_-_110993809.23-P1P2|PROK1_+_110993826.23-P1P2	PROK1			FALSE	-1.47741
840	DTNBP1_+_15663223.23-P1P2|DTNBP1_+_15663028.23-P1P2	DTNBP1			FALSE	-1.05936
841	CDK7_+_68530926.23-P1P2|CDK7_-_68530696.23-P1P2	CDK7			FALSE	6.42271	2.57	-0.25	0.03	0.62
842	MAFA_-_144512450.23-P1P2|MAFA_-_144512473.23-P1P2	MAFA			FALSE	-1.08238	1.58		1
843	NRDE2_+_90798265.23-P1P2|NRDE2_-_90798256.23-P1P2	NRDE2			FALSE	2.95593	1.08		0.07
844	COPS7A_-_6832977.23-P1P2|COPS7A_-_6833496.23-P1P2	COPS7A			FALSE	-1.59463	2.73		0.09
845	XRCC3_-_104181768.23-P1P2|XRCC3_+_104181754.23-P1P2	XRCC3			FALSE	1.88238	-0.24		0.2
846	VPS26B_+_134094594.23-P1P2|VPS26B_-_134094908.23-P1P2	VPS26B			FALSE	0.902105	0.87		0.12
847	NLRP9_+_56249736.23-ENST00000332836.2|NLRP9_-_56249764.23-ENST00000332836.2	NLRP9			FALSE	-1.57892
848	GNAZ_-_23413039.23-P1P2|GNAZ_-_23413095.23-P1P2	GNAZ			FALSE	-1.5382	0.18		0.92
849	ACOT2_+_74035740.23-P1P2|ACOT2_-_74036051.23-P1P2	ACOT2	Matrix	Metabolism > Lipid metabolism	TRUE	-1.39411	0.55		0.76
850	ZMAT5_+_30162943.23-P1P2|ZMAT5_-_30162951.23-P1P2	ZMAT5			FALSE	1.74699	1.85		0.2
851	UBA3_+_69129471.23-P1P2|UBA3_-_69129485.23-P1P2	UBA3			FALSE	3.83474	1.23		0.33
852	FUNDC2_-_154255407.23-P1P2|FUNDC2_-_154255413.23-P1P2	FUNDC2	MOM	Mitochondrial dynamics and surveillance > Organelle contact sites | Signaling	TRUE	-1.81355	-0.64	-0.18	0.21	0.84
853	TCEB1_+_74884343.23-P1P2|TCEB1_+_74884299.23-P1P2	TCEB1			FALSE	2.49327	-1.76		0.11
854	ANKRD17_+_74124528.23-P1P2|ANKRD17_+_74124315.23-P1P2	ANKRD17			FALSE	1.72382	0.41		0.29
855	RPL31_-_101618787.23-P1P2|RPL31_-_101618790.23-P1P2	RPL31			FALSE	-3.85782	3.32	-1.23	0.03	0.12
856	GORAB_-_170501379.23-P1P2|GORAB_-_170501332.23-P1P2	GORAB			FALSE	1.54427
857	BMP10_+_69098485.23-P1P2|BMP10_+_69098494.23-P1P2	BMP10			FALSE	-1.42334
858	XPO4_-_21476633.23-P1P2|XPO4_+_21476479.23-P1P2	XPO4			FALSE	2.05322	0.38		0.46
859	HDAC11_+_13521840.23-P1P2|HDAC11_+_13521882.23-P1P2	HDAC11			FALSE	1.64774	-1.84		0.12
860	TEX10_+_103115177.23-P1P2|TEX10_+_103115133.23-P1P2	TEX10			FALSE	-1.56256	3.2		0.06
861	TP53I11_+_44971590.23-P1P2|TP53I11_+_44972035.23-P1P2	TP53I11			FALSE	-1.18197	-0.77		0.13
862	FBXW8_-_117348822.23-P1P2|FBXW8_-_117348805.23-P1P2	FBXW8			FALSE	-1.20713	1.55		0.49
863	MROH5_+_142517282.23-P1P2|MROH5_+_142517268.23-P1P2	MROH5			FALSE	-1.27811
864	CHAD_+_48546256.23-P1P2|CHAD_-_48546190.23-P1P2	CHAD			FALSE	1.47146
865	POLA1_-_24712081.23-P1P2|POLA1_-_24712065.23-P1P2	POLA1			FALSE	3.78676	0.55		0.27
866	LSM11_-_157170761.23-P1P2|LSM11_-_157170775.23-P1P2	LSM11			FALSE	2.55692	-0.39		0.26
867	C1QTNF9B-AS1_+_24463500.23-P1P2|C1QTNF9B-AS1_+_24463484.23-P1P2	C1QTNF9B-AS1			FALSE	-1.15055	-2.03		0.01
868	FGFR1OP2_-_27091437.23-P1P2|FGFR1OP2_+_27091449.23-P1P2	FGFR1OP2			FALSE	-1.17282	0.35		0.66
869	CDH17_-_95229455.23-P2|CDH17_-_95229452.23-P2	CDH17			FALSE	-1.43033	-1.85		0.19
870	MTIF2_-_55496337.23-P1P2|MTIF2_-_55496372.23-P1P2	MTIF2	Matrix	Mitochondrial central dogma > Translation > Translation factors	TRUE	-1.47224	-10.45	1.65	0	0.78	TRUE
871	HSD17B13_+_88244006.23-P1P2|HSD17B13_+_88244026.23-P1P2	HSD17B13			FALSE	-1.19604	0.95		0.38
872	KCNMB1_-_169816143.23-P1P2|KCNMB1_-_169816148.23-P1P2	KCNMB1			FALSE	1.3788	-1.17	-0.13	0.19	0.37
873	TCERG1L_+_133109898.23-P1P2|TCERG1L_-_133109624.23-P1P2	TCERG1L			FALSE	-1.22135	0.56		0.53
874	ASPM_+_197115513.23-P1P2|ASPM_-_197115391.23-P1P2	ASPM			FALSE	-1.17282	1.38		0.09
875	CWF19L2_+_107328479.23-P1P2|CWF19L2_+_107328464.23-P1P2	CWF19L2			FALSE	2.2875	-2.74		0.65
876	POP1_-_99129573.23-P1P2|POP1_-_99129576.23-P1P2	POP1			FALSE	-1.31167	1.61		0.18
877	BASP1_+_17217775.23-P1P2|BASP1_+_17217799.23-P1P2	BASP1			FALSE	-1.47187	-0.44		0.52
878	GTF2H3_-_124118399.23-P1P2|GTF2H3_-_124118424.23-P1P2	GTF2H3			FALSE	2.33039	0.02		0.66
879	PTPN13_+_87515518.23-P1P2|PTPN13_-_87515481.23-P1P2	PTPN13			FALSE	-1.33936	-0.7	-0.7	0.46	0.48
880	MRPL53_-_74699602.23-P1P2|MRPL53_-_74699616.23-P1P2	MRPL53	Matrix	Mitochondrial central dogma > Translation > Mitochondrial ribosome	TRUE	-1.52989	-0.31	-1.21	0.63	0.69
881	ELOF1_+_11670004.23-P1P2|ELOF1_+_11669989.23-P1P2	ELOF1			FALSE	-1.20877	2.18		0.29
882	DIRAS1_+_2721344.23-P1P2|DIRAS1_+_2721300.23-P1P2	DIRAS1			FALSE	1.00891	0.72		0.36
883	OR10V1_-_59481263.23-ENST00000307552.2|OR10V1_+_59481314.23-ENST00000307552.2	OR10V1			FALSE	2.71428
884	SCHIP1_+_159557810.23-P1P2|SCHIP1_+_159557741.23-P1P2	SCHIP1			FALSE	-2.10787
885	ZNHIT2_-_64885059.23-P1P2|ZNHIT2_-_64885126.23-P1P2	ZNHIT2			FALSE	3.36737	0.67		0.58
886	SUZ12_-_30264232.23-P1P2|SUZ12_-_30264243.23-P1P2	SUZ12			FALSE	-0.662064	0.35		0.86
887	ESPL1_-_53662296.23-P1P2|ESPL1_-_53662083.23-P1P2	ESPL1			FALSE	-2.7749	-0.38		0.73
888	ZNF446_+_58987548.23-P1P2|ZNF446_+_58987577.23-P1P2	ZNF446			FALSE	-1.53054	-1.08		0.02
889	PAXBP1_-_34143986.23-P1P2|PAXBP1_-_34143891.23-P1P2	PAXBP1			FALSE	3.73406	2.02		0.25
890	EMC2_+_109455869.23-P1P2|EMC2_-_109456069.23-P1P2	EMC2			FALSE	-1.49302	-0.64	-1.83	0.94	0.15
891	E2F3_-_20403886.23-P2|E2F3_+_20403967.23-P2	E2F3			FALSE	2.38978	-0.34		1
892	CNTFR_+_34589713.23-P1P2|CNTFR_+_34589456.23-P1P2	CNTFR			FALSE	1.59168
893	POLR3K_+_103606.23-P1P2|POLR3K_-_103144.23-P1P2	POLR3K			FALSE	-1.42334	0.02		0.57
894	CCDC120_-_48911122.23-P2|CCDC120_-_48911167.23-P2	CCDC120			FALSE	-1.44358	0.25		0.48
895	TBXA2R_-_3606829.23-P1P2|TBXA2R_+_3606844.23-P1P2	TBXA2R			FALSE	1.62751	1.33	-0.42	0.35	0.46
896	CCL26_-_75401456.23-P1P2|CCL26_-_75401452.23-P1P2	CCL26			FALSE	-1.28246	-1.53		0.01
897	CNN1_+_11649729.23-P1|CNN1_+_11649720.23-P1	CNN1			FALSE	-1.35443	0.37	-1.72	0.15	0.21
898	LCN15_+_139658959.23-P1P2|LCN15_-_139658765.23-P1P2	LCN15			FALSE	-1.35813	-1.29		0.21
899	RBM27_+_145583382.23-P1P2|RBM27_-_145583261.23-P1P2	RBM27			FALSE	1.88268	-2.17		0		TRUE
900	MMP17_-_132313404.23-P1P2|MMP17_+_132313414.23-P1P2	MMP17			FALSE	1.22907	-2.27	1.53	0.18	0.95
901	TMPRSS6_+_37505590.23-P1P2|TMPRSS6_+_37505666.23-P1P2	TMPRSS6			FALSE	-1.42692	-0.39		0.88
902	LRRC8D_-_90309051.23-P2|LRRC8D_-_90309025.23-P2	LRRC8D			FALSE	-0.53274	1.32		0.44
903	GEMIN4_-_655466.23-P1P2|GEMIN4_+_655371.23-P1P2	GEMIN4			FALSE	2.08772	-1.72		0.8
904	OR13D1_-_107456801.23-ENST00000318763.5|OR13D1_+_107456758.23-ENST00000318763.5	OR13D1			FALSE	1.57632
905	RNMT_-_13726752.23-P1P2|RNMT_+_13726813.23-P1P2	RNMT			FALSE	2.34262	2.91		0.41
906	SDSL_+_113860204.23-P1P2|SDSL_-_113860507.23-P1P2	SDSL	unknown	Metabolism > Amino acid metabolism > Serine metabolism	TRUE	-1.54976	-0.23	-1.16	0.05	0.5
907	MPPED2_-_30607906.23-P1P2|MPPED2_-_30607870.23-P1P2	MPPED2			FALSE	-1.40567	-0.65		0.25
908	GTF2H2C_+_68856066.23-P1P2|GTF2H2C_-_68856063.23-P1P2	GTF2H2C			FALSE	2.45529	1.49		0.15
909	DUT_+_48624411.23-P1P2|DUT_+_48624414.23-P1P2	DUT	Matrix	Metabolism > Nucleotide metabolism > Nucleotide synthesis and processing	TRUE	2.332	0.92	0.7	0.33	0.41
910	BMP2K_-_79697740.23-P1P2|BMP2K_+_79697485.23-P1P2	BMP2K			FALSE	4.58279	-0.4	1.12	0.31	0.08
911	USPL1_-_31192127.23-P1P2|USPL1_-_31192108.23-P1P2	USPL1			FALSE	2.05302	1.63		0.32
912	SLC7A6OS_-_68344821.23-P1P2|SLC7A6OS_-_68344774.23-P1P2	SLC7A6OS			FALSE	4.39957	2.23		0.02
913	SDC2_+_97506104.23-P1P2|SDC2_+_97506079.23-P1P2	SDC2			FALSE	1.98617	1.15		0.16
914	ARG1_-_131894387.23-P1P2|ARG1_+_131894441.23-P1P2	ARG1			FALSE	-1.7821	1.02		0.58
915	SYCP2L_+_10887236.23-ENST00000283141.6|SYCP2L_+_10887099.23-ENST00000283141.6	SYCP2L			FALSE	-1.33606	0.46		0.46
916	WDR18_-_984344.23-P1P2|WDR18_-_984406.23-P1P2	WDR18			FALSE	-1.02652	0.44		0.43
917	BDP1_+_70751690.23-P1P2|BDP1_-_70751510.23-P1P2	BDP1			FALSE	-1.57511	1.45		0.04
918	SSTR5_+_1122794.23-P2|SSTR5_+_1122814.23-P2	SSTR5			FALSE	-1.10687	-1.09	2.65	0.9	0.16
919	COA1_-_43769094.23-P1P2|COA1_-_43769078.23-P1P2	COA1	MIM	OXPHOS > Complex I > CI assembly factors | OXPHOS > Complex IV > CIV assembly factors | OXPHOS > OXPHOS assembly factors	TRUE	-1.69698	-1.37		0.3
920	ZNF37A_+_38383302.23-P1P2|ZNF37A_-_38383320.23-P1P2	ZNF37A			FALSE	-1.22272	1.74		0.17
921	C12orf45_-_105380143.23-P1P2|C12orf45_-_105380117.23-P1P2	C12orf45			FALSE	-2.0671	-1.46		0.33
922	NOXO1_-_2031380.23-P1P2|NOXO1_-_2031478.23-P1P2	NOXO1			FALSE	-1.4393	-1.27	2.4	0.07	0.25
923	AP2M1_-_183892660.23-P1|AP2M1_-_183892679.23-P1	AP2M1			FALSE	1.81893	-1		0.5
924	NR4A2_+_157189215.23-P1|NR4A2_-_157189197.23-P1	NR4A2			FALSE	-1.57996	2.03		0.11
925	MRM1_-_34958038.23-P1P2|MRM1_+_34958436.23-P1P2	MRM1	Matrix	Mitochondrial central dogma > mtRNA metabolism > mtRNA granules | Mitochondrial central dogma > mtRNA metabolism > mt-rRNA modifications	TRUE	-1.17499	-1.41		0.25
926	KRTAP21-3_-_32090994.23-ENST00000444335.1|KRTAP21-3_-_32090636.23-ENST00000444335.1	KRTAP21-3			FALSE	2.23704
927	PTGER4_+_40681087.23-P2|PTGER4_+_40681123.23-P2	PTGER4			FALSE	-1.32967	-0.14	0.11	0.46	0.78
928	PPARG_-_12329531.23-P2|PPARG_+_12329450.23-P2	PPARG			FALSE	2.46379	1.59		0.05
929	ADRA2C_-_3767700.23-P1P2|ADRA2C_-_3767703.23-P1P2	ADRA2C			FALSE	-0.84812	0.02	0.49	0.96	0.33
930	GIMD1_-_107288277.23-ENST00000507153.1|GIMD1_+_107288289.23-ENST00000507153.1	GIMD1			FALSE	-1.74871
931	LILRB4_-_55174474.23-P1|LILRB4_+_55174483.23-P1	LILRB4			FALSE	-1.46419
932	AGTR1_-_148415748.23-P1P2|AGTR1_-_148415793.23-P1P2	AGTR1			FALSE	-1.26943	1.58	2.16	0.13	0.43
933	PABPC4_-_40042439.23-P1P2|PABPC4_-_40042455.23-P1P2	PABPC4			FALSE	1.54964	-1.3	1.26	0.53	0.03
934	LOC441155_+_66011589.23-NM_001271675|LOC441155_+_66011423.23-NM_001271675	LOC441155			FALSE	-1.73604
935	FOXI1_+_169532955.23-P1P2|FOXI1_+_169533146.23-P1P2	FOXI1			FALSE	-1.21449	0.34		0.42
936	ATAD5_-_29159373.23-P1P2|ATAD5_+_29159040.23-P1P2	ATAD5			FALSE	2.04981	2.72		0		TRUE
937	FLJ44313_-_74207320.23-P1P2|FLJ44313_+_74207425.23-P1P2	FLJ44313			FALSE	-1.337
938	PTK7_-_43044417.23-P1P2|PTK7_-_43044422.23-P1P2	PTK7			FALSE	-1.46386	0.56	0.7	0.46	0.61
939	AGL_-_100315679.23-P1P2|AGL_-_100315704.23-P1P2	AGL			FALSE	-1.37591	0.51		0.72
940	SURF6_+_136202983.23-P1P2|SURF6_-_136202973.23-P1P2	SURF6			FALSE	-1.78407	1.37		0.26
941	CBFA2T2_-_32077954.23-P1P2|CBFA2T2_-_32077899.23-P1P2	CBFA2T2			FALSE	1.90589	-0.34		0.8
942	CYB5R4_-_84569464.23-P1P2|CYB5R4_+_84569590.23-P1P2	CYB5R4			FALSE	1.68789	-0.74	-0.32	0.61	0.91
943	SPPL3_-_121341705.23-P1P2|SPPL3_+_121341646.23-P1P2	SPPL3			FALSE	-1.56313	1.52		0.64
944	ATP5F1_+_111992112.23-P1P2|ATP5F1_-_111992129.23-P1P2	ATP5F1	MIM	OXPHOS > Complex V > CV subunits | OXPHOS > OXPHOS subunits	TRUE	-2.36493	-0.9		0.65
945	PDE4A_+_10563899.23-P1|PDE4A_-_10563756.23-P1	PDE4A			FALSE	-1.31836	0.87		0.09
946	DDX3X_+_41193418.23-P1P2|DDX3X_+_41193428.23-P1P2	DDX3X			FALSE	2.40375	-0.51		0.89
947	CNTLN_+_17135087.23-P1P2|CNTLN_-_17135066.23-P1P2	CNTLN			FALSE	1.20321	-0.05	0.03	0.53	0.63
948	FAM50A_-_153672598.23-P1P2|FAM50A_-_153672500.23-P1P2	FAM50A			FALSE	1.88447	-0.55		0.16
949	KANSL2_+_49075987.23-P1P2|KANSL2_+_49076002.23-P1P2	KANSL2			FALSE	2.58352	-3.72		0.14
950	LIM2_-_51891179.23-P1P2|LIM2_+_51891195.23-P1P2	LIM2			FALSE	-1.12131	-0.45		0.42
951	RBFOX1_+_7383044.23-ENST00000311745.5|RBFOX1_-_7382805.23-ENST00000311745.5	RBFOX1			FALSE	-1.53056	-0.34		0.82
952	FKBP11_-_49319249.23-P1P2|FKBP11_-_49319056.23-P1P2	FKBP11			FALSE	-1.20651	0.42		0.9
953	CUL9_-_43154924.23-P2|CUL9_+_43154770.23-P2	CUL9			FALSE	-1.97591	-1.39		0.22
954	TRMT112_+_64085002.23-P1P2|TRMT112_-_64084926.23-P1P2	TRMT112			FALSE	-1.36253	1.84		0.08
955	THNSL1_-_25305575.23-P1P2|THNSL1_+_25305986.23-P1P2	THNSL1	Matrix	0	TRUE	-0.752432	1.02	-0.57	0.54	0.79
956	LRP1B_-_142888520.23-P1P2|LRP1B_+_142888450.23-P1P2	LRP1B			FALSE	-1.38346	1.1		0.3
957	SEPT1_+_30393844.23-P1|SEPT1_+_30393883.23-P1	2025-09-01			FALSE	1.81719
958	OLFM4_-_53602965.23-P1P2|OLFM4_+_53603000.23-P1P2	OLFM4			FALSE	-1.55781	0.43	1.89	0.97	0.02
959	HSPA8_-_122932776.23-P1P2|HSPA8_+_122933024.23-P1P2	HSPA8			FALSE	-1.71719	0.98		0.12
960	STK36_+_219536856.23-P1P2|STK36_-_219537043.23-P1P2	STK36			FALSE	-1.38359	-0.96	-0.89	0.04	0.5
961	WDR92_-_68384628.23-P1P2|WDR92_-_68384657.23-P1P2	WDR92			FALSE	-1.7607	-1.21		0.48
962	BNIP2_-_59981496.23-P1P2|BNIP2_-_59981473.23-P1P2	BNIP2			FALSE	-1.222	0.71		0.88
963	OTOS_+_241080020.23-P1P2|OTOS_-_241079707.23-P1P2	OTOS			FALSE	-1.55818
964	ZMYND19_+_140484885.23-P1P2|ZMYND19_-_140484864.23-P1P2	ZMYND19			FALSE	0.89758	0.6		0.82
965	ZDHHC8_+_20119585.23-P1P2|ZDHHC8_+_20119323.23-P1P2	ZDHHC8			FALSE	-1.6271	1.88		0.32
966	SHOC2_-_112679397.23-P1P2|SHOC2_-_112679415.23-P1P2	SHOC2			FALSE	1.66756	0.77		0.41
967	RPP30_+_92631924.23-P1P2|RPP30_-_92631746.23-P1P2	RPP30			FALSE	-1.84781	1.68		0.7
968	NLRP11_+_56343339.23-P1|NLRP11_-_56343319.23-P1	NLRP11			FALSE	-1.39915
969	ACKR3_+_237478500.23-P1|ACKR3_-_237478615.23-P1	ACKR3			FALSE	-1.39555
970	C16orf82_-_27078295.23-P1P2|C16orf82_+_27078306.23-P1P2	C16orf82			FALSE	-1.34312
971	KSR1_-_25783532.23-P1P2|KSR1_+_25783466.23-P1P2	KSR1			FALSE	1.70246	-1.65	1.56	0.45	0.54
972	LGALS9C_-_18380139.23-P1P2|LGALS9C_-_18380301.23-P1P2	LGALS9C			FALSE	-1.34075
973	IGFL3_+_46627880.23-P1P2|IGFL3_-_46627899.23-P1P2	IGFL3			FALSE	-1.13215
974	ARTN_+_44401656.23-P2|ARTN_+_44401650.23-P2	ARTN			FALSE	-1.0921	-0.26		0.27
975	C11orf84_-_63580977.23-P1P2|C11orf84_-_63580974.23-P1P2	C11orf84			FALSE	1.76131	-0.43		0.45
976	TRIM2_-_154074156.23-ENST00000437508.2|TRIM2_-_154074500.23-ENST00000437508.2	TRIM2			FALSE	-1.0523	-0.29		0.35
977	FUZ_-_50311699.23-P2|FUZ_-_50312058.23-P2	FUZ			FALSE	-1.36544	-0.02	-0.89	0.72	0.11
978	DEFB113_-_49936942.23-ENST00000398718.1|DEFB113_+_49936867.23-ENST00000398718.1	DEFB113			FALSE	-1.94837
979	DPH5_+_101491288.23-P1P2|DPH5_-_101491365.23-P1P2	DPH5			FALSE	-1.28641	0.7	-1.42	0.48	0.1
980	CYP19A1_+_51630780.23-P1|CYP19A1_-_51630718.23-P1	CYP19A1			FALSE	-1.36634	-0.86		0.67
981	LSM3_-_14220381.23-P1P2|LSM3_+_14220565.23-P1P2	LSM3			FALSE	2.70558	0.02		0.92
982	HSPG2_+_22263776.23-P1P2|HSPG2_+_22263476.23-P1P2	HSPG2			FALSE	-0.617539	0.69	0.41	0.86	0.07
983	PARL_+_183602659.23-P1P2|PARL_+_183602650.23-P1P2	PARL	MIM	Protein import, sorting and homeostasis > Protein homeostasis > Proteases | Mitochondrial dynamics and surveillance > Mitophagy | Mitochondrial dynamics and surveillance > Autophagy	TRUE	-1.37934	-2.16	-1.43	0.01	0.03
984	SMC6_-_17935048.23-P1P2|SMC6_+_17935063.23-P1P2	SMC6			FALSE	2.346	-2.98		0.01
985	PAGR1_-_29827891.23-P1P2|PAGR1_+_29827880.23-P1P2	PAGR1			FALSE	1.40737	-0.68		0.8
986	RNF8_-_37322257.23-P1P2|RNF8_-_37322005.23-P1P2	RNF8			FALSE	1.44831	1.06		0.06
987	MED20_+_41888837.23-P1P2|MED20_+_41888805.23-P1P2	MED20			FALSE	7.4763	-0.23		0.48
988	CYB561A3_+_61129313.23-P1P2|CYB561A3_-_61129150.23-P1P2	CYB561A3			FALSE	-1.34093	-0.42		0.9
989	FAM71E2_+_55871093.23-P2|FAM71E2_-_55870920.23-P2	FAM71E2			FALSE	-1.26463
990	QPCTL_-_46195950.23-P1P2|QPCTL_-_46195974.23-P1P2	QPCTL			FALSE	-1.38075	0.55		0.38
991	GJD3_-_38519861.23-P2|GJD3_-_38519881.23-P2	GJD3			FALSE	1.63213	1.19		0.13
992	PLA2G7_+_46702836.23-P1P2|PLA2G7_+_46703154.23-P1P2	PLA2G7			FALSE	1.78564	1.03	2.52	0.9	0.8
993	PINX1_+_10697170.23-P1P2|PINX1_-_10697369.23-P1P2	PINX1			FALSE	-1.18103	1.08		0.33
994	MATN1_+_31196209.23-P1|MATN1_-_31196389.23-P1	MATN1			FALSE	1.57799	-0.31		0.37
995	SOCS7_-_36507809.23-P1P2|SOCS7_+_36507797.23-P1P2	SOCS7			FALSE	-1.8761	-0.33		0.97
996	HMGB4_-_34329734.23-P1P2|HMGB4_+_34329748.23-P1P2	HMGB4			FALSE	-1.51774	-0.62		0.41
997	SLCO4A1_-_61273848.23-P1P2|SLCO4A1_-_61274070.23-P1P2	SLCO4A1			FALSE	-0.75099	1.4		0.43
998	GNGT2_+_47287798.23-P1|GNGT2_+_47287555.23-P1	GNGT2			FALSE	-1.27823	-1.29	0.78	0.12	0.81
999	CEMP1_+_2581862.23-P1P2|CEMP1_+_2581885.23-P1P2	CEMP1			FALSE	-1.2043
1000	UBE2Q1_-_154530680.23-P1P2|UBE2Q1_+_154531117.23-P1P2	UBE2Q1			FALSE	1.80678	0.94		0.34
1001	USP28_-_113746063.23-P1P2|USP28_+_113746234.23-P1P2	USP28			FALSE	-0.797156	0.76		0.36
1002	FAU_-_64889639.23-P1P2|FAU_-_64889592.23-P1P2	FAU			FALSE	-4.02613	1.61		0.05
1003	ZMYND11_-_181423.23-P1P2|ZMYND11_-_181416.23-P1P2	ZMYND11			FALSE	-0.848891	0.22		0.33
1004	SFXN1_-_174905581.23-P1P2|SFXN1_+_174905629.23-P1P2	SFXN1	MIM	Metabolism > Amino acid metabolism > Serine metabolism | Metabolism > Vitamin metabolism > Folate and 1-C metabolism | Small molecule transport > Sideroflexins	TRUE	-1.35965	-3.71	-1.66	0.01	0.06
1005	KIAA0100_+_26972106.23-P1P2|KIAA0100_+_26971983.23-P1P2	KIAA0100			FALSE	-0.782836	-0.74		0.64
1006	ANGPTL1_+_178840213.23-P1P2|ANGPTL1_-_178840143.23-P1P2	ANGPTL1			FALSE	-1.54135	1.72		0.13
1007	PPA1_+_71993121.23-P1P2|PPA1_+_71993075.23-P1P2	PPA1			FALSE	1.74443	2.05	1.77	0.52	0.28
1008	PTCD3_-_86333438.23-P1P2|PTCD3_+_86333402.23-P1P2	PTCD3	Matrix	Mitochondrial central dogma > Translation > Mitochondrial ribosome | Mitochondrial central dogma > Translation > Mitochondrial ribosome assembly	TRUE	-1.56897	-6.52	0.94	0.06	0.9
1009	PIK3R2_-_18266386.23-P2|PIK3R2_-_18266377.23-P2	PIK3R2			FALSE	1.52866	0.26	1.23	0.96	0.57
1010	GPKOW_-_48980022.23-P1P2|GPKOW_-_48979874.23-P1P2	GPKOW			FALSE	2.15089	-0.51		0.07
1011	CCT4_-_62115399.23-P1P2|CCT4_+_62115687.23-P1P2	CCT4			FALSE	-3.39641	0.07		0.81
1012	ANXA2R_-_43040242.23-P1P2|ANXA2R_-_43040188.23-P1P2	ANXA2R			FALSE	-1.69236	-0.62		0.23
1013	FAM69C_+_72124177.23-P1P2|FAM69C_-_72124189.23-P1P2	FAM69C			FALSE	3.65525
1014	QPRT_-_29706127.23-P2|QPRT_-_29706085.23-P2	QPRT			FALSE	-1.73382	-0.21	1.88	0.57	0.78
1015	NKX1-1_+_1400110.23-ENST00000422806.1|NKX1-1_-_1400097.23-ENST00000422806.1	NKX1-1			FALSE	-1.19818
1016	DPYS_+_105479242.23-P1P2|DPYS_-_105479027.23-P1P2	DPYS			FALSE	-0.836212	2.49		0.25
1017	FBXW12_-_48413689.23-P1P2|FBXW12_+_48413651.23-P1P2	FBXW12			FALSE	-1.34508	-0.37		0.89
1018	WDR96_-_105992054.23-P1P2|WDR96_+_105992047.23-P1P2	WDR96			FALSE	-1.28	-0.4		0.2
1019	CSTF1_+_54967480.23-P1P2|CSTF1_-_54967707.23-P1P2	CSTF1			FALSE	4.04705	-2.88		0.35
1020	POLR2B_+_57845253.23-P1P2|POLR2B_+_57845291.23-P1P2	POLR2B			FALSE	3.64754	0.45		0.44
1021	HPSE_-_84255660.23-P1P2|HPSE_+_84255959.23-P1P2	HPSE			FALSE	1.48866	-0.52		0.89
1022	MFAP4_-_19290416.23-P1P2|MFAP4_-_19290111.23-P1P2	MFAP4			FALSE	2.16882
1023	AGPAT4_+_161694832.23-P1P2|AGPAT4_-_161695108.23-P1P2	AGPAT4	MOM	Metabolism > Lipid metabolism > Cardiolipin synthesis | Metabolism > Lipid metabolism > Phospholipid metabolism	TRUE	1.92295	-0.87		0.76
1024	LCE2A_-_152670920.23-P1P2|LCE2A_+_152670770.23-P1P2	LCE2A			FALSE	2.2218
1025	RNF113A_-_119005686.23-P1P2|RNF113A_+_119005641.23-P1P2	RNF113A			FALSE	4.63624	-2.07		0.97
1026	SNAPC5_-_66790097.23-P1P2|SNAPC5_+_66790086.23-P1P2	SNAPC5			FALSE	1.68086	0.77		0.39
1027	BPTF_+_65821601.23-P1P2|BPTF_-_65821672.23-P1P2	BPTF			FALSE	2.74312	3.2		0.01
1028	CRMP1_-_5890101.23-P1|CRMP1_+_5890128.23-P1	CRMP1			FALSE	2.21173
1029	RBM12_+_34252796.23-P1P2|RBM12_+_34252783.23-P1P2	RBM12			FALSE	1.07078	-0.69		0.75
1030	EDAR_+_109605631.23-P1P2|EDAR_+_109605660.23-P1P2	EDAR			FALSE	1.94324	1.24		0.23
1031	SRRT_+_100472814.23-P1P2|SRRT_+_100472790.23-P1P2	SRRT			FALSE	2.2432	-1.39		0.52
1032	ATG12_-_115177215.23-P1P2|ATG12_-_115177477.23-P1P2	ATG12			FALSE	-1.62053	-1.89		0.25
1033	KIF9_+_47324044.23-P1P2|KIF9_-_47324225.23-P1P2	KIF9			FALSE	-1.58175	-1.09	-1.08	0.09	0.22
1034	AGMAT_-_15911533.23-P1P2|AGMAT_+_15911485.23-P1P2	AGMAT	Matrix	Metabolism > Amino acid metabolism	TRUE	-1.16412	-0.55	0.63	0.76	0.81
1035	FBXL17_+_107717485.23-P1P2|FBXL17_-_107717412.23-P1P2	FBXL17			FALSE	1.82555	-0.51		0.7
1036	COX11_+_53045977.23-P1P2|COX11_+_53045613.23-P1P2	COX11	MIM	OXPHOS > Complex IV > CIV assembly factors | Metabolism > Metals and cofactors > Copper metabolism | OXPHOS > OXPHOS assembly factors	TRUE	-0.792681	-7.18	-6.55	0.02	0		TRUE
1037	EXOSC2_-_133569408.23-P1P2|EXOSC2_+_133569139.23-P1P2	EXOSC2			FALSE	-2.26191	2.71		0.31
1038	LRFN5_+_42077558.23-P1P2|LRFN5_-_42077536.23-P1P2	LRFN5			FALSE	1.80086	2.31		0.64
1039	IPO13_-_44412643.23-P1P2|IPO13_-_44412666.23-P1P2	IPO13			FALSE	4.62928	1.12	-1.02	0	0.02	TRUE
1040	EPHB1_-_134514128.23-P1P2|EPHB1_+_134514118.23-P1P2	EPHB1			FALSE	-1.27734	0.68	0.91	0.61	0.99
1041	DDOST_+_20987846.23-P1P2|DDOST_-_20987605.23-P1P2	DDOST			FALSE	-2.23153	-0.31		0.87
1042	PRMT10_-_148605268.23-P1P2|PRMT10_+_148605263.23-P1P2	PRMT10			FALSE	-1.34075	0.09		0.83
1043	HIGD2A_+_175816194.23-P1P2|HIGD2A_-_175816148.23-P1P2	HIGD2A	MIM	OXPHOS > OXPHOS assembly factors | OXPHOS > Respirasome assembly	TRUE	-1.32937	-1.3	-0.39	0.41	0.52
1044	COPS2_-_49447577.23-P1P2|COPS2_+_49447762.23-P1P2	COPS2			FALSE	4.93208	0.96		0.03
1045	FANCF_-_22647359.23-P1P2|FANCF_+_22647176.23-P1P2	FANCF			FALSE	2.18334	-0.36		0.92
1046	MYBBP1A_+_4458615.23-P1P2|MYBBP1A_-_4458722.23-P1P2	MYBBP1A			FALSE	-1.7331	0.62		0.14
1047	FABP9_-_82373762.23-P1P2|FABP9_-_82373812.23-P1P2	FABP9			FALSE	1.79532	0.85	3.63	0.64	0.68
1048	H2AFZ_+_100871399.23-P1P2|H2AFZ_-_100871162.23-P1P2	H2AFZ			FALSE	1.16065	-1.97		0.08
1049	OR52I2_-_4608063.23-ENST00000312614.4|OR52I2_+_4608032.23-ENST00000312614.4	OR52I2			FALSE	-1.78521
1050	TSEN34_-_54695166.23-P1P2|TSEN34_-_54695081.23-P1P2	TSEN34			FALSE	1.35504	-2.26	1.02	0.26	0.71
1051	DEK_+_18264707.23-P1P2|DEK_-_18264717.23-P1P2	DEK			FALSE	-0.743607	-0.42		0.27
1052	C8orf33_-_146277895.23-P1P2|C8orf33_-_146277883.23-P1P2	C8orf33			FALSE	-0.990396	-0.26		0.89
1053	ST6GAL2_-_107503277.23-P1P2|ST6GAL2_-_107503050.23-P1P2	ST6GAL2			FALSE	0.740984	-0.61		0.05
1054	USMG5_+_105156196.23-P1P2|USMG5_-_105155691.23-P1P2	USMG5	MIM	OXPHOS > Complex V > CV subunits | OXPHOS > OXPHOS subunits | Mitochondrial dynamics and surveillance > Cristae formation	TRUE	-1.37461	-4.08	1.86	0.24	0.18
1055	SIRT4_-_120740181.23-P1P2|SIRT4_-_120740153.23-P1P2	SIRT4	Matrix	Metabolism > Metals and cofactors > NAD biosynthesis and metabolism	TRUE	-1.23497	-0.05		0.72
1056	ZNF584_-_58920068.23-P1P2|ZNF584_-_58920077.23-P1P2	ZNF584			FALSE	-1.11117	-2		0.02
1057	PDE4DIP_+_144932474.23-ENST00000313431.9|PDE4DIP_+_144932182.23-ENST00000313431.9	PDE4DIP			FALSE	-1.12743	-0.53		0.41
1058	PDAP1_-_99006167.23-P1P2|PDAP1_+_99006152.23-P1P2	PDAP1			FALSE	2.83038	-0.94		0.42
1059	CLTCL1_-_19279185.23-P1P2|CLTCL1_+_19279213.23-P1P2	CLTCL1			FALSE	1.14907	-0.22		0.59
1060	EGFL6_+_13587989.23-P1P2|EGFL6_-_13587771.23-P1P2	EGFL6			FALSE	-1.06291	1.89		0.62
1061	PTPLA_-_17659391.23-P1P2|PTPLA_+_17659313.23-P1P2	PTPLA			FALSE	-1.42844	0.03	1.23	0.92	0.31
1062	MIIP_-_12079558.23-P1P2|MIIP_-_12079598.23-P1P2	MIIP			FALSE	-1.51214	0.06		0.74
1063	DYNLRB1_-_33104256.23-P1|DYNLRB1_-_33104419.23-P1	DYNLRB1			FALSE	3.80342	3.16	-0.52	0.22	0.38
1064	FASTK_-_150777466.23-P1P2|FASTK_-_150777855.23-P1P2	FASTK	MIM	Mitochondrial central dogma > mtRNA metabolism > mtRNA granules | Mitochondrial central dogma > mtRNA metabolism > Polycistronic mtRNA processing | Mitochondrial central dogma > mtRNA metabolism > mtRNA stability and decay	TRUE	1.1121	-1.58	-0.23	0.26	0.26
1065	FZD6_+_104311147.23-P1P2|FZD6_-_104311117.23-P1P2	FZD6			FALSE	-1.57643	-1.79		0.37
1066	C11orf52_+_111783520.23-P1|C11orf52_+_111783468.23-P1	C11orf52			FALSE	-1.12512
1067	ACOT4_+_74058647.23-P1P2|ACOT4_+_74058635.23-P1P2	ACOT4			FALSE	-1.43828	-2.52		0.04
1068	SCIN_-_12610289.23-P1P2|SCIN_-_12610460.23-P1P2	SCIN			FALSE	-1.41322	0.63		0.21
1069	EFS_+_23834326.23-P1P2|EFS_-_23834338.23-P1P2	EFS			FALSE	-1.48706
1070	TIMM50_-_39971700.23-P1P2|TIMM50_+_39971667.23-P1P2	TIMM50	MIM	Protein import, sorting and homeostasis > Protein import and sorting > TIM23 presequence pathway	TRUE	-1.7775	-7.93	0.75	0.41	0.7
1071	HNRNPM_-_8509903.23-P1|HNRNPM_-_8509876.23-P1	HNRNPM			FALSE	2.2967	1.47		0		TRUE
1072	RBM33_-_155437595.23-P1P2|RBM33_-_155437622.23-P1P2	RBM33			FALSE	-0.991366	-1.19		0.67
1073	M6PR_+_9102212.23-P1P2|M6PR_+_9102204.23-P1P2	M6PR			FALSE	-1.32865	0.86	1.25	0.66	0.3
1074	MYO5A_-_52821073.23-P1P2|MYO5A_-_52821079.23-P1P2	MYO5A			FALSE	-0.402173	1.19	-0.76	0.23	0.87
1075	DNLZ_+_139257766.23-P1P2|DNLZ_-_139258138.23-P1P2	DNLZ	Matrix	Protein import, sorting and homeostasis > Protein homeostasis > Chaperones	TRUE	-1.44693	0.19	-0.27	0.91	0.11
1076	AMACR_+_34008110.23-P1P2|AMACR_-_34008125.23-P1P2	AMACR	Matrix	Metabolism > Lipid metabolism > Fatty acid oxidation	TRUE	-1.46759	-0.58		0.19
1077	RSL1D1_-_11945349.23-P1|RSL1D1_+_11945362.23-P1	RSL1D1			FALSE	-1.95237	0.69		0.15
1078	RGPD8_+_113190931.23-ENST00000302558.3|RGPD8_+_113190934.23-ENST00000302558.3	RGPD8			FALSE	2.2751	-0.41	0.09	0.74	0.8
1079	RPS23_+_81574137.23-P1P2|RPS23_+_81574124.23-P1P2	RPS23			FALSE	-3.80885	0.06	-1.15	0.6	0.03
1080	RPS27_-_153963444.23-P1P2|RPS27_+_153963275.23-P1P2	RPS27			FALSE	-3.03445	1.12	-1.85	0.39	0.03
1081	DNAJB5_-_34989751.23-P1|DNAJB5_-_34989760.23-P1	DNAJB5			FALSE	1.58835	-1.73		0.89
1082	LLGL2_-_73522018.23-P1|LLGL2_-_73521798.23-P1	LLGL2			FALSE	2.77196	-0.79		0.69
1083	GADD45GIP1_+_13067983.23-P1P2|GADD45GIP1_-_13067996.23-P1P2	GADD45GIP1	Matrix	Mitochondrial central dogma > Translation > Mitochondrial ribosome	TRUE	-1.49225	-0.23		0.88
1084	PPP2R5E_+_64010030.23-P1P2|PPP2R5E_-_64010065.23-P1P2	PPP2R5E			FALSE	-1.62685	-1.03	-0.62	0.04	0.38
1085	DNAAF3_-_55677955.23-P1|DNAAF3_+_55677896.23-P1	DNAAF3			FALSE	-1.09628	-0.66		0.57
1086	SLIRP_-_78174438.23-P1P2|SLIRP_-_78174654.23-P1P2	SLIRP	Matrix	Mitochondrial central dogma > mtRNA metabolism > mtRNA stability and decay | Mitochondrial central dogma > Translation	TRUE	-1.51242	-5.5	-3.08	0.45	0.31
1087	PMP22_-_15165867.23-P1P2|PMP22_+_15165810.23-P1P2	PMP22			FALSE	-0.849686	-0.13		0.32
1088	PRTN3_+_841033.23-P1|PRTN3_+_841028.23-P1	PRTN3			FALSE	-1.11761	0.45		0.76
1089	EXD1_+_41522899.23-P1P2|EXD1_-_41522904.23-P1P2	EXD1			FALSE	-1.23418	1.86		0.05
1090	FOXK1_+_4722113.23-P1P2|FOXK1_-_4721964.23-P1P2	FOXK1			FALSE	-1.08332	-0.41		0.62
1091	CD300E_-_72619828.23-P1P2|CD300E_+_72619831.23-P1P2	CD300E			FALSE	-1.8974	-0.25	0.41	0.38	0.85
1092	TAL2_-_108424818.23-ENST00000334077.3|TAL2_-_108424812.23-ENST00000334077.3	TAL2			FALSE	-1.13113	-0.08		0.58
1093	RFC1_+_39367944.23-P1P2|RFC1_+_39367769.23-P1P2	RFC1			FALSE	4.34935	0.28		0.51
1094	NCBP2_-_196669400.23-P1P2|NCBP2_-_196669410.23-P1P2	NCBP2			FALSE	2.76798	2.96		0.82
1095	RSPH10B2_+_6797516.23-ENST00000433859.2|RSPH10B2_-_6797343.23-ENST00000433859.2	RSPH10B2			FALSE	2.78116
1096	PPP1R37_-_45596486.23-P1P2|PPP1R37_-_45596434.23-P1P2	PPP1R37			FALSE	-0.871887
1097	PPP1R1C_-_182850564.23-ENST00000409137.3,ENST00000409702.1,ENST00000452904.1|PPP1R1C_-_182850544.23-ENST00000409137.3,ENST00000409702.1,ENST00000452904.1	PPP1R1C			FALSE	1.60834	1.62	1.06	0.13	0.18
1098	EFCAB13_-_45401375.23-P1P2|EFCAB13_-_45401403.23-P1P2	EFCAB13			FALSE	1.60334
1099	CACNB2_+_18429385.23-P1|CACNB2_+_18429622.23-P1	CACNB2			FALSE	1.70129	2.14	0.41	0.99	0.85
1100	BRPF3_+_36165108.23-P1P2|BRPF3_+_36164499.23-P1P2	BRPF3			FALSE	1.4915	0.67		0.7
1101	NUP98_+_3818746.23-P1P2|NUP98_-_3818519.23-P1P2	NUP98			FALSE	-2.40886	-0.88		0.03
1102	EPDR1_-_37960257.23-P1P2|EPDR1_+_37960468.23-P1P2	EPDR1			FALSE	-1.34225
1103	DYDC1_+_82116466.23-P1P2|DYDC1_+_82116488.23-P1P2	DYDC1			FALSE	-1.1097
1104	ETNK1_+_22778284.23-P1P2|ETNK1_+_22778498.23-P1P2	ETNK1			FALSE	-1.05645	5.91	0.95	0	0.33	TRUE
1105	UBE2G2_+_46221681.23-P1P2|UBE2G2_+_46221718.23-P1P2	UBE2G2			FALSE	-1.05916	-1.52		0.36
1106	TCF7L1_+_85360588.23-P1P2|TCF7L1_-_85360999.23-P1P2	TCF7L1			FALSE	2.0659	0.41		0.72
1107	DDAH1_+_85930831.23-P1P2|DDAH1_-_85930827.23-P1P2	DDAH1			FALSE	-1.4258	0.71	-1.17	0.99	0.32
1108	OR5M10_-_56345260.23-ENST00000526812.2|OR5M10_+_56345251.23-ENST00000526812.2	OR5M10			FALSE	-1.99613
1109	KCNK1_-_233749964.23-P1P2|KCNK1_-_233749936.23-P1P2	KCNK1			FALSE	1.70835	0.6	1	0.76	0.77
1110	ZSWIM8_-_75545415.23-P1P2|ZSWIM8_-_75545350.23-P1P2	ZSWIM8			FALSE	-1.29427	1.89		0.02
1111	KRT74_-_52967566.23-P1P2|KRT74_-_52967571.23-P1P2	KRT74			FALSE	-1.33238
1112	ZNF333_-_14800935.23-P1P2|ZNF333_+_14801131.23-P1P2	ZNF333			FALSE	1.40138	-1.82		0.02
1113	DLEU7_-_51417629.23-P1P2|DLEU7_+_51417520.23-P1P2	DLEU7			FALSE	-0.759294
1114	STAU2_+_74658690.23-P1P2|STAU2_-_74658866.23-P1P2	STAU2			FALSE	-0.999122	0.07		1
1115	TMSB10_-_85132984.23-P1P2|TMSB10_+_85133250.23-P1P2	TMSB10			FALSE	1.31484	-1.01	0.44	0.49	0.18
1116	TAF6_-_99716931.23-P1P2|TAF6_+_99716935.23-P1P2	TAF6			FALSE	1.87862	-0.4		0.68
1117	BCL2L2-PABPN1_+_23776232.23-P1P2|BCL2L2-PABPN1_-_23776094.23-P1P2	BCL2L2-PABPN1			FALSE	1.50405	-0.17		0.29
1118	DHX16_+_30640731.23-P1P2|DHX16_-_30640796.23-P1P2	DHX16			FALSE	3.82107	-0.76		0.3
1119	SF3A1_-_30736749.23-P2|SF3A1_-_30736509.23-P2	SF3A1			FALSE	1.69364	-0.59		0.19
1120	CEP192_+_12991384.23-P1P2|CEP192_+_12991736.23-P1P2	CEP192			FALSE	4.95595	-0.11		0.71
1121	ASB1_-_239335714.23-P1P2|ASB1_-_239335717.23-P1P2	ASB1			FALSE	-0.994125	1.39		0.67
1122	OTOG_-_17568837.23-P1P2|OTOG_+_17568846.23-P1P2	OTOG			FALSE	-0.98704
1123	TDRD3_+_60971363.23-P1P2|TDRD3_-_60971144.23-P1P2	TDRD3			FALSE	-1.69919	-0.93		0.98
1124	PRKCQ_-_6622186.23-P1P2|PRKCQ_+_6622166.23-P1P2	PRKCQ			FALSE	-1.31212	-0.66	0.84	0.29	0.34
1125	FBXO5_-_153304123.23-P1P2|FBXO5_-_153304140.23-P1P2	FBXO5			FALSE	1.57311	0.03		0.74
1126	TFCP2_+_51566834.23-P1P2|TFCP2_+_51566642.23-P1P2	TFCP2			FALSE	1.37222	-1.42		0.19
1127	SLC41A3_-_125802956.23-P1P2|SLC41A3_+_125802913.23-P1P2	SLC41A3			FALSE	-1.13871	0.99		0.51
1128	ATIC_+_216176831.23-P1P2|ATIC_+_216177046.23-P1P2	ATIC			FALSE	1.90681	0.61		0.28
1129	SNAPC2_-_7985249.23-P1P2|SNAPC2_+_7985235.23-P1P2	SNAPC2			FALSE	2.36711	0.42		0.19
1130	AFF1_+_87856192.23-P1P2|AFF1_-_87856182.23-P1P2	AFF1			FALSE	-1.09682	-1.58		0.06
1131	TNFRSF19_+_24153722.23-P1|TNFRSF19_+_24153614.23-P1	TNFRSF19			FALSE	-1.0651	-1.2		0.18
1132	HTATIP2_-_20385348.23-P1P2|HTATIP2_-_20385299.23-P1P2	HTATIP2	Membrane	0	TRUE	1.70967	-0.32		0.91
1133	CLOCK_-_56412950.23-P1P2|CLOCK_-_56412965.23-P1P2	CLOCK			FALSE	-0.837281	-1.72		0.11
1134	CPSF6_+_69633592.23-P1P2|CPSF6_+_69633482.23-P1P2	CPSF6			FALSE	2.7297	2.02		0		TRUE
1135	WBSCR28_-_73275514.23-P1P2|WBSCR28_+_73275553.23-P1P2	WBSCR28			FALSE	-1.23806
1136	ACSF2_-_48503625.23-P1P2|ACSF2_-_48503778.23-P1P2	ACSF2	Matrix	Metabolism > Lipid metabolism > Fatty acid oxidation	TRUE	-1.605	0.22	-0.36	0.7	0.83
1137	VAMP7_+_155111025.23-P1P2|VAMP7_+_155111049.23-P1P2	VAMP7			FALSE	-1.3379	-0.35	1.64	0.3	0.04
1138	DUSP6_-_89746275.23-P1P2|DUSP6_+_89746181.23-P1P2	DUSP6			FALSE	-0.95236	-0.67	-0.65	0.48	0.4
1139	CDC26_+_116037656.23-P1P2|CDC26_+_116037488.23-P1P2	CDC26			FALSE	-1.78434	-0.75		0.34
1140	MORF4L1_-_79165256.23-P1P2|MORF4L1_-_79165709.23-P1P2	MORF4L1			FALSE	1.67255	0.77		0.89
1141	LYZ_-_69742194.23-P1P2|LYZ_+_69742152.23-P1P2	LYZ			FALSE	1.8344	0.3	-0.41	0.57	0.44
1142	AGRN_+_955534.23-P1P2|AGRN_+_955472.23-P1P2	AGRN			FALSE	-1.2917	1.58		0.43
1143	DNAJB14_-_100867316.23-P1P2|DNAJB14_+_100867743.23-P1P2	DNAJB14			FALSE	-1.35147	-1.35		0.03
1144	AHNAK_-_62314257.23-P1|AHNAK_-_62314203.23-P1	AHNAK			FALSE	-0.930383	-1.56		0.46
1145	DTX1_+_113494787.23-P1P2|DTX1_-_113494552.23-P1P2	DTX1			FALSE	0.954983	-1.71		0.05
1146	ADAMTS4_+_161168828.23-P1P2|ADAMTS4_-_161168836.23-P1P2	ADAMTS4			FALSE	-1.16788	0.37		0.45
1147	CTU2_-_88772951.23-P1P2|CTU2_+_88772905.23-P1P2	CTU2			FALSE	-1.42329	0.25	0.93	0.86	0.91
1148	POLR2L_-_842512.23-P1P2|POLR2L_-_842509.23-P1P2	POLR2L			FALSE	1.9223	-0.1		0.92
1149	THOC3_-_175395258.23-P1P2|THOC3_-_175395273.23-P1P2	THOC3			FALSE	2.68718	0.02		0.57
1150	CARS_+_3078579.23-P1P2|CARS_-_3078598.23-P1P2	CARS			FALSE	-1.93261	0.03		0.4
1151	KLHDC3_-_42982018.23-P1|KLHDC3_-_42982014.23-P1	KLHDC3			FALSE	1.73279	-0.56		0.19
1152	OR9I1_-_57886683.23-ENST00000302610.1|OR9I1_+_57886869.23-ENST00000302610.1	OR9I1			FALSE	1.75216
1153	RGS16_-_182573501.23-P1P2|RGS16_-_182573434.23-P1P2	RGS16			FALSE	1.85359	0.5	-0.58	0.18	0.82
1154	METTL15_+_28129965.23-P2|METTL15_+_28129954.23-P2	METTL15	Matrix	Mitochondrial central dogma > mtRNA metabolism > mt-rRNA modifications	TRUE	-1.16362	-1.25		0.43
1155	C15orf41_+_36871861.23-P1P2|C15orf41_+_36871850.23-P1P2	C15orf41			FALSE	1.66962	-2.4		0.1
1156	ATG9A_-_220093869.23-P1P2|ATG9A_+_220094211.23-P1P2	ATG9A			FALSE	-1.29633	0.52		0.53
1157	CEP76_-_12702683.23-P1P2|CEP76_-_12702630.23-P1P2	CEP76			FALSE	-0.993504	0.11		0.38
1158	MUC12_+_100613296.23-ENST00000379442.3,ENST00000536621.1|MUC12_-_100613267.23-ENST00000379442.3,ENST00000536621.1	MUC12			FALSE	-1.59975	1.22		0.15
1159	ZNF556_+_2867348.23-P1P2|ZNF556_+_2867328.23-P1P2	ZNF556			FALSE	-1.16017	-1.13		0.57
1160	MAPRE3_-_27193580.23-P1P2|MAPRE3_-_27193552.23-P1P2	MAPRE3			FALSE	-1.37384	1.85		0.4
1161	YWHAH_+_32340537.23-P1P2|YWHAH_-_32340725.23-P1P2	YWHAH			FALSE	-0.647397	2		0.02
1162	INO80C_+_33077864.23-P1P2|INO80C_+_33077831.23-P1P2	INO80C			FALSE	-1.19172	2.52		0.08
1163	GNB1L_+_19842341.23-P1P2|GNB1L_-_19842322.23-P1P2	GNB1L			FALSE	-1.1407	1.3	1.46	0.05	0.14
1164	PGD_+_10459120.23-P1P2|PGD_+_10459169.23-P1P2	PGD			FALSE	2.72845	5.95	-0.82	0.03	0.37
1165	FAM120AOS_-_96213803.23-P1P2|FAM120AOS_+_96213864.23-P1P2	FAM120AOS			FALSE	-1.02592	-0.69		0.77
1166	RPP38_+_15139555.23-P1P2|RPP38_+_15139358.23-P1P2	RPP38			FALSE	-1.1098	1.45		0.14
1167	AXL_-_41725322.23-P1P2|AXL_-_41725592.23-P1P2	AXL			FALSE	1.56978	0.96	2.35	0.31	0.26
1168	ACY3_-_67418149.23-P1|ACY3_+_67418110.23-P1	ACY3			FALSE	1.93533	1.02	-0.67	0.1	0.01
1169	PURA_-_139493785.23-P2|PURA_-_139493772.23-P2	PURA			FALSE	-1.09342	-1.51	0.4	0.27	0.47
1170	CMTM7_-_32433441.23-P1P2|CMTM7_-_32433595.23-P1P2	CMTM7			FALSE	-1.05399	-0.25		0.74
1171	MRPL48_+_73498949.23-P1P2|MRPL48_+_73498930.23-P1P2	MRPL48	Matrix	Mitochondrial central dogma > Translation > Mitochondrial ribosome	TRUE	-1.75443	-0.11	-1.01	0.76	0.11
1172	CCDC73_-_32816109.23-P1P2|CCDC73_+_32816149.23-P1P2	CCDC73			FALSE	2.12258
1173	MKI67IP_+_122494437.23-P1P2|MKI67IP_-_122494239.23-P1P2	MKI67IP			FALSE	-2.25559	2.39		0.07
1174	PAQR9_+_142682432.23-P1P2|PAQR9_-_142682373.23-P1P2	PAQR9			FALSE	2.02908	0.19		0.37
1175	ZNF473_-_50529299.23-P1P2|ZNF473_-_50529310.23-P1P2	ZNF473			FALSE	-1.24666	1.36		0.12
1176	PPAP2B_+_57045051.23-P1P2|PPAP2B_+_57044636.23-P1P2	PPAP2B			FALSE	-0.892943	-2.04	0.21	0.53	0.38
1177	ATAD3A_-_1448112.23-P1P2|ATAD3A_+_1448130.23-P1P2	ATAD3A	MIM	Mitochondrial central dogma > mtDNA maintenance > mtDNA nucleoid | Mitochondrial dynamics and surveillance > Organelle contact sites | Mitochondrial dynamics and surveillance > Intramitochondrial membrane interactions	TRUE	-1.64671	0.33	0.81	0.9	0.97
1178	UBE2L3_-_21922010.23-P1P2|UBE2L3_-_21922123.23-P1P2	UBE2L3			FALSE	1.2683	-2		0.01
1179	FER1L6_+_124968431.23-ENST00000399018.1|FER1L6_-_124968415.23-ENST00000399018.1	FER1L6			FALSE	-1.17031	1.32		0.32
1180	LEP_-_127881370.23-P1P2|LEP_-_127881364.23-P1P2	LEP			FALSE	-1.27768	1.12		0.05
1181	MPPED1_-_43808168.23-P1P2|MPPED1_+_43808101.23-P1P2	MPPED1			FALSE	0.924678
1182	HGSNAT_+_42996023.23-P1P2|HGSNAT_-_42996031.23-P1P2	HGSNAT			FALSE	0.941608	1.64		0.37
1183	LGALS4_-_39303534.23-P1P2|LGALS4_-_39303546.23-P1P2	LGALS4			FALSE	2.00377
1184	MAN1C1_+_25944093.23-ENST00000374332.4|MAN1C1_-_25944261.23-ENST00000374332.4	MAN1C1			FALSE	-1.05359	0.09	-0.93	0.8	0.68
1185	GLDN_-_51633899.23-P1P2|GLDN_+_51633936.23-P1P2	GLDN			FALSE	-0.669125
1186	NAPA_+_48018236.23-P1P2|NAPA_-_48018280.23-P1P2	NAPA			FALSE	-2.83954	-0.65		0.63
1187	ARHGAP11B_-_30918382.23-P1P2|ARHGAP11B_-_30918429.23-P1P2	ARHGAP11B			FALSE	-1.09966	1.84		0		TRUE
1188	HIATL1_-_97137246.23-P1P2|HIATL1_+_97137324.23-P1P2	HIATL1			FALSE	-1.12347	0.32		0.4
1189	DGAT2_+_75480055.23-P1P2|DGAT2_+_75479892.23-P1P2	DGAT2			FALSE	-1.243	0.29	-0.16	0.68	0.87
1190	FDXR_+_72868908.23-P1P2|FDXR_+_72869065.23-P1P2	FDXR	Matrix	Metabolism > Lipid metabolism > Cholesterol, bile acid, steroid synthesis | Metabolism > Metals and cofactors > Heme synthesis and processing | Metabolism > Metals and cofactors > Fe-S cluster biosynthesis | Metabolism > Vitamin metabolism > Vitamin D metabolism	TRUE	-1.20114	-1.66	2.19	0.2	0.27
1191	WBP5_+_102611448.23-P1P2|WBP5_+_102611441.23-P1P2	WBP5			FALSE	-1.12641	0.92		0.07
1192	COMP_-_18902085.23-P1P2|COMP_-_18902082.23-P1P2	COMP			FALSE	-1.13282	0.43	-0.42	0.9	0.08
1193	IL9_-_135231476.23-P1P2|IL9_-_135231515.23-P1P2	IL9			FALSE	-1.22615
1194	TTC4_-_55181504.23-P1P2|TTC4_-_55181476.23-P1P2	TTC4			FALSE	-1.37322	1.83		0.07
1195	TMEM127_+_96931644.23-P1P2|TMEM127_+_96931705.23-P1P2	TMEM127			FALSE	1.41547	0.66		0.7
1196	RLF_-_40627087.23-P1P2|RLF_+_40627496.23-P1P2	RLF			FALSE	-1.3498	-0.66		0.2
1197	LOC402160_+_2420703.23-P1P2|LOC402160_-_2420770.23-P1P2	LOC402160			FALSE	-1.34627
1198	TAC1_-_97361443.23-P1P2|TAC1_-_97361425.23-P1P2	TAC1			FALSE	-0.911091	-0.41		0.56
1199	PNKP_-_50370388.23-P1P2|PNKP_-_50370765.23-P1P2	PNKP			FALSE	1.30865	2.02	1.09	0.03	0.14
1200	PPM1D_+_58677656.23-P1P2|PPM1D_-_58677985.23-P1P2	PPM1D			FALSE	-1.2488	-1.93	0.11	0.35	0.96
1201	LRRC37A2_+_44589160.23-ENST00000576629.1|LRRC37A2_+_44589146.23-ENST00000576629.1	LRRC37A2			FALSE	1.7578	0.5		0.34
1202	AQP4_+_24445664.23-P1P2|AQP4_+_24445620.23-P1P2	AQP4			FALSE	-1.17499
1203	LOXL3_+_74780996.23-P1P2|LOXL3_+_74780843.23-P1P2	LOXL3			FALSE	-1.0886	1.33		0.2
1204	CECR1_-_17680460.23-P2|CECR1_+_17680455.23-P2	CECR1			FALSE	-1.29688	-0.73	-0.91	0.23	0.67
1205	ASTE1_+_130745613.23-P1P2|ASTE1_-_130745586.23-P1P2	ASTE1			FALSE	-1.23152	-0.19		0.47
1206	GPATCH11_-_37311694.23-P1P2|GPATCH11_-_37311729.23-P1P2	GPATCH11			FALSE	1.87022	0.32		0.33
1207	CA7_-_66878344.23-P1P2|CA7_-_66878370.23-P1P2	CA7			FALSE	-1.02724	-0.06	2.04	0.75	0.37
1208	PES1_-_30987859.23-P1P2|PES1_-_30987845.23-P1P2	PES1			FALSE	-2.02663	-2.03		0.18
1209	NUDT1_-_2281882.23-P1P2|NUDT1_-_2281885.23-P1P2	NUDT1			FALSE	-0.977543	-0.66		0.34
1210	DDB1_+_61100555.23-P1|DDB1_+_61100263.23-P1	DDB1			FALSE	5.35396	-1.16		0.73
1211	KIAA1107_-_92634511.23-P1P2|KIAA1107_+_92634544.23-P1P2	KIAA1107			FALSE	-1.52529	1.06		0.21
1212	RPAP1_+_41836411.23-P1P2|RPAP1_+_41836408.23-P1P2	RPAP1			FALSE	5.2488	0.64		0.33
1213	CAMK1_+_9811583.23-P1P2|CAMK1_+_9811576.23-P1P2	CAMK1			FALSE	-0.905871	-1.55	0.72	0.12	0.55
1214	RELL1_+_37687969.23-P1P2|RELL1_-_37687977.23-P1P2	RELL1			FALSE	-1.20492	0.17		0.22
1215	TADA2A_-_35767029.23-P1P2|TADA2A_-_35766991.23-P1P2	TADA2A			FALSE	2.36328	-0.67		0.24
1216	HSD17B12_+_43702292.23-P1P2|HSD17B12_+_43702297.23-P1P2	HSD17B12			FALSE	-0.994175	-1.46	3.71	0.06	0		TRUE
1217	RAB9B_-_103087124.23-P1P2|RAB9B_+_103087093.23-P1P2	RAB9B			FALSE	-1.27875	1.53	-0.25	0.1	0.75
1218	NDNL2_-_29561992.23-P1P2|NDNL2_-_29561941.23-P1P2	NDNL2			FALSE	1.86987	1.97		0.01
1219	THUMPD1_+_20752927.23-P1P2|THUMPD1_-_20753080.23-P1P2	THUMPD1			FALSE	-1.57032	0.68		0.71
1220	CNPY2_+_56709800.23-P1P2|CNPY2_+_56709782.23-P1P2	CNPY2			FALSE	-1.3154	0.28		0.35
1221	SCN4A_-_62050234.23-P1P2|SCN4A_-_62050214.23-P1P2	SCN4A			FALSE	-1.18045	-0.84	-0.46	0.68	0.44
1222	LFNG_-_2559444.23-P1P2|LFNG_-_2559433.23-P1P2	LFNG			FALSE	1.25828	0.3		0.83
1223	KLK6_+_51472771.23-P1P2|KLK6_+_51472749.23-P1P2	KLK6			FALSE	-1.55271	2.59	0.49	0.07	0.41
1224	MRPS34_+_1823083.23-P1P2|MRPS34_-_1822906.23-P1P2	MRPS34	Matrix	Mitochondrial central dogma > Translation > Mitochondrial ribosome	TRUE	-1.31144	-4.52	-0.24	0.44	0.74
1225	XRCC6_+_42017343.23-P1P2|XRCC6_+_42017336.23-P1P2	XRCC6			FALSE	2.57556	-1.41		0.24
1226	DYNLT1_+_159065736.23-P1P2|DYNLT1_+_159065697.23-P1P2	DYNLT1			FALSE	-0.98704	-2.54	-0.11	0.14	0.99
1227	AMIGO3_+_49761355.23-P1|AMIGO3_-_49761366.23-P1	AMIGO3			FALSE	-1.14935	-2.15		0.01
1228	PLOD1_+_11994820.23-P1P2|PLOD1_+_11994800.23-P1P2	PLOD1			FALSE	1.42363	-1.97	-0.91	0.2	0.77
1229	FAM149B1_-_74927965.23-P1P2|FAM149B1_+_74928033.23-P1P2	FAM149B1			FALSE	1.5212	0.38		0.19
1230	TOPBP1_+_133380602.23-P1P2|TOPBP1_+_133380779.23-P1P2	TOPBP1			FALSE	3.40167	-1.56		0.04
1231	DOT1L_-_2163964.23-P1P2|DOT1L_+_2164312.23-P1P2	DOT1L			FALSE	-1.22237	0.15		0.42
1232	GPR183_-_99959611.23-P1P2|GPR183_+_99959157.23-P1P2	GPR183			FALSE	-1.33556
1233	FAM129B_+_130341271.23-P2|FAM129B_+_130341257.23-P2	FAM129B			FALSE	-1.22351	-0.79		0.22
1234	SF1_+_64545784.23-P1P2|SF1_+_64545972.23-P1P2	SF1			FALSE	2.14759	1.51		0.15
1235	PRAMEF12_-_12835371.23-ENST00000357726.4|PRAMEF12_-_12835382.23-ENST00000357726.4	PRAMEF12			FALSE	1.34069
1236	ZBTB41_+_197170099.23-P1P2|ZBTB41_+_197170080.23-P1P2	ZBTB41			FALSE	-1.41297	-0.79		0.76
1237	SLC25A20_+_48936025.23-P1P2|SLC25A20_+_48936316.23-P1P2	SLC25A20	MIM	Metabolism > Lipid metabolism > Fatty acid oxidation | Metabolism > Metals and cofactors > Carnitine synthesis and transport | Metabolism > Metals and cofactors > Carnitine shuttle | Small molecule transport > SLC25A family	TRUE	1.45542	-2.04	-1.41	0.37	0.59
1238	PDE4D_-_59064414.23-P1P2|PDE4D_-_59064373.23-P1P2	PDE4D			FALSE	-1.35381	0.04		0.6
1239	INTS6_+_52027153.23-P1P2|INTS6_+_52027127.23-P1P2	INTS6			FALSE	-1.30389	1.19	-0.25	0.27	0.8
1240	MTCH1_-_36953921.23-P1P2|MTCH1_-_36953934.23-P1P2	MTCH1	MOM	Small molecule transport > SLC25A family	TRUE	-0.85968	1.2		0.31
1241	NECAB1_+_91804050.23-P1P2|NECAB1_-_91804027.23-P1P2	NECAB1			FALSE	-1.05533
1242	SF3A2_+_2243491.23-P2|SF3A2_+_2243552.23-P2	SF3A2			FALSE	3.96228	0.35		0.67
1243	ARSF_+_2984866.23-P1P2|ARSF_-_2984913.23-P1P2	ARSF			FALSE	-1.12315
1244	MIOS_+_7606694.23-P1P2|MIOS_-_7606882.23-P1P2	MIOS			FALSE	-1.04661	0.64		0.64
1245	LGR5_+_71833585.23-P1P2|LGR5_+_71833821.23-P1P2	LGR5			FALSE	-0.719119
1246	FAM160B2_+_21946938.23-P1P2|FAM160B2_+_21946725.23-P1P2	FAM160B2			FALSE	1.19561	-1.39		0.09
1247	ULBP2_+_150263187.23-P1P2|ULBP2_+_150263412.23-P1P2	ULBP2			FALSE	-1.25372	-0.55		0.33
1248	KATNB1_-_57769705.23-P1P2|KATNB1_-_57769699.23-P1P2	KATNB1			FALSE	1.60078	-0.85		0.16
1249	DDX20_-_112298588.23-P1P2|DDX20_-_112298555.23-P1P2	DDX20			FALSE	2.06398	-0.54		0.37
1250	CD99L2_-_150067073.23-P1P2|CD99L2_-_150067120.23-P1P2	CD99L2			FALSE	-1.45305	-0.35		0.69
1251	ZFAT_-_135725256.23-P1|ZFAT_-_135725268.23-P1	ZFAT			FALSE	1.39556	-2.11		0.04
1252	OGFOD1_-_56485723.23-P1P2|OGFOD1_+_56485469.23-P1P2	OGFOD1			FALSE	1.54129	8.14	0.49	0	0.69	TRUE
1253	OR6A2_-_6817120.23-ENST00000332601.3|OR6A2_+_6816915.23-ENST00000332601.3	OR6A2			FALSE	1.56585
1254	NSUN2_+_6633151.23-P1P2|NSUN2_+_6633158.23-P1P2	NSUN2	Matrix	Mitochondrial central dogma > mtRNA metabolism > mt-tRNA modifications	TRUE	1.27795	-3.08		0.06
1255	HGS_-_79651112.23-P1P2|HGS_-_79651070.23-P1P2	HGS			FALSE	2.60639	2.39	2.19	0	0.45	TRUE
1256	RNF34_-_121837957.23-P1P2|RNF34_+_121837928.23-P1P2	RNF34			FALSE	-3.00263	2.1		0.4
1257	HMGCS2_+_120311362.23-P1P2|HMGCS2_-_120311402.23-P1P2	HMGCS2	Matrix	Metabolism > Carbohydrate metabolism > Ketone metabolism	TRUE	-1.35383	-0.21		0.49
1258	FAM115A_-_143599178.23-P1|FAM115A_-_143599196.23-P1	FAM115A			FALSE	1.44317	0.84		0.32
1259	POU4F3_+_145718453.23-P1P2|POU4F3_+_145718418.23-P1P2	POU4F3			FALSE	-1.02465	-0.56		0.3
1260	RPSA_-_39448290.23-P1P2|RPSA_-_39448255.23-P1P2	RPSA			FALSE	-3.21891	-1.27		0.08
1261	LUZP4_-_114524321.23-P1P2|LUZP4_+_114524292.23-P1P2	LUZP4			FALSE	2.58526
1262	OR52E4_-_5905588.23-ENST00000316987.2|OR52E4_-_5905583.23-ENST00000316987.2	OR52E4			FALSE	-1.22848
1263	ELOVL6_+_111119612.23-P1P2|ELOVL6_+_111119734.23-P1P2	ELOVL6			FALSE	-1.04862	0.32	2.34	0.76	0.01
1264	TICRR_-_90118737.23-P1P2|TICRR_+_90118911.23-P1P2	TICRR			FALSE	9.07433	-2.78		0.83
1265	WDR52_-_113160319.23-P1P2|WDR52_+_113160311.23-P1P2	WDR52			FALSE	-1.2074	-0.58		0.66
1266	STPG1_+_24740195.23-P1P2|STPG1_-_24740190.23-P1P2	STPG1			FALSE	-1.28198	-0.38		0.26
1267	C17orf49_+_6915949.23-P1|C17orf49_+_6915965.23-P1	C17orf49			FALSE	1.52963	0.36		0.44
1268	LIF_+_30642668.23-P1P2|LIF_-_30642710.23-P1P2	LIF			FALSE	-1.24039	-0.3		0.49
1269	COL8A1_+_99357487.23-P1P2|COL8A1_+_99357453.23-P1P2	COL8A1			FALSE	-1.55463
1270	POLR3H_+_41940181.23-P1P2|POLR3H_+_41940057.23-P1P2	POLR3H			FALSE	-1.37056	0.1		0.63
1271	SMARCC2_+_56583078.23-P1P2|SMARCC2_-_56583186.23-P1P2	SMARCC2			FALSE	-1.02943	-1.19	0.06	0.38	0.98
1272	SLC9A7_+_46618535.23-P1P2|SLC9A7_+_46618542.23-P1P2	SLC9A7			FALSE	-0.627061	-1.22		0.85
1273	POLR1B_-_113300081.23-P1P2|POLR1B_+_113300085.23-P1P2	POLR1B			FALSE	-1.7252	0.46		0.68
1274	SIRPB1_-_1600604.23-P1P2|SIRPB1_-_1600658.23-P1P2	SIRPB1			FALSE	-1.35642
1275	LCN9_-_138555161.23-P1P2|LCN9_+_138555199.23-P1P2	LCN9			FALSE	-1.28278	0.03	-0.42	0.56	0.89
1276	TRPC5OS_+_111125464.23-P1P2|TRPC5OS_-_111125480.23-P1P2	TRPC5OS			FALSE	-1.56495
1277	KLHL5_-_39046852.23-P1P2|KLHL5_+_39046841.23-P1P2	KLHL5			FALSE	-1.12447	-1.14		0.4
1278	FBXL14_+_1703640.23-P1P2|FBXL14_-_1703695.23-P1P2	FBXL14			FALSE	-0.542734	-0.45		0.37
1279	ZNF185_+_152110259.23-P1P2|ZNF185_+_152110256.23-P1P2	ZNF185			FALSE	-1.27373	1.51		0.07
1280	C9orf172_+_139738475.23-P1P2|C9orf172_+_139738481.23-P1P2	C9orf172			FALSE	-1.16057	-0.35		0.17
1281	KRTAP1-1_-_39197675.23-P1P2|KRTAP1-1_-_39197650.23-P1P2	KRTAP1-1			FALSE	-1.40296
1282	RINL_-_39360652.23-P2|RINL_+_39360642.23-P2	RINL			FALSE	-1.26886	1.19	-1.25	0.73	0.17
1283	EAPP_-_35008838.23-P1P2|EAPP_-_35008701.23-P1P2	EAPP			FALSE	1.38606	-1.44		0.11
1284	TTC29_-_147867004.23-P1P2|TTC29_-_147866924.23-P1P2	TTC29			FALSE	1.35653
1285	CD63_+_56122773.23-P1P2|CD63_+_56122405.23-P1P2	CD63			FALSE	1.46219	-1.79		0.14
1286	TRIM74_+_72439913.23-ENST00000285805.3|TRIM74_+_72439960.23-ENST00000285805.3	TRIM74			FALSE	-0.838126	-0.96		0.73
1287	ZNF560_-_9609243.23-P1P2|ZNF560_+_9609015.23-P1P2	ZNF560			FALSE	-1.00315	0.16		0.81
1288	MTMR1_+_149861949.23-P1P2|MTMR1_+_149862322.23-P1P2	MTMR1			FALSE	-1.13051	-0.12	-0.41	0.94	0.54
1289	VPS13A_-_79792477.23-P1P2|VPS13A_+_79792502.23-P1P2	VPS13A			FALSE	-1.39895	1.25		0.71
1290	BARD1_+_215674388.23-P1P2|BARD1_+_215674399.23-P1P2	BARD1			FALSE	1.07103	-0.57		0.17
1291	GINS1_-_25388381.23-P1P2|GINS1_+_25388562.23-P1P2	GINS1			FALSE	4.71778	-0.32		0.69
1292	POLE_-_133263932.23-P1P2|POLE_+_133263949.23-P1P2	POLE			FALSE	5.80394	-1.41		0.17
1293	RBM39_+_34330131.23-P1P2|RBM39_+_34330107.23-P1P2	RBM39			FALSE	1.59924	1.25		0.02
1294	KRTAP12-3_+_46077929.23-P1P2|KRTAP12-3_+_46078079.23-P1P2	KRTAP12-3			FALSE	1.62189
1295	C2orf66_-_197674128.23-P1P2|C2orf66_+_197674423.23-P1P2	C2orf66			FALSE	1.77312
1296	SEC61G_-_54826545.23-P1P2|SEC61G_+_54826873.23-P1P2	SEC61G			FALSE	-3.03171	-1.77		0.33
1297	RPL29_-_52029883.23-P1P2|RPL29_+_52029718.23-P1P2	RPL29			FALSE	2.48308	2.39		0.09
1298	SPRYD7_+_50510396.23-P1P2|SPRYD7_+_50510393.23-P1P2	SPRYD7			FALSE	-1.27627	0.45	-0.28	0.62	0.71
1299	AMTN_+_71384334.23-P1P2|AMTN_+_71384355.23-P1P2	AMTN			FALSE	4.01747
1300	CYTIP_-_158300563.23-P1P2|CYTIP_+_158300384.23-P1P2	CYTIP			FALSE	1.45796	-1.22		0.11
1301	NKAIN4_+_61904002.23-P2|NKAIN4_+_61904028.23-P2	NKAIN4			FALSE	-1.00785
1302	ATRX_-_77041440.23-P1P2|ATRX_+_77041530.23-P1P2	ATRX			FALSE	-0.826193	0.39		0.28
1303	RAB41_+_69502074.23-P1P2|RAB41_+_69502054.23-P1P2	RAB41			FALSE	-1.38794	-2.55	1.34	0.22	0.01
1304	KRTAP16-1_-_39465512.23-P1P2|KRTAP16-1_+_39465497.23-P1P2	KRTAP16-1			FALSE	2.33966
1305	OR6C68_+_55886300.23-ENST00000548615.1|OR6C68_+_55886193.23-ENST00000548615.1	OR6C68			FALSE	2.4801
1306	RILPL2_+_123920978.23-P1P2|RILPL2_+_123920984.23-P1P2	RILPL2			FALSE	-1.02923	1.99		0.22
1307	ANKAR_+_190539422.23-P1P2|ANKAR_-_190539475.23-P1P2	ANKAR			FALSE	-1.54625	1.98		0.36
1308	ATP6V0B_+_44440710.23-P1P2|ATP6V0B_-_44440640.23-P1P2	ATP6V0B			FALSE	1.75862	-0.21		0.87
1309	CYP2D6_-_42526814.23-P1P2|CYP2D6_+_42526794.23-P1P2	CYP2D6			FALSE	1.39345	-1.34	0.99	0.12	0.23
1310	HECW1_+_43152299.23-P1|HECW1_+_43152630.23-P1	HECW1			FALSE	-1.03413	0.24		0.98
1311	ADSL_-_40742737.23-P1P2|ADSL_-_40742729.23-P1P2	ADSL			FALSE	1.6465	-0.03	2	0.07	0.15
1312	STXBP1_-_130374620.23-P1P2|STXBP1_+_130374562.23-P1P2	STXBP1			FALSE	-0.584574	-1.67	0.51	0.18	0.28
1313	GTF2E2_-_30515502.23-P1P2|GTF2E2_+_30515555.23-P1P2	GTF2E2			FALSE	1.86423	0.9		0.82
1314	EMC6_+_3572147.23-P1P2|EMC6_-_3572123.23-P1P2	EMC6			FALSE	-1.20062	-1.07	-1.3	0.63	0.23
1315	SLC25A51_+_37904132.23-P1P2|SLC25A51_-_37904091.23-P1P2	SLC25A51	MIM	Metabolism > Metals and cofactors > NAD biosynthesis and metabolism | Small molecule transport > SLC25A family	TRUE	-0.666788	0.26	1.67	0.43	0.05
1316	LDHD_-_75150654.23-P1P2|LDHD_-_75150624.23-P1P2	LDHD	MIM	Metabolism > Carbohydrate metabolism	TRUE	1.56113	1.87	1.44	0.13	0.18
1317	KLLN_-_89622769.23-P1P2|KLLN_-_89622784.23-P1P2	KLLN			FALSE	-1.1104	0.4		0.93
1318	STRIP2_-_129074295.23-P1P2|STRIP2_-_129074316.23-P1P2	STRIP2			FALSE	-1.06654	-1.72		0.13
1319	STPG2_-_99064245.23-P1P2|STPG2_-_99064152.23-P1P2	STPG2			FALSE	1.51156	0.16		0.85
1320	RAD51D_-_33446794.23-P1P2|RAD51D_-_33446789.23-P1P2	RAD51D			FALSE	1.71315	-0.26		0.84
1321	RNF223_+_1009429.23-P1P2|RNF223_+_1009642.23-P1P2	RNF223			FALSE	-1.4304	-0.14		0.87
1322	EDF1_-_139760736.23-P1P2|EDF1_-_139760711.23-P1P2	EDF1			FALSE	-1.00218	-0.94	-0.35	0.16	0.73
1323	TESPA1_-_55378435.23-P1|TESPA1_-_55378532.23-P1	TESPA1			FALSE	-1.24169	3.63		0.69
1324	RGPD3_+_107084762.23-P1P2|RGPD3_+_107084831.23-P1P2	RGPD3			FALSE	-1.24432	2.38	0.9	0.24	0.32
1325	CNRIP1_+_68546263.23-P1P2|CNRIP1_-_68547039.23-P1P2	CNRIP1			FALSE	-1.04661	0.4		0.06
1326	CD14_-_140012693.23-P1P2|CD14_+_140012675.23-P1P2	CD14			FALSE	-1.16681	-3.43	0.54	0.39	0.51
1327	KRTAP21-2_+_32119485.23-P1P2|KRTAP21-2_-_32119557.23-P1P2	KRTAP21-2			FALSE	-1.23649
1328	GAPT_+_57787357.23-P1P2|GAPT_-_57787368.23-P1P2	GAPT			FALSE	3.30124
1329	CYP20A1_+_204103755.23-P1P2|CYP20A1_-_204103791.23-P1P2	CYP20A1			FALSE	1.54549	-1.43	-0.99	0	0.5	TRUE
1330	CSNK2B_+_31633873.23-P1P2|CSNK2B_-_31634088.23-P1P2	CSNK2B			FALSE	1.80896	-2.44	2.54	0.01	0.33
1331	SNAPC4_-_139271939.23-P1P2|SNAPC4_+_139271610.23-P1P2	SNAPC4			FALSE	1.5796	0.47		0.26
1332	CENPV_+_16256735.23-P1P2|CENPV_-_16256724.23-P1P2	CENPV			FALSE	-0.869475	-2.24		0.48
1333	RAB27A_+_55581930.23-P1P2|RAB27A_+_55581971.23-P1P2	RAB27A			FALSE	-0.874646	-3.02	-1.85	0.09	0.1
1334	PRKRA_-_179315511.23-P1P2|PRKRA_-_179315799.23-P1P2	PRKRA			FALSE	1.72218	-0.2	3	0.85	0.94
1335	ACOX2_+_58522893.23-P1|ACOX2_+_58522888.23-P1	ACOX2			FALSE	-1.11845	-1.62	-0.57	0.02	0.62
1336	SRP72_-_57333845.23-P1P2|SRP72_-_57333814.23-P1P2	SRP72			FALSE	-1.58573	-1.21	-0.93	0.51	0.02
1337	BCO2_-_112046296.23-P1P2|BCO2_+_112046278.23-P1P2	BCO2	MIM	Metabolism > Vitamin metabolism > Vitamin A metabolism	TRUE	2.91068	-0.47	0.12	0.94	0.79
1338	OR1I1_+_15197855.23-ENST00000209540.2|OR1I1_+_15197845.23-ENST00000209540.2	OR1I1			FALSE	1.53607
1339	ZSWIM3_+_44486286.23-P1P2|ZSWIM3_-_44486302.23-P1P2	ZSWIM3			FALSE	-1.10222
1340	GLIS1_-_54199549.23-ENST00000312233.2|GLIS1_+_54199784.23-ENST00000312233.2	GLIS1			FALSE	-1.27236	0.55		0.47
1341	PDZD11_-_69509715.23-P1P2|PDZD11_+_69509804.23-P1P2	PDZD11			FALSE	1.64513	0.39		0.77
1342	OR13J1_+_35870373.23-ENST00000377981.2|OR13J1_-_35870440.23-ENST00000377981.2	OR13J1			FALSE	-1.02264
1343	MICA_+_31371381.23-P1P2|MICA_-_31371395.23-P1P2	MICA			FALSE	1.41408
1344	POLE2_+_50154826.23-P1P2|POLE2_+_50154818.23-P1P2	POLE2			FALSE	3.05238	0.6		0.39
1345	KLF6_-_3827130.23-P1P2|KLF6_-_3826968.23-P1P2	KLF6			FALSE	-1.06423	0.43		0.15
1346	C16orf72_-_9185477.23-P1|C16orf72_-_9185563.23-P1	C16orf72			FALSE	1.18994	-1.33		0.06
1347	CCNT1_-_49110271.23-P1P2|CCNT1_-_49110518.23-P1P2	CCNT1			FALSE	-1.18911	-0.32		0.45
1348	APOL2_+_36635546.23-P1P2|APOL2_-_36635610.23-P1P2	APOL2			FALSE	1.66783	-1.56	0.61	0.26	0.04
1349	VEZF1_-_56065595.23-P1P2|VEZF1_-_56065555.23-P1P2	VEZF1			FALSE	-1.34811	-1		0.98
1350	SNRPA_+_41257563.23-P1P2|SNRPA_+_41257176.23-P1P2	SNRPA			FALSE	1.79087	-1.08	1.08	0.53	0.21
1351	NEDD1_-_97301083.23-P1P2|NEDD1_-_97301092.23-P1P2	NEDD1			FALSE	-1.92885	-3.85		0.49
1352	ZDHHC5_-_57435631.23-P1P2|ZDHHC5_-_57435496.23-P1P2	ZDHHC5			FALSE	1.23538	-0.22		0.76
1353	PDS5A_+_39979419.23-P1P2|PDS5A_-_39979449.23-P1P2	PDS5A			FALSE	-1.40171	0.63		0.41
1354	SNRNP40_+_31769624.23-P1P2|SNRNP40_+_31769621.23-P1P2	SNRNP40			FALSE	0.92704	0.59		0.2
1355	PRDM13_+_100061789.23-P1P2|PRDM13_+_100061819.23-P1P2	PRDM13			FALSE	1.03511	-0.09		0.69
1356	SYNGR1_-_39746221.23-P1P2|SYNGR1_-_39746184.23-P1P2	SYNGR1			FALSE	0.977134	-0.58	-1.06	0.23	0.15
1357	C4orf33_-_130017281.23-P2|C4orf33_-_130017292.23-P2	C4orf33			FALSE	-1.32629	0.76		0.58
1358	RRAGC_+_39325006.23-P1P2|RRAGC_-_39325319.23-P1P2	RRAGC			FALSE	1.14792	1.3	-2.13	0.48	0.01
1359	TSPY1_-_9305166.23-P1P2|TSPY1_+_9305281.23-P1P2	TSPY1			FALSE	-1.28947
1360	OPN1SW_-_128415758.23-P1P2|OPN1SW_-_128415786.23-P1P2	OPN1SW			FALSE	-1.03741	1.1		0.45
1361	FAM69B_-_139607040.23-P1P2|FAM69B_-_139607032.23-P1P2	FAM69B			FALSE	0.680772	1.21		0.5
1362	EIF4A3_+_78120928.23-P1P2|EIF4A3_+_78120934.23-P1P2	EIF4A3			FALSE	-1.44226	-2.03	-0.47	0.64	0.72
1363	SMAD4_+_48557044.23-P1P2|SMAD4_+_48556623.23-P1P2	SMAD4			FALSE	-1.06428	0.46		0.48
1364	MEIS3_+_47909699.23-P2|MEIS3_+_47909645.23-P2	MEIS3			FALSE	-1.19925	-0.71		0.81
1365	TLR9_-_52259604.23-P1P2|TLR9_-_52259665.23-P1P2	TLR9			FALSE	1.55899	0.74		0.31
1366	GLMN_+_92764515.23-P1P2|GLMN_-_92764279.23-P1P2	GLMN			FALSE	1.82343	3.17		0.27
1367	MCU_+_74451944.23-P1P2|MCU_+_74451919.23-P1P2	MCU	MIM	Signaling > Calcium homeostasis > Calcium cycle | Small molecule transport > Calcium uniporter	TRUE	1.98373	-0.89	-1.4	0.46	0.22
1368	PRRX1_-_170633391.23-P2|PRRX1_-_170633576.23-P2	PRRX1			FALSE	-1.42881	-1.21		0.34
1369	FAM20A_+_66597462.23-P1P2|FAM20A_+_66597458.23-P1P2	FAM20A			FALSE	-0.865025	-0.3	0.84	0.88	0.85
1370	PGA5_-_61017107.23-P1P2|PGA5_-_61017114.23-P1P2	PGA5			FALSE	-1.30503	1.42		0.47
1371	SGCZ_-_15095821.23-P1P2|SGCZ_-_15095809.23-P1P2	SGCZ			FALSE	-1.18734	0.99	1.26	0.11	0.14
1372	FN3KRP_-_80674676.23-P1P2|FN3KRP_-_80674695.23-P1P2	FN3KRP			FALSE	-1.23684	1.49	-0.51	0.46	0.85
1373	ANKRD18B_-_33524277.23-P1P2|ANKRD18B_-_33524270.23-P1P2	ANKRD18B			FALSE	-1.39023
1374	ZFAND5_+_74980042.23-P1P2|ZFAND5_+_74980081.23-P1P2	ZFAND5			FALSE	1.41291	2.23		0.1
1375	BCLAF1_+_136610935.23-P1P2|BCLAF1_-_136610528.23-P1P2	BCLAF1			FALSE	-1.36502	1.56		0.01
1376	RGS17_-_153452278.23-P1P2|RGS17_-_153452301.23-P1P2	RGS17			FALSE	-0.980204	1.46		0.1
1377	CCT6A_-_56119502.23-P1P2|CCT6A_+_56119524.23-P1P2	CCT6A			FALSE	-2.80598	0.05		0.87
1378	STON1_+_48757297.23-P1P2|STON1_-_48757412.23-P1P2	STON1			FALSE	1.21967	-0.49	0.69	0.57	0.33
1379	DNAJC9_-_75006969.23-P1P2|DNAJC9_+_75007004.23-P1P2	DNAJC9			FALSE	1.75362	0.09		0.53
1380	BAMBI_-_28966451.23-P1P2|BAMBI_-_28966906.23-P1P2	BAMBI			FALSE	-1.08606	0.5		0.83
1381	TACR3_+_104640911.23-P1P2|TACR3_+_104640791.23-P1P2	TACR3			FALSE	-1.31294	0.19		0.31
1382	GAGE12B_+_49294556.23-ENST00000361446.5|GAGE12B_-_49294534.23-ENST00000361446.5	GAGE12B			FALSE	-1.56495
1383	TRAM1L1_-_118006680.23-P1P2|TRAM1L1_+_118006649.23-P1P2	TRAM1L1			FALSE	-1.27972	0.28		0.31
1384	PBRM1_+_52719898.23-P1P2|PBRM1_+_52719862.23-P1P2	PBRM1			FALSE	1.46328	0.13	-0.31	0.73	0.79
1385	YEATS2_+_183415634.23-P1P2|YEATS2_-_183415613.23-P1P2	YEATS2			FALSE	1.66535	-0.74		0.42
1386	STX16_-_57226347.23-P1P2|STX16_-_57226369.23-P1P2	STX16			FALSE	-1.15554	0.3	-0.25	0.93	0.86
1387	UBXN2A_-_24150387.23-P2|UBXN2A_+_24150192.23-P2	UBXN2A			FALSE	-1.78536	0.78		0.1
1388	SH3RF2_+_145316179.23-P1P2|SH3RF2_-_145316190.23-P1P2	SH3RF2			FALSE	1.70343	2.85		0.62
1389	TJAP1_-_43445566.23-P1|TJAP1_-_43445335.23-P1	TJAP1			FALSE	-1.03432	0.12		0.75
1390	ULK3_+_75135439.23-P1P2|ULK3_+_75135271.23-P1P2	ULK3			FALSE	-0.963845	2.49	-0.34	0.06	0.4
1391	SPATA5_-_123844261.23-P1P2|SPATA5_-_123844278.23-P1P2	SPATA5			FALSE	-1.51975	2.14		0.02
1392	TXNL4A_-_77748145.23-P1P2|TXNL4A_+_77748133.23-P1P2	TXNL4A			FALSE	1.72026	-0.07		0.87
1393	C3_-_6720634.23-P1P2|C3_+_6720583.23-P1P2	C3			FALSE	-1.1593	-0.16	1.18	0.76	0.12
1394	C1QL4_+_49730898.23-P1P2|C1QL4_-_49730974.23-P1P2	C1QL4			FALSE	-1.02473	-0.79		0.87
1395	RGS20_-_54793731.23-P1|RGS20_-_54793640.23-P1	RGS20			FALSE	-0.890731	-0.51		0.33
1396	SAFB_-_5623124.23-P1P2|SAFB_-_5623172.23-P1P2	SAFB			FALSE	-1.35072	1.18		0.05
1397	FAM117B_+_203499807.23-P1P2|FAM117B_+_203499777.23-P1P2	FAM117B			FALSE	-1.35627	1.01		0.13
1398	STK38L_-_27397261.23-P1P2|STK38L_-_27397233.23-P1P2	STK38L			FALSE	-0.553897	1.74	-1.14	0.21	0.18
1399	RBM42_-_36120011.23-P1P2|RBM42_-_36120005.23-P1P2	RBM42			FALSE	2.35853	-0.22		0.17
1400	GTF2A2_+_59949667.23-P1P2|GTF2A2_+_59949653.23-P1P2	GTF2A2			FALSE	1.27787	2.8		0.11
1401	PARP8_-_49962717.23-P1P2|PARP8_-_49962581.23-P1P2	PARP8			FALSE	1.55385
1402	DFFB_+_3774079.23-P1P2|DFFB_+_3773844.23-P1P2	DFFB			FALSE	-0.975629	0.52		0.24
1403	ZNF84_-_133614119.23-P1P2|ZNF84_-_133614065.23-P1P2	ZNF84			FALSE	-0.68153	1.47		0.24
1404	ANKRD18A_-_38577100.23-ENST00000564591.1,ENST00000566717.2|ANKRD18A_+_38576705.23-ENST00000564591.1,ENST00000566717.2	ANKRD18A			FALSE	1.84543
1405	RIOK2_+_96518912.23-P1P2|RIOK2_+_96518907.23-P1P2	RIOK2			FALSE	-1.39836	1.04	3.44	0	0.49	TRUE
1406	KDM5A_+_498445.23-P1P2|KDM5A_+_498411.23-P1P2	KDM5A			FALSE	1.42738	0.82		1
1407	C1D_+_68290088.23-P1P2|C1D_+_68289917.23-P1P2	C1D			FALSE	-1.17921	0.48		0.44
1408	GPR152_+_67220166.23-ENST00000312457.2|GPR152_-_67220184.23-ENST00000312457.2	GPR152			FALSE	-1.53434
1409	L1CAM_+_153151580.23-P1|L1CAM_-_153151613.23-P1	L1CAM			FALSE	-2.0934	-1.37		0.12
1410	PWWP2B_+_134228684.23-P2|PWWP2B_-_134228672.23-P2	PWWP2B			FALSE	-1.46518	-0.91		0.28
1411	FHAD1_+_15573812.23-P1P2|FHAD1_-_15573790.23-P1P2	FHAD1			FALSE	-0.951167	0.88		0.93
1412	RGS12_-_3294806.23-P1P2|RGS12_+_3294752.23-P1P2	RGS12			FALSE	-0.595066	-1.71	-1.28	0.71	0.21
1413	MTO1_+_74171670.23-P1P2|MTO1_+_74171853.23-P1P2	MTO1	Matrix	Mitochondrial central dogma > mtRNA metabolism > mt-tRNA modifications | Metabolism > Vitamin metabolism > Folate and 1-C metabolism	TRUE	-1.13245	-0.44	-1.14	0.94	0.09
1414	NIPAL4_+_156887259.23-P1P2|NIPAL4_-_156887247.23-P1P2	NIPAL4			FALSE	-0.613114
1415	CLIP4_-_29338524.23-P1P2|CLIP4_+_29338463.23-P1P2	CLIP4			FALSE	-1.18853	1.42		0.11
1416	TMEM63A_+_226065352.23-P2|TMEM63A_-_226065332.23-P2	TMEM63A			FALSE	-1.09387	-2.71		0.07
1417	CAB39L_-_50018126.23-P1|CAB39L_+_50018146.23-P1	CAB39L			FALSE	-1.02403	1.46		0.13
1418	RRP12_+_99161057.23-P1P2|RRP12_-_99161036.23-P1P2	RRP12			FALSE	-1.97355	1.48		0.21
1419	SUGT1_+_53227010.23-P1P2|SUGT1_-_53227058.23-P1P2	SUGT1			FALSE	3.84817	-1.03		0.64
1420	TRPC3_-_122872645.23-P1P2|TRPC3_+_122872699.23-P1P2	TRPC3			FALSE	-1.08238	1.3		0.81
1421	TMED10_+_75643301.23-P1P2|TMED10_-_75643310.23-P1P2	TMED10			FALSE	1.1309	0.73		0.17
1422	MAT1A_-_82049347.23-P1P2|MAT1A_-_82049366.23-P1P2	MAT1A			FALSE	-1.36479	0.62	1.76	0.56	0.11
1423	MCM2_-_127317301.23-P1P2|MCM2_-_127317312.23-P1P2	MCM2			FALSE	3.34797	0.23		0.94
1424	OR5M9_+_56230810.23-ENST00000279791.1|OR5M9_-_56230841.23-ENST00000279791.1	OR5M9			FALSE	-2.22139
1425	RUNX1T1_+_93107439.23-P2|RUNX1T1_+_93107392.23-P2	RUNX1T1			FALSE	2.15219	-1.3		0.03
1426	ERI3_-_44820894.23-P1P2|ERI3_+_44820922.23-P1P2	ERI3			FALSE	1.18745	-2.23		0.35
1427	ATP6V1H_-_54755805.23-P1P2|ATP6V1H_-_54755777.23-P1P2	ATP6V1H			FALSE	1.50925	1.91		0.23
1428	DNM1_-_130965664.23-P1P2|DNM1_+_130965698.23-P1P2	DNM1			FALSE	-0.621393	0.73		0.85
1429	HIST1H2BK_-_27114635.23-P1P2|HIST1H2BK_+_27114158.23-P1P2	HIST1H2BK			FALSE	1.86383	-1.35		0.21
1430	PJA1_-_68384865.23-P1P2|PJA1_+_68384833.23-P1P2	PJA1			FALSE	-1.84701	0.65		0.44
1431	C6orf106_+_34664012.23-P1P2|C6orf106_+_34664307.23-P1P2	C6orf106			FALSE	-1.09272	1.68		0.69
1432	IRS1_-_227664302.23-P1P2|IRS1_-_227664430.23-P1P2	IRS1			FALSE	-1.14637	1.34		0.46
1433	SCRG1_+_174320360.23-P1P2|SCRG1_+_174320092.23-P1P2	SCRG1			FALSE	-1.283
1434	KIF3A_+_132072900.23-P1P2|KIF3A_-_132073183.23-P1P2	KIF3A			FALSE	1.44434	-0.49		0.61
1435	PDE4C_-_18337181.23-P2|PDE4C_-_18337243.23-P2	PDE4C			FALSE	-0.979855	-1.93	1.62	0.36	0.02
1436	PCP4L1_-_161228554.23-P1P2|PCP4L1_-_161228599.23-P1P2	PCP4L1			FALSE	1.60832
1437	BOLA3_-_74375058.23-P1P2|BOLA3_+_74374936.23-P1P2	BOLA3	Matrix	Metabolism > Metals and cofactors > Fe-S cluster biosynthesis | Metabolism > Metals and cofactors > Fe-S-containing proteins	TRUE	-1.01088	-0.77	1.55	0.33	0.06
1438	CLNS1A_-_77348773.23-P1P2|CLNS1A_-_77348782.23-P1P2	CLNS1A			FALSE	1.68116	-4.47	1.66	0.01	0		TRUE
1439	MRPL44_+_224822378.23-P1P2|MRPL44_-_224822384.23-P1P2	MRPL44	Matrix	Mitochondrial central dogma > Translation > Mitochondrial ribosome	TRUE	-1.51112	-8.58	-0.28	0	0.57	TRUE
1440	AKAP14_+_119030185.23-P1P2|AKAP14_+_119030176.23-P1P2	AKAP14			FALSE	1.93247	-0.5	3.25	0.42	0.37
1441	NGB_+_77737104.23-P1P2|NGB_+_77737046.23-P1P2	NGB			FALSE	1.49652	-0.97	-1.05	0.63	0.58
1442	WDR47_+_109584679.23-P1P2|WDR47_-_109584514.23-P1P2	WDR47			FALSE	1.34509	-0.63		0.78
1443	PPAPDC1A_+_122217107.23-P1P2|PPAPDC1A_+_122216770.23-P1P2	PPAPDC1A			FALSE	3.3875
1444	SAMD7_-_169629400.23-P1P2|SAMD7_-_169629606.23-P1P2	SAMD7			FALSE	4.66956
1445	FAM229A_-_32827628.23-P1P2|FAM229A_-_32827685.23-P1P2	FAM229A			FALSE	0.922192	0.32		0.18
1446	TMEM129_+_1722882.23-P1P2|TMEM129_-_1722815.23-P1P2	TMEM129			FALSE	-1.16919	1.42		0.32
1447	RNF152_-_59561421.23-P2|RNF152_-_59561418.23-P2	RNF152			FALSE	-1.1505	2.18		0.14
1448	RTN4RL1_-_1928632.23-P1P2|RTN4RL1_+_1928576.23-P1P2	RTN4RL1			FALSE	-1.13834	-0.13		0.9
1449	GK_+_30671976.23-P1P2|GK_-_30671533.23-P1P2	GK			FALSE	-1.41422	-0.74	2.61	0.42	0.33
1450	MTERFD2_-_242041673.23-P1P2|MTERFD2_-_242041564.23-P1P2	MTERFD2	Matrix	Mitochondrial central dogma > Translation > Mitochondrial ribosome assembly	TRUE	-1.22563	-3.51	0.41	0.02	0.98
1451	SHF_+_45480124.23-P1|SHF_-_45480152.23-P1	SHF			FALSE	-1.66518	-1.83		0.58
1452	ZNF263_+_3333583.23-P1|ZNF263_-_3333557.23-P1	ZNF263			FALSE	1.62534	0.2		0.78
1453	ACOXL_+_111490271.23-P1P2|ACOXL_+_111490261.23-P1P2	ACOXL			FALSE	-0.926331	0	1.06	0.53	0.14
1454	ZNF879_+_178451177.23-P1P2|ZNF879_+_178450850.23-P1P2	ZNF879			FALSE	1.15827
1455	ZNF595_+_53308.23-P1|ZNF595_+_53302.23-P1	ZNF595			FALSE	-1.12812	-1.84		0.28
1456	NUP205_-_135242670.23-P1P2|NUP205_-_135242651.23-P1P2	NUP205			FALSE	-5.45461	-1.51	0.37	0.47	0.3
1457	CRHBP_+_76248911.23-P1P2|CRHBP_-_76248902.23-P1P2	CRHBP			FALSE	-1.12576
1458	CDRT15L2_+_20483463.23-ENST00000399044.1|CDRT15L2_-_20483308.23-ENST00000399044.1	CDRT15L2			FALSE	-1.36236
1459	SOX14_-_137483206.23-P1P2|SOX14_+_137483200.23-P1P2	SOX14			FALSE	-1.12574	1.5		0.47
1460	ASCC3_-_101329197.23-P1P2|ASCC3_-_101329193.23-P1P2	ASCC3			FALSE	1.37957	-0.33		0.6
1461	C16orf93_+_30773828.23-P1P2|C16orf93_+_30773840.23-P1P2	C16orf93			FALSE	1.59718	0.14		0.28
1462	SIRPA_+_1875667.23-P1P2|SIRPA_+_1875753.23-P1P2	SIRPA			FALSE	1.17147	0.74	1.27	0.18	0.03
1463	RNF4_-_2471345.23-P1P2|RNF4_-_2471349.23-P1P2	RNF4			FALSE	2.40387	-1.88		0.26
1464	MLLT1_+_6279878.23-P1P2|MLLT1_-_6279997.23-P1P2	MLLT1			FALSE	-1.28333	-1.3		0.14
1465	UVRAG_-_75526284.23-P1P2|UVRAG_-_75526290.23-P1P2	UVRAG			FALSE	-1.27313	1.81		0.28
1466	AK2_+_33502475.23-P1P2|AK2_+_33502042.23-P1P2	AK2	IMS	Metabolism > Nucleotide metabolism > Nucleotide synthesis and processing	TRUE	-1.13093	0.67	1.99	0.31	0.83
1467	TM4SF20_-_228243995.23-P1P2|TM4SF20_-_228243985.23-P1P2	TM4SF20			FALSE	-1.18993
1468	BSDC1_+_32860003.23-P1P2|BSDC1_+_32860047.23-P1P2	BSDC1			FALSE	-1.33941	-0.48		0.81
1469	GOLGA5_+_93260783.23-P1P2|GOLGA5_+_93260722.23-P1P2	GOLGA5			FALSE	1.52285	2.44		0.12
1470	GNE_-_36258191.23-P1P2|GNE_+_36257940.23-P1P2	GNE			FALSE	-0.955368	0.94	2.4	0.27	0.13
1471	OR1C1_-_247921546.23-ENST00000408896.2|OR1C1_-_247921598.23-ENST00000408896.2	OR1C1			FALSE	1.44568
1472	ADCY8_-_132053083.23-P1P2|ADCY8_-_132053093.23-P1P2	ADCY8			FALSE	-0.649485	0.29		0.96
1473	FOXD3_-_63789543.23-P2|FOXD3_+_63789547.23-P2	FOXD3			FALSE	-0.921781	-0.24		0.89
1474	HCFC1R1_-_3073944.23-P1P2|HCFC1R1_+_3073904.23-P1P2	HCFC1R1			FALSE	-1.38655	0.71		0.27
1475	KRCC1_+_88355273.23-P1P2|KRCC1_-_88355222.23-P1P2	KRCC1			FALSE	-1.21362	-0.23		0.24
1476	RNF150_-_142054533.23-P1P2|RNF150_-_142054584.23-P1P2	RNF150			FALSE	-1.39169	0.83		0.13
1477	VANGL2_+_160370836.23-P1P2|VANGL2_-_160370795.23-P1P2	VANGL2			FALSE	1.42845	-0.33		0.82
1478	MRC2_+_60705091.23-P1P2|MRC2_-_60705073.23-P1P2	MRC2			FALSE	-1.13961	0.68	-0.54	0.19	0.58
1479	MIOX_-_50925338.23-P1P2|MIOX_+_50925406.23-P1P2	MIOX			FALSE	1.40202	0.33		0.76
1480	CMKLR1_+_108714390.23-P2|CMKLR1_-_108714040.23-P2	CMKLR1			FALSE	-0.94878
1481	ECE2_+_183967509.23-P1P2|ECE2_-_183967496.23-P1P2	ECE2			FALSE	-1.53041	1.59		0.04
1482	SPCS3_-_177242413.23-P2|SPCS3_-_177242377.23-P2	SPCS3			FALSE	2.2128	2.17		0.58
1483	ZNF398_+_148844614.23-P1P2|ZNF398_-_148844576.23-P1P2	ZNF398			FALSE	-1.1776	-0.4		0.94
1484	PTGFR_-_78956776.23-P1|PTGFR_+_78956730.23-P1	PTGFR			FALSE	-1.21526	2.4	2.05	0.58	0.87
1485	MAGEH1_-_55478638.23-P1P2|MAGEH1_-_55478830.23-P1P2	MAGEH1			FALSE	1.11347	0.78		0.99
1486	PIP5KL1_-_130691053.23-P1P2|PIP5KL1_-_130690789.23-P1P2	PIP5KL1			FALSE	-1.35878	0.47	1.21	0.83	0.26
1487	TUBB2B_-_3231942.23-P2|TUBB2B_-_3231720.23-P2	TUBB2B			FALSE	-1.1551	-0.37	1.12	0.89	0.27
1488	NR0B2_-_27240419.23-P1P2|NR0B2_+_27240409.23-P1P2	NR0B2			FALSE	-0.972795	0.18		0.65
1489	C17orf89_-_79213146.23-P1P2|C17orf89_-_79213132.23-P1P2	C17orf89	IMS	OXPHOS > Complex I > CI assembly factors | OXPHOS > OXPHOS assembly factors	TRUE	-0.941197	-0.71	-1.05	0.45	0.04
1490	PECR_-_216946476.23-P1P2|PECR_-_216946529.23-P1P2	PECR			FALSE	1.08876	-0.56	0.94	0.83	0.86
1491	CLK3_-_74908208.23-P1|CLK3_+_74908403.23-P1	CLK3			FALSE	-1.00526	0.94	-0.56	0.58	0.91
1492	FBXL7_-_15500494.23-P1P2|FBXL7_-_15500716.23-P1P2	FBXL7			FALSE	1.69021	0.5		0.48
1493	CALB1_-_91095068.23-P1P2|CALB1_-_91095021.23-P1P2	CALB1			FALSE	-1.14259	-0.61	-1.33	0.65	0.28
1494	TLN1_+_35732116.23-P1P2|TLN1_+_35732111.23-P1P2	TLN1			FALSE	-1.25814	1.64		0.09
1495	PHC1_+_9067071.23-P1P2|PHC1_+_9066802.23-P1P2	PHC1			FALSE	-1.22073	-0.73		0.59
1496	IL12B_-_158757449.23-P1P2|IL12B_-_158757453.23-P1P2	IL12B			FALSE	1.75308	-0.89		0.57
1497	UBA52_-_18682701.23-P1|UBA52_+_18682887.23-P1	UBA52			FALSE	-2.59193	1.39		0.17
1498	PTGIS_+_48184439.23-P1P2|PTGIS_-_48184590.23-P1P2	PTGIS			FALSE	-1.0839	2.66	0.5	0.28	0.33
1499	LOC100652758_-_151150952.23-P1P2|LOC100652758_-_151150979.23-P1P2	LOC100652758			FALSE	-0.892496
1500	RHBDL2_-_39394951.23-P1|RHBDL2_+_39395069.23-P1	RHBDL2			FALSE	1.25858
1501	BBOX1_-_27062990.23-P2|BBOX1_+_27062979.23-P2	BBOX1			FALSE	-1.60994	0.98	-1.16	0.91	0.03
1502	GINS2_+_85722546.23-P1P2|GINS2_-_85722508.23-P1P2	GINS2			FALSE	1.968	-0.29		0.95
1503	HNRNPA1_-_54674507.23-P1P2|HNRNPA1_+_54674930.23-P1P2	HNRNPA1			FALSE	1.54457	-0.32		0.67
1504	OTOGL_-_80603072.23-P1P2|OTOGL_+_80603244.23-P1P2	OTOGL			FALSE	2.25088
1505	LPAR4_-_78003268.23-P1P2|LPAR4_-_78003284.23-P1P2	LPAR4			FALSE	-1.51791	0.97		0.49
1506	GALNTL6_+_172734621.23-P1P2|GALNTL6_+_172734573.23-P1P2	GALNTL6			FALSE	-0.634395	0.25		0.88
1507	C1orf74_+_209957909.23-P1P2|C1orf74_-_209957832.23-P1P2	C1orf74			FALSE	-1.12688	0.67		0.49
1508	UNC50_-_99225118.23-P1P2|UNC50_-_99225100.23-P1P2	UNC50			FALSE	1.57232	-1.79		0.03
1509	ASB10_-_150884783.23-P1P2|ASB10_-_150884821.23-P1P2	ASB10			FALSE	1.78853	0.58		0.33
1510	MRGPRX1_+_18960840.23-P1P2|MRGPRX1_-_18960668.23-P1P2	MRGPRX1			FALSE	-1.80995
1511	ZNF512B_-_62601247.23-P1P2|ZNF512B_+_62601292.23-P1P2	ZNF512B			FALSE	1.38676	-0.75		0.83
1512	ADRM1_+_60878013.23-P1P2|ADRM1_-_60878073.23-P1P2	ADRM1			FALSE	-1.00805	-1.2		0.18
1513	SPRR1A_-_152956569.23-P1|SPRR1A_+_152956590.23-P1	SPRR1A			FALSE	-1.30215
1514	CCDC101_+_28565507.23-P1P2|CCDC101_+_28565298.23-P1P2	CCDC101			FALSE	1.64578	2.43		0.1
1515	RAD9B_+_110939852.23-P1P2|RAD9B_+_110939846.23-P1P2	RAD9B			FALSE	-0.755415	-1.19		0.21
1516	ELL_+_18632858.23-P1P2|ELL_+_18632806.23-P1P2	ELL			FALSE	2.9609	0.56		0.22
1517	DNAJA1_-_33025322.23-P1|DNAJA1_-_33025302.23-P1	DNAJA1			FALSE	1.35011	1.92		0.09
1518	ADM5_+_50191862.23-P1P2|ADM5_+_50191867.23-P1P2	ADM5			FALSE	1.53744	-1.24		0.14
1519	HELLS_-_96306053.23-P1P2|HELLS_-_96305626.23-P1P2	HELLS			FALSE	-1.87958	-1.71		0.25
1520	TTYH3_-_2671822.23-P1P2|TTYH3_-_2671604.23-P1P2	TTYH3			FALSE	1.45697	1.31		0.3
1521	ELP3_-_27950720.23-P1P2|ELP3_-_27950736.23-P1P2	ELP3			FALSE	-1.50928	0.59		0.6
1522	ADSS_-_244615160.23-P1P2|ADSS_-_244615191.23-P1P2	ADSS			FALSE	1.76484	2.43		0.05
1523	GPR4_+_46105394.23-P1P2|GPR4_-_46105426.23-P1P2	GPR4			FALSE	1.49212
1524	IQGAP2_-_75699323.23-P1P2|IQGAP2_-_75699224.23-P1P2	IQGAP2			FALSE	-1.30826	0.2		0.54
1525	ITGA2B_+_42466805.23-P1P2|ITGA2B_-_42466998.23-P1P2	ITGA2B			FALSE	-1.19925	-1.18	-0.83	0.05	0.52
1526	FAM105B_-_14664842.23-P1P2|FAM105B_+_14664857.23-P1P2	FAM105B			FALSE	-0.824751	-0.12		0.95
1527	JAM3_+_133938996.23-P1P2|JAM3_-_133938981.23-P1P2	JAM3			FALSE	1.20187	-0.16		0.83
1528	FRMPD4_+_12156863.23-P1P2|FRMPD4_+_12156928.23-P1P2	FRMPD4			FALSE	-1.0827	-0.53		0.76
1529	RFX7_-_56535704.23-P1P2|RFX7_+_56535915.23-P1P2	RFX7			FALSE	1.89692	-0.77		0.77
1530	MED29_-_39882017.23-P1P2|MED29_-_39882278.23-P1P2	MED29			FALSE	2.77817	0.11		0.64
1531	ZNF607_+_38210582.23-P1P2|ZNF607_+_38210629.23-P1P2	ZNF607			FALSE	-1.04755	-1.46	0.56	0.32	0.08
1532	PIGN_+_59854227.23-P1P2|PIGN_-_59854201.23-P1P2	PIGN			FALSE	1.31195	-0.65		0.45
1533	ATP1A1_-_116915944.23-P1P2|ATP1A1_-_116915929.23-P1P2	ATP1A1			FALSE	1.17793	-1.71	-1.4	0.03	0.12
1534	ACBD4_+_43210042.23-P2|ACBD4_+_43210060.23-P2	ACBD4			FALSE	1.19185	-0.37		0.27
1535	CIT_-_120314748.23-P1P2|CIT_+_120315103.23-P1P2	CIT			FALSE	4.67503	4.6	2.05	0.02	0.11
1536	ARAP3_+_141061783.23-P1P2|ARAP3_+_141061751.23-P1P2	ARAP3			FALSE	-0.958674	-2.55	-0.22	0.19	0.87
1537	CACNA1E_-_181452024.23-P1P2|CACNA1E_-_181452056.23-P1P2	CACNA1E			FALSE	-0.975008
1538	ZNF619_+_40518680.23-P1P2|ZNF619_+_40518689.23-P1P2	ZNF619			FALSE	-0.865895	-0.58		0.46
1539	MUC19_+_40787188.23-P1P2|MUC19_+_40787220.23-P1P2	MUC19			FALSE	-1.09026
1540	TEX19_-_80317179.23-P1P2|TEX19_+_80317153.23-P1P2	TEX19			FALSE	-1.97773	0.51		0.24
1541	GGA1_-_38004897.23-P1P2|GGA1_-_38004927.23-P1P2	GGA1			FALSE	-1.00501	0.6		0.41
1542	SAMD15_-_77843779.23-P1P2|SAMD15_-_77843941.23-P1P2	SAMD15			FALSE	-0.966008	-0.76		0.94
1543	TRERF1_+_42419496.23-P1P2|TRERF1_+_42418844.23-P1P2	TRERF1			FALSE	-1.31271	-1.04		0.47
1544	ATXN7L2_-_110026622.23-P1P2|ATXN7L2_+_110026609.23-P1P2	ATXN7L2			FALSE	-1.18577	-0.12		0.75
1545	PIEZO1_+_88851567.23-P1P2|PIEZO1_-_88851407.23-P1P2	PIEZO1			FALSE	0.723731	0.84	-0.69	0.04	0.27
1546	SRP14_+_40331287.23-P1P2|SRP14_-_40330986.23-P1P2	SRP14			FALSE	-1.16019	-0.9	0.03	0.53	0.75
1547	YWHAQ_+_9771085.23-P1P2|YWHAQ_-_9771061.23-P1P2	YWHAQ			FALSE	1.29343	2.29		0.08
1548	RBP1_-_139258440.23-P1P2|RBP1_+_139258429.23-P1P2	RBP1			FALSE	-1.24902	0.2	-1.5	0.34	0.2
1549	GTPBP4_-_1034422.23-P1P2|GTPBP4_+_1034604.23-P1P2	GTPBP4			FALSE	-1.72818	0.14		0.62
1550	MDC1_+_30685020.23-P1P2|MDC1_-_30685387.23-P1P2	MDC1			FALSE	1.32973	0.34		0.68
1551	IFITM5_+_299480.23-P1P2|IFITM5_+_299456.23-P1P2	IFITM5			FALSE	-0.975952
1552	USP1_+_62903144.23-P1P2|USP1_+_62902791.23-P1P2	USP1			FALSE	-1.37882	1.76		0.01
1553	MEF2D_-_156470598.23-P1P2|MEF2D_+_156470554.23-P1P2	MEF2D			FALSE	-1.18177	0.31		0.91
1554	CXCL5_-_74864361.23-P1P2|CXCL5_-_74864343.23-P1P2	CXCL5			FALSE	-1.22896	-0.18		0.16
1555	LINGO2_+_28670214.23-ENST00000379992.2|LINGO2_-_28670264.23-ENST00000379992.2	LINGO2			FALSE	1.52807	-0.57		0.18
1556	DDX24_+_94547517.23-P1P2|DDX24_+_94547508.23-P1P2	DDX24			FALSE	-1.55813	-0.9		0.26
1557	GSPT1_-_12009772.23-P1P2|GSPT1_-_12009714.23-P1P2	GSPT1			FALSE	-1.89656	-0.79		0.16
1558	KPNA5_+_117002426.23-P1P2|KPNA5_+_117002441.23-P1P2	KPNA5			FALSE	-0.99783	-0.01		0.45
1559	MSTO1_+_155582425.23-P1P2|MSTO1_-_155582441.23-P1P2	MSTO1			FALSE	-1.19977	0.41		0.89
1560	PSMB11_-_23511480.23-P1P2|PSMB11_+_23511411.23-P1P2	PSMB11			FALSE	-1.15102	0.46		0.27
1561	NRTN_+_5824036.23-ENST00000303212.2|NRTN_-_5823831.23-ENST00000303212.2	NRTN			FALSE	2.23731	-0.23		0.51
1562	CTSS_-_150738222.23-P1P2|CTSS_+_150738195.23-P1P2	CTSS			FALSE	-1.77261	-0.41	1.32	0.64	0.31
1563	PPP1R3F_+_49126324.23-P1P2|PPP1R3F_+_49126297.23-P1P2	PPP1R3F			FALSE	-0.817915	1.14	0.3	0.04	0.49
1564	NPLOC4_+_79604076.23-P1P2|NPLOC4_+_79604108.23-P1P2	NPLOC4			FALSE	3.88421	-0.05		0.62
1565	GIGYF2_+_233562110.23-P1P2|GIGYF2_+_233562096.23-P1P2	GIGYF2			FALSE	1.11819	3.74		0.17
1566	SYPL2_+_110009211.23-P1P2|SYPL2_-_110009249.23-P1P2	SYPL2			FALSE	-0.881135	0.79		0.31
1567	PGK1_+_77359761.23-P1P2|PGK1_+_77359734.23-P1P2	PGK1			FALSE	1.77836	5.7	0.74	0	0.05	TRUE
1568	HSD17B2_-_82069010.23-P1P2|HSD17B2_+_82068978.23-P1P2	HSD17B2			FALSE	1.74231	-1.01		0.26
1569	ACAT2_-_160183054.23-P1P2|ACAT2_-_160183042.23-P1P2	ACAT2			FALSE	-1.0885	0.12	1.38	0.74	0.99
1570	HIGD1C_+_51347925.23-ENST00000398455.3|HIGD1C_-_51347714.23-ENST00000398455.3	HIGD1C			FALSE	1.43762
1571	STXBP6_+_25519202.23-P1P2|STXBP6_-_25519272.23-P1P2	STXBP6			FALSE	-0.761879	1.22		0.48
1572	MNDA_+_158801399.23-P1P2|MNDA_-_158801395.23-P1P2	MNDA			FALSE	-1.39768	-0.68		0.57
1573	TAMM41_-_11888321.23-P1P2|TAMM41_-_11888331.23-P1P2	TAMM41	MIM	Metabolism > Lipid metabolism > Cardiolipin synthesis | Metabolism > Lipid metabolism > Phospholipid metabolism	TRUE	-1.00201	-4.04	1.63	0	0.04	TRUE
1574	C19orf70_-_5680498.23-P1P2|C19orf70_+_5680490.23-P1P2	C19orf70	MIM	Mitochondrial dynamics and surveillance > Cristae formation > MICOS complex	TRUE	-1.08059	0.99	1.01	0.24	0.3
1575	SRI_+_87849326.23-P1|SRI_-_87849331.23-P1	SRI			FALSE	-0.599391	0.14	0.65	0.91	0.31
1576	GLYCTK_-_52321888.23-P1|GLYCTK_+_52321870.23-P1	GLYCTK	Matrix	Metabolism > Carbohydrate metabolism	TRUE	-0.571349	0.26		0.41
1577	E2F1_-_32274108.23-P1P2|E2F1_-_32273754.23-P1P2	E2F1			FALSE	1.29806	0.84		0.84
1578	SMURF2_-_62658388.23-P1P2|SMURF2_+_62658448.23-P1P2	SMURF2			FALSE	-0.813962	-1.28		0.59
1579	SUMO4_+_149721413.23-P1P2|SUMO4_-_149721475.23-P1P2	SUMO4			FALSE	1.47166	-1.34		0.27
1580	FMR1NB_+_147062871.23-P1P2|FMR1NB_-_147062891.23-P1P2	FMR1NB			FALSE	-1.02667
1581	S100A11_+_152009236.23-P1P2|S100A11_+_152009488.23-P1P2	S100A11			FALSE	-0.981297	0.59	0.06	0.88	0.19
1582	H2AFY2_+_71812617.23-P1P2|H2AFY2_+_71812598.23-P1P2	H2AFY2			FALSE	1.55462	0.84		0.23
1583	VSNL1_-_17722031.23-P1P2|VSNL1_-_17721996.23-P1P2	VSNL1			FALSE	1.36314	-1.54		0.21
1584	FBXL18_-_5553372.23-P1P2|FBXL18_+_5553354.23-P1P2	FBXL18			FALSE	3.17843	0.56		0.96
1585	RPL10A_-_35436407.23-P1P2|RPL10A_-_35436216.23-P1P2	RPL10A			FALSE	-3.46503	2.91	-1.39	0.01	0.01
1586	REXO4_-_136283104.23-P1P2|REXO4_+_136283069.23-P1P2	REXO4			FALSE	1.80064	-1.12		0.26
1587	PARP12_+_139762295.23-P1P2|PARP12_-_139762588.23-P1P2	PARP12			FALSE	0.965623	-0.38		0.54
1588	SELENBP1_+_151345107.23-P1P2|SELENBP1_+_151345102.23-P1P2	SELENBP1			FALSE	1.26358	0.12	1.24	0.78	0.33
1589	MYO1C_-_1394895.23-P2|MYO1C_-_1394957.23-P2	MYO1C			FALSE	1.53898	0.59		0.81
1590	RESP18_-_220197233.23-P1P2|RESP18_-_220197397.23-P1P2	RESP18			FALSE	1.86898	-1.62	-1.13	0.5	0.43
1591	SORCS3_-_106401091.23-P1P2|SORCS3_+_106401150.23-P1P2	SORCS3			FALSE	1.19056	1.86	1.49	0.18	0.54
1592	NAB1_-_191514174.23-P1P2|NAB1_-_191514101.23-P1P2	NAB1			FALSE	1.37381	1.98		0.11
1593	ATF7IP_-_14518596.23-P1|ATF7IP_-_14518693.23-P1	ATF7IP			FALSE	-1.13722	1.89		0.07
1594	IST1_-_71929459.23-P1P2|IST1_-_71929501.23-P1P2	IST1			FALSE	1.6017	-0.45	1.42	0.64	0.1
1595	BCL7B_-_72971958.23-P1P2|BCL7B_-_72971912.23-P1P2	BCL7B			FALSE	1.55566	-0.41		0.62
1596	TRAF2_+_139780986.23-P1|TRAF2_-_139780998.23-P1	TRAF2			FALSE	2.03882	0.48		0.92
1597	HAS1_+_52227235.23-P1|HAS1_-_52227193.23-P1	HAS1			FALSE	-1.34737	-0.7		0.07
1598	ADAM7_-_24298561.23-P1P2|ADAM7_-_24298558.23-P1P2	ADAM7			FALSE	-1.16236	-0.21		0.84
1599	SAE1_-_47634169.23-P1P2|SAE1_-_47634161.23-P1P2	SAE1			FALSE	-1.28932	-0.24		0.94
1600	SIAH1_+_48419246.23-P1P2|SIAH1_-_48419226.23-P1P2	SIAH1			FALSE	0.806069	-1.27		0.04
1601	TC2N_-_92302723.23-P2|TC2N_-_92302729.23-P2	TC2N			FALSE	-1.15624
1602	MIER3_+_56247925.23-P1P2|MIER3_+_56247898.23-P1P2	MIER3			FALSE	-1.26001	-2.53		0.59
1603	ATXN7_-_63850049.23-ENST00000398590.3|ATXN7_-_63850061.23-ENST00000398590.3	ATXN7			FALSE	-1.02214	-0.46	1.08	0.18	0.44
1604	PMF1_+_156183115.23-P1P2|PMF1_-_156182834.23-P1P2	PMF1			FALSE	1.69717	-0.87		0.43
1605	CLHC1_+_55459181.23-P1P2|CLHC1_+_55459392.23-P1P2	CLHC1			FALSE	-1.95394	-0.33		0.58
1606	UAP1_-_162531958.23-P1P2|UAP1_-_162531574.23-P1P2	UAP1			FALSE	-1.0034	-1.2	0.97	0.05	0.1
1607	ARHGEF15_+_8213591.23-P1P2|ARHGEF15_+_8214130.23-P1P2	ARHGEF15			FALSE	1.31655	-1.32	-0.4	0.23	0.79
1608	SENP2_-_185304107.23-P1P2|SENP2_-_185304131.23-P1P2	SENP2			FALSE	-1.06199	0.55		0.37
1609	IGFBP1_+_45928141.23-P1P2|IGFBP1_+_45928167.23-P1P2	IGFBP1			FALSE	-1.31095	0.05		0.7
1610	WRB_-_40752309.23-P1P2|WRB_+_40752275.23-P1P2	WRB			FALSE	2.16954	0.67		0.16
1611	C16orf59_+_2510137.23-P1P2|C16orf59_+_2510134.23-P1P2	C16orf59			FALSE	1.08321	1.74		0.26
1612	ELP2_+_33709768.23-P1P2|ELP2_-_33709902.23-P1P2	ELP2			FALSE	-1.01978	0.31		0.81
1613	TMEM91_-_41882903.23-P2|TMEM91_-_41882466.23-P2	TMEM91			FALSE	0.992174	0.43	-0.9	0.27	0.58
1614	SCGB2B2_+_35166908.23-P1P2|SCGB2B2_-_35166919.23-P1P2	SCGB2B2			FALSE	2.11184
1615	IGF2BP3_+_23509985.23-P1P2|IGF2BP3_+_23509974.23-P1P2	IGF2BP3			FALSE	1.96673	0.57		0.82
1616	MUC3A_+_100547183.23-P1P2|MUC3A_-_100547410.23-P1P2	MUC3A			FALSE	-1.34844	0.72		0.43
1617	DSN1_+_35402133.23-P1P2|DSN1_+_35402097.23-P1P2	DSN1			FALSE	7.15038	-0.05		0.7
1618	LEAP2_-_132209391.23-P1P2|LEAP2_-_132209452.23-P1P2	LEAP2			FALSE	1.50243	-0.39		0.23
1619	CEBPZ_+_37458499.23-P1P2|CEBPZ_+_37458694.23-P1P2	CEBPZ			FALSE	-1.58538	-0.4		0.72
1620	NHSL2_+_71130725.23-P1P2|NHSL2_+_71130768.23-P1P2	NHSL2			FALSE	0.856362
1621	PIBF1_+_73356310.23-P1P2|PIBF1_+_73356350.23-P1P2	PIBF1			FALSE	-1.27236	0.71		0.56
1622	TRAPPC6B_-_39639522.23-P1P2|TRAPPC6B_-_39639506.23-P1P2	TRAPPC6B			FALSE	-1.38702	0.06	0.29	0.53	0.49
1623	CCDC34_-_27384700.23-P1P2|CCDC34_-_27384763.23-P1P2	CCDC34			FALSE	-1.31965	-1.56		0.02
1624	PDZK1IP1_-_47655676.23-P1P2|PDZK1IP1_-_47655699.23-P1P2	PDZK1IP1			FALSE	1.50616
1625	TMEM151B_-_44238198.23-P1P2|TMEM151B_+_44238229.23-P1P2	TMEM151B			FALSE	-0.966133	1.96		0.02
1626	ARHGAP24_-_86396380.23-P1P2|ARHGAP24_-_86396392.23-P1P2	ARHGAP24			FALSE	-1.04835	-0.9	0.35	0.27	0.59
1627	ETF1_-_137878861.23-P1P2|ETF1_-_137878812.23-P1P2	ETF1			FALSE	-1.64892	-0.66		0.79
1628	MASP2_+_11107250.23-P1P2|MASP2_-_11107265.23-P1P2	MASP2			FALSE	-1.35836	-1.1	0.05	0.41	0.78
1629	COMTD1_-_76995609.23-P1P2|COMTD1_+_76995169.23-P1P2	COMTD1	Membrane	0	TRUE	1.30745	-1.07	0.25	1	0.38
1630	PTGER3_-_71513448.23-P1P2|PTGER3_-_71513458.23-P1P2	PTGER3			FALSE	-0.859755	1.42	0.54	0.12	0.96
1631	STK17B_-_197036270.23-P1P2|STK17B_+_197036067.23-P1P2	STK17B			FALSE	1.15924	-1.39	1.64	0.14	0.21
1632	AHCY_-_32891145.23-P1P2|AHCY_-_32890950.23-P1P2	AHCY			FALSE	1.49654	4.1	1.88	0.19	0.61
1633	TNRC6C_-_76037142.23-P1P2|TNRC6C_-_76037185.23-P1P2	TNRC6C			FALSE	1.15471	2.36		0.13
1634	NT5C3A_-_33102109.23-P1|NT5C3A_-_33102098.23-P1	NT5C3A			FALSE	-1.32537	-1.62	1.21	0.24	0.16
1635	GNG5_+_84971836.23-P1P2|GNG5_-_84971597.23-P1P2	GNG5			FALSE	-1.01299	0.35	-0.71	0.53	0.75
1636	RNF169_-_74460193.23-P1P2|RNF169_-_74460124.23-P1P2	RNF169			FALSE	0.890594	0.22		0.56
1637	C1orf94_+_34632681.23-P2|C1orf94_-_34632641.23-P2	C1orf94			FALSE	2.00002
1638	UPK1B_-_118892531.23-P1P2|UPK1B_-_118892480.23-P1P2	UPK1B			FALSE	1.43792
1639	ERGIC3_-_34129852.23-P1P2|ERGIC3_-_34129860.23-P1P2	ERGIC3			FALSE	-1.25968	-0.64	-0.25	0.67	0.67
1640	CSMD2_-_34630753.23-P1P2|CSMD2_+_34630808.23-P1P2	CSMD2			FALSE	-1.37193
1641	LCE5A_+_152483291.23-P1P2|LCE5A_+_152483274.23-P1P2	LCE5A			FALSE	-1.04636
1642	GTF2H4_-_30876180.23-P1P2|GTF2H4_-_30876167.23-P1P2	GTF2H4			FALSE	1.30765	-0.1		0.97
1643	BEAN1_-_66461245.23-P1P2|BEAN1_-_66461234.23-P1P2	BEAN1			FALSE	-1.32425
1644	XIRP2_+_168043887.23-P1P2|XIRP2_-_168043897.23-P1P2	XIRP2			FALSE	-1.26602
1645	NME9_+_138048653.23-P1P2|NME9_+_138048666.23-P1P2	NME9			FALSE	1.37157	-0.76	1.16	0.36	0.74
1646	FOXA2_-_22564864.23-P1P2|FOXA2_-_22564834.23-P1P2	FOXA2			FALSE	2.32867	2.91		0.22
1647	SCMH1_+_41627034.23-ENST00000402904.2|SCMH1_+_41627029.23-ENST00000402904.2	SCMH1			FALSE	-1.29444	-1.18	-0.28	0.22	0.6
1648	LIPN_+_90519952.23-P1P2|LIPN_-_90519863.23-P1P2	LIPN			FALSE	1.92168	-1.34	-0.21	1	0.38
1649	SMPD3_-_68482349.23-P1P2|SMPD3_-_68482389.23-P1P2	SMPD3			FALSE	-1.01285	-2.55		0.02
1650	TRIM4_+_99517091.23-P1P2|TRIM4_-_99517090.23-P1P2	TRIM4			FALSE	-1.31425	-0.7		0.21
1651	LIMK1_+_73498172.23-P1|LIMK1_-_73498366.23-P1	LIMK1			FALSE	1.3698	0.77	1.35	0.82	0.45
1652	NT5DC2_+_52567816.23-P1P2|NT5DC2_+_52567832.23-P1P2	NT5DC2	Matrix	Metabolism > Nucleotide metabolism > Nucleotide synthesis and processing	TRUE	-1.10451	-1.02		0.83
1653	CACNA2D1_-_82073236.23-P1P2|CACNA2D1_-_82073246.23-P1P2	CACNA2D1			FALSE	1.86833	-1.42	1.85	0.5	0.03
1654	IMPG2_-_101039385.23-P1P2|IMPG2_+_101039390.23-P1P2	IMPG2			FALSE	2.40678	0.54		0.68
1655	MAP7D2_+_20134983.23-P1P2|MAP7D2_-_20134974.23-P1P2	MAP7D2			FALSE	1.29239	1.83		0.63
1656	PDGFRB_-_149535385.23-P1P2|PDGFRB_+_149535375.23-P1P2	PDGFRB			FALSE	1.46529	-0.48	-0.38	0.41	0.8
1657	DHRS2_+_24105839.23-P1P2|DHRS2_-_24106054.23-P1P2	DHRS2	Matrix	Metabolism > Detoxification > Xenobiotic metabolism	TRUE	1.80576	-0.79		0.22
1658	CPSF3L_-_1259846.23-P1P2|CPSF3L_+_1259813.23-P1P2	CPSF3L			FALSE	1.15533	-0.77		0.35
1659	C2orf69_+_200776062.23-P1P2|C2orf69_+_200776125.23-P1P2	C2orf69	Matrix	0	TRUE	1.20826	0.39		0.55
1660	CCDC93_-_118771224.23-P1P2|CCDC93_-_118771658.23-P1P2	CCDC93			FALSE	1.15225	-1.97	-0.35	0.24	0.62
1661	IRF2BP1_+_46389398.23-P1P2|IRF2BP1_-_46389153.23-P1P2	IRF2BP1			FALSE	1.41403	0.41		0.61
1662	C10orf137_+_127408343.23-P1P2|C10orf137_+_127408303.23-P1P2	C10orf137			FALSE	1.42499	1.65		0.58
1663	SPRR1B_+_153003719.23-P1|SPRR1B_+_153003693.23-P1	SPRR1B			FALSE	-1.23811	1.58	-0.3	0.77	0.56
1664	PHF10_-_170124315.23-P1P2|PHF10_+_170124573.23-P1P2	PHF10			FALSE	-1.02446	-1.08		0.05
1665	TIMM10B_-_6502754.23-P1P2|TIMM10B_-_6502715.23-P1P2	TIMM10B	MIM	Protein import, sorting and homeostasis > Protein homeostasis > Chaperones | Protein import, sorting and homeostasis > Protein import and sorting	TRUE	1.28873	0.35		0.43
1666	CAPN7_-_15247778.23-P1P2|CAPN7_-_15247745.23-P1P2	CAPN7			FALSE	-0.646676	1.22		0.57
1667	SMG9_+_44258643.23-P1P2|SMG9_-_44259022.23-P1P2	SMG9			FALSE	-1.4882	1.5		0.08
1668	EIF3G_-_10230531.23-P1P2|EIF3G_-_10230310.23-P1P2	EIF3G			FALSE	-4.14471	0.28		0.24
1669	TMEM86A_-_18720795.23-P1P2|TMEM86A_-_18720818.23-P1P2	TMEM86A			FALSE	2.03733	-0.34		0.81
1670	C19orf71_+_3539247.23-P1P2|C19orf71_+_3539205.23-P1P2	C19orf71			FALSE	1.21982
1671	MMP2_+_55513094.23-P1P2|MMP2_-_55513538.23-P1P2	MMP2			FALSE	1.30474	1.71		0.87
1672	PSMD12_+_65362663.23-P1P2|PSMD12_+_65362472.23-P1P2	PSMD12			FALSE	-3.65322	1.93		0.06
1673	LOC100862671_-_30751495.23-P1P2|LOC100862671_-_30751463.23-P1P2	LOC100862671			FALSE	-1.39933
1674	OXSR1_+_38207141.23-P1P2|OXSR1_-_38207118.23-P1P2	OXSR1			FALSE	-1.28034	0.76	0.26	0.8	0.6
1675	DPP7_+_140007398.23-P2|DPP7_+_140007403.23-P2	DPP7			FALSE	1.60533	3.3		0.63
1676	SYDE1_+_15218253.23-P1P2|SYDE1_-_15218414.23-P1P2	SYDE1			FALSE	-0.997283
1677	MKKS_+_10414832.23-P1P2|MKKS_+_10414593.23-P1P2	MKKS			FALSE	-1.26356	-0.5		0.57
1678	PAMR1_+_35547150.23-P1P2|PAMR1_+_35547129.23-P1P2	PAMR1			FALSE	-0.99062	0.45		0.39
1679	PFKP_+_3109755.23-P1P2|PFKP_+_3109737.23-P1P2	PFKP			FALSE	1.17569	2.74	-1.49	0	0.05	TRUE
1680	SLC18A1_-_20040614.23-P1P2|SLC18A1_+_20040580.23-P1P2	SLC18A1			FALSE	-1.31057	-0.62	0.1	0.22	0.49
1681	ALDH1L2_-_105478237.23-P1P2|ALDH1L2_+_105477985.23-P1P2	ALDH1L2	Matrix	Metabolism > Vitamin metabolism > Folate and 1-C metabolism	TRUE	-1.21934	0.79		0.84
1682	GFI1_-_92951575.23-P1|GFI1_-_92951583.23-P1	GFI1			FALSE	-1.09153	-1.89		0.17
1683	TMC6_-_76124770.23-P1P2|TMC6_-_76124812.23-P1P2	TMC6			FALSE	-0.95589	1.83		0.44
1684	FZD1_-_90893947.23-P1P2|FZD1_-_90893889.23-P1P2	FZD1			FALSE	-1.08526	0.4		0.4
1685	RAB9A_+_13707356.23-P1P2|RAB9A_+_13707346.23-P1P2	RAB9A			FALSE	-1.00922	-0.7	-0.78	0.98	0.47
1686	SCNN1D_-_1219430.23-P1|SCNN1D_-_1219456.23-P1	SCNN1D			FALSE	-0.973814	-1.2	-0.4	0.09	0.57
1687	AXIN1_+_402641.23-P1P2|AXIN1_-_402634.23-P1P2	AXIN1			FALSE	-0.736049	0.82		0.41
1688	TMCO1_+_165738067.23-P1P2|TMCO1_+_165738082.23-P1P2	TMCO1			FALSE	-1.06654	-2.54	-0.25	0.05	0.61
1689	PKDCC_+_42275174.23-P1P2|PKDCC_+_42275211.23-P1P2	PKDCC			FALSE	0.46655	1.39	3.74	0.73	0.88
1690	KLF14_-_130418896.23-P1P2|KLF14_+_130418544.23-P1P2	KLF14			FALSE	1.53694	0.67		0.66
1691	WFDC8_+_44207859.23-P1P2|WFDC8_+_44207896.23-P1P2	WFDC8			FALSE	-1.15358
1692	TMEM147_-_36036733.23-P1P2|TMEM147_-_36036568.23-P1P2	TMEM147			FALSE	-1.31097	-3.61		0		TRUE
1693	CYP27B1_-_58160801.23-P1P2|CYP27B1_-_58160798.23-P1P2	CYP27B1	MIM	Metabolism > Metals and cofactors > Heme-containing proteins | Metabolism > Vitamin metabolism > Vitamin D metabolism	TRUE	-1.57904	-0.67		0.41
1694	IDI2_-_1071793.23-P1P2|IDI2_-_1071763.23-P1P2	IDI2			FALSE	1.93158	0.41		0.91
1695	FGFR2_-_123357673.23-P1P2|FGFR2_-_123357892.23-P1P2	FGFR2			FALSE	-0.58266	-0.81	-1.58	0.28	0.01
1696	ACBD6_+_180471319.23-P1P2|ACBD6_+_180471354.23-P1P2	ACBD6			FALSE	1.1352	-0.12	0.16	0.84	0.74
1697	PURB_+_44924943.23-P1P2|PURB_-_44924878.23-P1P2	PURB			FALSE	-1.06403	1.21	-0.39	0.13	0.97
1698	C1orf115_-_220863754.23-P1P2|C1orf115_-_220863777.23-P1P2	C1orf115			FALSE	-0.909873	1.36		0.04
1699	PCDHB6_-_140529709.23-P1P2|PCDHB6_-_140529705.23-P1P2	PCDHB6			FALSE	1.24453
1700	HENMT1_+_109203678.23-P1P2|HENMT1_+_109203704.23-P1P2	HENMT1			FALSE	-1.03398	1.45		0.55
1701	PSME1_+_24605428.23-P1P2|PSME1_+_24605434.23-P1P2	PSME1			FALSE	1.20722	-0.64		0.54
1702	ART5_+_3663184.23-P1P2|ART5_-_3663166.23-P1P2	ART5			FALSE	-1.04017	1.51		0.13
1703	CIAO1_-_96932005.23-P1P2|CIAO1_+_96932066.23-P1P2	CIAO1			FALSE	-0.88367	-0.22		0.83
1704	BHLHB9_-_101975728.23-P1P2|BHLHB9_-_101975739.23-P1P2	BHLHB9			FALSE	-0.97543	-0.75		0.51
1705	WDFY3_+_85887823.23-P1P2|WDFY3_-_85887749.23-P1P2	WDFY3			FALSE	1.05263	0.54		0.62
1706	MGMT_-_131265539.23-P1P2|MGMT_+_131265524.23-P1P2	MGMT			FALSE	-1.25939	-2.71		0.14
1707	FAM210A_+_13726529.23-P1P2|FAM210A_+_13726532.23-P1P2	FAM210A	MIM	0	TRUE	-1.14463	1.99		0.09
1708	NRF1_-_129251646.23-P1P2|NRF1_-_129251633.23-P1P2	NRF1			FALSE	1.6738	0.85	2.45	0.39	0.02
1709	TFR2_+_100240260.23-P1P2|TFR2_+_100240349.23-P1P2	TFR2			FALSE	-1.74344	-0.56		0.92
1710	TGIF1_-_3450214.23-P1P2|TGIF1_-_3449751.23-P1P2	TGIF1			FALSE	1.02576	-1.27		0.34
1711	CEP135_+_56815222.23-P1P2|CEP135_+_56815279.23-P1P2	CEP135			FALSE	2.5154	0.52		0.28
1712	IGSF9_-_159915408.23-P1P2|IGSF9_+_159915372.23-P1P2	IGSF9			FALSE	1.68357	-0.66		0.45
1713	MICU3_+_16884854.23-P1P2|MICU3_+_16884818.23-P1P2	MICU3	MIM	Signaling > Calcium homeostasis > Calcium cycle | Signaling > Calcium homeostasis > EF hand proteins | Small molecule transport > Calcium uniporter	TRUE	1.78244	0.68		0.41
1714	ELN_+_73442729.23-P1P2|ELN_-_73442718.23-P1P2	ELN			FALSE	1.39345	-1.47		0.12
1715	ZC3H4_-_47615493.23-P1|ZC3H4_-_47615449.23-P1	ZC3H4			FALSE	-1.30239	-1.3		0.31
1716	PTGR2_-_74318712.23-P1P2|PTGR2_-_74318707.23-P1P2	PTGR2			FALSE	-0.986493	0.6	-0.34	0.89	0.17
1717	IL5_-_131892533.23-P2|IL5_-_131892516.23-P2	IL5			FALSE	2.07818	-0.49	4.19	0.94	0.22
1718	PKIA_-_79428638.23-P1P2|PKIA_-_79428572.23-P1P2	PKIA			FALSE	-0.96837	-1.63	1.64	0.06	0.2
1719	ST3GAL6_+_98451418.23-ENST00000394162.1|ST3GAL6_-_98451382.23-ENST00000394162.1	ST3GAL6			FALSE	-0.922975	1.18		0.05
1720	USP13_+_179370918.23-P1P2|USP13_+_179370884.23-P1P2	USP13			FALSE	0.57606	1.04		0.12
1721	NCAPH_-_97001726.23-P1P2|NCAPH_+_97001557.23-P1P2	NCAPH			FALSE	2.70111	-0.27		0.69
1722	SRP9_-_225965560.23-P1P2|SRP9_-_225965515.23-P1P2	SRP9			FALSE	-1.08071	-1.66		0.29
1723	DDX25_+_125773243.23-P2|DDX25_-_125773290.23-P2	DDX25			FALSE	-1.22145	1.1		0.2
1724	ZC3H18_+_88636860.23-P1P2|ZC3H18_+_88636857.23-P1P2	ZC3H18			FALSE	1.68158	-1.27		0.03
1725	C22orf46_+_42084949.23-P1P2|C22orf46_-_42084999.23-P1P2	C22orf46			FALSE	1.43066	1.49		0.84
1726	CEACAM20_-_45033705.23-P1P2|CEACAM20_+_45033355.23-P1P2	CEACAM20			FALSE	1.40439
1727	PRPF31_-_54619172.23-P1P2|PRPF31_-_54619200.23-P1P2	PRPF31			FALSE	-4.38561	-1.58		0.24
1728	LENG1_+_54663463.23-P1P2|LENG1_-_54663420.23-P1P2	LENG1			FALSE	3.00664	-1.41		0.19
1729	MYOT_+_137203595.23-P1P2|MYOT_+_137203627.23-P1P2	MYOT			FALSE	1.96181	2.15	0.77	0.38	0.61
1730	MRPL16_+_59578187.23-P1P2|MRPL16_+_59578213.23-P1P2	MRPL16	Matrix	Mitochondrial central dogma > Translation > Mitochondrial ribosome	TRUE	-1.04882	-13.29	1.59	0.16	0.11
1731	SKP2_-_36152309.23-P1P2|SKP2_-_36152218.23-P1P2	SKP2			FALSE	1.74467	2.31	1.07	0.02	0.32
1732	ADAL_-_43623140.23-P1P2|ADAL_-_43623106.23-P1P2	ADAL			FALSE	-1.3284	1.54		0.21
1733	TIAM2_+_155411494.23-ENST00000318981.5|TIAM2_-_155411468.23-ENST00000318981.5	TIAM2			FALSE	2.17536	0.75	0.88	0.75	0.52
1734	COL23A1_+_178017315.23-P1P2|COL23A1_+_178017345.23-P1P2	COL23A1			FALSE	-0.928419	-1.56		0.2
1735	TPRN_-_140095175.23-P1P2|TPRN_-_140095185.23-P1P2	TPRN			FALSE	-0.888543	-0.34		0.7
1736	CGA_-_87804776.23-P1|CGA_-_87804787.23-P1	CGA			FALSE	-1.02612	-0.08	0.09	0.15	0.69
1737	SLC6A15_+_85306508.23-P1P2|SLC6A15_-_85306537.23-P1P2	SLC6A15			FALSE	-1.52977
1738	CCR3_-_46284175.23-P1P2|CCR3_-_46283977.23-P1P2	CCR3			FALSE	-1.16638
1739	HVCN1_+_111126909.23-P1P2|HVCN1_-_111126887.23-P1P2	HVCN1			FALSE	1.64777	-1.11	0.46	0.2	0.33
1740	CCDC23_+_43282974.23-P1P2|CCDC23_-_43282987.23-P1P2	CCDC23			FALSE	-1.00969	-0.6		0.91
1741	TOE1_-_45805871.23-P1P2|TOE1_+_45805889.23-P1P2	TOE1			FALSE	1.31464	0.62		0.71
1742	BST2_+_17516392.23-P1P2|BST2_-_17516350.23-P1P2	BST2			FALSE	1.62654	0.67		0.14
1743	RFPL2_-_32600712.23-P1P2|RFPL2_+_32600682.23-P1P2	RFPL2			FALSE	-1.21687	0.85		0.75
1744	LCLAT1_+_30670203.23-P1P2|LCLAT1_+_30670182.23-P1P2	LCLAT1			FALSE	1.51591	-2.68		0.04
1745	SMG8_-_57287799.23-P1P2|SMG8_+_57287421.23-P1P2	SMG8			FALSE	-1.13859	-0.7	0.49	0.25	0.88
1746	PITPNB_+_28315190.23-P1P2|PITPNB_+_28315236.23-P1P2	PITPNB			FALSE	1.36148	1.08		0.8
1747	TERF2_+_69419852.23-P1P2|TERF2_+_69419708.23-P1P2	TERF2			FALSE	3.39695	0.3		0.52
1748	SPATA3_-_231860920.23-P1P2|SPATA3_+_231860894.23-P1P2	SPATA3			FALSE	-2.72891
1749	KLHL33_-_20903848.23-P1P2|KLHL33_+_20903621.23-P1P2	KLHL33			FALSE	-1.03984	-1.14		0.26
1750	PHF20L1_+_133787682.23-P1P2|PHF20L1_+_133788065.23-P1P2	PHF20L1			FALSE	2.01391	-1.98		0		TRUE
1751	C11orf73_+_86013431.23-P1P2|C11orf73_-_86013331.23-P1P2	C11orf73			FALSE	-0.852545	1.75	-1.26	0	0.02	TRUE
1752	FAM134A_+_220043032.23-P1P2|FAM134A_-_220043020.23-P1P2	FAM134A			FALSE	-0.526625	1.07		0.94
1753	BRMS1_+_66112491.23-P1P2|BRMS1_-_66112534.23-P1P2	BRMS1			FALSE	-1.09429	0.31		0.94
1754	REL_+_61108735.23-P1P2|REL_-_61108752.23-P1P2	REL			FALSE	1.3754	1.14		0.85
1755	MMP21_-_127464320.23-ENST00000368808.3|MMP21_-_127464329.23-ENST00000368808.3	MMP21			FALSE	-0.922652	0.86	-0.75	0.97	0.57
1756	TASP1_+_13619539.23-P1P2|TASP1_-_13619364.23-P1P2	TASP1			FALSE	1.47342	1.87		0.02
1757	CHD8_-_21905342.23-P2|CHD8_+_21905409.23-P2	CHD8			FALSE	1.67333	-0.66		0.33
1758	CST2_-_23807362.23-P1P2|CST2_+_23807351.23-P1P2	CST2			FALSE	-1.04877	0.05		0.62
1759	OR1D2_-_2995858.23-ENST00000331459.1|OR1D2_-_2995835.23-ENST00000331459.1	OR1D2			FALSE	1.81118
1760	COL4A6_-_107681612.23-P1|COL4A6_-_107681420.23-P1	COL4A6			FALSE	-1.55513	-0.65		0.36
1761	FAM71E1_-_50980001.23-P1P2|FAM71E1_-_50979807.23-P1P2	FAM71E1			FALSE	-0.975107	1.88		0.02
1762	RGPD5_-_110552165.23-P1P2|RGPD5_-_110552143.23-P1P2	RGPD5			FALSE	-1.13379	-0.65	-0.95	0.9	0.23
1763	HSFX1_+_148855728.23-ENST00000370416.4|HSFX1_-_148855772.23-ENST00000370416.4	HSFX1			FALSE	-0.757305	-0.99		0.84
1764	HCN2_+_589972.23-P1P2|HCN2_+_590106.23-P1P2	HCN2			FALSE	0.643233	0.56	1.96	0.32	0.97
1765	CCNE2_-_95907205.23-P1P2|CCNE2_+_95907328.23-P1P2	CCNE2			FALSE	1.65446	-1.38		0.03
1766	SNX31_-_101661786.23-P1P2|SNX31_-_101661789.23-P1P2	SNX31			FALSE	-1.27204	0.17		0.35
1767	AKAP1_-_55162653.23-P1P2|AKAP1_-_55162661.23-P1P2	AKAP1	MOM	Signaling > cAMP-PKA signaling	TRUE	-1.14687	-0.33	0.69	0.78	0.35
1768	CACNB4_-_152830409.23-ENST00000360283.6,ENST00000534999.1|CACNB4_+_152830507.23-ENST00000360283.6,ENST00000534999.1	CACNB4			FALSE	1.35563	0.52	-0.31	0.85	0.68
1769	SNAPC1_-_62229148.23-P1P2|SNAPC1_-_62229166.23-P1P2	SNAPC1			FALSE	1.59061	-0.68		0.67
1770	BTBD1_-_83735898.23-P1P2|BTBD1_+_83735981.23-P1P2	BTBD1			FALSE	1.73416	-0.84		0.43
1771	SRF_+_43139367.23-P1P2|SRF_-_43139626.23-P1P2	SRF			FALSE	1.49234	0.54		0.96
1772	MCM6_+_136633947.23-P1P2|MCM6_+_136633964.23-P1P2	MCM6			FALSE	2.25098	0.07		0.86
1773	LATS1_+_150039188.23-P1P2|LATS1_+_150039222.23-P1P2	LATS1			FALSE	1.17741	0.93	0.8	0.44	0.16
1774	MLST8_+_2255502.23-P1P2|MLST8_-_2255521.23-P1P2	MLST8			FALSE	-1.31296	0.61		0.41
1775	SMC2_-_106856631.23-P1P2|SMC2_+_106856781.23-P1P2	SMC2			FALSE	4.97758	-0.84		0.23
1776	MAGEA10_-_151306802.23-P1P2|MAGEA10_+_151306673.23-P1P2	MAGEA10			FALSE	1.10253
1777	PPP1R15B_-_204380704.23-P1P2|PPP1R15B_-_204380714.23-P1P2	PPP1R15B			FALSE	-1.01675	-0.01	1.82	0.9	0.19
1778	TNFAIP3_-_138188444.23-P1P2|TNFAIP3_-_138188417.23-P1P2	TNFAIP3			FALSE	1.3002	-2.25		0.03
1779	OR11H6_-_20691797.23-ENST00000315519.2|OR11H6_+_20692014.23-ENST00000315519.2	OR11H6			FALSE	1.5762
1780	B3GALT4_+_33244954.23-P1P2|B3GALT4_+_33245090.23-P1P2	B3GALT4			FALSE	-1.18093	1.44		0.23
1781	METTL20_-_31812181.23-P1P2|METTL20_+_31812367.23-P1P2	METTL20	Matrix	Metabolism > Electron carriers > Q-linked reactions, other	TRUE	-1.03072	1.37		0.09
1782	KRT12_-_39023397.23-P1P2|KRT12_-_39023418.23-P1P2	KRT12			FALSE	-0.860401	-1.27	0.03	0.1	0.77
1783	ZDHHC18_+_27153222.23-P1P2|ZDHHC18_-_27153248.23-P1P2	ZDHHC18			FALSE	0.637664	1.47		0.01
1784	TEAD4_-_3068610.23-P1P2|TEAD4_-_3068599.23-P1P2	TEAD4			FALSE	-1.16176	0.3		0.41
1785	FBXO32_-_124553401.23-P1P2|FBXO32_-_124553396.23-P1P2	FBXO32			FALSE	-0.769138	-0.1		0.77
1786	EPN2_-_19140863.23-P1|EPN2_-_19140890.23-P1	EPN2			FALSE	-0.87129	1.33		0.05
1787	NECAB3_+_32251481.23-P2|NECAB3_-_32251439.23-P2	NECAB3			FALSE	1.23548	-1.5	1.28	0.26	0.13
1788	NOP14_+_2965021.23-P1P2|NOP14_+_2965104.23-P1P2	NOP14			FALSE	-1.7562	0.44		0.23
1789	ADAM11_+_42836787.23-P1P2|ADAM11_-_42836572.23-P1P2	ADAM11			FALSE	-0.879693	0.7		0.39
1790	CCKBR_-_6281137.23-P1P2|CCKBR_+_6281102.23-P1P2	CCKBR			FALSE	-1.14048	1.33		0.27
1791	ABI2_-_204193288.23-P1P2|ABI2_+_204193079.23-P1P2	ABI2			FALSE	0.979272	-0.41		0.5
1792	KRTAP13-2_-_31744490.23-P1P2|KRTAP13-2_-_31744567.23-P1P2	KRTAP13-2			FALSE	1.13825
1793	C7orf49_+_134854993.23-P1P2|C7orf49_+_134855108.23-P1P2	C7orf49			FALSE	-1.16263
1794	SPEG_-_220306787.23-P1|SPEG_+_220306801.23-P1	SPEG			FALSE	1.23849	-0.17	0.45	0.88	0.45
1795	RPL9_+_39460504.23-P1P2|RPL9_+_39460483.23-P1P2	RPL9			FALSE	-3.9605	-0.41		0.22
1796	TBX5_+_114843956.23-P2|TBX5_-_114843773.23-P2	TBX5			FALSE	-1.17471	-0.81		0.64
1797	MEMO1_+_32235995.23-P2|MEMO1_+_32236004.23-P2	MEMO1			FALSE	1.4423	-2.09	-0.56	0.37	0.06
1798	EPB41L4B_-_112082693.23-P1P2|EPB41L4B_-_112082708.23-P1P2	EPB41L4B			FALSE	-1.44231	-0.46	0.22	0.11	0.81
1799	GRM8_-_126892954.23-P1P2|GRM8_-_126892966.23-P1P2	GRM8			FALSE	-1.19458	-0.9	-3.24	0.69	0.13
1800	IDUA_-_980829.23-P1P2|IDUA_+_981085.23-P1P2	IDUA			FALSE	-1.10406	0.04		0.6
1801	VAC14_-_70835027.23-P1P2|VAC14_+_70835011.23-P1P2	VAC14			FALSE	1.92325	0.04		0.3
1802	SPAG6_+_22634469.23-P1P2|SPAG6_-_22634446.23-P1P2	SPAG6			FALSE	-1.08173	0.26	-0.42	0.22	0.6
1803	HAP1_+_39890866.23-P1P2|HAP1_-_39890815.23-P1P2	HAP1			FALSE	-1.16017	-0.86	0.26	0.16	0.64
1804	PSKH2_-_87081885.23-P1P2|PSKH2_-_87081683.23-P1P2	PSKH2			FALSE	1.08866	0.05	-1.53	0.96	0.61
1805	TCP11L1_+_33061162.23-P1P2|TCP11L1_+_33061083.23-P1P2	TCP11L1			FALSE	1.326	-0.8		0.39
1806	FIBP_-_65655902.23-P1P2|FIBP_-_65656042.23-P1P2	FIBP			FALSE	-1.12994	-2.8	-1	0.03	0.3
1807	LSM7_+_2328561.23-P1P2|LSM7_+_2328574.23-P1P2	LSM7			FALSE	2.61534	-0.32		0.99
1808	STRIP1_-_110577243.23-P1P2|STRIP1_-_110577278.23-P1P2	STRIP1			FALSE	-0.95057	2.11		0.04
1809	MZT2B_+_130940063.23-P1P2|MZT2B_+_130939639.23-P1P2	MZT2B			FALSE	1.27253	0.75		0.47
1810	ZXDB_+_57619152.23-P1P2|ZXDB_+_57619093.23-P1P2	ZXDB			FALSE	-0.933217	0.75		0.26
1811	ZNF562_-_9785728.23-P1P2|ZNF562_+_9785532.23-P1P2	ZNF562			FALSE	-1.37926	0.68		0.35
1812	KIAA0754_-_39874926.23-P1P2|KIAA0754_-_39874929.23-P1P2	KIAA0754			FALSE	1.14479	1.8		0.32
1813	GPN1_-_27852137.23-P1P2|GPN1_-_27852111.23-P1P2	GPN1			FALSE	1.42795	0.37		0.74
1814	BANK1_-_102712131.23-P1P2|BANK1_-_102711910.23-P1P2	BANK1			FALSE	-0.950272
1815	PREX1_+_47444200.23-P1P2|PREX1_-_47444247.23-P1P2	PREX1			FALSE	-0.944827	-0.38		0.33
1816	UBQLN4_+_156023323.23-P1P2|UBQLN4_+_156023201.23-P1P2	UBQLN4			FALSE	1.89471	0.45		0.72
1817	FAM92B_+_85146082.23-P1P2|FAM92B_-_85146003.23-P1P2	FAM92B			FALSE	1.33488
1818	UHRF1_+_4910126.23-P1P2|UHRF1_+_4909924.23-P1P2	UHRF1			FALSE	1.27524	-0.78		0.11
1819	OS9_-_58088165.23-P1P2|OS9_+_58088004.23-P1P2	OS9			FALSE	-1.12795	-1.24		0.28
1820	POMZP3_-_76256100.23-ENST00000310842.4|POMZP3_-_76256105.23-ENST00000310842.4	POMZP3			FALSE	1.27297	1.31		0.12
1821	P4HTM_-_49027734.23-P1P2|P4HTM_-_49027718.23-P1P2	P4HTM			FALSE	-0.951664	-0.01	-0.34	0.66	0.42
1822	SRXN1_+_633800.23-P1P2|SRXN1_+_633823.23-P1P2	SRXN1			FALSE	0.874013	-0.66		0.31
1823	EMC3_+_10028469.23-P1|EMC3_+_10028457.23-P1	EMC3			FALSE	-0.945697	-0.83	0.04	0.76	0.64
1824	EDIL3_-_83680685.23-P1P2|EDIL3_-_83680644.23-P1P2	EDIL3			FALSE	1.17686	0.6		0.6
1825	ELOVL4_-_80657222.23-P1P2|ELOVL4_-_80657225.23-P1P2	ELOVL4			FALSE	-0.961459	-1.61	-1.66	0.4	0.3
1826	YTHDF1_+_61847294.23-P1P2|YTHDF1_-_61847358.23-P1P2	YTHDF1			FALSE	1.24672	1.92		0.06
1827	OR2G2_+_247751986.23-ENST00000320065.1|OR2G2_-_247751928.23-ENST00000320065.1	OR2G2			FALSE	-1.37961
1828	TRAPPC3L_+_116866780.23-P1P2|TRAPPC3L_-_116866467.23-P1P2	TRAPPC3L			FALSE	2.50918
1829	NOP10_+_34635309.23-P1P2|NOP10_+_34635306.23-P1P2	NOP10			FALSE	-0.957929	2.34		0.02
1830	ATR_-_142297649.23-P1P2|ATR_+_142297571.23-P1P2	ATR			FALSE	-0.928046	3.05	3.73	0.05	0.06
1831	TKT_-_53289752.23-P1|TKT_+_53289954.23-P1	TKT			FALSE	-1.06187	0.21	-1.62	0.65	0		TRUE
1832	AMMECR1_+_109561105.23-P1P2|AMMECR1_+_109560923.23-P1P2	AMMECR1			FALSE	1.33003	1.11		0.86
1833	ARHGEF4_-_131792637.23-P1P2|ARHGEF4_-_131792624.23-P1P2	ARHGEF4			FALSE	-1.01419	-1.07	-0.52	0.42	0.73
1834	AOX1_+_201450796.23-P1|AOX1_-_201450834.23-P1	AOX1			FALSE	1.71387	1.4	-0.42	0.06	0.22
1835	SEH1L_-_12948049.23-P1P2|SEH1L_-_12948044.23-P1P2	SEH1L			FALSE	-1.4181	0.35	-3.33	0.22	0.02
1836	MAP3K11_+_65382758.23-P2|MAP3K11_+_65382777.23-P2	MAP3K11			FALSE	-1.19037	0.27	-0.78	0.53	0.74
1837	ZNF639_-_179040855.23-P1P2|ZNF639_+_179040813.23-P1P2	ZNF639			FALSE	-0.502684	0.62		0.46
1838	LAMA4_+_112575717.23-P1P2|LAMA4_+_112575722.23-P1P2	LAMA4			FALSE	1.76424	0.45		0.94
1839	PRDM4_-_108154509.23-P1P2|PRDM4_+_108154901.23-P1P2	PRDM4			FALSE	1.57873	1.4		0.13
1840	DUS1L_+_80023465.23-P1P2|DUS1L_+_80023675.23-P1P2	DUS1L			FALSE	-0.920588	0.2	-0.68	0.96	0.11
1841	MED17_-_93517473.23-P1P2|MED17_+_93517550.23-P1P2	MED17			FALSE	4.02393	2.36		0		TRUE
1842	EIF1_+_39845185.23-P1P2|EIF1_-_39845517.23-P1P2	EIF1			FALSE	1.45669	-1.13		0.14
1843	SLC35E2B_+_1623968.23-P1P2|SLC35E2B_+_1624221.23-P1P2	SLC35E2B			FALSE	1.88223	1.69		0.05
1844	BCL10_-_85742238.23-P1P2|BCL10_-_85742197.23-P1P2	BCL10			FALSE	1.15876	-2.22		0.13
1845	XK_+_37545074.23-P1P2|XK_-_37545274.23-P1P2	XK			FALSE	-1.08966	2.26		0.05
1846	COL5A2_+_190044455.23-P1P2|COL5A2_+_190044442.23-P1P2	COL5A2			FALSE	-1.22349	-0.05		0.96
1847	PNOC_+_28196529.23-P2|PNOC_-_28196242.23-P2	PNOC			FALSE	1.51559
1848	GMNN_+_24775246.23-P1P2|GMNN_-_24775212.23-P1P2	GMNN			FALSE	2.53802	-2.22		0.47
1849	UTP20_+_101674131.23-P1P2|UTP20_-_101674128.23-P1P2	UTP20			FALSE	-0.998551	2.63		0.29
1850	SPDYA_-_29005381.23-P2|SPDYA_-_29005378.23-P2	SPDYA			FALSE	1.22827	-1.04		0.37
1851	SOCS3_-_76356134.23-P1P2|SOCS3_-_76355694.23-P1P2	SOCS3			FALSE	-1.28328	-0.88		0.81
1852	FAM78B_-_166135749.23-P1P2|FAM78B_-_166136018.23-P1P2	FAM78B			FALSE	-0.961931	1.34		0.22
1853	SLC34A2_-_25657530.23-P1P2|SLC34A2_+_25657441.23-P1P2	SLC34A2			FALSE	1.6119	-1.32		0.28
1854	NAA50_+_113464573.23-P1P2|NAA50_+_113465067.23-P1P2	NAA50			FALSE	0.946158	0.5	-0.63	0.84	0.2
1855	CRYGB_+_209010823.23-P1P2|CRYGB_+_209010777.23-P1P2	CRYGB			FALSE	-0.882502	-0.14		0.6
1856	PRKCI_-_169940251.23-P1P2|PRKCI_-_169940398.23-P1P2	PRKCI			FALSE	1.0897	-1.05	-1.37	0.07	0.04
1857	SALL1_-_51185174.23-P1P2|SALL1_+_51185143.23-P1P2	SALL1			FALSE	-1.39808	-0.64		0.47
1858	LARP6_+_71146449.23-P1P2|LARP6_-_71146443.23-P1P2	LARP6			FALSE	-0.989079	-0.47		0.23
1859	LHFPL4_-_9595441.23-P1P2|LHFPL4_-_9595057.23-P1P2	LHFPL4			FALSE	-0.971776
1860	COL21A1_-_56112305.23-P1P2|COL21A1_+_56112316.23-P1P2	COL21A1			FALSE	-1.01404
1861	FAM3C_+_121036344.23-P1P2|FAM3C_+_121036351.23-P1P2	FAM3C			FALSE	-0.859829	1.52		0.21
1862	BPIFA1_-_31823809.23-P1|BPIFA1_+_31823863.23-P1	BPIFA1			FALSE	1.19133	-0.41	-0.46	0.81	0.85
1863	MED4_+_48669194.23-P1P2|MED4_+_48669127.23-P1P2	MED4			FALSE	6.12862	-1.54		0.19
1864	FBF1_+_73936850.23-P1P2|FBF1_-_73937083.23-P1P2	FBF1			FALSE	1.13259	-1.04		0.49
1865	FOXC2_+_86600651.23-P1P2|FOXC2_+_86600516.23-P1P2	FOXC2			FALSE	1.22651	-0.12		0.63
1866	EPHA5_-_66536089.23-P1P2|EPHA5_+_66536184.23-P1P2	EPHA5			FALSE	-1.27092	1.6	4.14	0.45	0.07
1867	PDPK1_-_2588046.23-P1P2|PDPK1_-_2588030.23-P1P2	PDPK1			FALSE	-1.23798	0.31	-1.4	0.46	0.5
1868	POM121_-_72350365.23-P1P2|POM121_+_72350125.23-P1P2	POM121			FALSE	0.971888	-0.74	0.58	0.63	0.65
1869	RNF219_-_79233256.23-P1P2|RNF219_+_79233274.23-P1P2	RNF219			FALSE	-1.2257	2.15		0.41
1870	GTPBP10_+_89976024.23-P1P2|GTPBP10_+_89976053.23-P1P2	GTPBP10	Matrix	Mitochondrial central dogma > Translation > Mitochondrial ribosome assembly	TRUE	-1.08591	0.03		0.97
1871	DGKQ_+_967291.23-P1|DGKQ_+_967322.23-P1	DGKQ			FALSE	1.40995	0.62	1.06	0.89	0.07
1872	RPS19BP1_-_39928789.23-P1P2|RPS19BP1_-_39928369.23-P1P2	RPS19BP1			FALSE	-1.44281	-0.94		0.67
1873	MYO18A_+_27507089.23-P1P2|MYO18A_+_27507315.23-P1P2	MYO18A			FALSE	-1.04019	0.46		0.17
1874	MICAL3_-_18507254.23-P2|MICAL3_+_18507258.23-P2	MICAL3			FALSE	-0.605631	0.16	1.38	0.62	0.01
1875	CTSO_+_156874995.23-P1P2|CTSO_-_156874849.23-P1P2	CTSO			FALSE	0.984592	-0.81		0.65
1876	TRIM69_+_45021348.23-P1P2|TRIM69_+_45021485.23-P1P2	TRIM69			FALSE	1.59966	-1.86		0.78
1877	ANKRD2_-_99332575.23-P1P2|ANKRD2_-_99332572.23-P1P2	ANKRD2			FALSE	-0.983137
1878	ITFG3_+_284870.23-P1|ITFG3_-_284843.23-P1	ITFG3			FALSE	-0.8472	-0.24		0.56
1879	KCTD5_-_2732700.23-P1P2|KCTD5_+_2732512.23-P1P2	KCTD5			FALSE	1.38621	0.65		0.32
1880	ZNF611_+_53238252.23-P1P2|ZNF611_+_53238202.23-P1P2	ZNF611			FALSE	-1.31545	-0.68		0.31
1881	SCAND1_+_34542199.23-P1P2|SCAND1_-_34542391.23-P1P2	SCAND1			FALSE	1.39549	-0.32		0.78
1882	C6orf203_+_107349549.23-P1P2|C6orf203_+_107349581.23-P1P2	C6orf203	Matrix	Mitochondrial central dogma > mtRNA metabolism > Transcription | Mitochondrial central dogma > Translation	TRUE	1.12816	-1.68	0.13	0.01	0.83
1883	EPHX1_-_225997820.23-P1P2|EPHX1_+_225997823.23-P1P2	EPHX1			FALSE	-1.37074	-0.43		1
1884	UBASH3B_-_122526463.23-P1P2|UBASH3B_-_122526457.23-P1P2	UBASH3B			FALSE	1.64588	-0.34		0.52
1885	NR5A2_+_199996957.23-P1|NR5A2_+_199996946.23-P1	NR5A2			FALSE	-1.45017	0.27		0.63
1886	LAMB3_+_209825729.23-P1P2|LAMB3_+_209825740.23-P1P2	LAMB3			FALSE	1.67877	-2.52		0.11
1887	PUS7_+_105162711.23-P1P2|PUS7_-_105162501.23-P1P2	PUS7			FALSE	-1.3148	1.69	-0.78	0.46	0.56
1888	MOCS2_+_52405534.23-P1P2|MOCS2_+_52405531.23-P1P2	MOCS2			FALSE	-0.786392	0.55		0.86
1889	MRO_+_48345990.23-P1P2|MRO_+_48345933.23-P1P2	MRO			FALSE	-0.976474	0.82		0.29
1890	MAGOH_+_53704169.23-P1P2|MAGOH_+_53703946.23-P1P2	MAGOH			FALSE	3.20055	-1.54		0.21
1891	RMND1_-_151773183.23-P1P2|RMND1_+_151773226.23-P1P2	RMND1	MIM	Mitochondrial central dogma > mtRNA metabolism > mtRNA granules | Mitochondrial central dogma > Translation	TRUE	-1.30262	-4.69	-0.6	0	0.57	TRUE
1892	LYPD1_+_133429074.23-P2|LYPD1_-_133429049.23-P2	LYPD1			FALSE	-1.09334
1893	MAN2B1_-_12777507.23-P1|MAN2B1_-_12777516.23-P1	MAN2B1			FALSE	-0.511211	-0.65		0.83
1894	FCGR1A_-_149755673.23-P1P2|FCGR1A_-_149755852.23-P1P2	FCGR1A			FALSE	-1.24228	1.26		0.12
1895	FAM167B_+_32712870.23-P1P2|FAM167B_+_32713257.23-P1P2	FAM167B			FALSE	1.26579
1896	BBS10_+_76742151.23-P1P2|BBS10_-_76742199.23-P1P2	BBS10			FALSE	-1.06182	-1.38		0.13
1897	GABRP_+_170209722.23-P1P2|GABRP_-_170210741.23-P1P2	GABRP			FALSE	2.64293	1.07	1.65	0.11	0.24
1898	DMBX1_-_46972848.23-P1P2|DMBX1_+_46972648.23-P1P2	DMBX1			FALSE	1.51797	-0.26		0.34
1899	CLIC1_+_31707519.23-P1P2|CLIC1_+_31707279.23-P1P2	CLIC1			FALSE	2.14132	-1.94	-0.58	0.19	0.29
1900	RIMKLB_-_8850937.23-P1P2|RIMKLB_-_8850610.23-P1P2	RIMKLB			FALSE	1.29102	0.7		0.33
1901	HSD17B10_-_53461314.23-P1P2|HSD17B10_+_53461288.23-P1P2	HSD17B10	Matrix	Mitochondrial central dogma > mtRNA metabolism > mtRNA granules | Mitochondrial central dogma > mtRNA metabolism > Polycistronic mtRNA processing | Mitochondrial central dogma > mtRNA metabolism > mt-tRNA modifications | Metabolism > Lipid metabolism > Fatty acid oxidation | Metabolism > Lipid metabolism > Cholesterol, bile acid, steroid synthesis | Metabolism > Amino acid metabolism > Branched-c…	TRUE	-3.08268	-17.66	-1.72	0	0.82	TRUE
1902	KRTAP5-9_-_71259490.23-ENST00000528743.2|KRTAP5-9_-_71259509.23-ENST00000528743.2	KRTAP5-9			FALSE	2.06632	0.54		0.21
1903	WFDC1_-_84328531.23-P1P2|WFDC1_-_84328514.23-P1P2	WFDC1			FALSE	-1.159
1904	OR10H3_+_15852224.23-ENST00000305892.1|OR10H3_+_15852330.23-ENST00000305892.1	OR10H3			FALSE	1.41915
1905	PTOV1_-_50354444.23-P1P2|PTOV1_+_50354453.23-P1P2	PTOV1			FALSE	-1.49111	-0.54		0.56
1906	MICALL1_-_38302353.23-P1P2|MICALL1_-_38302171.23-P1P2	MICALL1			FALSE	-1.17705	-1.23	-1.5	0.29	0.24
1907	TLE2_-_3029197.23-P1P2|TLE2_-_3028969.23-P1P2	TLE2			FALSE	0.951503	1.42		0.51
1908	C14orf180_+_105047648.23-P2|C14orf180_+_105047608.23-P2	C14orf180			FALSE	-1.12226
1909	PGM5_+_70971835.23-P1P2|PGM5_-_70971855.23-P1P2	PGM5			FALSE	-1.04166	-3.3		0.3
1910	CRBN_+_3221327.23-P1P2|CRBN_+_3221346.23-P1P2	CRBN			FALSE	1.44257	-0.18		0.82
1911	UBN2_-_138916040.23-P1P2|UBN2_-_138916016.23-P1P2	UBN2			FALSE	-0.996984	0.44		0.9
1912	BRD8_+_137514287.23-P1P2|BRD8_+_137513959.23-P1P2	BRD8			FALSE	1.66403	-0.08	0.21	0.84	0.58
1913	JRKL_-_96123208.23-P1P2|JRKL_-_96123218.23-P1P2	JRKL			FALSE	-1.04845	-0.42		0.74
1914	AKAP8L_-_15529435.23-P1P2|AKAP8L_-_15529375.23-P1P2	AKAP8L			FALSE	-1.02339	0.67	0.1	0.72	0.27
1915	POGZ_+_151431895.23-P1P2|POGZ_+_151431645.23-P1P2	POGZ			FALSE	-1.26533	1.09		0.29
1916	ARL5A_+_152684919.23-P1P2|ARL5A_+_152684710.23-P1P2	ARL5A			FALSE	1.59054	-0.64		0.61
1917	GABARAPL1_+_10365575.23-P1P2|GABARAPL1_-_10365835.23-P1P2	GABARAPL1			FALSE	1.72998	2.33		0.08
1918	LOC100129520_-_124453803.23-P1P2|LOC100129520_-_124453754.23-P1P2	LOC100129520			FALSE	1.6418
1919	TRABD2B_+_48463011.23-P1P2|TRABD2B_+_48463019.23-P1P2	TRABD2B			FALSE	-0.630591
1920	BTBD18_-_57518621.23-ENST00000436147.3|BTBD18_+_57518825.23-ENST00000436147.3	BTBD18			FALSE	1.98247
1921	KLC4_-_43027412.23-P1P2|KLC4_-_43027400.23-P1P2	KLC4			FALSE	-0.878997	1.38	-0.89	0.17	0.06
1922	FAM156B_-_52926497.23-ENST00000412319.1,ENST00000452021.2|FAM156B_-_52926501.23-ENST00000412319.1,ENST00000452021.2	FAM156B			FALSE	-0.617763
1923	FGFR4_-_176513946.23-P1P2|FGFR4_+_176513963.23-P1P2	FGFR4			FALSE	-0.548378	-0.55	-0.48	0.74	0.7
1924	RAI14_+_34656727.23-P1P2|RAI14_-_34656517.23-P1P2	RAI14			FALSE	1.27727	0.52	1.35	0.96	0.16
1925	KCNIP1_+_169931016.23-P1P2|KCNIP1_+_169931086.23-P1P2	KCNIP1			FALSE	1.13552	1.74		0.08
1926	ATP6V1F_-_128502898.23-P1P2|ATP6V1F_+_128503227.23-P1P2	ATP6V1F			FALSE	2.50098	-1.35		0.63
1927	SERPINB8_-_61637347.23-P1P2|SERPINB8_-_61637370.23-P1P2	SERPINB8			FALSE	-1.13098	1.92		0.12
1928	PEX12_-_33905539.23-P1P2|PEX12_+_33905510.23-P1P2	PEX12			FALSE	1.48178	0.44		0.28
1929	HEATR6_-_58156017.23-P1P2|HEATR6_+_58156223.23-P1P2	HEATR6			FALSE	0.914361	0.38		0.89
1930	CPM_-_69326954.23-P1P2|CPM_+_69326926.23-P1P2	CPM			FALSE	-1.38374	0.52		0.44
1931	RECQL4_+_145742940.23-P1P2|RECQL4_+_145742984.23-P1P2	RECQL4	Matrix	Mitochondrial central dogma > mtDNA maintenance > mtDNA repair	TRUE	1.09582	1.81		0.16
1932	ATP5J_+_27107880.23-P1P2|ATP5J_+_27107938.23-P1P2	ATP5J	MIM	OXPHOS > Complex V > CV subunits | OXPHOS > OXPHOS subunits	TRUE	-0.736298	-4.35		0.06
1933	SLC22A18AS_-_2920736.23-P1P2|SLC22A18AS_+_2920710.23-P1P2	SLC22A18AS			FALSE	-1.47222
1934	UCP2_-_73693839.23-P1P2|UCP2_-_73693821.23-P1P2	UCP2	MIM	Small molecule transport > SLC25A family	TRUE	1.02683	-0.13	0.67	0.82	0.02
1935	TPBGL_-_74951875.23-P1P2|TPBGL_+_74951899.23-P1P2	TPBGL			FALSE	1.28048	-0.59		0.79
1936	LHX8_-_75602084.23-P1P2|LHX8_-_75602087.23-P1P2	LHX8			FALSE	-0.933516	-0.63		0.44
1937	STX17_+_102669102.23-P1P2|STX17_-_102668994.23-P1P2	STX17	MOM	Mitochondrial dynamics and surveillance > Fission | Mitochondrial dynamics and surveillance > Organelle contact sites | Mitochondrial dynamics and surveillance > Autophagy	TRUE	1.17221	-0.36	1.74	0.64	0.85
1938	AGXT_-_241808273.23-P1P2|AGXT_+_241808483.23-P1P2	AGXT	Matrix	Metabolism > Amino acid metabolism > Serine metabolism | Metabolism > Amino acid metabolism > Glyoxylate metabolism	TRUE	1.20389	-0.13	-1.04	0.53	0.81
1939	PGM2_-_37828735.23-P1P2|PGM2_-_37828382.23-P1P2	PGM2			FALSE	1.84128	0.37		0.58
1940	ZSCAN25_+_99214620.23-P1P2|ZSCAN25_-_99214612.23-P1P2	ZSCAN25			FALSE	-1.19192	-0.56		0.21
1941	ARHGAP32_+_129062200.23-ENST00000310343.9|ARHGAP32_-_129062212.23-ENST00000310343.9	ARHGAP32			FALSE	-2.0059	-0.45	0.45	0.41	0.49
1942	STAG2_+_123095681.23-P1|STAG2_+_123095685.23-P1	STAG2			FALSE	0.992149	-1.75		0.04
1943	AMD1_-_111196001.23-P1P2|AMD1_-_111196005.23-P1P2	AMD1			FALSE	-1.9866	0.55		0.42
1944	GBX2_+_237076949.23-P1P2|GBX2_+_237076970.23-P1P2	GBX2			FALSE	-0.855926	0.97		0.34
1945	THEMIS2_-_28199085.23-P1P2|THEMIS2_+_28199088.23-P1P2	THEMIS2			FALSE	-1.21001	0.29		0.99
1946	CHD2_-_93426037.23-P2|CHD2_-_93426311.23-P2	CHD2			FALSE	1.20003	-0.64		0.16
1947	ING5_-_242641483.23-P1P2|ING5_+_242641549.23-P1P2	ING5			FALSE	-1.16969	0.23		0.64
1948	ZNF397_-_32821104.23-P1P2|ZNF397_-_32821219.23-P1P2	ZNF397			FALSE	1.50301	0.15		0.81
1949	FERMT2_-_53417762.23-P1P2|FERMT2_+_53417721.23-P1P2	FERMT2			FALSE	-0.886753	0.61		0.28
1950	IL4_+_132009767.23-P1P2|IL4_+_132009709.23-P1P2	IL4			FALSE	-0.934609	-0.22		0.55
1951	GNAT1_+_50229101.23-P1|GNAT1_-_50229164.23-P1	GNAT1			FALSE	1.30146	-0.41	-1.18	0.08	0.93
1952	MARVELD3_-_71660150.23-P1P2|MARVELD3_-_71660321.23-P1P2	MARVELD3			FALSE	1.10775
1953	SLC1A3_+_36606767.23-P1|SLC1A3_+_36606734.23-P1	SLC1A3			FALSE	-1.19244	0.41	0.28	0.54	0.98
1954	GYPA_-_145061682.23-P1P2|GYPA_+_145061380.23-P1P2	GYPA			FALSE	2.17354	-1.38		0.38
1955	DNTTIP2_-_94344536.23-P1P2|DNTTIP2_+_94344679.23-P1P2	DNTTIP2			FALSE	-1.862	0.88		0.22
1956	LIN9_-_226496818.23-P1P2|LIN9_-_226497088.23-P1P2	LIN9			FALSE	1.08277	-1.5		0.31
1957	NNT_+_43603290.23-P1P2|NNT_+_43603323.23-P1P2	NNT	MIM	Metabolism > Metals and cofactors > NAD biosynthesis and metabolism	TRUE	-1.08066	0.93	-1.62	0.32	0.01
1958	SEMA4D_-_92112738.23-P1|SEMA4D_-_92112896.23-P1	SEMA4D			FALSE	0.948569	1.21		0.03
1959	MTFMT_+_65321944.23-P1P2|MTFMT_+_65321938.23-P1P2	MTFMT	Matrix	Mitochondrial central dogma > Translation > fMet processing | Metabolism > Vitamin metabolism > Folate and 1-C metabolism	TRUE	-0.840761	-0.97	0.35	0.24	0.89
1960	SETD7_+_140477340.23-P1P2|SETD7_-_140477359.23-P1P2	SETD7			FALSE	1.12224	-1.16		0.53
1961	ACAA1_-_38178575.23-P1P2|ACAA1_+_38178488.23-P1P2	ACAA1	unknown	Metabolism > Lipid metabolism	TRUE	-0.883844	-0.92		0.31
1962	QSER1_-_32914855.23-P1P2|QSER1_+_32914622.23-P1P2	QSER1			FALSE	-0.922776	-0.48		0.88
1963	CYTH3_-_6312231.23-P1P2|CYTH3_-_6312213.23-P1P2	CYTH3			FALSE	-0.528464	-0.84	0.99	0.34	0.11
1964	PID1_+_230135558.23-P1P2|PID1_+_230136073.23-P1P2	PID1			FALSE	1.68317	-0.35	0.49	0.88	0.81
1965	RPL36_+_5690269.23-P1P2|RPL36_+_5690349.23-P1P2	RPL36			FALSE	-3.4086	-0.81		0.35
1966	TIGD2_+_90034712.23-P1P2|TIGD2_+_90035105.23-P1P2	TIGD2			FALSE	1.6917	-0.02		0.61
1967	ZBTB25_-_64970422.23-P1P2|ZBTB25_+_64970385.23-P1P2	ZBTB25			FALSE	-0.966207	1.04		0.98
1968	EXOC3_-_443416.23-P1P2|EXOC3_-_443413.23-P1P2	EXOC3			FALSE	1.00523	1.25		0.51
1969	HSPH1_+_31735990.23-P1P2|HSPH1_+_31735789.23-P1P2	HSPH1			FALSE	1.0863	1.68		0.15
1970	MED22_+_136214930.23-P1P2|MED22_+_136214889.23-P1P2	MED22			FALSE	3.65227	1.57		0.16
1971	SRM_-_11119877.23-P1P2|SRM_-_11120067.23-P1P2	SRM			FALSE	-0.613512	-0.66		0.66
1972	SLC30A2_+_26372566.23-P1P2|SLC30A2_+_26372594.23-P1P2	SLC30A2			FALSE	-1.14366	-0.72		0.96
1973	DNMT3B_+_31350282.23-P1|DNMT3B_-_31350213.23-P1	DNMT3B			FALSE	-0.716683	0.71		0.61
1974	EXOC1_+_56719956.23-P1P2|EXOC1_-_56720023.23-P1P2	EXOC1			FALSE	-1.08564	1.5	0.79	0.18	0.8
1975	MED18_-_28655598.23-P1P2|MED18_-_28655606.23-P1P2	MED18			FALSE	3.17992	3.62		0.34
1976	OR1M1_+_9204300.23-ENST00000429566.3|OR1M1_+_9204231.23-ENST00000429566.3	OR1M1			FALSE	-1.15736
1977	DNHD1_+_6518596.23-P1P2|DNHD1_-_6518764.23-P1P2	DNHD1			FALSE	1.3088	1.56		0.77
1978	OR13C9_+_107380419.23-ENST00000259362.1|OR13C9_+_107380475.23-ENST00000259362.1	OR13C9			FALSE	1.58661
1979	CNOT8_-_154238211.23-P1P2|CNOT8_+_154238249.23-P1P2	CNOT8			FALSE	1.11439	1.39		0.12
1980	ZBTB17_-_16302540.23-P1P2|ZBTB17_-_16302519.23-P1P2	ZBTB17			FALSE	-1.15999	1.37		0.14
1981	HKR1_-_37808843.23-P1|HKR1_-_37808814.23-P1	HKR1			FALSE	-1.15114	0.71		0.71
1982	ERBB2_+_37856373.23-P1P2|ERBB2_-_37856345.23-P1P2	ERBB2			FALSE	-1.10545	-0.61	-0.79	0.81	0.83
1983	SRPK1_+_35888809.23-P1P2|SRPK1_+_35888804.23-P1P2	SRPK1			FALSE	-0.784254	1.01	-0.31	0.33	0.4
1984	UNC13A_+_17799129.23-P1P2|UNC13A_+_17799101.23-P1P2	UNC13A			FALSE	-1.68825	-0.6		0.95
1985	SLBP_-_1713995.23-P1P2|SLBP_+_1713634.23-P1P2	SLBP			FALSE	2.03097	-0.5		0.26
1986	RPS6_+_19380221.23-P1P2|RPS6_+_19380173.23-P1P2	RPS6			FALSE	-3.00461	-0.84		0.23
1987	SUN3_+_48039642.23-P1|SUN3_+_48039603.23-P1	SUN3			FALSE	1.43384	-1.06		0.79
1988	ANGPTL2_-_129884872.23-P1P2|ANGPTL2_+_129884905.23-P1P2	ANGPTL2			FALSE	-1.04827
1989	TMEM130_-_98467556.23-P1P2|TMEM130_-_98467516.23-P1P2	TMEM130			FALSE	-1.08618
1990	FGF4_+_69590148.23-P1P2|FGF4_+_69590126.23-P1P2	FGF4			FALSE	1.36846	1	0.59	0.3	0.69
1991	PLXDC2_-_20105388.23-P1P2|PLXDC2_-_20105584.23-P1P2	PLXDC2			FALSE	1.53478
1992	CHI3L1_+_203155817.23-P1P2|CHI3L1_+_203155795.23-P1P2	CHI3L1			FALSE	1.44879	0.49		0.65
1993	ITLN2_-_160921250.23-P2|ITLN2_-_160920824.23-P2	ITLN2			FALSE	-1.3691
1994	YAE1D1_+_39606256.23-P1P2|YAE1D1_-_39606026.23-P1P2	YAE1D1			FALSE	-1.88918	-0.9		0.92
1995	GRM3_-_86274203.23-P1P2|GRM3_+_86274073.23-P1P2	GRM3			FALSE	-1.08464	0.59		0.59
1996	PCDP1_-_120302086.23-P1P2|PCDP1_-_120302037.23-P1P2	PCDP1			FALSE	-0.920265
1997	DUSP14_+_35851655.23-P2|DUSP14_+_35851647.23-P2	DUSP14			FALSE	-1.37946	-1.49	-1.26	0.02	0.43
1998	INSL4_-_5231486.23-P1P2|INSL4_+_5231442.23-P1P2	INSL4			FALSE	-1.2611
[truncated: 16,724 more rows]
