# Supplementary material for: A unified mechanism for mitochondrial damage sensing in PINK1-Parkin–mediated mitophagy
Source: EMBO J. 2025 Nov 20;45(1):64–105. doi: 10.1038/s44318-025-00604-z (PMC12759083; doi:10.1038/s44318-025-00604-z)
Supplement: Supplementary file 9 — Dataset EV7 [file 44318_2025_604_MOESM9_ESM.xls]

## Sheet: README
Dataset EV7. LFQ proteomics of HeLa PINK-YFP whole lysates following knockdown with sgRNA against CTRL, TOMM5, TOMM6, TOMM7, or TOMM40 +/- treatment

## Sheet: Small TOM knockdowns
	ProteinGroups	Genes	ProteinDescriptions	ProteinNames	Sample_32_TOM7_CP	Sample_28_TOM6_CP	Sample_24_TOM5_CP	Sample_16_TOM7_nt	Sample_12_TOM6_nt	Sample_8_TOM5_nt	Sample_4_CTRL_nt	Sample_31_TOM7_CP	Sample_27_TOM6_CP	Sample_23_TOM5_CP	Sample_19_CTRL_CP	Sample_15_TOM7_nt	Sample_11_TOM6_nt	Sample_7_TOM5_nt	Sample_3_CTRL_nt	Sample_30_TOM7_CP	Sample_22_TOM5_CP	Sample_18_CTRL_CP	Sample_14_TOM7_nt	Sample_10_TOM6_nt	Sample_6_TOM5_nt	Sample_2_CTRL_nt	Sample_29_TOM7_CP	Sample_25_TOM6_CP	Sample_21_TOM5_CP	Sample_17_CTRL_CP	Sample_13_TOM7_nt	Sample_9_TOM6_nt	Sample_5_TOM5_nt	Sample_1_CTRL_nt	MC_Symbol	SubMitoLocal	MitoPathway	MitoCarta	MTS1pos	MTS1score	CTRL_CCCPvsNT_log2ave	CTRL_nt_log2ave	TOM5_nt_log2ave	TOM6_nt_log2ave	TOM7_nt_log2ave	CTRL_CP_log2ave	TOM5_CP_log2ave	TOM6_CP_log2ave	TOM7_CP_log2ave
0	A0A024RBG1;Q9NZJ9	NUDT4B;NUDT4	Diphosphoinositol polyphosphate phosphohydrolase NUDT4B;Diphosphoinositol polyphosphate phosphohydrolase 2	NUD4B_HUMAN;NUDT4_HUMAN		6790.82	9470.81	7499.19	7211.94	5961.93	9762.42	7471.36	9258.34	10122.9	9214.66	7804.71	9594.3	5283.34	8226.79		9238.5	8927.1	7822.29	5499.28	12239	7488.89	9798.72	13714.4	10447.9	12117.6	7903.18	12120.4	15025.7	8581.07							0.244377	0	0.17719	0.0154505	-0.134408	0	-0.0386197	-0.0238352	-0.224145
1	A0A096LP01	SMIM26	Small integral membrane protein 26	SIM26_HUMAN				10557.6	8547.14	12603	10851.9					8493.03	10492.4	11020	8573.21				9080.59	12285.9	11468.7	11543.8					6819.55	8798.29	11313.2	11895.5								0	0.114494	-0.0953259	-0.294456
2	A0A0B4J2D5;P0DPI2	GATD3B;GATD3	Putative glutamine amidotransferase-like class 1 domain-containing protein 3B, mitochondrial;Glutamine amidotransferase-like class 1 domain-containing protein 3, mitochondrial	GAL3B_HUMAN;GAL3A_HUMAN	75396.7	67457.7	54005.4	150487	145962	106245	123251	75802.1	76983.6	55428.2	69278.5	140486	141572	108770	125161	72538.7	55506	73703.5	148613	144815	115794	130370	80423.6	82447.9	56140.4	71863.7	154311	145185	93497.7	125163							-0.814928	0	-0.248158	0.196639	0.236945	0	-0.37377	0.0786868	0.0864971
3	A0A0B4J2F2;P57059	SIK1B;SIK1	Putative serine/threonine-protein kinase SIK1B;Serine/threonine-protein kinase SIK1	SIK1B_HUMAN;SIK1_HUMAN		3037.63	2901.68	4493.94	4024.32	4676.83	7620.41	3314.45	4205.01	4797.01	5431.83	5098.51	4008.16	4678.34	5782.44		4797.9	4080.54	6033.95	6643.87	3764.55	5690.56	4268.15	4398.29	4216.36	4426.5	4054.25	3877.81	6723.29	6586.45							-0.466486	0	-0.372005	-0.468894	-0.383859	0	-0.153185	-0.259908	-0.293385
4	A0A1B0GTU1	ZC3H11B	Zinc finger CCCH domain-containing protein 11B	ZC11B_HUMAN	53663.6	66338.5	72171.2	69735.7	71674	68509.1	63896	66760.8	58305.8	59237	57612.2	67384.5	50868	60423.4	61934.2	77897.8	50245.7	60572.6	62461.4	60750.6	70744.2	51614	57850.3	56203	59937.4	56354.6	63506.1	46377.9	64229.6	55523.5							-0.00153922	0	0.179897	-0.0205645	0.175414	0	0.0539782	0.0512191	0.138525
5	A0A494C071	PWWP4	PWWP domain-containing DNA repair factor 4	PWWP4_HUMAN	49785.2	55590.5	49901.6	78695.5	56300.3	65504.4	50321.4	55562	51260.1	55903.6	55589.3	69887.7	70033.2	61099.8	64478.3	47136.5	46157.3	47512.9	61390.7	64018.2	66293.7	64423.7	49163.8	54790.6	53321.9	46448.9	55764	56063	74021.5	63286.3							-0.282366	0	0.138362	0.0230465	0.131962	0	0.0419481	0.112156	0.0161592
6	A0AV96	RBM47	RNA-binding protein 47	RBM47_HUMAN	18707.5	21919	18429.2	25664.1	21066.3	27046.1	22458.9	22954.9	23449.6	21830.3	24849	26246.1	21771.3	25491.2	24699.7	19556	20055.9	23212.1	26109.8	24237.9	24431.8	26033.2	25849.1	23095.2	21654	22914.9	24065.4	22629.6	26869	26773.4							-0.0790566	0	0.0548378	-0.156235	0.0302783	0	-0.207285	-0.0519897	-0.120235
7	A0AVF1	IFT56	Intraflagellar transport protein 56	IFT56_HUMAN			1349.44	1590.24	2577.56	3846.56	2775.64	2212.09	2748.6	2270.83	2254.37	1956.55	2889.25	4441.14	2998.51	3270.33		2602.66		3121.62		1714.05							3392.92								-0.039581	0	0.641426	0.197775	-0.493145	0	-0.423977	0.178619	0.174735
8	A0AVT1	UBA6	Ubiquitin-like modifier-activating enzyme 6	UBA6_HUMAN	60559.8	68648.3	72601.6	58708.6	58967.4	55569.4	53764.4	61286.4	68968.6	74388.3	67107.3	55088.9	59191.5	55089.2	54568.5	60865.3	69869.4	69234.5	53286.9	57210.9	47680.2	56327.9	66392.6	70833.6	72594.2	68000.5	57116.4	60475.4	52289	59145.6							0.283774	0	-0.0875555	0.0755892	0.00254058	0	0.0873061	0.028717	-0.129277
9	A0FGR8	ESYT2	Extended synaptotagmin-2	ESYT2_HUMAN	97722.3	96314.3	81572.6	112466	108829	103155	114547	98698.1	89125.5	82588.8	92317.2	119373	104102	104394	110980	107518	82493.5	96293.7	112609	104321	113146	111568	105321	92486.4	83748.5	92897	115609	98984.8	110463	105467							-0.237665	0	-0.0376633	-0.0884715	0.0559345	0	-0.183984	-0.0184733	0.124802
10	A0JLT2	MED19	Mediator of RNA polymerase II transcription subunit 19	MED19_HUMAN	12585.4	12578.9	13865.3	9062.22	10784.4	11598.9	14048.4	12168.1	13952.6	16007.3	12869.3	10095.8	8876.59	11311.5	9922.05	19230.6	15883.5	13065.7	10689.5	13123.4	16721	9890.81	13496.3	11051.7	13502.1	13628.5	12789.3	9494.79	11551.7	9094.57							0.296353	0	0.252814	-0.0229081	-0.0107586	0	0.167809	-0.0740806	0.123862
11	A0JNW5	BLTP3B	Bridge-like lipid transfer protein family member 3B	BLT3B_HUMAN	3914.05	4662.72	4752.7	5567.19	5055.23	4459.51	3077.07	3543.53	4817.61	3776.52	3087.18	3481.96	4925.21	964.906	3272.74	3997.78	2946.68	2553.06	4727.57	4103.3		3756.33	4587.78	3241.12	2261.73	2955.75	2215.86		3657.31	3701.55							-0.268698	0	-0.189394	0.443596	0.211932	0	0.261359	0.565527	0.485184
12	A0MZ66	SHTN1	Shootin-1	SHOT1_HUMAN	45191.6	40627.9	50049.4	48236.6	33875.3	32190.3	30526.2	47107.6	50851.7	51584.4	50655.5	37646.1	41134.5	32308.2	42805.7	48990.5	44573.6	56501.9	47400.7	43384.8	29106.5	43160.6	47108.2	55344.8	51544.3	45379.1	36530.2	34498.4	39351.7	54209.8							0.252709	0	-0.360527	-0.15896	-0.0075304	0	-0.0405003	-0.0550616	-0.110407
13	A0PJW6	TMEM223	Transmembrane protein 223	TM223_HUMAN	4310.03	2458.08	4558.78	25453.5	25099.8	22787.3	25691.8	4040.31	2086.61	4582.54	3432.46	25784.8	25617.1	23645.9	26043.3	2406.82	4922.91	3472.56	25144.8	21721.9	24809.8	27248.1	4493.53	3125.38	5471.43	3546.41	26181.1	27526.1	23818.8	24143.6							-2.88761	0	-0.117481	-0.0449254	-0.00788958	0	0.487372	-0.446388	0.130137
14	A0PK00	TMEM120B	Transmembrane protein 120B	T120B_HUMAN	11669.7	12164		14666.6	11501.4	8806.15		7023.36	5758.97	4962.02	7981.9	11770.5	9190.3	5745.33	8095.03	6655.9	4453.89	8483.88	7451.41	6841.84		5789.52	4405.07	5672.53	5122.04	5822.79	10317.5	8815.53		8353.9							0.00324732	0	-0.0269283	0.293823	0.576149	0	-0.61648	0.0822055	0.0017421
15	A1A4S6	ARHGAP10	Rho GTPase-activating protein 10	RHG10_HUMAN	79614.9	87822.8	65847.3	81370.7	90252.7	88691.3	93574.7	93077.1	91952.7	90876.4	92344.9	97346.6	103784	86297.8	83557.1	75873.7	81562.7	88193.1	98490.7	90203.8	96369.9	100237	93709.2	94386.1	86511.9	84258.6	91675.9	86759.2	84494.8	98134.3							-0.0889042	0	-0.0775419	-0.0174079	-0.0256591	0	-0.120378	0.0501424	-0.0447665
16	A1L020;Q5U5Q3;Q6ZN04;Q86XN8	MEX3A;MEX3C;MEX3B;MEX3D	RNA-binding protein MEX3A;RNA-binding E3 ubiquitin-protein ligase MEX3C;RNA-binding protein MEX3B;RNA-binding protein MEX3D	MEX3A_HUMAN;MEX3C_HUMAN;MEX3B_HUMAN;MEX3D_HUMAN	13334.8		13883.1	4699.43	6255.37		8607.36	9364.07	7269.02	7207.29	1528.95	1455.19	7670.6	6407.02	6795.85	12945	9167.45	6727.33	1563.09	5729.97	11275.1	3155.87	370.168	2568.41	3344.52	7407.74	7954.63		9741.73	5067.32							-0.177908	0	0.630071	0.149603	-0.592178	0	0.68607	-0.0861375	0.786068
17	A1L0T0	ILVBL	2-hydroxyacyl-CoA lyase 2	HACL2_HUMAN	46051.4	43336.3	40328.3	52712.2	55519.6	44919.7	57908.7	43742.5	41101.6	37456.2	43477.7	54707.9	55681.9	46159.4	50785.3	51206.9	44505.5	44576.5	53163.1	51700.3	52854.7	53420	45808.2	43236.3	39781.3	46849.9	56352	64227.3	48910.6	46459.1							-0.213582	0	-0.113116	0.122959	0.0567111	0	-0.150342	-0.079466	0.0545934
18	A1L390	PLEKHG3	Pleckstrin homology domain-containing family G member 3	PKHG3_HUMAN	12070.9	12308.4	10933.9	17520	15270.8	18097.1	15378.8	11352.7	12546.3	11660.2	13129.2	16409.9	15292.3	18129.5	17565.8	12816.5	14616.7	14640.8	18104.9	15553.9	19786.9	17167.2	13517.1	11207	12777	12167.4	18508.6	15966.8	20666.3	17874							-0.352457	0	0.173616	-0.131016	0.0532781	0	-0.0911999	-0.147267	-0.0978706
19	A1X283	SH3PXD2B	SH3 and PX domain-containing protein 2B	SPD2B_HUMAN	48739.8	59684	47875.4	48746.6	59238.7	47105.8	46483.4	48376.7	57503.4	49046.4	55141.6	49715.1	55416.6	45863.7	53812.6	51751.8	48714	56690.9	50959	58204.7	46654.6	56023.4	58053.7	61097.1	51676.8	52551.9	52513.6	56031.3	49177.1	57328.6							0.036875	0	-0.178368	0.0994264	-0.0813504	0	-0.151629	0.117108	-0.0830251
20	A2A3N6	PIPSL	Putative PIP5K1A and PSMD4-like protein	PIPSL_HUMAN	4197.41	5713.78	3394.77	6012.78	6683.89	3449.01	4908.46	3200.64	4891.5	5686.6	6140.33	5379.33	5702.34		4569.91	2543.94	7689.83	5014.32	1500.29	6004.74	4491.96	4694.45	5449.86	5287.15	3987.38	5079.3	4093.63		5712.68	4051.75							0.248167	0	-0.00156174	0.42815	-0.101537	0	-0.0603438	-0.0306743	-0.491886
21	A2RRP1	NBAS	NBAS subunit of NRZ tethering complex	NBAS_HUMAN	10546.6	10617.5	8934.15	12727.9	11925.6	10935	11585.6	11986	9339.38	8946.25	10071.2	12874	12938.3	11723.9	13199.9	9143.13	9354.49	10669.6	12036	11912.4	11943.6	11929	11461.4	9568.93	9943.51	10305.9	12764.8	13330.3	11780.5	11306.9							-0.214196	0	-0.0500817	0.0613222	0.0698243	0	-0.155017	-0.0724663	0.0594496
22	A2RTX5	TARS3	Threonine--tRNA ligase 2, cytoplasmic	SYTC2_HUMAN	545245	541647	541916	442796	399997	471452	403295	542471	557168	536192	562380	388340	392853	432725	429236	618531	582264	597444	411243	443042	467958	444241	608389	527572	576571	588794	440483	363235	451087	436047							0.444882	0	0.0901185	-0.0990871	-0.0254536	0	-0.059725	-0.104545	-0.0104678
23	A2RU67	FAM234B	Protein FAM234B	F234B_HUMAN		4048.68	3401.44	4187.32	4916.78	3743.25	3525.53	3170.24	4169.36	3566.07	4075.04	3436.36	6017.6	3734.98	5457.42		3735.67	4945.24	5994.26	5548.49	3636.91	5235.8	5261.46	5176.82	3714.65	4619.62	3835.42	6573.13	4390.53	4502.01							-0.0417693	0	-0.271843	0.300503	-0.101134	0	-0.335017	-0.0261529	-0.108974
24	A2RUC4	TYW5	tRNA wybutosine-synthesizing protein 5	TYW5_HUMAN	10955.5	4939.05	15218.3	4645.1				7223.5	7613.2	8846.32	3789.9		6848.79	2909.32		16292.1	12938.4	7089.55	3917.53				13005.7	9466.41	13087.3	3542.47	9117.85		9932.23	6958.81							-0.533611	0	-0.116093	-0.0229907	-0.239717	0	1.38123	0.610464	1.30392
25	A3KMH1	VWA8	von Willebrand factor A domain-containing protein 8	VWA8_HUMAN	56693.7	49311.3	43072	83622.5	72378.2	72388.1	76259.6	54482.5	45643.1	41428.5	48915.5	85440.9	67765.2	70254.9	76615.5	52301	42017.8	48600.1	78886.1	65420.2	72331.7	77053.8	56840.5	43981	41260.7	48457.7	84523.3	72750	71740.5	70356.1	VWA8	Matrix	0	TRUE	10	5.24498	-0.625591	0	-0.0667147	-0.109622	0.146903	0	-0.21418	-0.0712903	0.178843
26	A3KN83	SBNO1	Protein strawberry notch homolog 1	SBNO1_HUMAN	15076.7	18971.3	23354.4	20734.3	22838.5	24407.2	22406.7	17997.5	20264.6	22387.3	19917.3	21700.5	23117.1	23272.6	21904.2	14462	21003.3	20899.7	24161.4	22709	19811.1	22503.9	17181.8	22546	22997.7	21185.6	22599.5	23787.9	24282.1	25003.9							-0.151423	0	-0.000719514	0.00992458	-0.041812	0	0.118429	-0.0051446	-0.353198
27	A4D1E9	GTPBP10	GTP-binding protein 10	GTPBA_HUMAN	16362.6	14667.8	11909.6	27509.5	25949.8	27826.2	27776.8	15941.3	15423.2	13923.3	14922.3	29237.6	26990.8	29040.9	29026.1	14546.4	13310.1	14441.5	30631.2	25892.7	30936	28599.6	16377.9	14907.8	12405.8	15808.6	29797.7	27734.5	31550.4	26252.9	GTPBP10	Matrix	Mitochondrial central dogma > Translation > Mitochondrial ribosome assembly	TRUE	53	2.257	-0.890503	0	0.0961864	-0.0672821	0.0696249	0	-0.224538	-0.00555615	0.0700904
28	A4D1P6	WDR91	WD repeat-containing protein 91	WDR91_HUMAN	9043.27	7264.11	5525.87	8043.29	7795.7	6622.4	6738	8825.66	7251.7	7466.92	7076.48	8869.17	8657.04	6373.11	7119.98	7513.26	7332.46	7895.79	8561.21	7220.39	5616.72	8451.6	8461.86	7038.89	6763.34	7640.85	10058.4	9461.27	6927.97	8034.97							-0.00923951	0	-0.248667	0.126893	0.227683	0	-0.154512	-0.069158	0.166704
29	A4FU69	EFCAB5	EF-hand calcium-binding domain-containing protein 5	EFCB5_HUMAN		178550	273042	171971	227007	172107		212958	155421	182535	185618	183529	200492	176591	156852			204653	139900	104212	288233	215400		125931	248850	256037	186549	208769		147762							0.313673	0	0.292588	0.094872	-0.0239251	0	0.124226	-0.490898	-0.0166896
30	A5A3E0	POTEF	POTE ankyrin domain family member F	POTEF_HUMAN	30236.4	4252.44	3294.52			6877.72			4639.18	2234.39			14749.4		4315.34	9331.04	34354.4	2465.83		3243.33		13826.6			6704.11	15905.3		56343.4	4934.53								0.018112	0	-0.619041	1.44978		0	0.342504	-1.04692	1.10688
31	A5PLL7	PEDS1	Plasmanylethanolamine desaturase 1	PDES1_HUMAN	9169.92	3786.45	3011.47	8710.7	8057.87	9475.3	7757.91	3885.42	3589.75	3163.64	3102.3	6700.21	8526.84	8456.82	9293.12	2680.82	3075.25	3859.47	5443.84	7629.92	7951.34	8200.08	3558.66	3735.39	3198.65	3188.83	6550.23	9634.97	5867.42	7929.85							-1.29375	0	-0.0635591	0.0287831	-0.275918	0	-0.120572	0.1305	0.511611
32	A5PLN9	TRAPPC13	Trafficking protein particle complex subunit 13	TPC13_HUMAN	6807.26	6011.28	7616.95	4919.48	7005.25	8182.14	8121.37	6378.18	4696.92	5166.05	6109.07	4590.97	7506	7458.05	6673.27	6095.6		6992.63	8055.42	8306.08	5047.64	7301.81	7949.6	6464.81	5267.93	7010.87	7418.19	9322.89	7303.71	8771.4							-0.20297	0	-0.141115	0.0582742	-0.305097	0	-0.156025	-0.227954	0.0220951
33	A5YKK6	CNOT1	CCR4-NOT transcription complex subunit 1	CNOT1_HUMAN	69621.3	65886.9	70548.8	57644.1	58824.2	65089.1	59048.1	69311.3	70854.4	73992.7	71545.5	56820.3	62125.1	64749.7	63325.4	66550.2	72821	73253.8	58805.6	62063.6	62842	63886.1	66513.3	68168.9	73342.7	71837.5	60383.8	59557.5	64010.9	65667							0.197312	0	0.027033	-0.0546005	-0.108631	0	0.00924106	-0.0802857	-0.0867293
34	A6NCE7;Q9GZQ8	MAP1LC3B2;MAP1LC3B	Microtubule-associated proteins 1A/1B light chain 3 beta 2;Microtubule-associated proteins 1A/1B light chain 3B	MP3B2_HUMAN;MLP3B_HUMAN	70005.5	73031.3	84375.1	57332.8	51306.4	56357.2	41299.4	65237.6	77760.6	89888.9	78982.3	58025.6	60597.9	59789.3	59468.6	68486.3	83479.1	84359.6	61891.6	57462.9	44107.1	58688.8	77236.3	83181.3	88340.8	86829.4	49902.2	55016.8	54731.3	59618.8							0.606525	0	-0.0271937	0.0345409	0.0522295	0	0.0531678	-0.0965731	-0.24756
35	A6ND36	FAM83G	Protein FAM83G	FA83G_HUMAN	4696.86	8105.92	7014.49	5187.55	4838.78	5606.8	5984.44	6858	7101.34	7784.36	7436.75	4920.14	5289.76	5518.14	5785.88	5127.15	6969.33	8148.62	5586.25	6502.4	6993.22	4426.73	8097.63	7374.79	8620.34	7117.1	3575.74	5711.29	6823.27	6232.53							0.432485	0	0.153142	-0.00562829	-0.219068	0	0.00563991	-0.00767293	-0.288731
36	A6NDG6	PGP	Glycerol-3-phosphate phosphatase	PGP_HUMAN	26234	24270.1	22455.4	29163.6	21914.7	22438.4	21230.8	24598.1	26898.1	27822.4	25901.8	26442.3	26248.4	23787.3	23362.1	23620.9	27265.4	26121.9	24816.4	27393.2	20601.2	26474.3	27680.4	31198	26342.4	29887.3	24983.9	29328.9	21618.9	28812.8							0.128901	0	-0.175401	0.070543	0.0776929	0	-0.0721724	0.00799263	-0.0967145
37	A6NDU8	RIMOC1	RAB7A-interacting MON1-CCZ1 complex subunit 1	RIMC1_HUMAN	14053.8	11815.9	14089.4	22234.5	15129.5	12771.5	9364.21	14395.9	19694.1	18199.9	16531.7	12956.6	14910.1	10491	10133.7	15514.5	16903.1	22965.1	13148.2	16098.5	8051.76	9245.08	13866.1	15077.8	14503.9	21366.8	13228.4	11989	8374.95	20588.2							0.718114	0	-0.313755	0.236709	0.319672	0	-0.349405	-0.385626	-0.488791
38	A6NED2	RCCD1	RCC1 domain-containing protein 1	RCCD1_HUMAN	4856.32	5742.55	4442.46	7842.54	8038.6	7157.75	8226.25	4730.71	5884.24	4354.48	6123.26	7742.92	8889.06	6530.05	7871.97	4321.09	6503	5275.69	8144.22	9130.5	6769.5	9948.9	5806.58	6517.81	5519.44	5638.02	9271.33	8687.17	6897.06	8066.2							-0.586628	0	-0.318564	0.0264838	-0.0478252	0	-0.12578	0.0908707	-0.204435
39	A6NFI3	ZNF316	Zinc finger protein 316	ZN316_HUMAN	2849.49	2242.95	3368.25	2001.45	1772.8	4435.7	3203.05	2954.36	2569.83	3359.32	3217.42	2379.58	2543.73	4196.64	3712.32	4368.7	4563.14	4433.8	2986.34	2914.67	5337.95	2953.97	3951.4	3155.24	3234.66	3682.15	1644.1	1946.05	4836.16	3236.01							0.205457	0	0.521071	-0.514024	-0.540323	0	-0.0570394	-0.508283	-0.09747
40	A6NHL2	TUBAL3	Tubulin alpha chain-like 3	TBAL3_HUMAN	53539.2	57676.1	69157.4	42161.2	39418.8	35814.6	40498.2	47732.1	43130.3	55031.9	47315	46604.3	41676.9	36450.4	36156.3	80376.5	58006.7	42703.5	36557.2	37502.7	38401.7	36756	51861	49454.7	59735.4	45115.7	42863.5	27977.4	38354.6	34724							0.282522	0	0.00861054	-0.0152617	0.183151	0	0.425168	0.153079	0.374047
41	A6NHR9	SMCHD1	Structural maintenance of chromosomes flexible hinge domain-containing protein 1	SMHD1_HUMAN	317499	302886	292830	296659	308852	300295	305643	315385	300482	299516	309902	311001	294280	303722	303776	315082	309184	310170	303982	302036	313005	310871	326744	302883	302775	320545	309505	314847	306340	293467							0.0472361	0	0.0113702	0.00741886	0.00875745	0	-0.0585173	-0.0536968	0.0234518
42	A6NIH7	UNC119B	Protein unc-119 homolog B	U119B_HUMAN	33612	37910.2	38399	31923	32663.5	33884.1	27170.7	35318	34223.4	37845.6	36240.1	30893.1	31986.3	29472.7	31214	30257.5	33942.8	40994.2	30638	33898.3	28646.9	33615	34663.4	38334.5	34967.9	38025.6	29422.8	36384.7	29088.2	35276.3							0.271967	0	-0.0718575	0.0842812	-0.0507464	0	-0.0823311	-0.0612595	-0.199301
43	A6NJ78	METTL15	12S rRNA N4-methylcytidine (m4C) methyltransferase	MET15_HUMAN	4808.02	6300.85	2739.95	30851.2	31601.7	22298	29738	4612.36	4933.11	4103.22	5832.23	31449.4	29452.2	23682	28934.4	6120.52		5771.13	30498.5	29716.7	24841.9	29053.7	5526.01	5101.78	3939.66	5662.74	29977.6	25294.7	24620	25569.8	METTL15	Matrix	Mitochondrial central dogma > mtRNA metabolism > mt-rRNA modifications	TRUE	242	3.26957	-2.29905	0	-0.247402	0.03484	0.115941	0	-0.679206	-0.079911	-0.128001
44	A6NJZ3	OR6C65	Olfactory receptor 6C65	O6C65_HUMAN		1410.64	3289.07	6990.36	3992.16	6011.74	330.085		1545.59	1298.48		7326.44	411.144				1035.7	3828.72	2496.91	5448.3	2318.16	1511.37	2364.29	1895.07	2956.82	2375.01	2184.05	2690.47	1600.38	803.429							1.8149	0	1.90863	1.83046	2.42952	0	-0.532146	-0.93973	-0.391726
45	A6NKD9	CCDC85C	Coiled-coil domain-containing protein 85C	CC85C_HUMAN				565.078		163.564				317.114	573.407		387.141	861.978	229.248					391.402				376.577						453.158							0.748929	0	0.587682	0.190145	0.727818	0	-0.854557	-0.606616
46	A6NKF1	SAC3D1	SAC3 domain-containing protein 1	SAC31_HUMAN	12945.6	8311.67	12923.7	7609.33	9107.01	7537.1	5107.19	8119.18	8833.55	10436.1	9733.69	8679.5	9815.87	10013.6	8583.35	9571.27	11499	9101.35	10342.6	10325.9	8504.8	10775.2	9072.07	8929.33	8808.84	10751.6	8211.39	12445.6	10776.1	10258.3							0.184054	0	0.0850159	0.263922	0.00492988	0	0.146581	-0.182305	0.00944732
47	A6NKF2;Q99856	ARID3C;ARID3A	AT-rich interactive domain-containing protein 3C;AT-rich interactive domain-containing protein 3A	ARI3C_HUMAN;ARI3A_HUMAN		1303.62	2404.39	2777.28	2215.55	1179.61	1339.11	1559.81	1597.68	1693.8	2031.59	2373.03	2452.67	1146.91	519.893		2836.42	1995.88	2017.89	2104.63	945.286	1852.56	1227.45	1772.28	784.093	1340.3	1913.3		1638.46	1552.09							0.443297	0	-0.10026	0.778737	0.786866	0	0.108996	-0.199794	-0.360513
48	A6NKT7	RGPD3	RanBP2-like and GRIP domain-containing protein 3	RGPD3_HUMAN	172003	162770	166043	181784	165727	178894	176533	173247	165110	166824	170513	170904	164352	173092	172023	174332	171195	179657	169842	164587	200618	165275	168582	158641	172576	173370	166941	160468	191538	163535							0.043404	0	0.135643	-0.0481429	0.0255563	0	-0.0449543	-0.105796	-0.0205852
49	A6NNZ2	TUBB8B	Tubulin beta 8B	TBB8B_HUMAN	168471	147955	247292	95168.9	170281	113492	411669	149335	89991.7	133728	145125	133308	120529	107375	131417	262472	196421	164738	113281	132612		141650	121388	132788	137445	179125	138104	214402		136463							-0.332894	0	-0.894554	-0.364572	-0.775111	0	0.132877	-0.399414	0.105948
50	A6ZKI3	RTL8C	Retrotransposon Gag-like protein 8C	RTL8C_HUMAN	20429.3	17957	16166.9	31638.5	25706.1	20464.6	21222.8	21340	21986.4	18681	21649.2	27409.7	29640.2	21823.7	25454.1	20608.7	19924.6	22538.1	24397.2	28192.2	15857.8	28226.2	20891.4	22412.3	17722.6	27752	29779.6	36842	15159.9	30551.5							-0.136733	0	-0.524616	0.190979	0.102569	0	-0.403934	-0.206259	-0.20403
51	A7E2V4	ZSWIM8	Zinc finger SWIM domain-containing protein 8	ZSWM8_HUMAN	1566.13	2626.57	2666.2	2518.2	2990.15	2892.72	2870.47	2559.58	2663.99	3535.36	3160.74	2339	2097.24	2376.97	2757		3776.23	3493.9	2254.79	2651.89	2215.87	2225.99	1904.63	2674.34	3434.78	3472.02	2026.05	2994.27	2355.12	2711.48							0.353911	0	-0.102456	0.0228432	-0.20933	0	-0.00960983	-0.346429	-0.747848
52	A8CG34	POM121C	Nuclear envelope pore membrane protein POM 121C	P121C_HUMAN	23717.6	23034.1	26313.1	24069.6	20590.2	24146.5	23379.2	25301.2	24887.5	26809.4	26336.1	21941.9	21581	25566.5	24575.2	26442.5	27913.5	28243.4	24749.4	22016.8	31583.6	22039	24311.2	27331.8	28969.5	24829	23389.6	21378.1	33133.8	22646							0.192708	0	0.304775	-0.114585	0.0233455	0	0.0551723	-0.0775375	-0.0856894
53	A8MW92	PHF20L1	PHD finger protein 20-like protein 1	P20L1_HUMAN		2569.39	3985.06	3070.13		4090.6	3691.92	3298.32	3360.31	2007.07		2202.66		3194.93	2528.12	3933.31	3301.93	2148.22		2299.34	5710.35	2611.85	2864.26	2403.87	3175.87	2509.75	3047.39	1974.78	3001.6	2264.2							-0.252279	0	0.527794	-0.376352	-0.000326924	0	0.420683	0.254273	0.531032
54	A8MWD9;P62308	SNRPGP15;SNRPG	Putative small nuclear ribonucleoprotein G-like protein 15;Small nuclear ribonucleoprotein G	RUXGL_HUMAN;RUXG_HUMAN	303233	303295	291569	357426	361507	325895	339747	297856	264875	295714	285759	388894	317460	362959	331579	311928	265863	269405	342465	324523	293278	306165	268670	272121	276882	297819	391259	312464	250787	291578							-0.158144	0	-0.0416929	0.0523374	0.221869	0	-0.00926905	-0.0216269	0.0552201
55	A8MXD5	GRXCR1	Glutaredoxin domain-containing cysteine-rich protein 1	GRCR1_HUMAN		14485.7		11304.9	6457.08			8035.05		6139.95			6356.05	5114.64		6470.02						16662.7	8613.57	4869.47	14999.2	6595.35		8352.67		3744.16							-0.629535	0	-0.996351	-0.532284	0.147889	0	0.680395	0.553201	0.224572
56	A8MXV4	NUDT19	Acyl-coenzyme A diphosphatase NUDT19	NUD19_HUMAN	13107.3	12959	14157.6	21414.8	22063	20251.1	20459.5	15528.5	13656.5	13187.1	14620	22583.8	20938.9	20642.9	19332.6	14440	14685.4	15073.2	23398.9	21597	23280.7	20013	16823.5	13572.5	15300.2	15980.2	20784.6	21482.6	24107.6	17893.8	NUDT19	Matrix	Metabolism > Metals and cofactors > Coenzyme A metabolism	TRUE	2	5.36619	-0.351502	0	0.184229	0.14781	0.182592	0	-0.0870938	-0.18459	-0.0238539
57	A9UHW6	MIF4GD	MIF4G domain-containing protein	MI4GD_HUMAN		3246.57	1440.16	4592.5	4995.29	3365.44	4764.36	4197.94	3721.84	2879.44	3303.65	5261.73	3677.89	2880.99	3197.04	1952.5	2247.66	3282.54	2565.64	3684.03	1859.64	3348.4	3291.95	3413.52	2213.83	3032.76	4018.84	3803.78	1026.18	4279.8							-0.281594	0	-0.771541	0.0519328	0.0765144	0	-0.546518	0.110122	-0.0267276
58	B2RTY4	MYO9A	Unconventional myosin-IXa	MYO9A_HUMAN		42061.6		34180.6	55957.3	63852	68367.8	66878.2	48879.9	52853.4	35387.1	57614.1		53180.1	34966.2		50383	49559.9	58431.3	53964.8		63595.6	53184.8	56196.7	58403	54186	61520.3	48305	41258.1	41152.4							-0.16565	0	0.0204571	0.0198821	0.0251848	0	0.216314	0.080707	0.372291
59	B7ZAQ6;P0CG08	GPR89A;GPR89B	Golgi pH regulator A;Golgi pH regulator B	GPHRA_HUMAN;GPHRB_HUMAN	8743.37	10636.2	9406.81	9994.59	10953.2	10140.8	12402.9	10918.9	10480.2	11119.7	10543.3	12740.1	10834.7	10828.7	11501.7	10179.5	10657	9693.38	11583.6	11000.5	12548.2	11286.2	11476.4	10774.5	9867.5	11309.1	11993.1	9528.33	11886	10221.3							-0.11059	0	-0.000269348	-0.101849	0.0282906	0	-0.0350681	0.015697	-0.025712
60	B7ZW38;O60812;P0DMR1	HNRNPCL3;HNRNPCL1;HNRNPCL4	Heterogeneous nuclear ribonucleoprotein C-like 3;Heterogeneous nuclear ribonucleoprotein C-like 1;Heterogeneous nuclear ribonucleoprotein C-like 4	HNRC3_HUMAN;HNRC1_HUMAN;HNRC4_HUMAN	52592.7	31260.3	61090.9	45729.2	50190.6	50186.8	73082	61186.8	53828.2	57522.3	72241.3	90949.5	61527	82973.6	123503	181807	88069.9	76100.6	75280.4	79491	153912	118581	90764.8	77687.7	75279.2	101821	126697	109204	123800	65893.4							-0.192107	0	0.108678	-0.343069	-0.170192	0	-0.242405	-0.61998	0.212005
61	C4AMC7;Q6VEQ5	WASH3P;WASH2P	Putative WAS protein family homolog 3;WAS protein family homolog 2	WASH3_HUMAN;WASH2_HUMAN	13924.3	11742	11223.8	13691.4	11549.9	9830.32	8063.31	11005	15277.6	11544.7	14466.3	10741.7	12837.6	9714.89	11151.4	12185.1	12981.8	12879.1	12435.9	12272.4	7790	14194.9	13159.1	17918.3	12557.1	14916.2	11231.7	14965.3	11796.5	14504.9							0.233926	0	-0.292122	0.107615	0.00559822	0	-0.222146	0.0885818	-0.16459
62	E9PAV3;Q13765	NACA	Nascent polypeptide-associated complex subunit alpha, muscle-specific form;Nascent polypeptide-associated complex subunit alpha	NACAM_HUMAN;NACA_HUMAN	626067	569305	738034	479758	431797	541233	473820	544658	528296	553967	554707	446157	447314	516777	444231	635332	589365	522144	449412	429963	452396	458186	531379	571306	568899	596945	420346	425630	494100	484486							0.262299	0	0.107384	-0.101174	-0.0513373	0	0.134777	-0.00422006	0.0667651
63	E9PRG8	C11orf98	Uncharacterized protein C11orf98	CK098_HUMAN	56233	66696.9	46633.5	52809.9	61355.7	69001.6	61710.9	61389.2	72705.5	65443.4	62654.6	64803.6	62205	69171.5	69236	54606.8	53816.5	67587.7	68365.2	61315.1	75925.8	67608.9	65893.6	64216.1	65226.5	59657.8	58399	49046.7	73382.1	55684.3							-0.00591389	0	0.177275	-0.120161	-0.0570794	0	-0.131636	0.100629	-0.0885735
64	G2XKQ0	SUMO1P1	Small ubiquitin-related modifier 5	SUMO5_HUMAN	147444	156661	206976	246184	219803	207734	185709	182850	174572	197257	205978	242260	189196	190039	190402	155399	208917	213714	214420	211422	189596	184909	162339	158595	193019	202771	202920	182078	178708	204387							0.116798	0	0.00126387	0.0682719	0.24294	0	-0.0419432	-0.345711	-0.356959
65	L0R6Q1	SLC35A4	SLC35A4 upstream open reading frame protein	S35U4_HUMAN	4439.88	5491.54	5936.6	5277.36	5938.28	7366.85	8342.08	4414.38	3662.08	5289.63	4297.03	6731.27	5975.18	7377.21	6215.81	3025	5423.82	3724.69	4621.03	4629.2	10334.5	5886.38	5795.74	4052.82	4769.45	4367.87	6712.18	6188.19	7795.16	5259.68							-0.637825	0	0.354945	-0.177338	-0.139072	0	0.374759	0.0921129	0.0975451
66	L0R819	ASDURF	ASNSD1 upstream open reading frame protein	ASURF_HUMAN	5427.6	3864.33	6557.06	5120.18	5872.97	5744.29	4212.72	6671.76	4829.89	6339.04	5112.21	5467.95	4842.96	4882.08	3152.34	3452.43	4888.04	5074.57	3785.3	5074.09	3221.83	4371.99	5422.65	3444.59	5168	2893.91	4245.34	2875.12	6713.25	7829.05							-0.165879	0	0.0715858	-0.0680105	-0.0715982	0	0.396152	-0.107813	0.266156
67	L0R8F8	MIEF1	Mitochondrial ribosome and complex I assembly factor AltMIEF1	MIDUO_HUMAN			5093.22	13372.7	17453	25709.1	24950.8			5289.41		15790.4	27862.4	26705.6	28582.6		4867.27	4859.76	13589	23462.3	26109.5	31251	5564.1	5211.46	3662.84	4236.02	13372.1	21113.3	38383.8	36390.1							-2.73575	0	-0.0517132	-0.430837	-1.11039	0	0.0560899	0.19649	0.29095
68	O00115	DNASE2	Deoxyribonuclease-2-alpha	DNS2A_HUMAN	33554.3	29997.7	39681.6	36838.4	42039.7	41896.2	41753.2	38034.8	32059.5	38255.5	37257.3	35390.2	41254.2	37535.9	35078.5	40137.5	41140.1	38562.5	33559.7	38679.4	42697.3	37672.9	38464	31158.7	40362.1	43659.4	38777.8	44641.4	35686	39944.6							0.0446645	0	0.0311062	0.109384	-0.0954031	0	0.00120954	-0.358114	-0.0850033
69	O00116	AGPS	Alkyldihydroxyacetonephosphate synthase, peroxisomal	ADAS_HUMAN	146973	150900	139889	149636	140232	155337	160769	149670	138789	131993	145140	152918	131513	151541	153884	157898	134319	153730	142297	142411	177245	150918	156699	137784	133775	150768	152209	127650	163512	139953							-0.0143821	0	0.0969969	-0.160407	-0.020305	0	-0.150906	-0.0729296	0.027938
70	O00124	UBXN8	UBX domain-containing protein 8	UBXN8_HUMAN		1108.17		1193.46	803.216	3095.4		980.407	822.197	2034.17	1459.78	779.51	616.856	3113.82	963.271		557.216	1502.36			2015.95			732.943	1748.84	659.085			2342.6	1998.91							-0.295146	0	0.834938	-1.0607	-0.58629	0	0.261294	-0.443257	-0.300063
71	O00139	KIF2A	Kinesin-like protein KIF2A	KIF2A_HUMAN	58677.3	62088.8	62092.7	58875.4	65310.9	60187	63503.2	58723.1	63372.6	61754.1	63653.2	62741.9	63667.2	60192.9	62307.6	64642	60108.8	63585.8	63692.6	64476.9	61659.4	60673.2	60833.8	63392.4	62717.8	63716.7	62550.9	59516.8	60592.5	61552.7							0.0377224	0	-0.0317852	0.0284233	-0.00102329	0	-0.0456731	-0.0159683	-0.0680542
72	O00142	TK2	Thymidine kinase 2, mitochondrial	KITM_HUMAN	7382.26	9477.91	8324.42	13735.3	18502.6	13061	17049	8314.36	7687.67	11795	10236.5	18742	18593.3	15007	18707.6	10256.6	10698.6	8373.7	19724	19652.9	21021.4	17134.1	13867.1	10390.9	13147.8	9162.62	19572.6	18390.2	18398	13689.2	TK2	Matrix	Metabolism > Nucleotide metabolism > Nucleotide synthesis and processing	TRUE	3	4.69472	-0.846373	0	0.0195323	0.174477	0.108374	0	0.247672	-0.0112838	0.104791
73	O00148	DDX39A	ATP-dependent RNA helicase DDX39A	DX39A_HUMAN	1.90768e+06	2116975	2.0733e+06	2.3443e+06	2.20501e+06	2.22697e+06	2.359e+06	2.1196e+06	2.07725e+06	2.11553e+06	2.09069e+06	2318616	2.13663e+06	2.27441e+06	2.2011e+06	2.19299e+06	2.13422e+06	2.18326e+06	2.22108e+06	2.12304e+06	2.53618e+06	2.20677e+06	2.15952e+06	2.07079e+06	2.15368e+06	2.23134e+06	2.18797e+06	2.08322e+06	2.33056e+06	2.01896e+06							-0.018527	0	0.0925798	-0.0396104	0.0462355	0	-0.0331432	-0.0542966	-0.0497376
74	O00151	PDLIM1	PDZ and LIM domain protein 1	PDLI1_HUMAN	135306	115603	160779	164968	120001	142396	119930	165849	161538	172442	167510	137388	126230	136956	133127	138526	170632	195823	145981	147549	119353	144508	164302	148637	169265	184078	138488	129832	122254	192784							0.306097	0	-0.180398	-0.173069	-0.00863471	0	-0.116804	-0.362527	-0.273156
75	O00154	ACOT7	Cytosolic acyl coenzyme A thioester hydrolase	BACH_HUMAN	145721	146421	187050	116986	121438	134790	125017	139479	162017	189221	147760	114288	113570	133826	126712	142713	177998	152039	126065	121545	120840	121471	154477	158611	178497	159468	119811	103529	126087	134799	ACOT7	Matrix	Metabolism > Lipid metabolism	TRUE	2	5.33582	0.269543	0	0.0212661	-0.142934	-0.0903807	0	0.258984	0.0242428	-0.0723807
76	O00159	MYO1C	Unconventional myosin-Ic	MYO1C_HUMAN	223598	216654	184752	255986	257297	226873	277271	230202	199495	183512	216401	273334	235487	224013	249919	239659	196732	211968	236299	234486	258444	253760	231596	196921	191954	216263	260051	237154	227612	227264							-0.230217	0	-0.105769	-0.0640626	0.024765	0	-0.183315	-0.0724236	0.106027
77	O00161	SNAP23	Synaptosomal-associated protein 23	SNP23_HUMAN	8990.21	6273.87	5147.94	13610.9	14994.2	10604.6	8720.58	10554.5	10349.5	6583.44	10918.2	15623.9	13109.3	8849.43	11927.6	2873.86	11775.5	8713.15	15051.9	13797.3	7653.22	10632.3	11988.7	8679.22	8887.97	8984.19	13631.5	13310.8	5145.55	13687.5							-0.237061	0	-0.479477	0.296071	0.365117	0	-0.236075	-0.177516	-0.149128
78	O00165	HAX1	HCLS1-associated protein X-1	HAX1_HUMAN	48170.8	48332.2	36034.4	41139.2	35772.3	47376.6	34793	53517.8	45928.3	37168.6	46022.9	40029.7	38043.5	43369.8	37517.4	51517.2	32153.6	45342.5	38843.5	36784.7	38558.1	37879.4	52604.6	42502.8	36464.4	45168.6	36603.6	36545.3	41811.3	37722.2							0.299559	0	0.210234	-0.00749292	0.0824931	0	-0.360227	0.00242105	0.177018
79	O00170	AIP	AH receptor-interacting protein	AIP_HUMAN	19682.8	18586.4	17747.7	34727.6	27188.8	20176.2	13142.7	25384	24854.2	21586.3	22178.4	27015.1	27850.4	19691.4	20558	21645.5	20912.5	29922.2	22802.6	32137.9	10540.2	24410	25228.5	28764.9	18108.2	30435.3	22384.4	27731.5	10342.4	35493.8							0.233483	0	-0.623688	0.295839	0.192014	0	-0.490039	-0.192913	-0.259352
80	O00178	GTPBP1	GTP-binding protein 1	GTPB1_HUMAN	36321.9	30218.6	28400.2	28787.1	31140.5	23492	27998.5	29955.8	34741.7	30311.7	32078.3	31326.4	32601.7	24443.5	28400.3	30188.2	30302.5	32698.4	32282	32501.6	22129.3	29559.7	32728.1	33714	29838.1	33088.6	31985.4	35381.8	23065.1	28890.8							0.184165	0	-0.302424	0.196698	0.115022	0	-0.134734	0.0118776	-0.0143677
81	O00180	KCNK1	Potassium channel subfamily K member 1	KCNK1_HUMAN	4574.97	7187.75	12328.5	12754.4	10611.8	8566.59		11905.9	7993.84	11441.5	12118.1	10147.3	6735.67	8890.75	8912.1	7776.7	8658.67	10955	10889.1	10973.7		8495.52	9789.79	9026.89	9350.08	8560.48	10199.1	8026.71		9459.12							0.235637	0	-0.037025	0.021012	0.296314	0	-0.0137287	-0.385946	-0.308952
82	O00186	STXBP3	Syntaxin-binding protein 3	STXB3_HUMAN	83469	89301.5	91484.9	104113	104827	94160.4	105656	91359.1	85780.8	87460.4	86553.6	107818	101038	97102	98647.7	86497.8	87421.3	94345.7	102249	99843.7	103348	97862.8	93582.2	84503.9	89680	95323.1	106299	96705.6	97130.4	92963.7							-0.10146	0	-0.0124298	0.0263523	0.0897089	0	-0.0488018	-0.0896173	-0.053423
83	O00189	AP4M1	AP-4 complex subunit mu-1	AP4M1_HUMAN	10450.2	12657.4	12202.6	11177.8	10834.7	13215.2	14431.6	13279.1	12774.8	12278	12386.5	10449.6	12038.1	12764.3	12654	11972.7	11816.3	11422	11131.8	11010.6	13489.8	11545.3	11816.5	13268.7	13376.2	12506.7	10603.7	12672.9	13076.3	13309.5							-0.101244	0	0.0167126	-0.157879	-0.260398	0	0.036854	0.0917885	-0.027122
84	O00193	SMAP	Small acidic protein	SMAP_HUMAN	14708.9	15931.2	23650.3	18829.7	11277.6	12836.4	8514.2	15524.6	20832	27046.3	22424.9	13946.7	14960.7	14027.1	17355.9	12120.4	19088.3	22058.7	15369.1	14144.6	5038.26	15454.1	17351.8	26200.3	23549.2	19427.9	12220.6	13477	11792.3	19477							0.487014	0	-0.476664	-0.174888	-0.0103624	0	0.131291	-0.02156	-0.513247
85	O00194	RAB27B	Ras-related protein Rab-27B	RB27B_HUMAN	17356.6	15992.9	15172	20099.8	19593.4	17859	20458.8	14605.2	13639.2	14875.5	15552.9	22312.2	19878.1	21564.6	21390.2	19188.5	17244.2	18385.6	18916.3	20365.1	21460.1	21505.2	18258.5	16276	16185.4	16105.5	22629.2	23489.2	23029.3	20118							-0.323059	0	0.00760067	-0.00253186	0.00836363	0	-0.0719994	-0.124451	0.0568824
86	O00203	AP3B1	AP-3 complex subunit beta-1	AP3B1_HUMAN	124873	122375	114054	107968	117580	113180	115630	125509	121333	116541	117734	113655	110452	110951	110731	127550	121638	115278	114814	116016	108963	114528	124553	120138	112012	118113	120409	114372	110610	114498							0.0399289	0	-0.0374979	0.00957574	0.00461516	0	-0.0121368	0.0513399	0.102061
87	O00217	NDUFS8	NADH dehydrogenase [ubiquinone] iron-sulfur protein 8, mitochondrial	NDUS8_HUMAN	7243.99	10072.9	8879.21	44387.4	33579	33941.8	32832.9	11497.1	13492	9532.51	12483.6	38659	30344.3	33049.4	25595	12569.9	11722.7	14198.5	31675.1	35542.6	33537.1	30872.1	13669.9	10573.7	9048.9	13618.2	35016.5	35155.5	29939	39287.1	NDUFS8	MIM	OXPHOS > Complex I > CI subunits | Metabolism > Metals and cofactors > Fe-S-containing proteins | OXPHOS > OXPHOS subunits	TRUE	2	5.03326	-1.25884	0	0.0209433	0.0661619	0.219695	0	-0.45559	-0.239388	-0.256519
88	O00220	TNFRSF10A	Tumor necrosis factor receptor superfamily member 10A	TR10A_HUMAN	3649.97	4554.45	8293.81	5294.62	3625.63	6624.06	3940.64	6673.78	6918.49	10068.6	7566.24	4029.85	4968.29	7036.69	6571.16	2264.69	8178.75	7903.18	4729.96	4575.55	9244.05	5332.92	6813.68	5760.05	8551.52	7125.18	2713.39	4853.14	9862.75	6218.98							0.449341	0	0.570594	-0.291867	-0.395979	0	0.220156	-0.390806	-0.634802
89	O00222	GRM8	Metabotropic glutamate receptor 8	GRM8_HUMAN		13324.2	13123.4	17643.2		15138	18670.2		12769.3	11905.3	12395.5			13115.8		18989.5			18516.4	15957.3	16468.8			12089					14165.4	14579							-0.4235	0	-0.175347	-0.0591092	0.12106	0	0.0137613	0.0381291	0.615377
90	O00231	PSMD11	26S proteasome non-ATPase regulatory subunit 11	PSD11_HUMAN	401750	375602	394312	314295	310136	330161	314511	367630	375219	375061	373208	314589	319403	328039	337035	384180	361286	365818	319080	329735	300333	326113	358512	375567	378794	364941	313554	320892	336652	339802							0.159975	0	-0.0246015	-0.04143	-0.0625995	0	0.0362915	0.0290062	0.0387932
91	O00232	PSMD12	26S proteasome non-ATPase regulatory subunit 12	PSD12_HUMAN	193526	208416	209990	169861	168452	171379	175879	205507	208368	205288	198053	176861	167954	176229	182167	206231	192935	197663	182368	178707	162567	184424	208247	210690	208577	203027	181881	164689	176816	188971							0.126231	0	-0.0904511	-0.105629	-0.0409507	0	0.0329929	0.0676196	0.0271879
92	O00233	PSMD9	26S proteasome non-ATPase regulatory subunit 9	PSMD9_HUMAN	30135.2	29311.7	39198.6	37859.6	27021.5	30971.9	16739.9	31142.5	35726.4	40256.3	36776.8	30355.7	31387.1	29156	26868.5	27958.6	36945.9	37947.4	32021	28042.7	15546.5	29476	32678	35394.8	35531.6	38458.4	28532.2	32170.3	18496.6	37494.6							0.448613	0	-0.231721	0.101291	0.219703	0	0.00973932	-0.17242	-0.307822
93	O00244	ATOX1	Copper transport protein ATOX1	ATOX1_HUMAN		1399.77	777.065	2673.63	4527.34	1482.81	2722.07		3303.59	3173.88		2838.83	4595.94	2017.73	2981.98		1897.27		2023.92	3148.58	858.715	2371.26	1394.62	1923.03	1572.14		1317.03	1943.33		2424.92								0	-0.853228	0.437013	-0.246115
94	O00255	MEN1	Menin	MEN1_HUMAN	18732.2	19885.7	18756.8	20136.7	22348.7	20224.5	21482.9	19691	19967.2	19265.7	20738	22092.5	21723.6	19896.7	21143.2	19362.1	19529.3	20522.6	20633	20802.7	23647.6	20891.8	21396.7	20020.5	19325.1	19315.8	19232.1	21263.9	21386.9	20600.1							-0.0586202	0	0.0176889	0.0342497	-0.035132	0	-0.0712432	-0.0168421	-0.0286231
95	O00257	CBX4	E3 SUMO-protein ligase CBX4	CBX4_HUMAN	24248.9	21367	17356.2	17540.1	18879.7	16748.5	17847.2	25252.9	20351.1	18111.7	19638.4	20790.2	17071.1	15481.7	16956.2	31952.9	18150.5	19513.1	18160.5	17032.7	17740.9	17151.3	24381.8	19774.8	16756.4	21095.5	20320.7	17064.9	17117.2	15701.4							0.247709	0	-0.0121581	0.0501303	0.183101	0	-0.190872	0.029529	0.397834
96	O00258	GET1	Guided entry of tail-anchored proteins factor 1	GET1_HUMAN	7576.43	7141.76	5319.28	9894.57	9916.33	9044.67	10860.4	5309.2	7028.55	5641.29	7071.9	10469.4	9345.72	9229.53	8414.58	5766.11	3577.43	7250.55	10054.8	8739.44	10296.6	11371.3	9384.39	8313.88	8415.44	6454.52	10960.8	10540.7	11472.1	9731.58							-0.543541	0	-0.0120169	-0.0671251	0.0353557	0	-0.271311	0.113927	0.0172648
97	O00264	PGRMC1	Membrane-associated progesterone receptor component 1	PGRC1_HUMAN	78916.5	83916.2	84888.7	165991	127669	111821	82963.8	118813	111918	93113.2	99648.9	154283	113205	104491	104357	84978.6	114660	118911	116164	144356	82281.5	96813.8	112301	80724.7	85335.6	122102	103375	110752	59296.1	164432							0.018057	0	-0.325806	0.144965	0.267141	0	-0.265002	-0.300755	-0.201495
98	O00267	SUPT5H	Transcription elongation factor SPT5	SPT5H_HUMAN	56979.2	66853.4	70687.8	57744.1	58033.9	63944.4	55991.5	61950.9	64959.9	74713.1	67090.1	59113.2	55033	61903.9	60109.4	62646.1	72617.3	71452.4	58989.4	58521.3	63675.9	60014.7	64409.7	67447.2	74978.4	69431.4	59486.7	56083.7	63479.7	59274.8							0.236385	0	0.104105	-0.0480987	-0.000349081	0	0.0794435	-0.0617466	-0.172865
99	O00268	TAF4	Transcription initiation factor TFIID subunit 4	TAF4_HUMAN	6714.3	4615.03	5661.4	6088.75	4291.48	4340.85	4711.6	6029.76	4987.17	5127.24	4280.69	5166.87	5418.98	4783.06	5541.6	4927.8	5368.93	5879.2	5774.65	4790.56	5353.46	5244.37	4485.67	5800.71	5531.16	6179.1	4256.96	4268.54	5513.78	5454.07							0.0562933	0	-0.0677015	-0.158668	0.0229249	0	-0.00641064	-0.0851161	0.0244408
100	O00273	DFFA	DNA fragmentation factor subunit alpha	DFFA_HUMAN	46537.4	46571.6	62413.2	58439.3	42518.7	41755.1	37844.9	50153.8	62723.7	71124.6	63292.7	47984.7	52054.9	41802.7	50528.4	46764.4	57184.1	68717.1	57936.1	51312	31342.8	50806.3	53446.5	61206.5	62193.1	68169.2	43239.2	41718.5	40507.3	62700.7							0.402828	0	-0.37744	-0.105809	0.0403011	0	-0.0776753	-0.231503	-0.438849
101	O00291	HIP1	Huntingtin-interacting protein 1	HIP1_HUMAN	13654.7	15525.1	11330.4	23689.2	22691.3	13507.7	19001.3	15410.3	17985.6	12637.3	16639.5	19987.6	23362.2	13959.9	20830.4	14676.2	10390.5	17613.9	21479.4	22795.7	16593.6	21068.9	15163.9	16321.3	13318.5	15231.6	18916.8	23064.1	17427	21780							-0.325519	0	-0.42724	0.152723	0.024094	0	-0.468746	0.0100813	-0.163638
102	O00299	CLIC1	Chloride intracellular channel protein 1	CLIC1_HUMAN	335708	349053	427927	466875	357860	303735	279562	342860	424971	444440	391170	353933	387674	299086	317445	333486	423924	426883	393112	406039	244033	340642	357921	399451	410093	454682	342520	380301	250942	420445							0.321386	0	-0.306975	0.173715	0.196666	0	0.00797386	-0.117145	-0.30882
103	O00303	EIF3F	Eukaryotic translation initiation factor 3 subunit F	EIF3F_HUMAN	254588	246461	238182	247589	246609	277604	188661	265721	240972	255936	257486	238323	212488	247689	190592	302199	312797	288715	192967	242065	212630	212954	261193	251209	260096	311878	263794	225646	162797	235968							0.466212	0	0.121143	0.162336	0.186821	0	-0.100644	-0.216235	-0.0782532
104	O00308	WWP2	NEDD4-like E3 ubiquitin-protein ligase WWP2	WWP2_HUMAN	7961.21	8354.02	9967.2	6891.03	6661.43	12727.8	10534	9138.05	8540.75	9149.2	8612.22	6364.04	6129.61	12560.7	8740.6	9385.79	8294.58	7909.14	5704.49	7317.81	12661.8	8345.65	8048.59	5959.52	8917.5	9420.77	7104.1	8003.83	12609.8	8928.62							-0.0794904	0	0.468174	-0.378604	-0.487785	0	0.0707665	-0.182833	-0.00233174
105	O00311	CDC7	Cell division cycle 7-related protein kinase	CDC7_HUMAN		3982.64	4430.53	4703.54	5057.68	5504.36	2578.49	4526.48	4739.39	3625.37	4215.86	5996.81	4592.3	7466.31	5335.39		6104.4	5310.87	4907.74	4692.92	2901.71	4716.22	3708.06	4800.65	6216.46	6125.46	5618.19	6916.2	6248.25	5182.34							0.228517	0	0.312507	0.255195	0.252966	0	-0.0344785	-0.210985	-0.341643
106	O00327	BMAL1	Basic helix-loop-helix ARNT-like protein 1	BMAL1_HUMAN			1589.66		2473.91			4039.36	1749.58		3799.36	2659.13	1386.15	1930.26			805.657	3190.18				2044.45	1843.67	3179.87	2222.05				3659.14	2400.2							0.653129	0	0.330623	-0.203448	0.258885	0	-1.18309	-0.503769	-0.248638
107	O00330	PDHX	Pyruvate dehydrogenase protein X component, mitochondrial	ODPX_HUMAN	42508.3	38207.9	32457.4	71740.3	70646	58576	79190	41955.3	48600.3	42755.2	48291.7	85995.3	64917.5	56035.3	79659.1	44952.2	32750.9	43730.1	88439.6	64953.8	64239	61932.1	42981.2	39915	36782.8	39110.7	88774.6	57819	60235.8	60977.4	PDHX	Matrix	Metabolism > Carbohydrate metabolism > Pyruvate metabolism	TRUE	12	5.42072	-0.688397	0	-0.23693	-0.12521	0.249485	0	-0.272537	-0.0493444	-0.0203291
108	O00391	QSOX1	Sulfhydryl oxidase 1	QSOX1_HUMAN		3166.94	1875.08	3905.45	2197.87		2327.99	1591.85	1666.06			3837.1	5582.02				2686.52			2978.23			1831.33	1678.46			3176.45		3838.91	2621.02								0	0.633556	0.535252	0.556666
109	O00399	DCTN6	Dynactin subunit 6	DCTN6_HUMAN	26592.7	26370.9	23932	23545.1	25288.9	26639.4	21389.9	24451.5	26489.6	26064.6	26974.2	25388.1	27633.5	29551.4	29243.3	19783.4	28582.8	27016.5	25984.5	27416.3	24889.3	24416	24828.7	26449.1	25593.7	25383.5	24722.6	30093.7	28506.3	26837.4							0.0548162	0	0.105105	0.116199	-0.0321631	0	-0.0227985	-0.00117435	-0.145849
110	O00400	SLC33A1	Acetyl-coenzyme A transporter 1	ACATN_HUMAN	29102.8	26270.2	20099.8	31287	31799.4	30636.8	26012.9	26608.4	24478.4	25023	24813.5	24394.7	32861.8	29699.6	28838.3	33495.8	31421.1	28686	30986.3	26480.3	23857	32477.6	28473.8	25044.8	27845.2	34306.9	25360.5	33799.6	30798.2	29294.8							0.00557689	0	-0.0203307	0.0993888	-0.0579925	0	-0.165465	-0.212254	0.0074419
111	O00401	WASL	Actin nucleation-promoting factor WASL	WASL_HUMAN	24256.3	24251.2	27350.9	25684	25732.7	24313.3	24429.1	24353.8	28459.2	26857.2	25357.9	25936.4	31172.1	23624.4	27552.9	22241.9	25048.7	23576.7	28445.8	28486.7	22719.2	27692.2	25088.3	29671.5	27068.7	24029.4	29382.2	31049.7	23575.7	26653.8							-0.128228	0	-0.174225	0.131081	0.0417293	0	0.128193	0.175142	-0.0200862
112	O00410	IPO5	Importin-5	IPO5_HUMAN	652584	607955	779929	562225	424715	499222	415355	666274	744586	824998	702478	432126	494255	486737	498728	645736	773967	820881	512334	523182	444438	512046	612346	747649	819962	730784	456910	484343	504729	587947							0.577498	0	-0.0576909	-0.0641404	-0.0366217	0	0.0899393	-0.10206	-0.221958
113	O00411	POLRMT	DNA-directed RNA polymerase, mitochondrial	RPOM_HUMAN	21116.5	19933.4	14982.7	48615.9	46143.9	40602.9	43695	24297.8	21325.1	18030.7	20772	49292.1	43163.4	40595.2	43918.9	22711.7	16666.2	21828.4	47519.5	43731.4	48198.6	44148.4	25356.1	20799.7	18607.5	21814.8	49296.4	40979.1	44449.3	41916.3	POLRMT	Matrix	Mitochondrial central dogma > mtDNA maintenance > mtDNA replication | Mitochondrial central dogma > mtDNA maintenance > mtDNA nucleoid | Mitochondrial central dogma > mtRNA metabolism > Transcription	TRUE	135	4.08451	-1.01591	0	0.00138983	0.00281504	0.16501	0	-0.330825	-0.053781	0.122251
114	O00418	EEF2K	Eukaryotic elongation factor 2 kinase	EF2K_HUMAN	9140.99	7864.23	8129.28	9966.7	11931	8501.85	10838	10220.7	7895.85	8083.88	9215.73	9579	9252.62	9193.54	11207.8	8251.7	5382.4	9793.98	9954.94	9937.12	7392.89	10084.9	9007.22	8317.93	7508.54	10089.3	10760.4	9783.73	7750.47	11175.6							-0.158567	0	-0.399176	-0.0823164	-0.105189	0	-0.414785	-0.273253	-0.0833514
115	O00422	SAP18	Histone deacetylase complex subunit SAP18	SAP18_HUMAN	66222.3	65200.5	63205.2	77629.5	72042.9	70529.8	75348.1	69100.3	68797.3	70046.1	71245.8	85066.3	81209	82401.1	79352.6	61440.6	69018.7	71420.9	88766.8	75785.2	83376.2	83027.4	73369.2	69890.4	70681.6	73782.3	83293.2	85117.4	88756.6	73018.9							-0.106676	0	0.0649819	0.015733	0.107368	0	-0.080419	-0.0862485	-0.0953978
116	O00423	EML1	Echinoderm microtubule-associated protein-like 1	EMAL1_HUMAN	9013.69	7503.51	7552.72	5869.4	5340.97	5110.34	5782.41	6266.24	6113.22	5563.79	6760.26	6167.74	7667.37	5392.28	5546.55	6674.45	7538.57	7404.83	7214.42	7113.25	5460.33	7642.55	6228.86	8036.8	6185.55	8006.42	7228.68	7853.41	6222.24	7061.91							0.18338	0	-0.230767	0.103773	0.0245516	0	-0.139326	-0.0341046	-0.068907
117	O00425	IGF2BP3	Insulin-like growth factor 2 mRNA-binding protein 3	IF2B3_HUMAN	169061	156112	152031	154029	160663	144199	159327	167707	159531	159252	162874	164891	156965	149950	162563	180228	155249	165508	172039	163364	145873	165253	175847	161265	155284	169674	172370	162088	148548	160241							0.0367234	0	-0.137408	-0.00962436	0.0351028	0	-0.0948574	-0.0625972	0.0611841
118	O00429	DNM1L	Dynamin-1-like protein	DNM1L_HUMAN	473822	444414	555436	330174	309531	393310	326403	441324	500670	589393	497179	307009	335387	391503	346061	460944	530898	504665	322919	349461	351207	343518	426922	475109	550901	478707	334035	331894	387804	376041	DNM1L	MOM	Mitochondrial dynamics and surveillance > Fission	TRUE	40	2.82868	0.503988	0	0.130513	-0.0698051	-0.105193	0	0.17369	-0.0600467	-0.130761
119	O00442	RTCA	RNA 3'-terminal phosphate cyclase	RTCA_HUMAN	69113.6	61247.8	72184.6	54337.1	50949.3	53384.2	51286.6	60472.8	63441.8	75746.5	62946	51225.1	50326.3	52551.2	53273.5	59826.4	67270.3	62723.5	52808.6	52231.4	44070.8	53914	62470.5	64787.1	68689.5	64570	55820.1	53023.5	50872.1	55252.3							0.247089	0	-0.0894435	-0.04941	0.00313272	0	0.162483	-0.00579558	-0.0100987
120	O00443	PIK3C2A	Phosphatidylinositol 4-phosphate 3-kinase C2 domain-containing subunit alpha	P3C2A_HUMAN	15639.8	15472.7	12472.4	19586.1	21144.1	18536.2	20900.3	15721.6	15278.2	13439.3	15252.6	20548.2	20456.2	17213.6	20331	15162.9	12984.2	14192.8	20188.6	20997.9	18265.4	20321.2	16265.4	15298.8	13030.1	14949.2	20419.8	20559.1	18345.2	20541							-0.471843	0	-0.182068	0.0185753	-0.0239355	0	-0.188967	0.0528054	0.0851037
121	O00458	IFRD1	Interferon-related developmental regulator 1	IFRD1_HUMAN	136082	116629	141504	13133	12560.4	14297	11737.4	138926	128125	146118	133012	12924.7	13483.6	14140.4	10812.9	141610	137240	135004	15332.6	13855.4	18013.9	11275.2	135313	113173	145316	140850	14788	13922.6	17260.6	11658							3.58325	0	0.486221	0.242854	0.304672	0	0.064748	-0.191964	0.0178239
122	O00459	PIK3R2	Phosphatidylinositol 3-kinase regulatory subunit beta	P85B_HUMAN	9615.82	6926.29	6149.83	8004.76	9357.86	7074.14	6229.89	6344.09	6942.49	5783.4	6593.26	7781.44	9958.95	5774.2	7795.28	4741.28	6011.01	6644.41	9844.97	9265.59	4581.54	7568.83	7395.34	7640.56	6472.98	6045.92	8184.35	9615.21	5525.77	9089.64							-0.255059	0	-0.418621	0.316013	0.140216	0	-0.0745124	0.15759	0.127981
123	O00461	GOLIM4	Golgi integral membrane protein 4	GOLI4_HUMAN	13580.5	13823.7	14556.1	35055.1	25470.2	26921.9	22445.1	14232.3	15203.8	16737.6	14601.3	29036.6	27521.5	24487.1	28870.5	10858.5	12245.7	15445.3	31779.4	29519.3	26395	27735	13674.3	14853.2	14484.7	11780.4	26864.5	22733.8	32527.8	31579.9							-0.988206	0	-0.00390236	-0.0720007	0.149803	0	0.0571797	0.0691507	-0.0914081
124	O00462	MANBA	Beta-mannosidase	MANBA_HUMAN		5879.31	8536.27	7508.56	6554.68	10511.2	9384.79	7534.38	5417.48	7659.17	6799.54	7917.14	7570.91	10333.5	7585.35	6765.99	7078.61	7962.91	7794.87	6690.64	10406.7	8683.71	5290.73	5755.78	8442.21	7502.17	7672.01	7815.52	10538	9095.03							-0.227177	0	0.26617	-0.279351	-0.169707	0	0.0954328	-0.384763	-0.184554
125	O00468	AGRN	Agrin	AGRIN_HUMAN	35984.2	31385.9	35116	64328.5	58330.3	44369.3	52970.2	38671.8	33319	34944.8	34623.4	62192.7	60650.1	39907	50679.6	38299.6	33286.3	34998.9	64132.7	51975.2	45757.4	49837.3	37882.4	30681.3	34074.6	36698.4	60387.1	57186.8	44466.4	47284.2							-0.502091	0	-0.202325	0.184382	0.32237	0	-0.044852	-0.156571	0.0895386
126	O00469	PLOD2	Procollagen-lysine,2-oxoglutarate 5-dioxygenase 2	PLOD2_HUMAN	195533	214505	211590	212698	219207	228313	240881	207073	197571	200689	191212	206880	222125	231829	240881	184974	202585	199421	208113	224439	245163	233448	207717	191682	197298	197343	203595	217606	234272	238143							-0.282217	0	-0.021	-0.109981	-0.197665	0	0.0509733	0.0382124	0.0206974
127	O00471	EXOC5	Exocyst complex component 5	EXOC5_HUMAN	29452.6	25888.3	23930.7	29814.2	27466.4	25425.3	25268	28804.6	30351.7	26643.6	27101.2	28979.7	27279.1	22822.1	28878.3	25586.9	24377.6	28520.9	30332.9	28386.4	23456.8	28287	28459.2	28283	26916.3	26689.6	30297.2	26158.4	24531.6	29016.7							-0.0221894	0	-0.21175	-0.0282313	0.099698	0	-0.107503	0.0382461	0.0331924
128	O00479	HMGN4	High mobility group nucleosome-binding domain-containing protein 4	HMGN4_HUMAN	16951.5	20568.6	19783.4	19618	31729.2	22597.8	46351.6	22653.2	22766.1	18791	17895.7	32857.5	23546.9	21313.3	24259.7	28281.3	18367.3	16826.2	37246.9	25542.6	29806.2	28610.7	22725.5	22261.6	17146.6	21414.7	39374	29164.5	24618.2	24953.7							-0.730331	0	-0.336599	-0.175099	0.0560656	0	-0.0147335	0.224673	0.275715
129	O00483	NDUFA4	Cytochrome c oxidase subunit NDUFA4	NDUA4_HUMAN	22116.5	18170.4	22377.8	47960.3	66854.8	54827.3	55245.5	23811.4	13014.6	26564.8	16505.9	52455.4	57231.2	54311.9	44376.2	20005.6	31199	25848.7	43388.6	46971.1	55326.3	47088.9	18320.4	20755.5	29926.3	21199.9	51677.8	58018.3	36023.1	53537.4	NDUFA4	MIM	OXPHOS > Complex IV > CIV subunits | OXPHOS > OXPHOS subunits	TRUE			-1.24068	0	0.00173371	0.194036	-0.0347498	0	0.377288	-0.291136	-0.00828706
130	O00487	PSMD14	26S proteasome non-ATPase regulatory subunit 14	PSDE_HUMAN	152105	154541	136219	178368	172244	151888	112888	189458	161599	150800	157461	153189	141480	139468	119915	189416	175884	197270	132944	172647	110332	143917	181418	181154	161636	210902	183648	148008	80531.7	172339							0.457944	0	-0.187271	0.208383	0.239364	0	-0.272113	-0.185766	-0.0822206
131	O00488	ZNF593	Zinc finger protein 593	ZN593_HUMAN	31483.1	33024.3	40982.7	17490.6	14695	36366.2	15434	33496.1	35145	38946.4	36611.3	15936	19136.1	35599.6	22867	25950	28766.1	42622.4	18969	15496.8	33011.4	21013.7	35658.9	38090.6	41841.9	35169	13860.8	11105	42815	21418.3							0.917927	0	0.872339	-0.417823	-0.285099	0	-0.01904	-0.106522	-0.269016
132	O00499	BIN1	Myc box-dependent-interacting protein 1	BIN1_HUMAN	15559	13668.4	15607	16879.1	13140.6	12919.7	12270.7	17000.7	20824.7	19950.6	19658	16908.5	15934.4	11990.4	18330.4	15589.9	16268.7	19112.7	21149.2	16535	10413.8	17393.6	17696.7	19856	17707.2	17496.9	14730.4	14317.8	15644.9	21805.6							0.104107	0	-0.453618	-0.220008	-0.00275438	0	-0.109631	-0.0500481	-0.188237
133	O00505	KPNA3	Importin subunit alpha-4	IMA4_HUMAN	188451	166985	194231	168644	143029	159895	131234	178088	172324	190742	169847	144370	148270	154097	150078	155981	176537	184893	146264	147507	131714	157014	173662	177105	182629	173972	142938	144081	151473	167950							0.217544	0	-0.0218111	-0.0567606	-0.00969181	0	0.0780537	-0.0339517	-0.0180544
134	O00506	STK25	Serine/threonine-protein kinase 25	STK25_HUMAN	93191.9	94177.5	120082	112078	118319	107245	104282	103262	109823	107187	110787	106864	112335	103238	118382	105428	103750	99937.8	112332	109015	93388.4	123406	105930	105063	104858	105444	114730	118457	98320.2	114305							-0.127077	0	-0.194926	-0.00706286	-0.0457547	0	0.0481894	-0.0327917	-0.0478287
135	O00507	USP9Y	Probable ubiquitin carboxyl-terminal hydrolase FAF-Y	USP9Y_HUMAN													1203.16				2757.8											3788.8
136	O00522	KRIT1	Krev interaction trapped protein 1	KRIT1_HUMAN			2629.04	605.728	830.213	4245.92	927.06	1157.31	1405.83		1567.41	806.919		1569.04	876.554		1219.54	1787.87	2351.12		4686.53				841.379				4217.67	2133.54							0.354242	0	1.48743	-0.660636	-0.0649748	0	-0.101818	-0.255007	-0.535658
137	O00534	VWA5A	von Willebrand factor A domain-containing protein 5A	VMA5A_HUMAN	8545.42	8084.93	11454.7	9461.17	8526.68	10359	9137.66	9106.81	8699.34	12088.6	9890.68	8156.07	9618.61	10935.5	10793.3	7687.61	11131.1	9030.53	6756.85	8791.99	8714.22	9489.72	8516.53	8984.42	10923.6	8729.12	7590.95	8006.29	9696.99	8621.91							-0.0452818	0	0.0617311	-0.122589	-0.251121	0	0.306638	-0.101677	-0.122907
138	O00541	PES1	Pescadillo homolog	PESC_HUMAN	288188	310224	305918	327017	326205	371951	346453	334290	307506	327638	331879	335610	306303	366576	340075	338288	341385	338761	324290	322469	442896	329661	333245	300683	346333	346559	335942	291674	399157	312843							0.0292646	0	0.250079	-0.0923174	-0.00671696	0	-0.0377102	-0.147388	-0.0677892
139	O00559	EBAG9	Receptor-binding cancer antigen expressed on SiSo cells	RCAS1_HUMAN	953.51	16126.1	17750.6	28219.3	16270.5	20324.4	17496.1	21074.7	27785.3	16386.8	27540.3	20810	31672	25689	26592.6	13376.2	22550.3	17012.9	17721.9	24113.3	14404.5	32143.2	20425.6	26169.7	13742.5	28877.4	14675.7	27533	27592.3	31040.1							-0.131781	0	-0.28553	-0.107216	-0.397697	0	-0.475225	-0.0673575	-0.810378
140	O00560	SDCBP	Syntenin-1	SDCB1_HUMAN	55439.4	50804.2	62889.3	45598.3	51384.2	62805.1	58513.7	51383.3	59200.7	65246.9	61518.3	53322.8	62230.9	70838.5	74336.2	67431.6	76699.6	66175.3	63845.5	69659.8	85980.2	77574.3	69682	72236.4	75458.6	82391.3	66440.7	75209.7	86239.9	71243.8							-0.00798566	0	0.118893	-0.123918	-0.297343	0	0.000932926	-0.205123	-0.199506
141	O00562	PITPNM1	Membrane-associated phosphatidylinositol transfer protein 1	PITM1_HUMAN				1892.18	2633.36						1357.42	1070.9						976.587	1840.59								2845.53			1848.84							-0.663812	0		0.510279	0.0486864	0
142	O00566	MPHOSPH10	U3 small nucleolar ribonucleoprotein protein MPP10	MPP10_HUMAN	63399.6	69223	59921.9	69032.5	70378.5	68282.5	69265.1	66868.2	68167.6	62466.1	65863.1	64866.5	68555.1	66321.8	67042.5	64624.8	60802.8	66404.6	70645.4	68182.9	91560.9	62398.9	68320.7	61981.4	67278.5	60582.8	63447.9	57173.4	75992.9	60160.6							-0.00969132	0	0.223092	0.0299098	0.0499804	0	-0.0378871	0.0479798	0.0337119
143	O00567	NOP56	Nucleolar protein 56	NOP56_HUMAN	245233	255571	222060	262572	301938	289331	389080	272276	231975	241233	243973	301312	238883	287417	263927	352626	260168	247640	265414	273105	420432	262110	272375	230132	234278	254354	338101	232008	297861	243591							-0.220296	0	0.16048	-0.147725	0.0107804	0	-0.0545158	-0.0557732	0.199984
144	O00571	DDX3X	ATP-dependent RNA helicase DDX3X	DDX3X_HUMAN	671845	723365	650202	604536	624448	754836	721939	733596	711989	694170	725705	615670	609684	760980	699186	788744	752176	757441	596883	660098	827914	709793	747038	712423	730300	758646	641309	638705	788355	709859							0.0734046	0	0.140838	-0.165476	-0.208567	0	-0.0804961	-0.0618086	-0.0232745
145	O00592	PODXL	Podocalyxin	PODXL_HUMAN	102055	85704.4	120961	163088	108153	102335	109538	108982	106887	122392	114831	143188	137586	110396	139268	94847.1	128868	123516	162536	122727	96118.2	124454	119017	94316.4	125895	124807	115955	134203	116311	136885							-0.075287	0	-0.262899	-0.0212997	0.196956	0	0.0408627	-0.339996	-0.188496
146	O00622	CCN1	CCN family member 1	CCN1_HUMAN	43797.2	46592.7	70204.1	102609	86508.7	86672.7	101927	56559.2	52040	73477.8	42588.7	103306	85909.5	83407.6	101377	49084.4	76122.1	40150.9	112043	95689.9	106844	100339	60908.3	47051.5	79872.6	44589.8	115154	90379.6	104093	89454.9							-1.21128	0	-0.0450299	-0.132962	0.139855	0	0.819803	0.194279	0.309183
147	O00625	PIR	Pirin	PIR_HUMAN	70070.5	84418.6	106840	89642.1	76871.6	92691.9	74480.8	64726.9	90573.4	107380	81406.4	80644.7	92380	94427.5	83749.9	65779.1	89893.9	82346.4	78266.9	81090.9	67543.9	82352.6	74923.2	96366.4	98106.3	79007.2	73560.9	88829.3	88200.5	91468.8							-0.0368412	0	0.0462258	0.0306065	-0.0438355	0	0.31342	0.160669	-0.232517
148	O00629	KPNA4	Importin subunit alpha-3	IMA3_HUMAN	69407.4	75974.1	87001.4	79998.5	63218.9	63791.7	50001.9	77287.1	73283.9	88554.8	80233.2	62168.4	62755.8	64957.8	61352.3	70024.4	75129.1	86965.9	65566.9	63425.3	60758.8	67409.7	76786.6	77258	87687.1	85119.5	67444.4	55387.2	64432.6	66590.9							0.455414	0	0.0496227	-0.00334214	0.165496	0	0.0083274	-0.155634	-0.196897
149	O00635	TRIM38	E3 ubiquitin-protein ligase TRIM38	TRI38_HUMAN	5508.62	3885.61	5565.01	5744.79	4239.95	3483.66		5634.52	6093.5	4949.14	7263.09	4112.79	7127.33	4718.5	1471.7	4859.92	3876.69	2676.94	5530.51	7124.17	5188.39	8384.59	7991.1	1989.88	5046.71	7978.75	3091.78	5038.1	5877.94	3893.29							0.382084	0	0.0718189	0.360048	0.011529	0	-0.297663	-0.58217	0.0061731
150	O00712	NFIB	Nuclear factor 1 B-type	NFIB_HUMAN	35197.6	29913.1	29525.5	37912.8	32390.2	32568.4	27571.7	30624.2	34817.2	29834.7	31832.6	32124.6	29795.2	33700.5	24178.4	23924.3	34326	34364.6	29468.5	28251.5	28435.4	30580.1	33277.1	32238.8	33150.6	31429.5	27663.5	36889.3	29631.8	30222.3							0.209788	0	0.143648	0.17793	0.176154	0	-0.0374121	-0.00975089	-0.0814559
151	O00716	E2F3	Transcription factor E2F3	E2F3_HUMAN		2137.35	3492.58	1197.45	1256.06	2634.78	1183.33	2583.7	2556.96	3488.48	2560.79	1742.46	2386.23	2174.76	1916.94	1670.67	3498.8	3360.13	2394.02	1277.7	2540.41	1715.5	2401.78	2591.5	2248.65	2325.05			2024.32	2274.62							0.632862	0	0.402841	-0.11217	0.00437371	0	0.211264	-0.1786	-0.309001
152	O00743	PPP6C	Serine/threonine-protein phosphatase 6 catalytic subunit	PPP6_HUMAN	56418.3	67211.5	62485.7	61184.7	60528.1	65747.8	59753.3	66718.5	67836.3	66402.6	67819.7	62203.8	59552.3	64071.9	60237.4	59274.4	64630.1	66234.9	57428.2	61398.4	55225.4	62195.6	66091.4	65011.3	62977.2	66070.8	62597.1	62955	54997.2	67652.8							0.0949423	0	-0.0577111	-0.0315558	-0.037588	0	-0.057008	-0.000478236	-0.102681
153	O00750	PIK3C2B	Phosphatidylinositol 4-phosphate 3-kinase C2 domain-containing subunit beta	P3C2B_HUMAN	24748.2	23946.2	18762.9	29284.9	31629.3	29795.2	31192.8	25393.1	24361.2	22316.8	23840.3	30656.6	32594.7	26909.1	28254.5	27778.1	23749.6	22445.8	31284.6	32159.1	26810.7	29420.6	25394	25041	20867.5	25432.1	31945.4	36272.9	28700.8	32928.5							-0.349022	0	-0.118195	0.123221	0.0162	0	-0.158136	0.0324269	0.111579
154	O00754	MAN2B1	Lysosomal alpha-mannosidase	MA2B1_HUMAN	18383	15729.3	20146.6	18365	18257.8	26710	18914.8	18667.6	15847.1	19318.7	18335.8	18111.9	18098.5	24322.1	20590.8	17778.2	19582.8	20656.2	19052	19197.2	23319.4	22899.5	21696	16475.9	17523.8	20892.6	17716.9	21435	22195.5	19883.4							-0.0434684	0	0.23054	-0.096047	-0.167944	0	-0.0604064	-0.317579	-0.0612949
155	O00763	ACACB	Acetyl-CoA carboxylase 2	ACACB_HUMAN	40881.7	38520.3	29127.4	35641	36069.1	34230	35464.5	35515.1	35457.7	28274.9	33494.8	33912.6	31317.5	30609.9	37723.9	38110.2	28041.7	33610.6	35902.3	34769.1	30077.2	32284	37834	33938.4	27905.7	32626.5	35364.7	31551.4	28661.3	38005.6	ACACB	MOM	Metabolism > Lipid metabolism > Fatty acid oxidation | Metabolism > Vitamin metabolism > Biotin utilizing proteins	TRUE	82	2.32931	-0.109667	0	-0.215404	-0.101753	-0.0269722	0	-0.230382	0.113789	0.19614
156	O00764	PDXK	Pyridoxal kinase	PDXK_HUMAN	90997	99179.5	106946	89702.9	80932.4	87514.5	75618.8	89826.8	101325	115146	100033	88106.6	84818.2	87330.8	83349.3	87575.9	116026	106709	91859	88078.2	68882	87439.3	97683.6	104195	116736	105129	92857.6	100726	80128.8	90723.7							0.302678	0	-0.0579571	0.0726971	0.104775	0	0.129415	-0.0335637	-0.183817
157	O00767	SCD	Stearoyl-CoA desaturase	SCD_HUMAN	67115.4	60415.7	53806	115093	112944	143210	131178	61437.1	44874.2	53764.4	72458	121596	109797	127588	139710	70444.3	44834.2	67727	112249	108702	152092	120984	68610.2	54611.3	52276.7	68186.6	116093	85300.3	157495	127100							-0.901461	0	0.161353	-0.316498	-0.158331	0	-0.440817	-0.381978	-0.0540795
158	O14494	PLPP1	Phospholipid phosphatase 1	PLPP1_HUMAN		2251.94		6272.75	4160.56	2455.25	3562.41		3578.67	2779.24	3052.77	7085.57	7357.93		4076.6			3317.61	4537.72	3718.14	2664.07	5942.09	4730.9	4470.8	2768.47	3941.45	3176.78	6783.7		5359.89							-0.462173	0	-0.887488	0.217324	0.153872	0	-0.309375	-0.00145845	0.460848
159	O14495	PLPP3	Phospholipid phosphatase 3	PLPP3_HUMAN		10422.3	10163.8	5286.21	7423.49	7542.32	4721.32	8098.11	10458.8	10085.7	9013.81	5275.69	7588.38	7573.09	6527.75	6615.62	11772.1	9081.03	4786.65	7870.71	6416.84	7586.57	10141.7	10850.1	11375.6	13285.5	5541.04	7190.85	5074.72	10071.7							0.53346	0	-0.119632	0.0570542	-0.468652	0	0.0527073	0.0160421	-0.3363
160	O14497	ARID1A	AT-rich interactive domain-containing protein 1A	ARI1A_HUMAN	8562.88	8384.62	9086.58	12451.6	10238.9	8835	8540.96	10792.4	10811.6	10050.1	9402.26	10926	11576.2	8989.17	10591.5	8278.49	9220.93	10730.1	11690.8	11827.8	10309	9922.49	8962.35	10011.5	10628.7	8965.49	10486.4	9519.67	9787.84	10884.8							-0.0418775	0	-0.0748304	0.111954	0.189777	0	0.00702116	0.00544028	-0.0842583
161	O14519	CDK2AP1	Cyclin-dependent kinase 2-associated protein 1	CDKA1_HUMAN	5740.65	5607.18	4329.68	5103.45	8326.21	11499.6	8115.06	7912.31	2702.28	3346.17	3148.27	5696.87	5777.5	6157.11	5210.73	7969.74	6055.07	2071.23	3458.64	5944.93	6447.15	5022.61	6051.69	2570.29	3886.57	5868.19	4544.1		3610.59	5966.59							-0.717849	0	0.18879	0.136697	-0.370878	0	0.253012	-0.0273139	0.904555
162	O14521	SDHD	Succinate dehydrogenase [ubiquinone] cytochrome b small subunit, mitochondrial	DHSD_HUMAN	5601.15	12291.4	4265	27235	32932.8	18857.4	21115	9505.45	11815.1	8145.13	11229.2	26697.5	33586.2	19547.3	15744.7	7266.29	4878.72	9282.19	22772.4	25545	18594.8	21967.8	12519.8	11908.7	7700.04	10035.3	25310.1	22056.7	10524.2	24233.7	SDHD	MIM	OXPHOS > Complex II > CII subunits | Metabolism > Carbohydrate metabolism > TCA cycle | Metabolism > Metals and cofactors > Heme-containing proteins | OXPHOS > OXPHOS subunits	TRUE	5	5.03824	-1.02812	0	-0.298785	0.458311	0.296533	0	-0.704765	0.237594	-0.223127
163	O14524	NEMP1	Nuclear envelope integral membrane protein 1	NEMP1_HUMAN	19771	21448.3	23023.8	23327.6	23866.4	24845.7	25296.2	21692.4	21951.9	20553.1	21291.2	28443	22440	26013.4	25654.1	22543.4	22358.7	24553.1	26153.1	23924.9	28511.7	25135.3	27364.3	21053.5	25298.9	21415.3	26472.6	18994.6	27233	22906.5							-0.142535	0	0.106873	-0.149851	0.0766838	0	0.0248004	-0.0614775	0.0269605
164	O14529	CUX2	Homeobox protein cut-like 2	CUX2_HUMAN	11331.9	7585.26	9987.27	13354.7	10272.2	8582.44	9694.47	12336	10701.6	10941.1	11473.2	10838.2	13022.8	7710.97	12337.9	10646.3	11150.7	13852.3	13644.9	13765.3	10078.1	12564.9	10278	13669.4	13354.8	10426.5	9808.42	9822.4	11360.4	14881.7							-0.0537531	0	-0.39103	-0.0777551	-0.0544547	0	-0.0692956	-0.161928	-0.0962721
165	O14530	TXNDC9	Thioredoxin domain-containing protein 9	TXND9_HUMAN	77918.9	75002.9	93977.8	80053.1	63922.2	94516.3	72464.6	79988.3	82501.4	97360.2	83761.3	70304.4	80290.8	88598.3	85156.8	71602.7	91099	85055.6	80221.9	73032.6	74095.1	85766.2	83813.5	84289.4	96852.6	84885.6	71031	77703.1	90843	90645.6							0.018184	0	0.0593143	-0.179528	-0.147305	0	0.165124	-0.0693612	-0.110523
166	O14545	TRAFD1	TRAF-type zinc finger domain-containing protein 1	TRAD1_HUMAN	5858.81	6035.15	7386.65	15705.8	12160.6	8180.97	11824.7	7260.59	8173.75	8558.63	9165.43	13559.5	13049.8	9050.67	13649.4	8539.81	8705.66	9565.14	15960.5	14624.1	12455.7	13964.3	7350.85	9969	8238.85	8388.1	14645.3	14683.5	14619.4	15860.8							-0.612934	0	-0.319732	-0.0205273	0.114603	0	-0.136684	-0.165597	-0.31777
167	O14548	COX7A2L	Cytochrome c oxidase subunit 7A-related protein, mitochondrial	COX7R_HUMAN		4812.12		6167.38	6637.1	8611.4	6993.35	5665.17	5858.32	3142.96	4560.28	4283.49	7390.9	5507.62	8513.71			11740.3	5875.7	7305.27	6589.75	9000.71		2768.62		4282.81	9384.02	10361.3	6370.16	11170.2	COX7A2L	MIM	OXPHOS > Complex IV > CIV subunits | OXPHOS > OXPHOS subunits | OXPHOS > OXPHOS assembly factors | OXPHOS > Respirasome assembly	TRUE			-0.378518	0	-0.397863	-0.170799	-0.472672	0	-1.12632	-0.615046	-0.276324
168	O14556	GAPDHS	Glyceraldehyde-3-phosphate dehydrogenase, testis-specific	G3PT_HUMAN		16404.2		18437.4	13971.7	12811.6		11744.9	18051.5	17178.5	17985.9	17799.3	14736.1	17826.1		4612.68	16367.3	21727.2	9374.71	13512.4		13697.9	12219.6	11937.7	11506.8	13804.8		16862.6	2046.1	8592.37							0.678646	0	-0.0328013	0.406324	0.44802	0	-0.248414	-0.206102	-0.905163
169	O14561	NDUFAB1	Acyl carrier protein, mitochondrial	ACPM_HUMAN	16208.3	14060.1	10971.3	25517.6	37633.9	28716		13004.1	19196.7	12701	16629.8	41283.1	17059.6	23998.5	16540.6	14571.8	14370.1	14352.3	19320	34046.9		18044.9	23572.6	16161.5	10588.4	20328.2	20770.9	15177.9		23953.8	NDUFAB1	MIM	OXPHOS > Complex I > CI subunits | Metabolism > Lipid metabolism > Type II fatty acid synthesis | Metabolism > Metals and cofactors > Fe-S cluster biosynthesis | OXPHOS > OXPHOS subunits	TRUE	3	5.20288	-0.190155	0	0.433755	0.412934	0.453632	0	-0.492421	-0.0542048	-0.0224647
170	O14562	UBFD1	Ubiquitin domain-containing protein UBFD1	UBFD1_HUMAN	34358.4	24437.6	35861.4	20041.3	18265.6	23574.8	20339.5	26334.9	27643.5	33581.1	27513.3	17467.1	21313.9	23130.8	18717.3	29092	33259.3	28099	19782.3	17447.1	18902.4	21429.5	26778.7	28099.7	30517	29615.1	20907.8	24110.6	21281.1	21098.1							0.478063	0	0.0908856	-0.00792743	-0.0611494	0	0.229371	-0.0880603	0.0366946
171	O14569	CYB561D2	Transmembrane reductase CYB561D2	C56D2_HUMAN	3571.94	5054.01	5115.37	7172.74	7601.26	7988.96	9143.28	7193.61	6743.18	7898.42	5840.32	8020.83	7632.95	10035.9	8702.97	6801.65	6406.12	6918.69	7830.86	8112.27	9217.9	9388.84	7894.06	6821.57	6961.2	4883.03	9591.3	6850.3	8485.29	8378.98							-0.598393	0	0.00461029	-0.238053	-0.126879	0	0.165451	0.0777391	0.11425
172	O14578	CIT	Citron Rho-interacting kinase	CTRO_HUMAN	8000.23	7396.64	9083.28	12384.2	14382.1	14503.3	13007	6107.45	7897.35	7910.87	8157.16	13272.4	12752.2	13900.2	14374	7143.98	8178.58	7624.09	12475.5	14477.2	15675.9	14202.7	8398.49	7730.2	8867.82	8675.07	13423.5	13597.7	15871.5	15017.3							-0.795581	0	0.0829547	-0.035919	-0.134696	0	0.0620096	-0.0870565	-0.137205
173	O14579	COPE	Coatomer subunit epsilon	COPE_HUMAN	34626.2	32413.2	25818.8	32161.4	35805.8	35049.7	26474.9	35585.4	32281.1	28623.4	33211.4	34604.4	27719.5	28834.5	18509.9	43155	43616.7	37085.4	21240	35781.9	29698.7	30060.4	36969.8	33752.9	27738.6	39746.3	35952.8	23800.5	15004.3	29092.6							0.494611	0	0.0603585	0.241426	0.251363	0	-0.222003	-0.160645	0.0350896
174	O14617	AP3D1	AP-3 complex subunit delta-1	AP3D1_HUMAN	72322.5	71081.4	63739.9	63397.8	73429.6	64149.3	93439	74718.8	70301	65709	69005.7	72249.5	67979	61995.9	66660.2	113648	74411.8	65142.5	66593.8	70438.7	76760.7	65249.8	75095.1	70899.5	63693.8	69336.5	83691.1	63856.9	60160.6	69317.2							-0.119124	0	-0.163654	-0.0959612	-0.0434087	0	-0.0201252	0.0610607	0.307576
175	O14618	CCS	Copper chaperone for superoxide dismutase	CCS_HUMAN	8480.94	11630.2	8512.97	15617.3	13436	10001.9	11611.9	9609.98	10631.1	8618.62	9309.46	13435.3	14878.3	7870.15	9471.67	11911.7	8489.54	10974.1	10859.1	15490.5	6327.66	10107	10220.9	12440.7	8281.15	12282.6	13975.7	17888.2	6264.74	13897.9							-0.0543497	0	-0.565632	0.452348	0.25719	0	-0.357028	0.0916484	-0.110368
176	O14639	ABLIM1	Actin-binding LIM protein 1	ABLM1_HUMAN	12711	11408.1	12540.8	16386.4	13672	13821	10296.1	14712.7	13144.7	13541.2	14956.3	13869.5	13149.2	11912.6	14538.7	12340.6	13791.7	15993.4	15484.3	14279.4	10995.9	17029	15243.8	14091.8	14537.9	14727.5	13804.7	15812.1	15254.1	16148.8							0.0701466	0	-0.158311	-0.0276161	0.0376141	0	-0.162597	-0.241208	-0.146867
177	O14640;P54792	DVL1;DVL1P1	Segment polarity protein dishevelled homolog DVL-1;Putative segment polarity protein dishevelled homolog DVL1P1	DVL1_HUMAN;DVLP1_HUMAN	2420.11	3334.03		5536.04	3593.27	4010.37	3858.06	2959.36	2280.98		3255.64	5476.3	4650.02	3600.15	3848.44	2209.45		3177.75	5040.85	5018.62	3609.11	3363.99	3312.42	3004.93	2628	3798.37	4753.82	4783.85	2538.96	4543.1							-0.194711	0	-0.182469	0.208857	0.414267	0	-0.376057	-0.247303	-0.323587
178	O14641	DVL2	Segment polarity protein dishevelled homolog DVL-2	DVL2_HUMAN	7319.23	8059.14	7331.68	9196.88	6285.66	8022.56	7109.93	7160.72	8763.37	7566.24	9170	7530.33	7427.4	8755.98	8043.88	7685.05	8594.75	8914.13	9172.2	9176.65	6825.23	9053.52	8538.56	10175.5	9701.89	8275.12	8401.88	7411.81	7796.94	8190.59							0.117445	0	-0.0451042	-0.0965115	0.082361	0	-0.0823997	0.0345415	-0.194941
179	O14646	CHD1	Chromodomain-helicase-DNA-binding protein 1	CHD1_HUMAN	47263.8	51251.9	46444.6	51238.5	58933	50244.9	58853.6	54111.6	48911.8	46611.7	49219.9	57347.5	52608.7	52336	52108.8	59423.9	53030.8	50130	53368.1	53964.4	67516	52133.1	52865.5	48183.8	49366.4	50477.5	62916.9	51829.8	53643.4	48411.1							-0.0823629	0	0.0811231	0.0392245	0.088395	0	-0.0315132	-0.0143214	0.0970098
180	O14647	CHD2	Chromodomain-helicase-DNA-binding protein 2	CHD2_HUMAN	18036.2	18829.5	14760.6	19193.9	26972.5	13888.2	22561.7	20469.6	18417.8	15095.6	17910.8	22291.1	20125.9	14702.5	17852.9	24178.2	15469.5	17810.3	20238.9	20169.4	22044.1	17586.5	19781.9	18776.2	15571.4	18220.1	24274.1	19434.9	14579.3	15494.1							-0.0312259	0	-0.172464	0.238428	0.226654	0	-0.240049	0.0546473	0.197375
181	O14653	GOSR2	Golgi SNAP receptor complex member 2	GOSR2_HUMAN	7679.35	11031.3	12322.2	12143	7761.96	13590.2	6154.03	13666.7	13817.9	16081.2	14635.2	10126.9	10749.8	12328.2	10313	8228.81	15462.9	16837.9	8977.85	9250.61	8102.09	11150.1	13353	13797.8	15744.6	15830.2	9143.5	9553.49	8691.22	13112.9							0.630886	0	0.0685369	-0.126306	-0.0120549	0	-0.0814046	-0.291587	-0.555068
182	O14656	TOR1A	Torsin-1A	TOR1A_HUMAN	41174.6	52792.8	49344	42674.1	46387.4	51402.3	45937.8	47499.5	49126.3	46440.2	46877.2	44982.1	42251.3	51870.7	42106	44417.5	50007.2	48182.5	39718.3	43692	54103.3	44289	47439.9	44098.1	47739.9	51404.6	40413	45540.6	49178.8	42541.8							0.159265	0	0.240206	0.0245124	-0.0596855	0	-0.0130192	-0.00441002	-0.113336
183	O14657	TOR1B	Torsin-1B	TOR1B_HUMAN	25120.5	24975.2	30707.6	22092.7	22545	22576.1	22256.3	25995	23780.7	26684.6	26401.4	20098.3	20459.5	22822.7	21922.8	24378.6	28174.2	27222.7	22613.1	22268.3	23674.4	22330.1	28509.1	23103.9	26999.3	27942	19634.8	22813.6	23453.4	20922							0.314858	0	0.0817207	0.0107709	-0.0502398	0	0.0496889	-0.182785	-0.0644506
184	O14662	STX16	Syntaxin-16	STX16_HUMAN	6010.62	6310.8	6687.99	14533.7	7953.15	6685.9	6335.35	7438.28	7194.21	5435.65	7736.86	11357.1	12237.6	7339	11840.2	5892.84	6482.29	8214.73	14231.7	11081.1	6235.89	11091.4	8659.08	10047	6368.58	9766.86	10803.4	13240.8	8308.96	12706.7							-0.291642	0	-0.554995	0.0847289	0.278916	0	-0.457386	-0.126956	-0.292372
185	O14672	ADAM10	Disintegrin and metalloproteinase domain-containing protein 10	ADA10_HUMAN	18380.6	19099.9	19267.1	21343.4	21221.8	21127.6	20481.9	18333	17237.5	19040.5	17019.2	20185.3	20447.3	20718.6	20182.1	18112	17926.9	16964.8	20516.6	19295.9	20442.9	19272.1	18160.3	16568.3	19289.8	18104.5	18853.7	20575.2	22024.5	18306.6							-0.171953	0	0.10781	0.0595553	0.0481665	0	0.120935	0.022459	0.0716161
186	O14681	EI24	Etoposide-induced protein 2.4 homolog	EI24_HUMAN	43247.1	46717.8	40738.5	58928.9	43320.5	40520.8	54028.9	39943.4	44057.1	36986.3	47956.2	51496.2	58394.8	49684.4	45714	46057.5	51136.1	42850.3	47824.1	50984.2	70007.6	52734.1	40288.8	46657.1	43295.3	48587.6	42858.8	61860.9	37934	50434.6							-0.126642	0	-0.0342817	0.0805331	-0.0128804	0	-0.11049	-0.0204535	-0.132611
187	O14684	PTGES	Prostaglandin E synthase	PTGES_HUMAN	29129.7	29414	36550.4	43858.3	33357.1	44822.2	45412.3	42869.7	35143.7	27226.8	22432.3	48404.9	40224.8	60207.9	45790	42210.9	33305.7	33569.7	50243.4	46241.6	50642.7	36345.4	40255.6	31604.5	28717.7	40038.9	51582.9	42472.5	50306.7	44973.5							-0.430016	0	0.255728	-0.0881453	0.169949	0	-0.0256182	0.0018219	0.270531
188	O14686	KMT2D	Histone-lysine N-methyltransferase 2D	KMT2D_HUMAN	4003.3	4012.6	2380.8	5280.47	4059.51	4100.99	3925.41	4233.62	3904.49	4492.88	3748.69	5633.76	5282.14	4937.76	5176.09	2806.97	4603.7	4478.65	5506.19	5373.91	4936.8	4676.59	3022.97	3108.43	3958.45	3675.95	4708.13	5446.83	5462.12	4540.97							-0.206948	0	0.0855098	0.138321	0.205848	0	-0.0401149	-0.110514	-0.174098
189	O14715	RGPD8	RANBP2-like and GRIP domain-containing protein 8	RGPD8_HUMAN	8217.15	7539.65	8972.17	6204.9	4524.39	7460.34	7100.75	8742.99	8045.76	9410.59	6713.22	6038.41	5707.44	7170.59	6649	5908.24	7692.99	8949.67	4444.28	5578.98	8296.9	6814.2	6978.4	6972.11	9015.06	6230.63	5491.59	3966.38	7817.03	6577.6							0.105038	0	0.179842	-0.456665	-0.291296	0	0.265552	0.0431043	0.0320337
190	O14717	TRDMT1	tRNA (cytosine(38)-C(5))-methyltransferase	TRDMT_HUMAN		2421.78	2333.87		1900.1	3077.69		2522.5	2690.79	2787.37		2326.11	2331.24	2909.95			3688.63	2316.5		1758.83		2598.99	2304.18		2260.37		2130.85		2679.71								-0.166004	0	0.152677	-0.380317	-0.221891	0	0.256669	0.142103	0.0590848
191	O14727	APAF1	Apoptotic protease-activating factor 1	APAF_HUMAN	1994.68	2314.66	1735.51	2006.31	1582.88	1798.63	1847.16	1766.96	1859.28	1762.41	1773.33	1585.73	2221.12	1308.48	1931.26		1457.34	1805.57	1383.89	1897.95	1490.34	1808.37	1316.72	1572.51	1442.99	1400.05	957.689	2247.37	972.058	1897.2							-0.172927	0	-0.426259	0.0870246	-0.334896	0	-0.0532017	0.206827	0.028522
192	O14730	RIOK3	Serine/threonine-protein kinase RIO3	RIOK3_HUMAN	2917.72	4187.32	5523.82	2022.16	9268.09	5100.37	1602.15	5015.97	4835.31	7200.92	4679.7	8170.31	2397.73	6491.57		3059.87	5203.33	5973.65		7947.31	2033.68	2968.96	4786.28	4781.53	5834.87	7336.38	118383		2715.81	10822.8							0.224811	0	-0.328866	0.349457	3.06218	0	-0.0134985	-0.382071	-0.604129
193	O14732	IMPA2	Inositol monophosphatase 2	IMPA2_HUMAN	22490.3	32847	30461.1	34426.3	32412.7	33785.4	24031.4	29314.8	30405.3	34703.3	29285.4	31884.6	33285.8	26565.6	25254.2	20210	28135.6	30041.9	29944.5	31037.6	23098	29561.2	32247.7	35117.2	30371.5	27710.2	34900.1	26321.6	24532.9	32433							0.0605534	0	-0.0434038	0.145142	0.237086	0	0.0917662	0.176574	-0.154521
194	O14733	MAP2K7	Dual specificity mitogen-activated protein kinase kinase 7	MP2K7_HUMAN	17236.5	18950.8	18050.8	21042.6	21657.8	21149.7	20845.7	17288.3	21001.5	18156.9	19525.7	21182	23020.5	22367	22603.5	13763	18695.9	18772.4	22150.7	22446.6	20272.6	22649.9	19095.5	20967.4	19085.4	18692.9	20628	23964.1	22635.7	23006.2							-0.22974	0	-0.0440635	0.0317655	-0.0679928	0	-0.0384601	0.0961769	-0.173382
195	O14734	ACOT8	Acyl-coenzyme A thioesterase 8	ACOT8_HUMAN	4205.69	3347.31	4150.47	5283.85	3830.43	4237.46	4283.92	4284.79	4252.54	3149.07	3705.46	5623.75	4226.52	4528.7	5545.81	5789.34	3179.63	4853.69	4034.17	4941.78	3925.87	5433.47	4787.51	4760.52	3469.6	4738.92	5772.9	5048.57	4874.88	4965.39							-0.190141	0	-0.203535	-0.164613	0.0342573	0	-0.346118	-0.105496	0.104847
196	O14735	CDIPT	CDP-diacylglycerol--inositol 3-phosphatidyltransferase	CDIPT_HUMAN	21230.7	23939.5	16487.7	28332.3	28057	21086.3	28187.3	21329	20679.4	18557.4	19784.3	31036.8	29135.7	22928.6	25418.7	21876.2	20219.5	16924.4	27134.1	25341.1	29963.8	29001.8	22923.7	20825.2	18844.3	23035.5	27399.3	29300.5	22736.3	22281							-0.396955	0	-0.117048	0.0925017	0.118939	0	-0.104187	0.131468	0.133134
197	O14737	PDCD5	Programmed cell death protein 5	PDCD5_HUMAN	117075	99579.3	194042	244191	193311	193842	117807	224014	203854	227995	200459	233333	216679	158117	196080	188257	255593	249331	155406	243564	107107	190746	191320	164642	167488	236374	203129	181640	92118.8	330592							0.131428	0	-0.599631	-5.21848e-05	0.00143979	0	-0.11444	-0.551816	-0.344261
198	O14744	PRMT5	Protein arginine N-methyltransferase 5	ANM5_HUMAN	105335	107761	116913	83297.4	80942.3	97618.2	90128.9	109513	114710	121122	116936	86338.3	85938.3	98943.1	89217.5	120038	120880	116438	90075.8	90263.4	90245.2	90566.9	119965	116886	125333	118633	92209.5	89635.1	99253.3	96863.7							0.355736	0	0.0739216	-0.0808858	-0.059651	0	0.0451037	-0.0527982	-0.0452403
199	O14745	NHERF1	Na(+)/H(+) exchange regulatory cofactor NHE-RF1	NHRF1_HUMAN	103843	101409	107659	210900	151339	110906	99733.2	123606	146209	111829	139926	172707	158368	108162	150312	114532	105226	157984	182261	185797	77266.8	160457	124041	144129	105207	148278	141869	154165	83448.5	230334							-0.107269	0	-0.754779	0.0197503	0.143259	0	-0.468616	-0.187724	-0.352286
200	O14757	CHEK1	Serine/threonine-protein kinase Chk1	CHK1_HUMAN	4879.56	6785.93	7829.11	6267.17	7404.47	9833.44	8163.67	6599.81	6216.37	8255.61	6105.09	7415.88	7277.34	8391.78	7665.53	5882.88	7269.14	7136.37	7238.55	7962.68	8272.3	7548.63	6332.76	6948.56	8498.49	7328.94	7801.08	7464.41	9159.09	7558.73							-0.173705	0	0.204857	-0.0391232	-0.107122	0	0.215792	-0.0441192	-0.211024
201	O14763	TNFRSF10B	Tumor necrosis factor receptor superfamily member 10B	TR10B_HUMAN	12494.3	12382.4	16268.3	13628.3	12566.3	9821.31	11436.8	14828.4	17614.4	18312.5	18202.7	14347.8	12813.6	10018.6	10481.3	12897.1	17321.2	21738.7	14119.1	16860.6	12284.2	12145.2	18190.5	13676.4	14129.6	18618.2	10951.4	11681.6	10398.1	14533.2							0.68409	0	-0.19264	0.150025	0.126407	0	-0.241786	-0.423158	-0.418721
202	O14772	FPGT	Fucose-1-phosphate guanylyltransferase	FPGT_HUMAN	7699.61	11711	13171.3	11263	11184	10584.2	9965.63	11574	12033.2	11389.3	12563.2	11924.8	11776.4	11707.9	11045.1	10510.3	13197.2	11721.7	10413.2	12528.7	8632.54	13270.2	11087.7	13272	10881.3	12548.2	12677.3	12661.7	10616.9	13714.6							0.0331374	0	-0.208346	0.00465973	-0.052564	0	-0.0139216	0.00715531	-0.264937
203	O14773	TPP1	Tripeptidyl-peptidase 1	TPP1_HUMAN	9669.05	13071.7	16030.9	33055.7	28691.5	21764.2	24308.1	19376.1	16732.9	14659.7	16706.2	28790.6	30391.1	24750.6	23564.8	17026.5	18037.3	18277.3	27147	30410.6	19431.4	24318.1	21728.8	16340.8	17676.8	19037.3	27019.8	30408.8	16438.9	29611.9							-0.499153	0	-0.305323	0.236077	0.188509	0	-0.117267	-0.227331	-0.0872603
204	O14776	TCERG1	Transcription elongation regulator 1	TCRG1_HUMAN	149871	156821	152350	156453	164823	137945	139459	160324	173683	157774	154180	154889	160532	136367	149194	157012	146970	172670	157980	163187	144743	147211	159657	167356	165468	148387	145884	148945	154384	146751							0.121145	0	-0.0228995	0.129856	0.0785288	0	-0.0254701	0.0670914	-0.0155329
205	O14777	NDC80	Kinetochore protein NDC80 homolog	NDC80_HUMAN	14909.9	12335.7	16976.8	17478.5	13356.4	16274.1	15344.7	13987	14309.9	17410.1	13228.5	14098.3	16547.3	17214.3	19336.6	11900	16387.5	16960.1	16621.4	18209.6	16034.2	19856.6	13393.6	15352.7	18524.4	14885.7	14119	17269.4	21598.1	23313.2							-0.373372	0	-0.130446	-0.251807	-0.321085	0	0.205484	-0.101977	-0.149308
206	O14787	TNPO2	Transportin-2	TNPO2_HUMAN	50691.3	51706.5	48131.4	52095.3	46923.8	37610	35523.3	50548.6	57166.2	54965	56512.7	47277	48491	36273.7	47804.9	47769.1	46211.5	56941.6	48396.2	46737.7	31147.8	46141.3	51216	56942.1	53734.1	52375.6	44309.7	41543.5	34863.9	49148.3							0.307866	0	-0.352528	0.040444	0.104818	0	-0.122964	-0.000131421	-0.14312
207	O14795	UNC13B	Protein unc-13 homolog B	UN13B_HUMAN		4164.91	2389.69	4996.61	3717.55	4174.42	4108.83	4070.56	4251.42	4038.1	3776.17	4574.71	3697.7	4234.06	3820.55	4043.19	3890.45	4146.82	3855.5	5068.86	2689.47	4141.2	4293.27	5205.69	5132.43	4048.36	3407.27	4065	2070.4	5297.35							-0.121803	0	-0.399351	-0.0696723	-0.045041	0	-0.0469532	0.186354	0.051571
208	O14802	POLR3A	DNA-directed RNA polymerase III subunit RPC1	RPC1_HUMAN	13950.9	12965.6	11420	11731.7	13972.4	13990.7	13003.9	13893.9	13484.3	11773.2	13240.8	14200.3	13761.3	13777.8	13962.6	14062.1	13746.4	13261.2	14398	13829.3	12993.4	15498.6	14777.7	13571.7	13029.3	14543	14651.9	14936.9	14542.8	14789.1							-0.065137	0	-0.0499811	-0.0191332	-0.0584245	0	-0.131213	-0.0364272	0.0507134
209	O14807	MRAS	Ras-related protein M-Ras	RASM_HUMAN	14553.1	11950.9	12046.4	15955.2	12280.5	13156.7	13725.4	11202.5	11349.2	9977.33	10334.7	16362	12468.5	10608.4	11988.6	15916.1	12130.5	11913	14946	12243	12772.2	10848.4	12977	10340.2	11175	12605.9	14234.4	13466.9	12410.8	10887.2							-0.0300511	0	0.0448535	0.0887118	0.374134	0	-0.0359057	-0.051114	0.233839
210	O14817	TSPAN4	Tetraspanin-4	TSN4_HUMAN	10610.2	8908.61	8752.82	15103.3	14464.8	14522.1	13257.1	11590.3	9334.35	8975.25	7813.76	15216.5	14982	16329	14891.6	7541.35	11420.5	10903.9	15276.4	13767.8	13180	14854.6	12119.6	9976.1	10375	10947.6	13643.7	19323.2	15027.8	15137.4							-0.555738	0	0.0226057	0.105181	0.0270228	0	-0.00109656	-0.0721017	0.0818134
211	O14818	PSMA7	Proteasome subunit alpha type-7	PSA7_HUMAN	918326	994448	944149	782579	818962	787145	857015	961378	972800	912621	970833	814217	752284	806796	838500	1.08579e+06	871274	986482	811523	844265	775412	847550	1.02654e+06	1.00921e+06	935883	962938	842998	767844	777134	863885							0.19265	0	-0.114739	-0.0979328	-0.0674567	0	-0.0877399	0.0275047	0.035993
212	O14828	SCAMP3	Secretory carrier-associated membrane protein 3	SCAM3_HUMAN	137102	145207	145668	147367	130609	142910	132108	152589	151421	153526	149598	138671	129954	138097	132182	153622	136674	158094	141984	135877	155747	142228	152918	153240	155631	144247	142791	129894	157163	140538							0.139476	0	0.118572	-0.0557091	0.0613281	0	-0.0267904	-0.00662511	-0.0152932
213	O14832	PHYH	Phytanoyl-CoA dioxygenase, peroxisomal	PAHX_HUMAN			7972.86	13231.8	11572.8	8141.83	7074.5		7123.3			11913.5		8925.79	12940.1	8435.73	9778.42	5473.54	10705.2	11714.8	11296.1	12331.1	7998.07				13773.6	12687.9	9581.39	9672.46	PHYH	Matrix	Metabolism > Lipid metabolism	TRUE	5	4.44374	-0.940466	0	-0.147097	0.191039	0.240031	0	0.697376	0.380072	0.58612
214	O14841	OPLAH	5-oxoprolinase	OPLA_HUMAN	8454.34	11438.7	8164.05	10409.3	11600.1	8085.97	8274.64	10258.8	11682.3	7167.67	9809.17	9473.79	10664.9	6808.96	9338.69	10133.1	8144.46	9713.31	10197.4	11108.7	5324.9	8122.21	10491.9	12336.3	8694.31	10071.1	9964.68	10873.5	7147.32	9598.4							0.159266	0	-0.368609	0.32453	0.180574	0	-0.294582	0.2608	-0.00439092
215	O14874	BCKDK	Branched-chain alpha-ketoacid dehydrogenase kinase	BCKD_HUMAN	7100.36	6558.05	3601.72	27253.6	28843.9	20436	27152	6309.09	6359.68	5095.59	4687.81	26234.3	26238.8	19791.7	24601.4	5248.73	3698.35	5614.56	28152.6	27082.8	19052.2	24466.6	6796.04	7123.98	5207.03	7375.84	27022.1	27352.6	18648.5	24490.2	BCKDK	Matrix	Metabolism > Amino acid metabolism > Branched-chain amino acid metabolism | Metabolism > Amino acid metabolism > Branched-chain amino acid dehydrogenase complex	TRUE	7	5.01345	-2.09513	0	-0.36999	0.120957	0.109645	0	-0.421214	0.181033	0.110895
216	O14880	MGST3	Glutathione S-transferase 3, mitochondrial	MGST3_HUMAN	37966.6	48841.4	33425.2	67066.4	63766.7	38884.8	60832.5	44359.9	38707.4	29905.8	39417.6	65991.6	56486	40115.1	44411.7	44497	35934.3	41406.7	57708.8	49364.5	56205.8	53444.6	47296	46444.7	34690.7	40616.9	61532.5	55971	41487.4	50011.5	MGST3	MOM	Metabolism > Lipid metabolism > Eicosanoid metabolism	TRUE			-0.366137	0	-0.240186	0.112259	0.273703	0	-0.273536	0.141904	0.104783
217	O14893	GEMIN2	Gem-associated protein 2	GEMI2_HUMAN		2492.42	1663.06	3326.45	3037.55	3551.74		4150.07	2581.95	3625.94	2807.03	3134.96	2582.55	2670.61	1164.87		4083.63	3652.85	1741.45	4093.69	1639.87	1759.6	3806.77	2626.71	2861.43	3703.75	1402.86	2664.01	1494.04	4101.53							0.532641	0	-0.0018089	0.40194	0.036151	0	-0.147551	-0.400282	0.231815
218	O14907	TAX1BP3	Tax1-binding protein 3	TX1B3_HUMAN	16591.7	12918.3	13299.1	9861.38	10701.5	11333.4	9479.46	11861.7	10990.4	11870.9	11253.5	8942.07	8372.48	9202.86	6949.17	21568.9	13005.4	10573.7	7201.4	10868.2	9594.15	6948.23	10336.7	9332.07	10853.7	12125.5	11695	9465.69	5682.86	10122.9							0.434416	0	0.0963454	0.234336	0.170408	0	0.115074	-0.0305706	0.415007
219	O14908	GIPC1	PDZ domain-containing protein GIPC1	GIPC1_HUMAN	32881.3	35597.3	37053.9	40780.1	37723.1	43952.9	38445.7	36199.1	37663.7	39044.9	38502.5	39049.6	40419.8	42681.8	44293.8	37057	37489	39893	41676.5	42057.9	40525.4	42400.3	39380.2	39995.6	41523.7	38701.2	39755.8	36720.5	44606.8	44086.7							-0.116219	0	0.0214958	-0.108915	-0.0695496	0	-0.00943141	-0.0481053	-0.101543
220	O14910	LIN7A	Protein lin-7 homolog A	LIN7A_HUMAN		37948	47337.4	76988.7	65837	65822.2	44174.3	48262.2	47273	69898.9	67590.8	80274.3	49523.6	84283.1	71401.6	46152.2	64040.4	69749.9	66196.9	59047.8	51824.3	80698.1	56766	49386.6	43342	69170.8		69243.4	50345.6	84058.9							-0.0258812	0	-0.152142	-0.202321	0.0879122	0	-0.293782	-0.617462	-0.449952
221	O14920	IKBKB	Inhibitor of nuclear factor kappa-B kinase subunit beta	IKKB_HUMAN	20622.9	21973.2	21048.4	14337.3	18131.9	16108.4	18795.2	17485.7	17547.9	18723.9	19279.2	19658.4	17515.4	17669.8	18793.9	19417.2	21521.5	20019.2	17074.4	17951.5	17149.8	16561.3	22521.5	21813.4	18246.8	19297.7	15897.6	13433.1	13760.3	15967.3							0.156066	0	-0.116273	-0.0649294	-0.0663127	0	0.0258478	0.0658923	0.0350087
222	O14925	TIMM23	Mitochondrial import inner membrane translocase subunit Tim23	TIM23_HUMAN	33022.6	27342.9	28824.8	46110.2	47814.3	45310.1	47156.7	29821.9	27087.2	20771.4	27842.6	48470.2	47091.4	48661.4	46601.9	31104.8	27060.8	28106.6	43600.7	45658.8	57800.8	53446.4	29725.6	29184.6	23969.2	26419.2	52321.5	48653.4	53816.5	46143.4	TIMM23	MIM	Protein import, sorting and homeostasis > Protein import and sorting > TIM23 presequence pathway	TRUE	91	2.50524	-0.816005	0	0.0885581	-0.0311541	-0.021393	0	-0.126193	0.0216669	0.171355
223	O14929	HAT1	Histone acetyltransferase type B catalytic subunit	HAT1_HUMAN	82844.9	104346	111383	91919	93629.9	97580.1	87874.6	95664.3	107945	112999	111724	90528.9	85297.3	92170.9	89098.7	93997.2	99055.6	118922	87293.2	98828.2	79489.1	91992.5	100929	109863	119164	107931	94073.5	88632.8	89931.9	102534							0.281158	0	-0.0486873	-0.0199894	-0.0301592	0	-0.0285108	-0.0717352	-0.273663
224	O14936	CASK	Peripheral plasma membrane protein CASK	CSKP_HUMAN	42203.6	38631.1	34734.9	49438	49629	38979.6	46827.1	37415.1	37405.2	30333.3	34896.4	49752.8	47838.8	41822.4	46979.6	42381.5	37882.2	35977.2	48524.7	47280.8	47716.1	48882.6	42961.6	37542.1	34604.4	39787.5	50162	45913.9	41579.7	42386.7							-0.326934	0	-0.121754	0.0429026	0.0964887	0	-0.101178	0.0375405	0.160946
225	O14939	PLD2	Phospholipase D2	PLD2_HUMAN		1598.83	899.233	2878.96	2030.18	2716.55	2260.85	1543.27	1885.74	1938.92	2331.56	2669.01	2218.29		2996.82		919.695	1457.44	2425.84	3019.48	1523.14	2662.48	1610.95	1262.3	834.147	1882.64	1899.02	1885.39	1619.15	2381.67							-0.446025	0	-0.399173	-0.170531	-0.0613648	0	-0.719681	-0.25679	-0.261523
226	O14949	UQCRQ	Cytochrome b-c1 complex subunit 8	QCR8_HUMAN	29646.6	41822.6	36083.4	114616	104340	96867	115597	40589.7	42737.8	32843.1	48286.1	109887	134436	100724	112383	30826.6	29661	39968.5	98158.8	121345	100992	129731	39744.9	44176.4	35215.8	41985.6	95139.1	138845	105179	147747	UQCRQ	MIM	OXPHOS > Complex III > CIII subunits | OXPHOS > OXPHOS subunits	TRUE	2	4.59938	-1.54138	0	-0.324082	-0.0186453	-0.274776	0	-0.376099	-0.0167499	-0.302485
227	O14950;P19105	MYL12B;MYL12A	Myosin regulatory light chain 12B;Myosin regulatory light chain 12A	ML12B_HUMAN;ML12A_HUMAN	183386	180214	279685	276220	178827	209532	154729	217430	226564	260800	241769	231550	229585	225923	232120	170199	248930	277484	254397	222205	158328	248381	238502	244514	265641	279265	196927	231323	229397	277747							0.221786	0	-0.14937	-0.0829894	0.0710939	0	-0.0131173	-0.294022	-0.395305
228	O14957	UQCR11	Cytochrome b-c1 complex subunit 10	QCR10_HUMAN				6959.99	7890.41	6026.06	9225.72					5695.95	6338.75	9321.73	7227.48				7922.8	5683.31	7068.1						5959.58			9660.32	UQCR11	MIM	OXPHOS > Complex III > CIII subunits | OXPHOS > OXPHOS subunits	TRUE				0	-0.220274	-0.391124	-0.391757
229	O14964	HGS	Hepatocyte growth factor-regulated tyrosine kinase substrate	HGS_HUMAN	27423.1	28100.9	30178	28659.3	22722.1	26869.1	23388.8	31506.4	34391.5	34610.6	29755.1	23544.7	24408.6	26728.9	26967.6	26450.9	29678	32444.8	26935.2	26621.9	25567.1	27698.7	28552.4	31762.9	32559.7	29185.7	25103.6	20711.3	28425.5	31121.2							0.15842	0	-0.0211062	-0.208823	-0.06671	0	0.0600494	0.0446061	-0.096893
230	O14965	AURKA	Aurora kinase A	AURKA_HUMAN	19751.5	23145.3	26479.2	27730.9	29798.3	29710.5	21998.3	19043.3	22814.1	27584.2	18678.6	26260.9	26462.5	31031.1	25070.5	17003	26254.9	20738.5	28248	26550.8	31903.6	25965.7	19929.7	23564.7	27061.4	17243.1	23033.5	26423.7	33652.1	25956.6							-0.389924	0	0.351452	0.142069	0.088769	0	0.507276	0.295177	0.0034423
231	O14966	RAB29	Ras-related protein Rab-7L1	RAB7L_HUMAN	20940.4	22256.2	18039.5	32439	34025.1	25790.2	29695.3	21028.1	21300.2	19650.1	21709.7	33091.9	28305.4	26554.1	27981.2	19318.9	20937.7	24208.6	33341.2	27677.6	28277.9	29773.9	24601.2	20984.5	18712.7	21197	29974.4	32596.5	27291	26828.3							-0.352804	0	-0.0826854	0.101457	0.173097	0	-0.210464	-0.0564289	-0.0592138
232	O14974	PPP1R12A	Protein phosphatase 1 regulatory subunit 12A	MYPT1_HUMAN	63147.9	59877.3	66383.6	64101.5	61176.6	60788.3	60046.3	69503.5	64043.6	66068.1	62909.9	62577.2	59040.9	60787.9	64372.4	66330.1	62271.6	67767.6	67988	62694.2	69143.9	63497.5	69513.8	61347.3	68674.4	65428.1	65459.2	51050	67254.8	64908.1							0.0485329	0	0.029095	-0.111862	0.0410747	0	0.0105745	-0.0820155	0.0382284
233	O14975	SLC27A2	Long-chain fatty acid transport protein 2	S27A2_HUMAN	50241.5	47456.8	55936	43426	43623.7	54477.6	48137	52232	41755.6	54901.4	47217.7	45499.1	41593.5	52920.2	43729.3	54259.2	54994.7	51548.1	39885.7	39805.6	59347	42455	54389.2	47126	55550.7	48533.7	42486.6	41166	57166.1	43287.9							0.145084	0	0.334219	-0.0958828	-0.0522033	0	0.172753	-0.11156	0.104286
234	O14976	GAK	Cyclin-G-associated kinase	GAK_HUMAN	19954.5	21493.9	17546.2	17256.8	17211.8	16766	17922.4	20134.5	22169.7	19309.8	22069.6	17727.5	18942.5	17497.8	20478.5	16305.4	18456.2	21767	18340.2	20284.7	16626.3	21988.9	21925.4	23845.2	20788.2	22853	19141.8	20307.3	18666.2	23102.9							0.0908495	0	-0.263469	-0.121551	-0.204337	0	-0.224594	0.0176153	-0.183121
235	O14979	HNRNPDL	Heterogeneous nuclear ribonucleoprotein D-like	HNRDL_HUMAN	657760	718155	742480	793590	651158	787497	811665	693197	676856	736796	742668	758956	736853	872389	792405	681700	700736	759574	763222	706431	935071	820845	773806	731358	746933	771339	679500	720151	1.00946e+06	818217							-0.0973844	0	0.15238	-0.204462	-0.114703	0	-0.0506079	-0.096574	-0.11125
236	O14980	XPO1	Exportin-1	XPO1_HUMAN	323824	330641	348918	281176	269234	255459	259257	323209	334461	358565	344506	274195	271629	272288	275280	323800	350389	355808	276150	278421	257461	271414	327752	342798	364384	338027	272927	269492	277814	277253							0.354014	0	-0.0271326	0.00740245	0.0280214	0	0.0388623	-0.0429278	-0.0923784
237	O14981	BTAF1	TATA-binding protein-associated factor 172	BTAF1_HUMAN	24978	28190.9	29031.6	21552.5	21823.3	22472	21105.5	26400.7	28360.3	31103	28783.5	21813.6	22511	21481.4	21540.1	25621.1	31465.6	29129	21955.6	23205.8	19838.5	21602.6	26226.7	28953.3	32295.5	28371.7	20278.3	21379.5	22231.1	23467.7							0.391294	0	-0.0281157	0.0196618	-0.0352272	0	0.106921	-0.0130942	-0.156392
238	O15013	ARHGEF10	Rho guanine nucleotide exchange factor 10	ARHGA_HUMAN	17478.3	16228.8	15627.3	10909.4	11557.5	15218.5	12576.2	14773.9	17047.6	15697.4	18041.3	11212.2	12961	15333.1	13645.6	13420.5	18561.2	15809	11209.5	13100.8	12489.8	14897.4	16898.1	16503.1	17650.1	17892.7	11159.8	13563.8	15635.4	15246.6							0.291581	0	0.0579708	-0.139154	-0.341309	0	-0.0307424	-0.0558105	-0.140912
239	O15014	ZNF609	Zinc finger protein 609	ZN609_HUMAN	15440.8	13073.9	10992.1	12046.5	16730.9	12124.6	17335.5	13454	13917	10405.5	12938.3	13536.3	13201.3	10892.1	12496.1	14930.4	10805.3	11550.9	15804.7	13270.4	16023	14342.4	11606	11763	10326.3	11991.3	13631.2	12533	14522.7	13518.8							-0.246228	0	-0.107172	-0.0497957	-0.0684693	0	-0.193708	0.0872153	0.188535
240	O15015	ZNF646	Zinc finger protein 646	ZN646_HUMAN			389.453	1191.15	573.1	875.579		665.358		992.575		2208.83	1737.68	595.49				901.445	1284.65	1385.36		1003.3	1177.71	1537.76						1722.23							-0.596227	0	-0.889672	-0.145481	0.196432	0	-0.383523	0.770524	0.0318002
241	O15020	SPTBN2	Spectrin beta chain, non-erythrocytic 2	SPTN2_HUMAN	16065.9	13432.3	12762.9	17458.1	14908.1	12903.3	14670.4	15540.7	14552.9	12624.3	13860.4	17297.4	15965.4	12618.1	16992.4	15080	12507.5	15754.2	17274.7	16184.2	15186.1	16794	15119	15336	13322	13022.2	17424.1	14290.2	14557.6	16675							-0.196227	0	-0.236994	-0.0863498	0.0927034	0	-0.150521	0.0229776	0.120601
242	O15027	SEC16A	Protein transport protein Sec16A	SC16A_HUMAN	76243.8	70311.8	71743	56170	56027.3	50040.6	41208	77254.6	88732	80996.3	76476.8	50147.8	54665.5	46197.9	47386.2	64635.7	76937.8	85291.4	53788.9	59636	42416.2	47774.9	66998.5	79553.3	80115.7	66859.1	49124	51518.7	47251.6	53843.6							0.680422	0	-0.0330376	0.221955	0.137481	0	0.0232689	0.0615792	-0.0964017
243	O15031	PLXNB2	Plexin-B2	PLXB2_HUMAN	71056.3	71150.9	63275.7	105884	93908.6	79729.1	90187.8	74600	72190.6	64369.9	74458.8	104822	95834.2	79056.7	96618.3	71974.1	63434.1	76939.4	104071	94962.8	83704.8	95688.5	80262.3	75622.6	66947.1	77415.9	99295.5	90841	87741.3	90584.4							-0.290268	0	-0.176002	0.00951046	0.150399	0	-0.241693	-0.0634814	-0.0344206
244	O15042	U2SURP	U2 snRNP-associated SURP motif-containing protein	SR140_HUMAN	204362	212028	200433	228760	258206	232004	320880	243662	209070	215204	211302	253177	229689	226529	236816	363422	232243	218458	242902	242212	354463	218623	223280	209260	220622	202007	277330	209554	256825	212655							-0.231503	0	0.113363	-0.0737942	0.0191196	0	0.0441	-0.00322163	0.296748
245	O15047	SETD1A	Histone-lysine N-methyltransferase SETD1A	SET1A_HUMAN	8931.34	10713.4	8985.63	11400.8	12913.4	10917.1	10789.1	11791.8	10822.3	10021.2	10436.3	11772.1	12703.2	10953.5	11862.6	8732.27	8925.62	9712.04	11489.4	11300.3	11491	11059.7	10779.3	10188.7	10255.5	10033.7	9975.79	11802.3	11773.5	11369.2							-0.163784	0	0.0017369	0.111978	-0.0142325	0	-0.075609	0.0719053	-0.000287236
246	O15050	TRANK1	TPR and ankyrin repeat-containing protein 1	TRNK1_HUMAN		3425.86					5435.26	1170.94			2307.47	3100.26			5762.19	3045.98	3725.16		2217.16			9078.6	5296.19				2001.36		6850.05	3467.48							-1.36315	0	0.206652		-1.28282	0	0.690989	0.570153	0.458641
247	O15061	SYNM	Synemin	SYNEM_HUMAN	4808.76	5736.82	4528.61	4799.75	5564.61	6110.68	5515.89	5530.88	5053.09	4873	5762.21	6087.28	5488.04	6492.13	6090.99	4661.29	3925.22	6496.53	5859.38	5452.36	6151.66	6718.32	6074.96	4949.05	4134.54	6367.53	5842.78	5284.51	6345.5	6246.53							0.0153769	0	0.0306866	-0.173365	-0.121367	0	-0.50821	-0.242999	-0.236783
248	O15066	KIF3B	Kinesin-like protein KIF3B	KIF3B_HUMAN	8139.61	7400.82	5855.54	9118.22	7739.17	7845.2	6292.14	8179.5	9568.1	9995.06	10641.6	7467.01	6814.42	7640.23	8782.61	10182.2	8961.66	10072.3	9010.46	8715.81	5732.89	8387.57	7937.62	9221.54	9710.43	8663.14	8891.28	8595.7	8536.88	9622.8							0.243543	0	-0.153041	-0.0542052	0.0598685	0	-0.182181	-0.165647	-0.185684
249	O15067	PFAS	Phosphoribosylformylglycinamidine synthase	PUR4_HUMAN	193607	207309	224552	175581	161638	191653	163519	191444	215889	233546	206503	163680	174960	193927	178153	187608	222837	210285	176761	179725	156262	177129	198521	227016	227461	214309	173636	189829	182798	189616							0.248299	0	0.0326674	-0.00462263	-0.0387187	0	0.110424	0.0430543	-0.125832
250	O15084	ANKRD28	Serine/threonine-protein phosphatase 6 regulatory ankyrin repeat subunit A	ANR28_HUMAN	27691.4	23687.8	26019.5	21367.3	23096.6	20543	24621.7	25248.6	27393.2	26944.2	26751.9	23466.4	22440.4	21653.3	24748.2	21952.8	26117.5	27164.8	24107.8	23438.2	21878.9	23947	28147.7	26822.5	25125.8	26162.9	24551.8	23576.1	20187.7	23981.9							0.134048	0	-0.207528	-0.0721702	-0.0575607	0	-0.0350914	-0.0397459	-0.0513311
251	O15085	ARHGEF11	Rho guanine nucleotide exchange factor 11	ARHGB_HUMAN	4335.59	4153.03	5232.78	2691.45	2879.78	4255.85	3542.04	5188.1	6079.71	4965.01	4629.27	3405.54	4027.05	4832.72	2410.72	5174.09	4696.67	5281.19	4524.33	4791.62	4667.71	5428.21	3519.58	5116.98	5318.05	5088.46	4390.03	3340.37	5540.78	4005.93							0.378194	0	0.32668	-0.0330114	-0.0356486	0	0.0153522	0.0333553	-0.134582
252	O15091	PRORP	Mitochondrial ribonuclease P catalytic subunit	MRPP3_HUMAN	16889.6	17576.4	9713.05	52261.6	50931.8	35506.4	45988.5	17752.8	17305.8	11393.7	16433.1	53530.7	50822.9	36802	47511.9	15205.8	10059.9	14560.7	51934.5	47605.7	40394	46657.1	19329.1	17317.8	10697.1	14898.5	50729.3	52626.2	39010.9	40648.2	PRORP	Matrix	Mitochondrial central dogma > mtRNA metabolism > mtRNA granules | Mitochondrial central dogma > mtRNA metabolism > Polycistronic mtRNA processing	TRUE	32	3.92393	-1.56308	0	-0.253092	0.159819	0.205303	0	-0.54759	0.185796	0.177009
253	O15111	CHUK	Inhibitor of nuclear factor kappa-B kinase subunit alpha	IKKA_HUMAN	16946.5	14103.2	14986.7	11540.4	11742	11886.9	11960.5	14118.8	13897.8	13085.6	14744.8	12167.8	14619.8	11501.2	13411.6	12452.6	14715	13263.9	12422	12597.8	11468.6	13469.2	14520.1	14947.3	13609.2	14018.9	13467.3	14527.8	12355.5	12391.6							0.129305	0	-0.117913	0.0621283	-0.0468008	0	0.00923002	0.0312647	0.050623
254	O15116	LSM1	U6 snRNA-associated Sm-like protein LSm1	LSM1_HUMAN	24262.9	24110.3	22326.8	28293.3	24829.8	26118	19701.7	25780.4	27543.7	25572.3	27191.7	27371.7	24724	24227.5	21543.4	30153	31471.8	28802.5	23262.4	28445.7	19798.2	21030.3	26865.8	27763.7	24766	31009.2	29028.2	27227.3	15844.6	27554.2							0.36892	0	-0.0630501	0.228241	0.265176	0	-0.1557	-0.131613	-0.115733
255	O15118	NPC1	NPC intracellular cholesterol transporter 1	NPC1_HUMAN	41652.4	38738.6	38036.6	31433.6	30364.6	30433.9	29912.9	41132.6	37718.4	36973.8	44844.4	30023	32953.7	32080.4	34604.4	38406.9	37752.1	47913.5	33365.8	31089.1	30505.1	35601.1	42171.4	41046.9	37822	46579	28901.5	34483.6	33746.6	32283.1							0.488696	0	-0.0627513	-0.0387687	-0.0977944	0	-0.303043	-0.245869	-0.185532
256	O15120	AGPAT2	1-acyl-sn-glycerol-3-phosphate acyltransferase beta	PLCB_HUMAN	25613.1	27825.1	17318.7	25288.9	26556.2	23301.3	24370	21830.2	25072.7	24484.7	22946.7	28188.5	24839.5	21277.3	27665	24569	20726.6	20593.3	27721.1	22360.7	26030.4	20441.8	25854.2	21184.1	24025.7	23839.7	24416.3	25636.1	24010.8	21809.2							-0.0696914	0	0.00510085	0.0760947	0.163699	0	-0.0537213	0.136809	0.123465
257	O15121	DEGS1	Sphingolipid delta(4)-desaturase DES1	DEGS1_HUMAN	29689.3	36726.4	29667.9	47587.1	49980.4	47246.1	52104.1	35485.8	31073.6	27723.6	28380.1	43938.5	45125.9	48276.1	45935.5	30336.6	30091.2	37161.4	43069.9	47842.9	55443.1	49389.2	33691.6	31410.6	30771.7	33113.2	43614.6	48169	45419.4	45765.3							-0.554554	0	0.0236308	-0.0155864	-0.116472	0	-0.153604	0.00810609	-0.0258537
258	O15126	SCAMP1	Secretory carrier-associated membrane protein 1	SCAM1_HUMAN	30814.2	31385.2	29173.8	45420.4	43586.8	36006.6	44077	36618.3	33158.8	30972.5	38498.6	45459.3	48943.5	39575.3	45736.7	26767.2	32747.7	36806.3	57017.9	50083.4	39223.6	51620.9	38944.5	40842	34216.4	40626.7	42241.9	49431.9	47125.6	53543.9							-0.335004	0	-0.267935	-0.0218667	-0.0362572	0	-0.28223	-0.137591	-0.215321
259	O15127	SCAMP2	Secretory carrier-associated membrane protein 2	SCAM2_HUMAN	11188.2	10872.1	15104.6	15255.3	12157.1	14151.9	13763.8	15655.2	15817.1	14035	14672.2	12768.5	15368.6	13370.1	15612.2	9578.31	14547.8	16151.7	18222	13729.2	15978.5	17545.6	17967.5	15992.2	14719.8	18333.4	13682.1	16493.6	17175.1	17730.3							0.0197537	0	-0.0915767	-0.16291	-0.109465	0	-0.166301	-0.2038	-0.269127
260	O15131	KPNA5	Importin subunit alpha-6	IMA6_HUMAN	59585.3	61482.6	57808.8	65053.7	62790.1	63784.9	56770.4	65568	77255.3	75487.4	71957	59361.7	58172.8	72936.2	65877.2	59029.7	74825.8	79876.6	66430.2	67763.8	59654.3	70416.4	70002.5	72543.3	77761.2	74752.6	58712.8	61604.8	72600.4	72162.8							0.187871	0	0.0202501	-0.0833862	-0.0878486	0	-0.0796713	-0.100896	-0.249215
261	O15143	ARPC1B	Actin-related protein 2/3 complex subunit 1B	ARC1B_HUMAN	64730.4	81488	79854.4	69622.4	70218.3	82399.5	78177.5	76797.4	86402.3	85331.1	85486.8	72533.4	73951.1	89389	87133.7	75814	89687.1	83603.9	72568.2	72548.9	82717.6	81214.5	83496.1	80948.6	84318	89131.9	75822.9	73932.6	82747.9	86375.6							0.0485582	0	0.0187409	-0.195807	-0.196324	0	-0.0215567	-0.0534031	-0.194666
262	O15144	ARPC2	Actin-related protein 2/3 complex subunit 2	ARPC2_HUMAN	152669	167650	185385	129358	138742	176792	170529	153145	157964	184218	162473	137074	140959	180064	166346	175978	180630	161808	138147	140546	185134	158860	162936	160258	177886	166497	147779	137826	186792	156769							0.00412081	0	0.159501	-0.225533	-0.240382	0	0.154068	-0.0144923	-0.0214166
263	O15145	ARPC3	Actin-related protein 2/3 complex subunit 3	ARPC3_HUMAN	12439.3	13952.5	11941	10458.4	14161.5	18344.5	16676.8	19616.9	13634.2	13557.1	10489.4	13068.1	12853.8	16944.2	11232.1	13942.8	20775.3	13172.9	7826.22	14743.4	16989.5	12778.6	17878.9	14246.1	15536.1	18495	12611.4	13030.3	12977.3	17760.3							-0.0563317	0	0.158948	-0.0932639	-0.410825	0	0.13701	-0.0111494	0.184498
264	O15155	BET1	BET1 homolog	BET1_HUMAN	12301	12154.6	15608.8	10730.7	7954.81	8840	11258.2	7135.84	7099.62	8836.4	10175.1	12875.4	11948	9302.5	10750.6	7640.27	6602.61	8557.46	12285.9	10665	10274.2	10723.5	11580	8770.63	11768.5	8414.14	9112.6	11467.7	12644.1	9839.68							-0.234087	0	-0.0521398	-0.0182966	0.0801718	0	0.242346	0.0459296	0.0949173
265	O15156	ZBTB7B	Zinc finger and BTB domain-containing protein 7B	ZBT7B_HUMAN		3606.99	4366.02	3630.51	3509.72	5545.9			3460.32	838.529	2671.5	3482.74	3477.64	4343.05	2840.46			3456.3	4887.47	3254.01		3100.99	2248.36	2206.75	1581.53	2876.37	3616.33	2218.76		4238.36							-0.177045	0	0.543141	-0.12343	0.202374	0	-0.408016	0.0426069	-0.416756
266	O15160	POLR1C	DNA-directed RNA polymerases I and III subunit RPAC1	RPAC1_HUMAN	123340	134427	153630	123527	119763	145714	123647	137471	129697	144725	132247	125291	114589	147009	124502	131666	151008	137814	128410	120057	154695	130458	142324	132697	143378	140192	125393	120278	154280	124240							0.121432	0	0.258922	-0.083145	-0.000648283	0	0.115854	-0.0480228	-0.0325478
267	O15162	PLSCR1	Phospholipid scramblase 1	PLS1_HUMAN	34058.5	36128.3	41320.6	43469.5	39154.7	35682.6	48253.9	39857.6	38951	39168.6	43808.2	45673.6	46718.1	45534.3	46071.7	36519.7	46482.9	45299	49267.3	44896.3	52728	42654.8	47949	46944.1	49098.2	46846.6	45417.5	41652.8	50771.2	50197.1							-0.0462519	0	-0.0190969	-0.118464	-0.0260514	0	-0.0420038	-0.155958	-0.19472
268	O15164	TRIM24	Transcription intermediary factor 1-alpha	TIF1A_HUMAN	23091.3	23253.9	25722	34936	29363.4	32407.2	30558.4	26308.4	26078	28988	27839.2	31989	32899.5	33448.5	36565	25245.8	26613.3	30211.6	34710.8	34550.6	40608.1	35135.3	26010.3	28603.6	31246.8	29175.1	31961.6	30392.4	38930.5	35410.3							-0.243339	0	0.0787665	-0.114039	-0.0433116	0	-0.0470415	-0.162476	-0.208435
269	O15173	PGRMC2	Membrane-associated progesterone receptor component 2	PGRC2_HUMAN	33734.7	39833.4	38392.2	62569.9	49357.2	45055	45112.5	51380.4	46952.6	45173.7	49374.6	64374.2	47371.8	46005.5	47106.7	41956.1	50906.8	54729.3	52936.2	60342.2	47066.5	49244.1	58369.2	40607.8	47475.4	59003	50675.8	49955.4	39371.4	64926.9							0.0754808	0	-0.217568	0.00444169	0.159743	0	-0.257329	-0.356523	-0.229899
270	O15182	CETN3	Centrin-3	CETN3_HUMAN	1743.71	1392.12	184.305	4974.18	3244.95	2901.25	2526.38	2207.18	2264.81	2223.23	2874.49	6417.28	5439.16	2549.13	4268.18		3306.97	1662.55	3055.98	4159.72	2108.47	4961.68	3430.67	3089.83	2936.57	2207.58	2279.18	4887.35	3562.65	6386.39							-1.01254	0	-0.706034	-0.0330937	-0.117237	0	-0.055894	0.000457187	0.130189
271	O15212	PFDN6	Prefoldin subunit 6	PFD6_HUMAN	9382.89	8505.45	9360.63	10589.4	14090.5	10463.1	13970.1	13618.5	7860.73	9491.87	10054.3	13681.8	7721.93	11303.9	10793.8	13933.6	11990.5	8937.93	10527.5	14122.8	12548.4	11515.1	10317.2	8877.51	10085.5	11894.1	20294.2	8622.83	11697.9	11827.2							-0.224219	0	-0.0641722	-0.11054	0.195639	0	-0.00890234	-0.291047	0.198373
272	O15213	WDR46	WD repeat-containing protein 46	WDR46_HUMAN	38218.9	37147.2	35593.8	37041	38260.8	37660	40658.6	40286.6	37448.9	37302.9	39339.8	39625	35926.8	38984.6	39566.4	43845.6	42989.1	40129.8	38989.5	37435.6	50191.2	40406.6	41933.8	36502.2	37415.6	40499.2	40373.8	38817.6	42838.5	36612.9							0.024687	0	0.109759	-0.063813	-0.011193	0	-0.0613255	-0.110821	0.0385031
273	O15226	NKRF	NF-kappa-B-repressing factor	NKRF_HUMAN	120484	123377	115268	135165	127405	132677	137897	126174	119733	117160	117342	138239	122603	134938	134699	135319	117963	120490	133428	124496	158670	128232	126120	122567	117749	121985	131761	117926	146489	121236							-0.121925	0	0.133741	-0.0843099	0.0449672	0	-0.0353642	0.023305	0.0828023
274	O15228	GNPAT	Dihydroxyacetone phosphate acyltransferase	GNPAT_HUMAN	19633.7	22873.3	21336.4	25979.4	24960.9	25235	26299	22803.3	21958.4	21480.1	21491.5	26564.7	24275.9	25968.5	25194.7	24029.9	21311.6	22218.6	23706	24531.4	28368.4	24601.1	24312.4	21178.4	20388.2	20857.3	26914.8	23349.1	25474.6	24568.4							-0.225622	0	0.0614919	-0.0517371	0.0354145	0	-0.0266118	0.0318821	0.0765204
275	O15230	LAMA5	Laminin subunit alpha-5	LAMA5_HUMAN	81304.6	70899.2	81600.7	145627	153220	110018	126135	89462	79325.7	84946.2	79633.7	136522	154283	103122	129759	72650	89152.9	88728.5	152310	141664	118915	124343	82301.2	75802.2	86636.5	82209.1	137717	149729	116245	124822							-0.596194	0	-0.171988	0.245854	0.180007	0	0.0351557	-0.148726	-0.036636
276	O15234	CASC3	Protein CASC3	CASC3_HUMAN	3947.37	6057.33	7123.5	4695.94	2416.78	6574.01	3932.53	6952.75	4995.51	6798.12	7862.31	5239.99	4389.14	5166.5	4659.08	3840.86	6903.92	6566.96	6072.87	6480.97	4159.49	4196.72	5538.66	7478.01	8339.65	7007.12			6334.38	7352.86							0.504951	0	0.142643	-0.185108	0.0837532	0	0.0291474	-0.210133	-0.495067
277	O15235	MRPS12	Small ribosomal subunit protein uS12m	RT12_HUMAN		2090.33		32104.5	33981.7	27909	44298.9	1516.18	1933.58	1191.71	2522.3	32540.6	25890.1	29161.3	34475.5	2158.06		900.171	29988.3	30048.1	31477.3	34217.5	2577.4	2647.39	2032.35	3100.27	32191.8	32382.7	32319.7	30034.1	MRPS12	Matrix	Mitochondrial central dogma > Translation > Mitochondrial ribosome	TRUE	66	3.08173	-4.03962	0	-0.242853	-0.225822	-0.173436	0	-0.431638	0.0324898	-0.0612446
278	O15243	LEPROT	Leptin receptor gene-related protein	OBRG_HUMAN		1380.67	1431.74	3674.66	3415.4	899.442		1738.3	2308.04	2850.89	1744.18	3318.44	3104.5	2903.28	3586.82	997.602	3074.88	1221.83	3365.32	2124.75		2691.83	2921.95	1843.99	1006.26	2502.22	3789.88	2185.2		4142.13							-0.930317	0	-0.869397	-0.359489	0.0261292	0	0.19804	0.0169096	0.0491808
279	O15254	ACOX3	Peroxisomal acyl-coenzyme A oxidase 3	ACOX3_HUMAN	9136.4	8618.88	7707.46	11356.2	11324.6	10571.8	10978.2	8478.65	8665.81	7688.76	8705.79	11127.2	11193.1	8971.17	11485.6	8246.91	7563.95	9111.82	11071.6	10834.9	9703.91	10680.4	9313.9	9040.65	7668.7	8671.27	12065.8	11116.7	9127.41	10184.6							-0.294904	0	-0.175187	0.0374812	0.074365	0	-0.205532	-0.00893468	-0.00583865
280	O15258	RER1	Protein RER1	RER1_HUMAN	58070.9	73881.1	64189	76139.9	80160.7	67884.6	83129.7	72833.5	66943.3	69335.9	67823.3	80735.2	76681.4	71171.7	73002	70357.7	66908.8	55799	76619.9	71773.8	85935.7	67678.2	69924	68272.4	70010.5	64519.6	76919.1	58766.7	78974.8	70580.5							-0.230872	0	0.0461831	-0.0347577	0.0764639	0	0.108473	0.152351	0.112424
281	O15260	SURF4	Surfeit locus protein 4	SURF4_HUMAN	78837.1	106891	86818.3	105003	107428	91964.7	112108	101096	92331.9	83258.5	91849.2	107456	99894	89733.3	96727.5	98925.1	98567.8	91729.7	101899	99054.7	116032	101192	109373	101291	95617.8	102020	105231	99010.8	99353.1	92360.7							-0.0795605	0	-0.0191484	0.0107122	0.0603904	0	-0.0640493	0.0734421	0.0278922
282	O15269	SPTLC1	Serine palmitoyltransferase 1	SPTC1_HUMAN	63452.1	60801	72219.4	70865.2	70133.4	80710.8	85608.6	64429.1	62125.9	72835.3	61478.9	73572.9	68865.5	87088.4	76676.4	73203.6	73627	73129.7	75276.2	71058.5	106787	77496.2	69761.6	64458.1	75861.8	75071.5	78553.2	73080.9	98824.1	76231.3							-0.176754	0	0.24078	-0.158474	-0.0833748	0	0.0752535	-0.162184	-0.0457529
283	O15270	SPTLC2	Serine palmitoyltransferase 2	SPTC2_HUMAN	31431.8	31458.9	35274	39166.9	35332.1	41756.6	44148.9	30776	28592.3	34349.4	31660.6	38903.3	36998.9	41513.4	38258.6	33753.9	34301.1	31718.4	36991.9	33546.1	45524	38224.1	34658	28272.5	32188.4	33044.7	38208.4	33937.6	43054.7	37316.2	SPTLC2	Membrane	Metabolism > Lipid metabolism > Phospholipid metabolism	TRUE	13	4.22014	-0.29695	0	0.121691	-0.175932	-0.0433681	0	0.0823047	-0.12659	0.0228741
284	O15287	FANCG	Fanconi anemia group G protein	FANCG_HUMAN		855.693		1129	373.496	1085.51		1097.46	952.959	1148.98	1144.7	720.094	1029.99	1546.28	859.904		1095.16	911.665	328.066	653.748		821.432	1091.42	424.064	984.53	1163.36	1.45233	873.493		998.008							0.265055	0	0.559129	-0.285658	-0.71351	0	0.00400327	-0.528136	0.0282173
285	O15294	OGT	UDP-N-acetylglucosamine--peptide N-acetylglucosaminyltransferase 110 kDa subunit	OGT1_HUMAN	37152	36094.8	41426.1	45580.1	40633.8	64785.5	45347.8	36961.1	36793.9	40398.1	37882.2	41079.7	44170	61567.3	52938.6	34356.8	39433.6	38970.5	41543.6	44504	57411.7	51370.1	36753.9	37182.4	42124.9	38152.4	40728.1	41602	62513.3	56558.2							-0.427412	0	0.25614	-0.270913	-0.287709	0	0.0915202	-0.0632625	-0.0784573
286	O15305	PMM2	Phosphomannomutase 2	PMM2_HUMAN	90301.3	117015	128992	98110.6	92343	93487.1	77214	96815.8	120538	128977	112654	89304.5	98485.9	95202.9	89704.7	86827.5	117359	115707	88858.4	99084.3	75236.9	89351.9	103040	125415	130298	117345	88812.4	105527	84644.8	97524.2							0.381672	0	-0.021458	0.160548	0.0453231	0	0.133486	0.0702928	-0.290082
287	O15321	TM9SF1	Transmembrane 9 superfamily member 1	TM9S1_HUMAN	16693.9	20522.9	21893.5	25864.3	26760	25530.3	25224.3	22786.9	20361.2	20682	18816.6	23334.8	25138.5	24500.6	24457.4	19688	15352	22750.5	23934.5	22097	24041.6	24683.2	23066.5	22518.6	18435.2	22826.4	25409.7	24776.9	23049.8	23274.9							-0.185517	0	-0.00766684	0.0166392	0.0132905	0	-0.169084	-0.0223705	-0.0621941
288	O15344	MID1	E3 ubiquitin-protein ligase Midline-1	TRI18_HUMAN	31228.9	27770.7	31304.8	27206.8	26731	25150.5	25141.9	28225.4	29387.9	30078.5	29302.7	26360.7	24432.5	23057.2	25528.7	28311.6	25770.7	28289.4	26439.7	25499.2	22193.2	25274.7	28704.1	27962.6	28000.1	28361.3	25281.1	22096.5	22895.3	26629							0.159996	0	-0.136778	-0.0546812	0.0376753	0	0.00690187	-0.014037	0.0232946
289	O15347	HMGB3	High mobility group protein B3	HMGB3_HUMAN	162062	200703	210975	180679	135439	171665	118281	165370	202046	213822	190373	155500	178915	164575	156955	126082	156329	218643	174024	164492	114513	173495	168344	219203	196770	196942	133854	185546	166273	192735							0.33288	0	-0.0560428	0.0506611	0.00581448	0	-0.0546757	0.0375863	-0.377671
290	O15355	PPM1G	Protein phosphatase 1G	PPM1G_HUMAN	138841	160164	186401	138529	121646	135331	119456	150319	175530	201135	189767	137782	135626	141459	150762	139853	172229	189855	155848	143337	112016	149603	167914	202932	197441	183527	140835	126014	145245	160606							0.371441	0	-0.120137	-0.140343	-0.0185943	0	0.012127	-0.064232	-0.331004
291	O15357	INPPL1	Phosphatidylinositol 3,4,5-trisphosphate 5-phosphatase 2	SHIP2_HUMAN	28987.3	26122	26853.8	26227.7	27368.3	23332	26744	26093.8	31202.1	26162.1	26916.2	27818.4	28523.9	21630.3	26515.6	25920.6	26371.9	27278.7	27986.6	27286.7	21218.8	25461.5	25794.9	26741.1	26854.2	26467.7	27210.5	28068.8	23296.4	26903.6							0.0260611	0	-0.239351	0.0748276	0.0485961	0	-0.0176547	0.0596085	-0.0101434
292	O15360	FANCA	Fanconi anemia group A protein	FANCA_HUMAN	4785.3	3644.2	5041.37	5221.93	5845.71	6665.51	6278.38	4468.52	3271.07	4909.1	5352.56	6199.07	5509.06	6904.13	6793.06	3377.37	6032.78	5884.81	5372.66	5695.1	5608.27	6593.05	4235.19	3554.23	5525.34	5801.84	6347.64	6274.1	6221.23	7324.67							-0.248484	0	-0.0876004	-0.210567	-0.221911	0	-0.0789835	-0.702667	-0.429746
293	O15371	EIF3D	Eukaryotic translation initiation factor 3 subunit D	EIF3D_HUMAN	291860	329162	321442	292000	288581	343668	302987	336850	341870	340358	349610	286318	278227	333715	310877	305261	345386	376961	298859	314232	323234	337078	340908	336618	346633	366518	311368	303463	329165	336158							0.179323	0	0.0470637	-0.119844	-0.114928	0	-0.106413	-0.117416	-0.193087
294	O15372	EIF3H	Eukaryotic translation initiation factor 3 subunit H	EIF3H_HUMAN	101338	106858	113914	87674.1	90884.6	101614	98314.6	107032	105922	107699	109390	91237.7	85955.6	98688.7	95456.7	105006	104749	104971	92486.4	89217.4	100205	94353.5	106535	106862	106984	105194	93570.1	81988.8	106788	96081.4							0.149219	0	0.0841992	-0.142601	-0.0741102	0	0.0244192	0.000395653	-0.0210158
295	O15379	HDAC3	Histone deacetylase 3	HDAC3_HUMAN	16042.2	13732.5	14418.6	20325.5	21525.6	20785	22385	15787.7	13868.1	14233.8	15821.6	21149.3	18727.6	20916.6	21086.2	17690.3	15897.3	16472.4	19921.3	20636.9	19299.1	25357.4	16636.2	16233.8	16067.6	18168.2	21882.1	23348.2	21546.9	21817.3							-0.43	0	-0.135015	-0.105767	-0.122302	0	-0.15051	-0.203142	-0.0243606
296	O15381	NVL	Nuclear valosin-containing protein-like	NVL_HUMAN	50165.7	46999.1	51224	58435.9	53610.3	59575.9	59823.7	48297.8	45414.5	50355.7	49414.3	58128.7	54685	58571.6	58972.5	53006.1	46889.9	51037.1	57281.7	53633.7	66981.4	55137.7	49858.1	47653.3	48941.2	49146.7	58909.9	57371.6	63946.3	51840.6							-0.178754	0	0.141698	-0.0419728	0.0439362	0	-0.014928	-0.0949765	0.0134164
297	O15382	BCAT2	Branched-chain-amino-acid aminotransferase, mitochondrial	BCAT2_HUMAN	31916.6	37896.7	24837.2	68058.5	69944.8	49817.3	56240	35367.3	33899.8	25568.6	30235.8	66801.8	64884.6	48806.5	55005.4	35299.3	25910.5	32640.6	65294.3	60533.7	51082	57134.3	38455.5	36354.8	24394	31623.7	62834.2	65746	47658.6	52421.7	BCAT2	Matrix	Metabolism > Amino acid metabolism > Branched-chain amino acid metabolism	TRUE	7	3.85349	-0.809324	0	-0.161888	0.241903	0.252252	0	-0.323214	0.194663	0.162666
298	O15397	IPO8	Importin-8	IPO8_HUMAN	192924	176867	211446	174222	157828	172164	160608	188193	181380	222546	223409	162202	162953	170031	185834	187698	222156	221839	166480	168719	149864	186339	194887	187308	221304	215476	172766	162847	173427	199350							0.266981	0	-0.137694	-0.166465	-0.115784	0	-0.00576373	-0.276323	-0.206074
299	O15400	STX7	Syntaxin-7	STX7_HUMAN	18235	15773	17430	26716.4	18119.6	18451.5	14362.9	18602.2	15666.9	15440.9	18783.9	19236.1	22518.5	18694.1	17290.4	12598.1	19088.9	20857.7	19553.4	22694.8	16375.3	22443.4	20271.8	17764.2	17889.3	20398	16852.7	20078.7	17264.5	27885							-0.0343466	0	-0.211849	0.0249475	0.00661782	0	-0.196714	-0.287139	-0.199649
300	O15403	SLC16A6	Monocarboxylate transporter 7	MOT7_HUMAN	9478.71	11333.3	10947.2	10243.8	15009.7	12639.9	14625.5	8628.46	9282.38	10552	8889.81	10627.7	14112.6	12053.3	12325.3	9693.76	9297.8	8443.01	10801.2	13340.8	13408.1	12543.2	9209.42	9864.69	10150.1	9224.96	11333.9	13943.8	10797.8	12098.6							-0.542994	0	-0.0773587	0.128705	-0.262609	0	0.209586	0.198746	0.0637563
301	O15427	SLC16A3	Monocarboxylate transporter 4	MOT4_HUMAN	276150	321171	214547	333543	358653	208804	367088	272471	256859	199535	263762	361099	376967	212197	297454	299802	226346	204920	315643	293194	282935	298757	306097	292707	216571	267285	331678	289829	237470	277169							-0.338135	0	-0.397997	0.0881687	0.113459	0	-0.195384	0.242595	0.234543
302	O15431	SLC31A1	High affinity copper uptake protein 1	COPT1_HUMAN	17543.7	26438.5	26490.4	12503	17668.9	13551.2	16170.8	26434	24472.9	32023	24293.6	11358.7	14324.8	16617.9	12803	14708.9	26525.9	23957.4	9937.71	12597.3	15890.6	10967	22926.5	20852.5	29837.1	25118.2	11888.9	14484.2	17608.3	19062.7							0.729409	0	0.109769	0.00175274	-0.368977	0	0.231799	-0.0319132	-0.261409
303	O15438	ABCC3	ATP-binding cassette sub-family C member 3	MRP3_HUMAN	2370.77	6337.67	3607.7	6341.91	6712.75	3805.92	4559.81	6748.57	6729.53	5106.37	5079	6686.7	7627.11	5150.36	5597.54	2855.18	5902.17	5626	6204.71	6097.22	4780.54	6853.95	3938.02	4300.25	4507.96	5591.87	4680.05	8567.96	4847.33	4958.67							-0.0159001	0	-0.24146	0.40077	0.122285	0	-0.184234	0.0917909	-0.449469
304	O15439	ABCC4	ATP-binding cassette sub-family C member 4	MRP4_HUMAN	26359.9	28942.1	29635.1	31084	33498.4	26468.4	30592.4	29632.4	28617.5	28692.6	28762.3	31094.7	32389.8	28377.9	28524.4	26135	27662.1	27844.9	30358.9	30355.5	30917.8	29237.3	29667.2	28579.6	27682.6	29084.5	31115.9	30152.3	28342	27407.9							-0.0188967	0	-0.0207839	0.126791	0.0951422	0	-0.00738073	0.00751334	-0.0314154
305	O15440	ABCC5	ATP-binding cassette sub-family C member 5	MRP5_HUMAN	36738.8	40384.1	39007.3	37428.5	35778.3	40418	37193.9	36610.7	32602.5	38863.5	36929.9	42234.7	33074.7	34477.5	31590.5	38618.3	42988.1	39181.5	35471.2	31475.8	44270.6	30718.3	38621	33076.3	40536.6	40325	37344.6	31191.5	44103.9	32355.5							0.235593	0	0.308272	-0.00370257	0.209623	0	0.0560202	-0.134623	-0.0439648
306	O15446	POLR1G	DNA-directed RNA polymerase I subunit RPA34	RPA34_HUMAN	76231.2	77466.3	85763.9	85216.6	89179.8	75863.6	120278	92840.3	90214.4	85616.9	76643.2	84731	75721.8	69126.8	85634.4	86463.7	80657.1	83526.4	103128	90360.7	144644	73500.6	79973.2	84631.8	88062.8	68889.9	103303	76866.9	110667	78216.5							-0.227704	0	0.16262	-0.10672	0.0737201	0	0.155202	0.139489	0.135589
307	O15460	P4HA2	Prolyl 4-hydroxylase subunit alpha-2	P4HA2_HUMAN	29420	38680.1	40229.2	40906.5	52511.4	42426.3	49193.6	34571.8	36216.1	38942.5	33567.9	38259.8	47707.4	42074.2	50979.7	29669.6	34659	38468.8	36174.5	52209.4	47562.7	47062.8	33315.5	33315.8	37789.9	33727.2	37905.8	41443.2	45254.1	50661.5							-0.488869	0	-0.158421	-0.0296538	-0.3689	0	0.104582	0.0330128	-0.151319
308	O15479	MAGEB2	Melanoma-associated antigen B2	MAGB2_HUMAN	154574	144607	162759	139317	136294	157515	138286	159158	148165	167898	154396	135632	137111	154318	138417	148696	161924	151530	152833	130601	146776	140479	151389	126316	173373	148393	136618	144258	152383	141453							0.116839	0	0.129247	-0.0270363	0.0148123	0	0.136679	-0.116454	0.019065
309	O15498	YKT6	Synaptobrevin homolog YKT6	YKT6_HUMAN	36315.3	41798.9	46404.8	37061	37886.2	37406.6	37565.2	36539.4	44083.5	48669	38424.3	36083.5	38020.2	38430.1	35547.4	32597.2	41607.9	38173.5	37445.1	37294.1	35193.2	35471.8	39586.5	44593.7	44803.1	40990.3	38626.1	35654.5	36590.5	36572.9							0.111163	0	0.0242748	0.0362906	0.0397835	0	0.211069	0.150043	-0.112345
310	O15504	NUP42	Nucleoporin NUP42	NUP42_HUMAN	21160.1	19104	22942.2	18833.4	18221.4	21544.9	19805.2	22088.4	20574.4	22160.3	21100.3	19502	19096.5	21469.9	19750.5	19339.5	23350.7	21982.4	19842.3	19383.9	24081.8	18233.4	19916.4	18715.3	25477.4	21273.2	20381.7	17069.9	22483.2	18019.9							0.178744	0	0.240807	-0.0393009	0.0514164	0	0.130486	-0.14026	-0.0566395
311	O15511	ARPC5	Actin-related protein 2/3 complex subunit 5	ARPC5_HUMAN	9202.57	12140.3	8544.45	8847.5	11602.3	20782.9	13246.6	15212.2	14066.1	15956.8	15381.9	17786.3	9581.61	16001.8	10845.1	9068.2	21129.9	14847.4	11051.6	17627.1	12591.4	9494.74	16447.3	10616.7	15701.4	14295.2	15409.8	13378.5	14942.6	20262.8							0.140715	0	0.256314	-0.0451625	-0.0203422	0	0.0470156	-0.273991	-0.249722
312	O15516	CLOCK	Circadian locomoter output cycles protein kaput	CLOCK_HUMAN		1388.28	2035.21		1457.97	1824.12		1029.67	1621.59	1840.98	1907.48	1256.32	2993.08	1814.83	1805.63		3189.52			1602.95		3658.45	2239.7	2797.35	2078.51	1972.55	962.691	5826.45	1988.96	1879.39							-0.335434	0	-0.383863	0.279017	-1.14158	0	0.236795	-0.00318184	-0.247055
313	O15528	CYP27B1	25-hydroxyvitamin D-1 alpha hydroxylase, mitochondrial	CP27B_HUMAN		682.2	566.041	248.848	278.346	301.018		487.803	602.924		420.6	582.965	403.621	699.761	406.799		1373.9	914.594	332.843	596.803	501.397	264.172	712.649	928.547	289.405	601.628			861.314	211.098	CYP27B1	MIM	Metabolism > Metals and cofactors > Heme-containing proteins | Metabolism > Vitamin metabolism > Vitamin D metabolism	TRUE	2	4.83163	1.13473	0	1.00692	0.535793	0.400941	0	0.20293	0.19275	-0.105151
314	O15530	PDPK1	3-phosphoinositide-dependent protein kinase 1	PDPK1_HUMAN	9260.48	15615.8	15038.2	11243	11733.5	14808.3	10126.6	14536.1	17257.3	17151.8	15596.5	11570	11277	16861.8	12516.5	11988.1	18869.8	16418.5	10590.1	12693.3	13274.2	12960.7	16473	15824.3	16751.3	17276.6	10972.7	7219.09	14091.7	15590.6							0.360397	0	0.205611	-0.254237	-0.206212	0	0.0451413	-0.0174998	-0.330736
315	O15533	TAPBP	Tapasin	TPSN_HUMAN	108064	126999	123371	146508	138921	134659	129840	119929	128255	149075	124240	155116	140332	148517	138708	102722	135135	122516	148008	134471	151840	141089	133149	129504	131411	124404	143074	152437	131923	136556							-0.142331	0	0.0537847	0.0518052	0.117907	0	0.123185	0.0519134	-0.0933768
316	O15541	RNF113A	E3 ubiquitin-protein ligase RNF113A	R113A_HUMAN	15092.2	13763	14024.1	13604.2	9969.51	12271.9	5172.05	11983.2	14837.3	18559.1	15813	10525	12381.1	10748.5	11184.2	10000.6	12604.9	18790	12314.1	12608.6	10214.8	14737.2	13728.3	17259	18537.9	15588.9	10429.3	14087.9	14702.6	13053.8							0.600169	0	0.118839	0.151847	0.0864216	0	-0.0706082	-0.130239	-0.39754
317	O15554	KCNN4	Intermediate conductance calcium-activated potassium channel protein 4	KCNN4_HUMAN		1218.51		1468.98	1594.49		514.867	598.874	815.776	959.106	709.349	1602.07	930.072	1013.05					1052.42	1511.5	965.447	1557.87	1241.21	1176.16		968.215		1287.86	1110.41	1440.02							-0.481272	0	-0.185508	0.18485	0.23126	0	0.193396	0.351441	0.133404
318	O43143	DHX15	ATP-dependent RNA helicase DHX15	DHX15_HUMAN	486237	521588	496390	525908	555005	528709	596545	546611	504377	491392	510469	568401	501799	531063	520055	574363	525507	514452	528565	525366	621400	509152	538027	524835	511364	530738	547162	508331	537461	487072							-0.0266086	0	0.0704986	-0.0153239	0.0385458	0	-0.0348894	-0.00451385	0.048574
319	O43148	RNMT	mRNA cap guanine-N7 methyltransferase	MCES_HUMAN	113061	126734	123790	112179	122835	101074	118777	120632	117078	118124	125230	118665	109622	111964	116065	131594	110781	123210	115182	118419	125283	111337	120472	122201	123406	118266	118825	104047	113970	116611							0.0793027	0	-0.0331111	-0.0247357	0.00641029	0	-0.0383934	-0.00273052	-0.00942457
320	O43149	ZZEF1	Zinc finger ZZ-type and EF-hand domain-containing protein 1	ZZEF1_HUMAN	4808.74	4666.93	4318.96	4551.09	4011.04	4837.34	3958.96	5149.91	5050.89	4534.18	4628.23	4772	4131.4	4268.08	4848.26	4325.82	4688.63	5037.33	4768.38	4224.1	3433.99	4860.62	5454.96	4878.83	5069.2	4688.92	3604.18	6496.47	4511.51	4472.37							0.0773473	0	-0.0893415	0.056369	-0.0357965	0	-0.0403847	0.0241362	0.0445414
321	O43150	ASAP2	Arf-GAP with SH3 domain, ANK repeat and PH domain-containing protein 2	ASAP2_HUMAN	8681.62	7577.15	7155.29	7593.93	8316.87	6591	7494.08	7296.18	8154.03	7189.23	7215.35	8150.81	7885.4	7011.56	7781.78	6962.96	6692.01	7112.86	7626.13	7723.75	6426.77	7404.72	7612.69	7971.93	6851.56	6616.12	6704.21	8466.77	6423.17	8040.58							-0.137635	0	-0.215829	0.0764405	-0.030664	0	-0.00194797	0.178517	0.129738
322	O43156	TTI1	TELO2-interacting protein 1 homolog	TTI1_HUMAN	22589.2	16461.7	20884.3	15213.8	16484.9	19298.3	17738.4	19052.7	19837.2	19042.3	19336.4	16987.7	17897.6	20423.5	19726.6	19678.5	21105.8	21312	17916.5	17843.4	16725.2	20849.1	19219.8	18852.7	18834	21435	17950.8	20518.7	18184.5	19583.7							0.0876634	0	-0.0617968	-0.0987406	-0.194588	0	-0.0516564	-0.170805	-0.0395345
323	O43157	PLXNB1	Plexin-B1	PLXB1_HUMAN			1796.45	1714.62	1381.96	2596.45		3186.23	1811.85	2775.54				1948.04				2518.95	2871.94	2540.17	1872.11	2628.62	2102.38			2041.4	2272.93		2149.85	3022.93							-0.309504	0	-0.39995	-0.527011	-0.30551	0	0.00367843	-0.331678	0.213743
324	O43159	RRP8	Ribosomal RNA-processing protein 8	RRP8_HUMAN	59309	58152.5	50378.6	67872.8	73497.7	58162.7	70899.1	61533.6	54050.9	47765.2	53936.3	76046.9	62455.8	57814.4	62619	62023.8	52670.3	53918.1	70415.5	65064	74146.7	59309.1	63803.1	54776.7	53098.8	53618	70548.4	66361.7	62879.5	54711.6							-0.201329	0	0.0315017	0.111232	0.202718	0	-0.0783722	0.0483881	0.196254
325	O43164	PJA2	E3 ubiquitin-protein ligase Praja-2	PJA2_HUMAN	3008.78	2430.67	4390.52	3754.3	2341.91	3033.29	4128.82	2783.07	2941.27	2512.62	1630.44	3182.98	4033.12	1795.92	3394.63	1316.81		5029.75	1394.75	1676.12	1335.65	4122.06	2375.71	3016.4	2152.48	3849.56	2577.23	3682.92	3107.91	2297.22							0.00725353	0	-0.588441	-0.24881	-0.35396	0	-0.214844	-0.325272	-0.563143
326	O43169	CYB5B	Cytochrome b5 type B	CYB5B_HUMAN	24245.1	32633	28299.2	40839.6	57118.2	41190.7	41626.7	41949.2	30344.5	30353.6	27341	51534.5	25612	24657	24604.6	39586	32564.2	29029.1	24164.6	45576.7	36254.8	18710.2	29357.3	22502.6	22495.6	29328.6	37113.4	19208.4	16253.1	27039.7	CYB5B	MOM	Metabolism > Metals and cofactors > Heme-containing proteins | Metabolism > Detoxification > Xenobiotic metabolism | Metabolism > Detoxification > Amidoxime reducing complex | Metabolism > Electron carriers > Cytochromes	TRUE			0.0291258	0	0.0798728	0.39761	0.456413	0	-0.00698998	-0.00368462	0.242047
327	O43172	PRPF4	U4/U6 small nuclear ribonucleoprotein Prp4	PRP4_HUMAN	95897.2	107624	106666	112092	114089	118764	117740	106528	104856	107317	106223	110536	105272	116240	111146	110620	108110	113507	111872	107282	126571	109079	107203	107088	109258	108498	111030	108407	123258	108408							-0.028515	0	0.119237	-0.0370683	-0.00272986	0	-0.0208737	-0.0385727	-0.0584979
328	O43175	PHGDH	D-3-phosphoglycerate dehydrogenase	SERA_HUMAN	1.70322e+06	1.53965e+06	1.81921e+06	1.11717e+06	990116	1.00016e+06	901456	1.67487e+06	1.74405e+06	1.95959e+06	1.76626e+06	1.0583e+06	1.10507e+06	935362	962651	1.54784e+06	1.78237e+06	1.8813e+06	1.04117e+06	1.10321e+06	821359	1.01038e+06	1.65775e+06	1.76179e+06	1.89195e+06	1.83523e+06	1.05719e+06	1.11287e+06	942585	1.08475e+06							0.884727	0	-0.0979039	0.12289	0.110308	0	0.0278947	-0.119917	-0.151053
329	O43181	NDUFS4	NADH dehydrogenase [ubiquinone] iron-sulfur protein 4, mitochondrial	NDUS4_HUMAN	3395.6	1859.78	2505.19	17896.7	18938.8	18017.1	19227	3772.68	2643.96	1982.46	2531.34	17539.7	19217.6	18482.8	19358.4	2185.98	2859.62	2818.69	17648.8	18515.5	17784.2	18665.2	2778.84	2723.14	1408.39	1976.03	17936.1	19933.4	17433.8	17898.6	NDUFS4	MIM	OXPHOS > Complex I > CI subunits | OXPHOS > OXPHOS subunits	TRUE	7	6.07889	-2.94361	0	-0.0674232	0.0276888	-0.0815047	0	-0.15786	-0.0196655	0.312799
330	O43237	DYNC1LI2	Cytoplasmic dynein 1 light intermediate chain 2	DC1L2_HUMAN	66312	74489.2	78490	62055.2	62145.5	61433.2	54533.5	71554.8	76465.8	82962.3	77914.9	62642.4	62864.5	62746.4	65465.4	69824	73527	76730.6	66199.4	67923.2	53445.5	63885.2	77485.2	78916.6	79883.1	74552.9	61642.3	57419.7	64385.9	66023.8							0.290238	0	-0.0463241	0.00256738	0.0151125	0	0.0430871	0.00423138	-0.0997817
331	O43242	PSMD3	26S proteasome non-ATPase regulatory subunit 3	PSMD3_HUMAN	229148	247578	231192	201674	205888	204980	213919	235593	248542	235776	235119	200352	195699	204180	204404	238388	224162	231091	199921	209296	195813	204656	232610	240618	233342	223483	202315	196366	199979	217952							0.129006	0	-0.0630845	-0.0589726	-0.0643205	0	0.00763798	0.0951977	0.0251162
332	O43251	RBFOX2	RNA binding protein fox-1 homolog 2	RFOX2_HUMAN	52555.2	50292.9	51732.6	63874.2	66058.9	55566.9	57731.4	56321.2	53603.2	49774.3	52812.3	69027.6	61470.4	49994.6	50698.1	51610.9	52192.9	54739.4	61210.5	65325.1	53930.8	53731.7	51682.9	51376.7	54051.2	52127.3	61752.9	62627	49036.6	56618.3							-0.0392655	0	-0.0692307	0.223741	0.225906	0	-0.0353573	-0.0403705	-0.00498958
333	O43252	PAPSS1	Bifunctional 3'-phosphoadenosine 5'-phosphosulfate synthase 1	PAPS1_HUMAN	52808.7	63226.9	62916	53952.9	54668.6	49991	49029.2	57134.4	63077.2	62007.4	60462.9	54998.2	53372.2	49077.9	52359	56060.8	58403.5	65546.4	55252.4	57876.1	43935.4	51613.2	59023.3	65523.4	63235.1	59667.8	58262.1	56971	47378.9	54449.5							0.255064	0	-0.123863	0.103549	0.100813	0	-0.00588325	0.047013	-0.137734
334	O43264	ZW10	Centromere/kinetochore protein zw10 homolog	ZW10_HUMAN	38485.4	37991.6	42624	36431.2	33731.4	39180	36895	40011.8	42824.6	45317.3	42009.3	34841.9	35698.8	39632.2	37566.4	45273.6	42591.2	42665.7	35370.5	38145.3	41256.7	37227.5	40345.4	41617.2	45171.6	39932.1	36394.2	34367.4	40626.4	41021.4							0.121627	0	0.0735305	-0.105486	-0.0944011	0	0.0807243	-0.0253893	-0.0177063
335	O43290	SART1	U4/U6.U5 tri-snRNP-associated protein 1	SNUT1_HUMAN	55983.3	52514.4	49383.4	56885.5	63470.3	51751.1	73487.6	57939.6	50360.8	47335	49178.4	60168.8	51754.6	50613.9	53596.9	90504.2	52961.3	50338.4	57321.1	57223.5	78207.1	52128.9	54741.7	50742.9	48778.3	49753.6	68447.9	47777.6	55777.8	50253.7							-0.205321	0	0.0426374	-0.0593024	0.0816196	0	-0.00413223	0.0414197	0.380926
336	O43292	GPAA1	Glycosylphosphatidylinositol anchor attachment 1 protein	GPAA1_HUMAN	18178	20541.3	18824.1	25219	25667.2	21339.6	27021.8	22180	20008.4	18930.9	20008.7	24270.6	24211.5	23648.3	26169.8	21574.8	20573.3	19719.9	25247.2	24486.1	30556.5	25037.1	22819.6	19434.4	19000.5	21813.1	24512.1	23812.8	25784.6	23000.7							-0.302954	0	0.00141955	-0.0441634	-0.0285052	0	-0.0855971	-0.036985	0.0466523
337	O43293	DAPK3	Death-associated protein kinase 3	DAPK3_HUMAN	6512.18	7715.96	6737.05	7570.76	9208.03	9624.43	6338.93	8152.36	8689.62	9662.65	8746.92	10613	9300.89	8998.51	8996.86	3801.45	10168.3	9102.39	8596.43	8193.62	8471.6	8408.35	9182.64	8342.06	10635.3	7584.41	8779.95	7931.36	8849.46	7851.79							0.102041	0	0.186012	0.132446	0.170521	0	0.133652	-0.0394513	-0.294572
338	O43299	AP5Z1	AP-5 complex subunit zeta-1	AP5Z1_HUMAN		3286.78	3257.47	2109.49	2679.45	3136.7	2080.1	4140.54	3062.76	4032.38	3654.14	3259.57	3430.62	3337.61	2710.97		4964.49	4633.91	2978.79	2447.56	2041.36	2039.82	4714.66	4430.46	4083.55	3817.63	2898.32		2448.49	2622.21							0.77186	0	0.213935	0.27146	0.250572	0	0.0175019	-0.167325	0.133877
339	O43301	HSPA12A	Heat shock 70 kDa protein 12A	HS12A_HUMAN	19900.2	18909.7	20015.3	17995.4	18142.4	16825.9	14543.5	16697.5	17784.1	19151.2	17912.1	17649.5	17778.4	15596.2	14432.9	17993.6	16661.2	17930.5	17462.7	17427.9	13940.6	16918.7	17594.7	18285.7	16908	18090.2	17601.4	18582.2	13816.5	15944.4							0.21767	0	-0.0392657	0.218082	0.193364	0	0.0164632	0.0277284	0.00551893
340	O43310	CTIF	CBP80/20-dependent translation initiation factor	CTIF_HUMAN	17069.8	17356.6	15576.6	15763.9	17101.6	16226.1	14193.6	17076.9	18885	17565.4	18582.4	15485.8	16736.8	17013.1	17444.9	15507.4	16160.7	18538.4	17507.5	17617.4	13455.1	16907.9	18209.4	19075.8	17520.6	17926.8	16739.4	14695	16512.5	17334							0.155869	0	-0.059771	0.00591002	-0.00842976	0	-0.135367	0.00705431	-0.113085
341	O43314	PPIP5K2	Inositol hexakisphosphate and diphosphoinositol-pentakisphosphate kinase 2	VIP2_HUMAN	46440.4	44658.6	37112.2	49515.4	49270.7	44052.3	44328.8	41136.7	41829.4	37986.1	41811.2	53426.4	50691	41437.8	44983.5	40635.1	44334.4	37564.5	51867.9	49641.8	34911.7	50182.6	43266.4	40637.8	34655.9	35579.1	50484.6	53334.3	34655.7	48369.8							-0.29359	0	-0.276891	0.111343	0.127999	0	0.00765565	0.14519	0.161925
342	O43318	MAP3K7	Mitogen-activated protein kinase kinase kinase 7	M3K7_HUMAN	13692.2	9903.37	11547.4	8852.28	9529.42	9040.69	8249.91	10766.4	10286.4	11840.8	10862.2	8985.78	9932.32	8357.04	9202.36	9667.66	9757.27	10675.9	8111.94	9008.43	5821.47	8416.66	9391.18	9946.75	10077.7	10355.3	9394.26	9707.97	8277.06	9571.38							0.262902	0	-0.170211	0.107355	-0.0039153	0	0.0235139	-0.081744	0.0333015
343	O43324	EEF1E1	Eukaryotic translation elongation factor 1 epsilon-1	MCA3_HUMAN	57532.6	56471.5	58426.5	80038.7	79701.5	68283.7	69317.3	69231.2	60804.5	56530.1	61845.6	72059.5	68273.7	59863.4	53826.4	75900.8	65290.4	73889.8	60238.8	75221.9	70442	60371.2	70737	63747.6	62661.2	75489.8	83398.5	70288.3	49679.8	71164.8							0.145135	0	-0.0367801	0.204605	0.215623	0	-0.213408	-0.222604	-0.0427974
344	O43353	RIPK2	Receptor-interacting serine/threonine-protein kinase 2	RIPK2_HUMAN	12179.1	9690.42	10636.4	7858.24	6604.58	12548.5	4648.69	8808.98	10764.6	13466.4	9041.91	8119.62	6290.89	8238.72	6999.67	4010.01	10376.3	9864.86	7309.29	8110.3	5412.83	6198.06	8586.28	9096.47	12079.7	10045.1	4258.71	11073.3	7934.01	7250.94							0.62116	0	0.443679	0.354095	0.134301	0	0.270357	0.0295742	-0.200905
345	O43379	WDR62	WD repeat-containing protein 62	WDR62_HUMAN	2717.29	2056.67	2605.41	1733.28	1632.79	1584.57	705.083	2236.38	2425.24	3592.16	2322.47	1849.02	1950.33	2236.66	1517.21	648.623	4345	2881.97	2066.61	1744.13	1184.81	2114.17	2699.62	3121.6	3001.99	2952.49	1065.67	2471.53	2033.1	2461.52							0.677956	0	0.0502901	0.198141	-0.0178116	0	0.316576	-0.101364	-0.389621
346	O43390	HNRNPR	Heterogeneous nuclear ribonucleoprotein R	HNRPR_HUMAN	872168	966118	920231	1.12039e+06	1.05156e+06	992993	1.11494e+06	1.02096e+06	929959	909021	939909	1.11857e+06	999531	1.02398e+06	1.03188e+06	1.00532e+06	915484	972841	1.09708e+06	1.02016e+06	1.20963e+06	1.00309e+06	1.0138e+06	945106	930419	953595	1096751	958738	1130130	951127							-0.10174	0	0.0872558	-0.0252157	0.112228	0	-0.0564446	-0.0127203	0.0337462
347	O43395	PRPF3	U4/U6 small nuclear ribonucleoprotein Prp3	PRPF3_HUMAN	98103.8	103059	104518	105000	103365	105487	105642	105669	109819	103639	107729	102499	101073	103213	110475	112071	102587	116684	108001	107232	136299	108518	108169	110305	113787	110494	102052	95826.5	124536	102658							0.0635705	0	0.136005	-0.0684426	-0.0332749	0	-0.0729278	-0.0514123	-0.0746913
348	O43396	TXNL1	Thioredoxin-like protein 1	TXNL1_HUMAN	152315	163291	190169	138689	127259	174383	135176	163749	172590	193371	176159	131910	137996	176888	147283	159461	165324	184626	136629	145130	147445	149851	176834	174673	187093	174706	134059	111938	164902	157832							0.274837	0	0.16929	-0.176118	-0.124667	0	0.0437204	-0.0687978	-0.130232
349	O43399	TPD52L2	Tumor protein D54	TPD54_HUMAN	44839.6	43581.6	44142.9	32998.2	54959.4	50873.2	50436.3	59980.3	47134.5	50147.6	49953.2	59890.3	33033.7	45969	31886	62676	82209.6	44101.9	30205.7	60873.2	54253.4	30047	54640.6	37626.7	45987.9	56083.7	52645.6	36257.3	31438.5	43506.5							0.360938	0	0.227769	0.248092	0.173043	0	0.152393	-0.226296	0.150111
350	O43402	EMC8	ER membrane protein complex subunit 8	EMC8_HUMAN	29340.8	28949.6	30589.7	37402.9	36769.2	36380.1	32973.6	30099.2	27660.1	29466.3	29973.5	37930.5	35462.8	35314.1	36963.4	29075.8	33902.8	32050.9	38551.7	36767.4	40200.3	37642.4	33760.4	29312.3	32984.1	32975.1	41275.3	33537.3	31520.6	32413.9							-0.144329	0	0.0348395	0.025976	0.148403	0	0.00315115	-0.144891	-0.0508856
351	O43414	ERI3	ERI1 exoribonuclease 3	ERI3_HUMAN	18621.8	18756.5	28902.9	25608.5	24958.9	19850.2	23952.8	24916.4	24071.9	26921.3	27790.2	26097.4	22459.7	22402.8	18749	24934.9	28297.7	29098.5	26315.2	28990.5	17418	28155	30000.5	30103.8	30758.4	32321.7	31876.9	28173.4	12507.7	28856.9							0.254456	0	-0.466217	0.0687761	0.140301	0	-0.0501884	-0.290656	-0.272512
352	O43422	THAP12	52 kDa repressor of the inhibitor of the protein kinase	P52K_HUMAN	4641.66	5358.12	3728.7	5833.54	5843.79	5190.24	4528.09	5075.19	5796.16	4084.59	5518.54	5104.79	5450.88	5377	4598.62	5126.19	5009.96	6527.26	3763.44	4894.38	4039.86	5137.03	3817.26	6926.9	4968.68	5614.83	4079.22	5469.28	4156.49	6480.29							0.182879	0	-0.144759	0.0622264	-0.143422	0	-0.404352	0.0339519	-0.335602
353	O43426	SYNJ1	Synaptojanin-1	SYNJ1_HUMAN	8031.33	11214.8	10241.1	9376.3	10967.1	8837.21	10824.1	10115	11257.4	11797.4	12786.9	8841.86	8903.03	10015.6	9763.22	8730.46	10953.9	11923.6	8706.33	9141.51	6857.3	10606.5	10943.7	11718.9	9924.94	11630.6	6930.68	9875.85	8357.78	9097.08							0.266188	0	-0.242037	-0.0511469	-0.251075	0	-0.175077	-0.0879837	-0.357469
354	O43427	FIBP	Acidic fibroblast growth factor intracellular-binding protein	FIBP_HUMAN	29386.1	29677	28109.5	35734	38497.8	37711.8	43047.8	28056.3	30096.7	27297.2	26521.7	37850.2	36844.7	36926.1	38025.9	30694.1	32849.3	28056.8	35902.1	35981.3	32682	41720.6	32101.5	26758.7	24070.6	28440.8	40877.2	35300.6	38703.1	38272							-0.541098	0	-0.141458	-0.135529	-0.0991997	0	0.0211443	0.0597933	0.119337
355	O43432	EIF4G3	Eukaryotic translation initiation factor 4 gamma 3	IF4G3_HUMAN	21976.1	22625.8	23187.1	24508.2	19972.9	21397.2	20190.9	23925.3	26657.3	25287.6	24607.3	21187.6	22428.9	21179.8	21750.7	19471.4	23385.7	27864.5	22776.5	23474.8	19233.5	22901.9	23675.5	25171.2	24924	24826.9	20605	19889.6	23562.9	24955.6							0.198778	0	-0.0729167	-0.0662949	-0.0116447	0	-0.0907056	-0.054088	-0.210893
356	O43447	PPIH	Peptidyl-prolyl cis-trans isomerase H	PPIH_HUMAN	70931.6	68000.3	74840.1	83434.5	74237.8	77561	85287.6	72946.7	69241.5	77562.4	70656.3	75348.7	76628.6	79845.6	65256.3	66015.6	81743.5	73562.8	66992.8	74438.9	88200.7	69269.5	74834.6	74905.1	76996.4	84449.5	74240.2	70666.7	81279.7	73191.8							0.0573705	0	0.157866	0.0145346	0.034114	0	0.0292788	-0.108195	-0.0987095
357	O43462	MBTPS2	Membrane-bound transcription factor site-2 protease	MBTP2_HUMAN	6627.05	8378.25	5717.91	13158.4	10580.4	8756.07		7658.74	7275.32	2612	6832.77	13033.4	12130	8930.59	10735.6	7833.36	6975.81	8149.54	12026.4	10503.8		9631.15	5997.19	5150.6	6646.12	10508.8	11564.3	13094.9		10454							-0.273908	0	-0.216277	0.17236	0.276705	0	-0.630688	-0.293119	-0.273621
358	O43463	SUV39H1	Histone-lysine N-methyltransferase SUV39H1	SUV91_HUMAN	4355.66	5146.43	5068.6	10269.8	9778.55	9462.51	10249.8	4058.36	4962.63	5399.73	4746.66	9840.7	8760.77	9297.3	9797.63	3681.91	5200.19	4718.89	8261.45	9805.74	10194	9676.93	5316.81	5760.89	4866.82	5033.75	8773.66	7759.28	8984.04	9732.97							-1.02927	0	-0.0566564	-0.128121	-0.087102	0	0.0870868	0.130314	-0.150877
359	O43464	HTRA2	Serine protease HTRA2, mitochondrial	HTRA2_HUMAN	42970.2	36099.4	28973.1	60994.5	68792.7	48205.6	61594.8	34248	34209.9	24761.2	31952.2	61519	62420.1	48029.5	57660.5	40071.4	27356.8	32596.3	61740.9	59616.1	48927.9	62585.4	35365.3	35015.6	26146.7	33961.2	61274.2	68991.8	46889.7	53451.9	HTRA2	MIM	Protein import, sorting and homeostasis > Protein homeostasis > Proteases | Mitochondrial dynamics and surveillance > Apoptosis	TRUE	9	5.28988	-0.84108	0	-0.292955	0.14306	0.0614344	0	-0.292561	0.0965067	0.216897
360	O43474	KLF4	Krueppel-like factor 4	KLF4_HUMAN	31071	24344.1	28683	13977.7	10490.6	22843.6	14785.8	24921.5	22106.5	23699	22860.7	12660.9	12715.2	20239.2	12519	26116	25027.6	22880.5	10213.7	9372	20369.1	13423	20562.1	18430.7	22587.8	22074.9	11436.1	12603.6	19262.4	12769							0.757213	0	0.628684	-0.243722	-0.147773	0	0.145227	-0.0638219	0.183287
361	O43482	OIP5	Protein Mis18-beta	MS18B_HUMAN		3664.65	3735.84	5904.62	5785.61	6634.82	5374.94	3545.88	2912.48	4461.75	3157.99	5607.47	5260.56	5962.73	5575.78	1756.77	3504.75	3779.69	4605.85	4714.67	6535.98	4610.87	3379.08	3143.81	4113.58	2994.36		3408.85	5184.88	5024.87							-0.636496	0	0.240353	-0.102869	0.0620098	0	0.256178	-0.0309951	-0.194107
362	O43488	AKR7A2	Aflatoxin B1 aldehyde reductase member 2	ARK72_HUMAN	15691.2	20705.2	19269.1	21983.8	22693.1	17355.1	17258.9	19526.4	22284.7	21553.2	20517.3	21391.1	22962.9	17968.9	17934.6	16361.4	18920	21975.1	21449.2	21324.9	13470.8	18954	21048.5	22627.4	18485.3	22078.2	22041.3	23672.1	13988.9	21009.2	AKR7A2	Matrix	Metabolism > Amino acid metabolism > GABA metabolism | Metabolism > Detoxification > Xenobiotic metabolism	TRUE	4	5.56973	0.196014	0	-0.259514	0.270453	0.20888	0	-0.138238	0.0231978	-0.2454
363	O43491	EPB41L2	Band 4.1-like protein 2	E41L2_HUMAN	152726	153302	138794	193806	174624	175664	188034	164534	158271	139423	160019	190141	177302	170895	201238	171339	130624	167144	201688	181025	197944	193442	174328	166759	145207	157632	190524	159165	199838	185102							-0.248347	0	-0.0447948	-0.149745	0.015592	0	-0.222398	-0.019363	0.0364371
364	O43493	TGOLN2	Trans-Golgi network integral membrane protein 2	TGON2_HUMAN	61.7143	2065.95	6785.24	6704.39	6800.36	5256.31	4393.81	6211.27	5726.97	8693.48	5962.59	5165.98	6859.53	4721.57	6776.84	3679.71	7402.91	5368.78	6874.76	9984.12	7354.41	4966.18	5562.42	5766.57	7712.08	4155.91	4702.61	4870.91	10030.6	11891.4							-0.440756	0	-0.0346575	0.0248388	-0.257429	0	0.567113	-0.191782	-0.412448
365	O43502	RAD51C	DNA repair protein RAD51 homolog 3	RA51C_HUMAN	4809.64	4681.06	4676.62	2792.46	4151.62	4302.02	3623.59	4058.6	4314.04	4979.89	4659.48	3476.97	2947.16	4558.67	3080.92	4155.16	4662.61	4284.37	3670.99	3942.28	3439.49	4139.01	4362.59	4919.48	5541.98	6205.43	3642.96	4744.66	4760.61	3419.16							0.50204	0	0.258439	0.146373	-0.0704034	0	-0.0243406	-0.122653	-0.216361
366	O43504	LAMTOR5	Ragulator complex protein LAMTOR5	LTOR5_HUMAN		2704.54		4414.83	7098.31	3407.47	5745.61	5399.51	1559.92		2108.98	5448.3	2123.72	3853.36	1540.73	4884.16	3379.7			4052.01	6176.5	1639.01	1649.75	1475.97	1634.57	2339.57	1909.94		3571.68	1693.07							-0.255162	0	0.679731	0.737077	0.56396	0	0.172704	-0.217138	0.838639
367	O43505	B4GAT1	Beta-1,4-glucuronyltransferase 1	B4GA1_HUMAN	10521.2	12293.2	10835.6	13730.5	14742.4	12730.4	12159.2	13458	13172.4	11462.3	13016.7	12692.6	14862.1	11955.3	12701.7	9975.45	10052.1	12776.7	14007.6	13024.8	13744	12571.2	13946.6	12355.4	10976.9	12451.2	11763	13328.3	10521.9	10567.2							0.0872828	0	0.0283429	0.221321	0.120862	0	-0.235034	-0.0160715	-0.0902327
368	O43524	FOXO3	Forkhead box protein O3	FOXO3_HUMAN	6749.45	3852.83	9017.71	4989.86	4107.79	3664.75	3395.58	6841.23	6888.67	7966.78	7722.96	3994.02	4435.2	4126.12	3920.31	4510.93	4924.44	6699.92	4078.1			3961.4	4307.09	4932.15	6218.87	4885.46		3462.22	3629.95	4591.8							0.698043	0	-0.0595151	0.0124793	0.134191	0	0.127735	-0.300884	-0.200203
369	O43567	RNF13	E3 ubiquitin-protein ligase RNF13	RNF13_HUMAN	4595.99	6557.25	6564.35	7292.63	5030.48	8493.55	6666.09	7625.12	7793.48	10067.1	9459.33	7132.47	6252.36	7666.04	8013.49	3030.35	7087.55	10013	9527.76	6732.32	8012.44	9328.56	9259.51	7340.7	9873.78	9283.79	7637.29	7950.9	7557.63	9577.73							0.191053	0	-0.0820223	-0.371227	-0.0883795	0	-0.190756	-0.406745	-0.645479
370	O43572	AKAP10	A-kinase anchor protein 10, mitochondrial	AKA10_HUMAN	302.931	3717.54	3242.63	3180.93	3355.77	3157.63	3351.67	3284.49	4173.9	3530.89	3807	3580.71	4068.53	2951.56	4905.39	415.099	3650.13	4081.94	4468.76	3255.67	2673.81	3279.12	4660.1	4569.92	3525.63	4425.09	4086.74	2864.47	3465.19	3045.35	AKAP10	MOM	Signaling > cAMP-PKA signaling	TRUE	161	3.11252	0.171198	0	-0.251573	-0.106443	0.0710041	0	-0.235149	0.0171587	-0.922465
371	O43583	DENR	Density-regulated protein	DENR_HUMAN	57560	72080.4	82216.2	60060.2	58488.9	62109.1	60050.7	68138.8	79085.2	83651	77557.8	57651.4	58223.9	63855.2	61765.1	63627.7	67198.4	75064.4	61264.3	59845	55753.3	57152.5	73260.4	78935.8	76831.5	74796	56176.2	44558	66120	63813.2							0.320727	0	0.0297364	-0.134856	-0.0460638	0	0.0314041	0.0169213	-0.207591
372	O43592	XPOT	Exportin-T	XPOT_HUMAN	66026.4	73316.1	74053.1	56574.4	53996.4	53674.6	48779.7	68197.1	81118	83813.2	76483	55853.9	57378.9	54835.1	53828.2	67833.7	76321.7	75872.6	58057.7	60652.7	48081.5	56948.1	75314.8	84953.5	80560.8	74686.7	58469.6	57418.2	53178.8	58275							0.474789	0	-0.0544008	0.0749459	0.0718577	0	0.0562022	0.0763868	-0.126177
373	O43598	DNPH1	5-hydroxymethyl-dUMP N-hydrolase	DNPH1_HUMAN	33415.6	43513.5	34842.4	50616	46518.3	34996.8	41154	37764.5	56326.1	41084.9	46151.7	44114.7	64985.8	38700.7	51088.5	24098.3	43997.5	53892.9	51765.3	62367.4	29397.2	59738.7	44493.8	66114.3	47360.4	59665.9	44148.6	74607	38497.8	65450.1							-0.030063	0	-0.618815	0.192561	-0.189674	0	-0.348187	0.0553238	-0.607419
374	O43615	TIMM44	Mitochondrial import inner membrane translocase subunit TIM44	TIM44_HUMAN	244158	220707	200381	327364	310699	344264	324719	235919	212569	197407	215974	338434	302031	347179	331987	232516	189712	212162	333181	295567	389987	312871	238836	214742	192842	212220	314333	288410	375190	299401	TIMM44	MIM	Protein import, sorting and homeostasis > Protein import and sorting > Import motor	TRUE	2	5.26548	-0.571685	0	0.198958	-0.0845971	0.049542	0	-0.129801	0.0171588	0.156187
375	O43617	TRAPPC3	Trafficking protein particle complex subunit 3	TPPC3_HUMAN	19135.7	23389.3	20692.7	38234.6	28641	24947.7	18647.3	26652.4	27822.8	22349.3	25978.3	29584.6	29160.8	20755.6	19571.5	19982.2	22583.9	27222	25830.4	33014.5	17907.4	26373.6	24931.3	28861.6	21231.8	28922.6	28524	26854	12531.5	34809.4							0.139551	0	-0.384576	0.243405	0.297587	0	-0.33417	-0.0364571	-0.271695
376	O43633	CHMP2A	Charged multivesicular body protein 2a	CHM2A_HUMAN	29028.6	33598.7	26631.6	39916.4	36663	25989.4	31706.8	29062.4	35248.2	30785.1	31408.4	40231.5	45128.3	32458.7	41113.1	24071.4	26463.9	30416.9	42779.8	44210.3	25424.8	41903.6	35452	41910.6	30002.6	31614.6	36098.8	44451.9	31794.1	42768.9							-0.338136	0	-0.445307	0.114095	0.0139841	0	-0.129591	0.245294	-0.0830835
377	O43657	TSPAN6	Tetraspanin-6	TSN6_HUMAN	10508.9	11291.6	13189.2	17388.3	10876.6	10808.4		12193	13349.1	14548	14313.8	11082.7	14284.1	11829	12144.5	9103.59	14949.4	19991.7	12112	13327.7		12402	17295.8	14902.5	13395.3	21804.8	10932.6	10328.4		11219.8							0.649661	0	-0.074927	0.0337369	0.111372	0	-0.415768	-0.504833	-0.607539
378	O43660	PLRG1	Pleiotropic regulator 1	PLRG1_HUMAN	42505.4	51350	46506	55493.4	51192.6	60300.9	55088.6	53673.7	52228.1	54945	52767.5	51677.1	48710	58801.5	55345.6	49669.3	55198.5	54630.2	55594.6	54323.6	71888.8	56407.7	60020.7	53617.3	60416.5	55518.7	52127	44522.2	70241.5	56548.5							-0.0403978	0	0.225768	-0.168624	-0.055955	0	-0.00103567	-0.051573	-0.0774424
379	O43663	PRC1	Protein regulator of cytokinesis 1	PRC1_HUMAN	27531.3	31677.9	30391.4	52669.1	45699.6	44296.5	42754.8	28345.9	32548.4	37286.6	30703.7	55081.1	48333.7	47845.8	50641.2	26836.6	33362.2	30582.5	53140.6	48363.9	47374.6	47453	29134.4	32930.3	37355.7	29428	49067	45110.8	51675.6	45169							-0.621006	0	0.0395834	0.0115095	0.174656	0	0.194365	0.0989828	-0.112896
380	O43665	RGS10	Regulator of G-protein signaling 10	RGS10_HUMAN	5045.91	5599.19	6174.83	7992.4	5486.19	5819.87	4692.79	7162.6	8330.33	10172.5	7940.65	7776.19	7471.82	6905.63	6887.83	6137.17	8516.14	8988.41	5947.52	8569.76	4643	7204.45	7580.56	8816.2	7637.79	8977.25	4850.54	6333.31	6177.29	10843.1							0.221374	0	-0.331498	-0.0887165	-0.157352	0	-0.0878446	-0.187708	-0.413928
381	O43670	ZNF207	BUB3-interacting and GLEBS motif-containing protein ZNF207	ZN207_HUMAN	92045.1	100756	115115	68203.5	62702.8	79557.5	66037.9	91684.6	105012	117717	98154	65009	61165.3	77141.9	68687.1	95040.1	101348	108236	68630.5	65607.6	86272.6	67850	93437.2	104980	120271	93871.3	65040	60611.2	80307.9	70501.1							0.551954	0	0.243481	-0.126873	-0.0330953	0	0.182867	0.0495265	-0.105152
382	O43674	NDUFB5	NADH dehydrogenase [ubiquinone] 1 beta subcomplex subunit 5, mitochondrial	NDUB5_HUMAN	6395.57	6354.26	8038.79	47535.1	39904.5	40654.9	32135.3	12667.2	8680.1	8619.02	11659.7	39789.6	39454.9	40015.7	39371.2	5979.6	10829.6	14006.1	36740.2	42679.5	31343.7	46696.6	11137.7	12143.8	9993.23	13097.7	36714.3	36185.8	29670.3	49158.8	NDUFB5	MIM	OXPHOS > Complex I > CI subunits | OXPHOS > OXPHOS subunits	TRUE	8	5.31358	-1.69516	0	-0.240287	-0.0809945	-0.0578892	0	-0.463591	-0.512251	-0.514543
383	O43676	NDUFB3	NADH dehydrogenase [ubiquinone] 1 beta subcomplex subunit 3	NDUB3_HUMAN	8308.68	9502.13	17898.4	70522.9	47816.2	51390.3	44861.4	8282.72	9303.49	15965.3	10848.8	57981.6	59400.6	53135.6	63434.8	9882.67	14156.5	9958.46	59093.5	50592.1	44815.8	69385.9	7415.36	11494.3	16276	9830.23	56206.9	51561	50069.4	65301.2	NDUFB3	MIM	OXPHOS > Complex I > CI subunits | OXPHOS > OXPHOS subunits	TRUE			-2.57245	0	-0.285112	-0.214803	0.00486969	0	0.654396	-0.0159848	-0.269501
384	O43678	NDUFA2	NADH dehydrogenase [ubiquinone] 1 alpha subcomplex subunit 2	NDUA2_HUMAN				10384.6	18248.5	11308.3	17181.7					16699.3	15856.1	11042.5					10638.7	14044.4	12898.1	12744.8					13966.3	12582.7	7905.55	14184.6	NDUFA2	MIM	OXPHOS > Complex I > CI subunits | OXPHOS > OXPHOS subunits	TRUE	2	4.3114		0	-0.446668	0.0462701	-0.186325
385	O43681	GET3	ATPase GET3	GET3_HUMAN	160586	167273	176520	162435	157973	149808	143871	164640	168256	168092	169354	164078	157800	154793	155768	160400	174348	184218	179203	171914	144816	173092	176622	192776	179892	182218	168688	191933	157873	167410							0.158314	0	-0.0760073	0.0863383	0.0752228	0	-0.0317169	-0.0202954	-0.109333
386	O43683	BUB1	Mitotic checkpoint serine/threonine-protein kinase BUB1	BUB1_HUMAN		2776.38	5319.54		5771.56	5295.94		2653.71	2471.79	3053.76			4127.46	4854.46		2621.61					7632.23	4099.07					5424.11	3518.1	9008.39	4926.2								0	0.569708	-0.0129282	0.265417
387	O43684	BUB3	Mitotic checkpoint protein BUB3	BUB3_HUMAN	284132	336118	369214	271590	276764	352427	284338	344654	339196	383705	352502	283763	269161	356802	290579	350517	396245	364862	288365	292530	340126	295544	351480	350507	406810	367575	282606	275365	351301	302458							0.302549	0	0.256	-0.0745864	-0.058481	0	0.105166	-0.0808343	-0.120376
388	O43688	PLPP2	Phospholipid phosphatase 2	PLPP2_HUMAN	14282.5	22084.4	17112	27505.9	27887.6	23124.4	26191.1	19742.1	20663.7	15377.4	20657.7	30996.2	28703.4	22742.7	26376.6	20481.4	17090.9	19118.3	26458.7	28127.3	24928	26457	23009.4	20849	15704.6	22252.6	31106.7	31723.9	23226.4	24224.8							-0.32009	0	-0.13507	0.173481	0.168831	0	-0.341222	0.0360291	-0.0934901
389	O43707	ACTN4	Alpha-actinin-4	ACTN4_HUMAN	936734	950650	1.01747e+06	1.01195e+06	837198	953703	829410	1.01082e+06	989813	1.03409e+06	1.03174e+06	967517	856600	944334	980016	966759	976367	1.12699e+06	997217	905355	929260	963460	974250	919175	1.07975e+06	995065	956735	763609	998309	1.01344e+06							0.15133	0	0.0148904	-0.171151	0.0549861	0	-0.0338061	-0.141258	-0.112891
390	O43708	GSTZ1	Maleylacetoacetate isomerase	MAAI_HUMAN	11692.7	11247.3	12708.8	14489.3	18225.8	15564.7	20771.4	10478.4	9976.6	12163.3	11112.6	15561.1	17415	16114.7	14688.7	11682.9	13495.7	11426.5	13362.1	15104	19651.1	17098.1	12620.6	12218.6	12538.2	12747.7	16584.9	19622	19920	15712.2	GSTZ1	Matrix	Metabolism > Detoxification > Xenobiotic metabolism	TRUE			-0.537097	0	0.0616385	0.0436356	-0.186359	0	0.113671	-0.0774475	-0.0177221
391	O43709	BUD23	Probable 18S rRNA (guanine-N(7))-methyltransferase	BUD23_HUMAN	24392.6	25013.5	23467.1	28634.4	31367.1	30188.4	26863.1	22782.3	24241.9	23569	24334.8	28357	29869.6	28942.7	28941.3	24024.6	25604.1	25764.7	30117.5	32543.3	29705.1	29650.4	24230.4	25863.6	22570.5	24352	30925.5	29875	29568.4	29811.5							-0.215562	0	0.0387542	0.10135	0.0342358	0	-0.0602146	0.0128768	-0.0568976
392	O43719	HTATSF1	17S U2 SnRNP complex component HTATSF1	HTSF1_HUMAN	77094.6	92150.1	86505.6	96729.3	87324.9	91317	91886.4	91397.7	94677.4	88275.9	89892.5	100466	83860.7	86928.4	99086.2	84425	77589.4	99309.3	96429.9	94090.9	88302.2	96014.7	91372.8	91745.9	90689.7	81602	89464.4	68174.4	101581	99390.7							-0.0977282	0	-0.0698018	-0.212539	-0.0123309	0	-0.0738219	0.0408097	-0.0686604
393	O43731	KDELR3	ER lumen protein-retaining receptor 3	ERD23_HUMAN	4372.09	6974.57	5264.23	8300.8	12596.3	9960.11	12253.5	6116.88	7931.77	7878.65	8560.48	10832.1	13194.8	8611.96	11228.5	7018.38	15807.4	11508	7513.13	9450.48	12094.2	15765.6	7989.14	10109.9	8482.62	8725.53	9920.86	16318.5	8983.54	12414.8							-0.428307	0	-0.3818	-0.00286132	-0.498579	0	-0.0365016	-0.202907	-0.590509
394	O43739	CYTH3	Cytohesin-3	CYH3_HUMAN				920.301	1474.84		1669.07	1215.91	1014	955.666				1685.31				591.874	1010.41	665.112				2023.87				679.453	1443.47								-1.49568	0	-0.0934412	-0.828613	-0.789914	0	0.691217	1.3597	1.03867
395	O43741	PRKAB2	5'-AMP-activated protein kinase subunit beta-2	AAKB2_HUMAN	2281.43	3578.4	2396.16	2690.59	2285.07	1563.77	471.139	3131.87	3076.02	2867.13	3250.75	2733.69	3175.05	1600.67	2095.94		2235.68	2660.13	2291.29	2965.87		2573.99	3912.59	3574.06	2010.55	3325.63	1279.36	2353.03	361.105	2664.07							0.657959	0	-0.731541	0.465728	0.204686	0	-0.373013	0.147173	0.0138943
396	O43747	AP1G1	AP-1 complex subunit gamma-1	AP1G1_HUMAN	194884	182079	183640	161805	161115	165543	170056	185701	188081	185263	184544	163103	170026	168637	170838	185467	184322	183922	160396	163479	163647	173669	182633	187313	181111	191373	171346	172631	161300	174590							0.115224	0	-0.0642702	-0.0465968	-0.0697003	0	-0.0236087	-0.00610816	0.00431011
397	O43752	STX6	Syntaxin-6	STX6_HUMAN	14815.4	16734.9	16197	25570.7	20569.5	16440.8	15044.6	15894.7	18413	18035.7	18119	22313.4	22976	16392.6	20385	12552.7	16699.1	20283.5	25670	20816.8	15234.5	20709.4	16832.5	16669.5	16494	16704.9	17939.3	21292.7	17676.8	21436.8							-0.0783214	0	-0.23873	0.142932	0.238062	0	-0.123981	-0.0888084	-0.290029
398	O43760	SYNGR2	Synaptogyrin-2	SNG2_HUMAN	13352.4	11827.9	9514.54	13744.7	18536.2	10160.7	18748.3	15432.1	12067.9	13053.4	13246	17915.4	16456.5	8616.29	9404.45	26560.6	21441.6	12904.3	20130.3	14380.8	24817.3	18501.1	23796.5	15039	17954.4	23264.5	21122.3	14850.7	16495.4	18658.8							0.0126176	0	-0.120244	-0.0242454	0.158807	0	-0.0885492	-0.343884	0.264456
399	O43765	SGTA	Small glutamine-rich tetratricopeptide repeat-containing protein alpha	SGTA_HUMAN	19398.1	19309.9	16787.2	14557.1	23382.2	25858	14376.4	28924.7	24697.4	25714.9	23748.8	25782.6	13821	19361.2	13087.4	25648.9	35542.6	24651.9	12108.7	28309.8	18835.7	13250.7	24911.2	19502.3	20054.9	28563.4	21214.6	17743.5	8245.68	21030.5							0.732901	0	0.227684	0.43124	0.254618	0	-0.0649746	-0.277213	-0.0535034
400	O43766	LIAS	Lipoyl synthase, mitochondrial	LIAS_HUMAN				3701.68	5465.24	5890.12	4831.87		1729.26			2583.72	3825.87	5682.15	6857.16			2131.57	4641.07	4119.11	5370.11	5251.9		1948.47	3572.32		5312.57	4484.44	6721.33	2927.38	LIAS	Matrix	Metabolism > Lipid metabolism > Lipoate insertion | Metabolism > Metals and cofactors > Fe-S-containing proteins	TRUE	2	4.51648	-1.22048	0	0.252207	-0.150941	-0.291002	0	0.744942	-0.213105
401	O43768;P56211	ENSA;ARPP19	Alpha-endosulfine;cAMP-regulated phosphoprotein 19	ENSA_HUMAN;ARP19_HUMAN		3842.05	4956.36	4215.24	8153.78	5995.86	6192.02	10016.2	6441.58	6992.68	7326.69	7988.3	7135.12	4676.43	5618.59	4629.75	7628.38	4917.36	4130.28	9375.23	3749.02	4887.65	6561.12	6022.31	4723.69	5526.87	6639.62	1989.29	7525.84	12332.2							-0.29301	0	-0.403533	-0.123245	-0.337599	0	0.0364656	-0.124121	0.255029
402	O43772	SLC25A20	Mitochondrial carnitine/acylcarnitine carrier protein	MCAT_HUMAN	14744.1	18603.6	6641.44	36020.2	30455.7	13749.3	31113.4	18713.9	19064.9	9318.48	19749	37373.3	31816.9	18505.5	33466.9	18057.1	9247.73	19210.9	32372	30184	15105.4	33270.9	22229.9	20698.7	9890.74	19416.8	37436.5	30645.2	18690.8	30282.7	SLC25A20	MIM	Metabolism > Lipid metabolism > Fatty acid oxidation | Metabolism > Metals and cofactors > Carnitine synthesis and transport | Metabolism > Metals and cofactors > Carnitine shuttle | Small molecule transport > SLC25A family	TRUE			-0.719152	0	-0.956002	-0.0578003	0.160399	0	-1.14902	-0.000233784	-0.077884
403	O43776	NARS1	Asparagine--tRNA ligase, cytoplasmic	SYNC_HUMAN	383606	398720	413147	324158	323703	330338	332037	414266	416804	425024	415040	322602	313693	325179	316604	419644	406838	415088	326784	337694	302934	327515	420797	411193	412554	415365	341928	305076	309351	332645							0.343508	0	-0.045916	-0.0319155	0.00733482	0	-0.00268978	-0.0219129	-0.0195439
404	O43790;P78385;Q14533	KRT86;KRT83;KRT81	Keratin, type II cuticular Hb6;Keratin, type II cuticular Hb3;Keratin, type II cuticular Hb1	KRT86_HUMAN;KRT83_HUMAN;KRT81_HUMAN	40821.2	36179.9	39197.1	61556.1	59808.1	59424.4	65820.7	48149.1	35214.9	28479.6	34254.7	66588.3	63088.7	54719.5	67135.3	53123.6	40088.3	45869.8	75055.9	68037.5	71157.5	73702.8	47295.4	44338.5	39355.7	42473.8	74196.1	53913.7	76826.7	58813.4							-0.699585	0	-0.0182891	-0.116675	0.0633872	0	-0.151975	-0.0831337	0.212379
405	O43795	MYO1B	Unconventional myosin-Ib	MYO1B_HUMAN	176412	168355	174809	175707	179046	182875	202365	184467	171159	174503	172668	186262	164181	179481	186433	191294	190283	173063	177488	179944	222119	188171	184913	159361	183800	184781	187283	173192	196593	176993							-0.0920661	0	0.0509579	-0.114653	-0.05305	0	0.0323587	-0.0887083	0.0594097
406	O43808	SLC25A17	Peroxisomal membrane protein PMP34	PM34_HUMAN	18158.5	24203.3	18726.4	21671.8	22163.1	18003.6	27048	24195.6	19713.8	21838.8	24784.1	27597.9	23141.7	22809.5	26145.2	32521.5	29995.1	21017.1	22270.4	21104.4	33627.7	25366.5	30777.6	24438.9	25590.7	24393.9	26883.4	18078.7	24718.7	23275.3							-0.121753	0	-0.0384113	-0.269417	-0.0491592	0	0.0388949	-0.0383011	0.174856
407	O43809	NUDT21	Cleavage and polyadenylation specificity factor subunit 5	CPSF5_HUMAN	148896	161454	129605	158152	172554	172300	133329	165085	146068	147446	149115	158767	150786	166644	128647	162772	150932	165333	128116	161459	143720	141680	158092	158757	150776	171015	171497	154642	112840	137187							0.259189	0	0.138903	0.241603	0.188968	0	-0.161436	-0.058168	-0.0279947
408	O43813	LANCL1	Glutathione S-transferase LANCL1	LANC1_HUMAN	56256.3	63146.4	49634	83562.5	84097.5	60383.7	64295.3	58162.9	61651.1	52088	58395.2	70883.4	79330.7	59316.8	61296.7	50758.5	52834.7	63401.9	67473.3	76706.5	50405.1	65791.2	59158.4	67373.7	48254.6	62281.5	80055	78947.4	44642.9	68758.5							-0.0839384	0	-0.27665	0.294629	0.215127	0	-0.275222	0.0620704	-0.129697
409	O43815	STRN	Striatin	STRN_HUMAN	41229.7	41257.6	42049.6	44534.1	40274.1	41306.8	39442.5	39850.4	42032.4	39366.1	40718.5	40383.8	40617.7	39745.1	37011.9	36618.2	36192.2	41670	41690.3	40547.7	40324.4	38268.5	38913.7	40062.4	38936.2	37728.1	39752.4	38935.7	43217.6	39852.8							0.0511603	0	0.0905974	0.0531373	0.106	0	-0.0329046	0.0383499	-0.0322779
410	O43818	RRP9	U3 small nucleolar RNA-interacting protein 2	U3IP2_HUMAN	141491	145177	151651	170291	162176	156892	167896	155794	137975	147774	144089	168820	150757	160220	149712	150628	157048	150855	164185	151418	191069	152215	147535	134197	145214	144214	163778	145628	167804	138386							-0.0547874	0	0.152426	0.00419559	0.13328	0	0.0392329	-0.0734908	0.0241994
411	O43819	SCO2	Protein SCO2 homolog, mitochondrial	SCO2_HUMAN	23208.6	21945	17259.6	64919.6	56788.4	63781.6	61781.5	22600.2	18864.5	16037.3	21196.3	65588.4	59344	62835.1	65664.7	24519.2	18166.6	21793.2	57915.2	58267.2	66746.3	64067.6	23664.9	19189.8	17718.6	21220.4	69961.1	52564	62490	53931.2	SCO2	MIM	OXPHOS > Complex IV > CIV assembly factors | Metabolism > Metals and cofactors > Copper metabolism | OXPHOS > OXPHOS assembly factors	TRUE	4	5.05377	-1.5195	0	0.059916	-0.112939	0.074119	0	-0.307432	-0.0978495	0.13472
412	O43823	AKAP8	A-kinase anchor protein 8	AKAP8_HUMAN	36449.1	35682.7	49448.7	50059.6	38873.9	41962.1	39467.4	41919	43754.8	48398.9	46596.3	41396.4	42645.8	44475	48950.8	41934.8	40795	52011.4	47960.7	42437.5	45018	47150.1	43840.1	51841.9	49766.8	47273.4	38646.3	38341.6	54088.7	46973							0.0916083	0	0.0235381	-0.16957	-0.0358348	0	-0.0459598	-0.152152	-0.244878
413	O43824	GTPBP6	Putative GTP-binding protein 6	GTPB6_HUMAN	8386.22	6371.34	6640.44	8649.01	13350	11112.4	13184.3	7302.66	5697.41	4018.09	9399.33	9996.87	13774.7	12219.2	13540.6	6653.3	7514.13	8299.15	12166.9	13808.2	13041.7	13590.7	10600.9	5370.73	5338.13	9397.36	11073.2	11026.8	13710.1	13073.1	GTPBP6	Matrix	0	TRUE	3	6.00852	-0.563426	0	-0.0922027	-0.0391414	-0.350068	0	-0.619786	-0.635715	-0.133134
414	O43826	SLC37A4	Glucose-6-phosphate exchanger SLC37A4	G6PT1_HUMAN	10457.2	13813.7	8960.21	11287.3	15084.3	10761.1	15041.5	11403.9	9485.45	7417.53	8734.01	15631.5	15909.2	11026	11539.8	6658.87	11950.4	8671.75	12313.2	13676.9	11332.3	13123.3	11656.4	12988	9210.9	10416.9	14372.6	17368.1	11066.4	10128							-0.425793	0	-0.173509	0.316073	0.105262	0	0.0170909	0.383195	0.115043
415	O43829	ZBTB14	Zinc finger and BTB domain-containing protein 14	ZBT14_HUMAN	2230.94	1279.74	2274.51	1501.71	2296.57	2122.51	2715.79	2518.51	2010.08	2175.77	1548.3	2203.89	1736.5	2139.8	1616.48	1982.87	1401.19	2459.61	1579.33	2035.08	1858.18	1914.52	1446.31	1538.37	1419.28	1944.88	2119.87	1132.1	2047.77	1701.59							-0.00205746	0	0.0393679	-0.142615	-0.102202	0	-0.126499	-0.302083	0.0432559
416	O43837	IDH3B	Isocitrate dehydrogenase [NAD] subunit beta, mitochondrial	IDH3B_HUMAN	50327	54054.7	39523.5	85684.4	80948.9	77961.5	79575.5	53263.9	48240.7	40912.7	46407.1	85311.4	76151.1	77139.6	76299.2	50656.4	41658.6	46224.8	82693.5	76815.4	83538.6	76456.6	58960.2	48703	43724.9	47340.8	83219.9	80035.8	81350	69949.3	IDH3B	Matrix	Metabolism > Carbohydrate metabolism > TCA cycle	TRUE	5	5.45299	-0.695706	0	0.0821369	0.0546515	0.156471	0	-0.170567	0.109388	0.192076
417	O43847	NRDC	Nardilysin	NRDC_HUMAN	125541	142204	156205	124966	121662	147854	129993	129418	144224	156642	150818	123170	129017	148967	136651	131436	154353	146965	124779	131927	129600	138678	140706	152627	157415	149607	122904	128932	145332	147030	NRDC	Matrix	Protein import, sorting and homeostasis > Protein homeostasis > Chaperones | Protein import, sorting and homeostasis > Protein import and sorting	TRUE	2	3.28357	0.110986	0	0.0498061	-0.110743	-0.155771	0	0.0663937	-0.0271324	-0.178492
418	O43852	CALU	Calumenin	CALU_HUMAN	198347	225649	216105	404938	326406	314445	262865	225309	241367	236455	240931	371562	354458	324804	358568	191110	208754	262849	384265	359375	273772	346303	255249	251468	230025	229887	321664	321450	320413	372480							-0.454229	0	-0.119785	0.0229318	0.145498	0	-0.134191	-0.030172	-0.169124
419	O43861	ATP9B	Probable phospholipid-transporting ATPase IIB	ATP9B_HUMAN	8592.92	6965.85	5964.48	5084.69	5142.59	4555.7	6103.14	6502.27	6724.75	5589.89	6335.9	4992.28		5281.3	6476.36		5983.01	5915.14	4370.48	6514.02	3620.93	6624.52	6095.36	6235.87		5321.98	5108.9	5523.52	7198.91	5501.84							-0.0764536	0	-0.258234	-0.109075	-0.337216	0	-0.00292905	0.181324	0.270059
420	O43865	AHCYL1	S-adenosylhomocysteine hydrolase-like protein 1	SAHH2_HUMAN	151892	171091	199231	183630	192010	171524	167616	174416	180215	210140	192069	185774	173668	169997	166978	181276	199978	193599	190221	182449	160177	165690	171304	169393	199757	191479	188663	164169	156706	183281	AHCYL1	MOM	Mitochondrial dynamics and surveillance > Organelle contact sites	TRUE	53	3.29897	0.170898	0	-0.0541055	0.0594001	0.130516	0	0.072354	-0.14849	-0.180802
421	O43896	KIF1C	Kinesin-like protein KIF1C	KIF1C_HUMAN	10225.7	9730.98	8639.59	12185.4	13089.5	11220.6	10063.6	10160	10316.3	9849.93	10218.3	13208.4	13958.5	10846.5	12835.4	8809.96	10597.9	10092.8	14705.3	13121.1	9015.88	13823.5	12154.5	10661	9611.94	9723.47	14502.4	13898	12667.8	12976.9							-0.311569	0	-0.183924	0.121522	0.135709	0	-0.0493542	0.0320047	0.0462277
422	O43900	PRICKLE3	Prickle planar cell polarity protein 3	PRIC3_HUMAN	4289.17	5717.02	4054.94	6043.24	7637.68	5482.12	6978.28	5475.75	4878.13	4918.19	5633.87	5889.93	4036.14		5265.04		3427.01	5935.06	6417.25	6108.93	4309.29	5281.66	5190.52	3807.09	5117.85		5588.13		4598.38	5691.01							-0.00486278	0	-0.275034	0.0303977	0.0442179	0	-0.401418	-0.268925	-0.214548
423	O43913	ORC5	Origin recognition complex subunit 5	ORC5_HUMAN	54563.7	52712.7	50877.2	54235.8	58616.1	53278.6	55387.3	51181.1	50889.3	51077.6	52717.1	56520	53931.9	53124.4	52909.3	54659.4	53154.1	52642.8	52691.8	52968.7	53888.5	54709.5	54008.2	50136.1	51028.3	56242.3	57806.6	57180.7	55910.5	54191.7							-0.0115252	0	-0.00662983	0.0360752	0.026696	0	-0.0638795	-0.0719729	-0.0070956
424	O43920	NDUFS5	NADH dehydrogenase [ubiquinone] iron-sulfur protein 5	NDUS5_HUMAN	25881.4	25571.5	26105.2	56018.9	54187	61505.5	63955.9	26496.7	25014.8	23144.7	29920.6	52721.4	60663.5	64363	62026.3	27969.7	20717.1	30152.2	55462	52904	69740.4	63684.7	27014.9	23801.8	22961.3	30347.3	54273.6	60741.7	67911.8	56374.2	NDUFS5	MIM	OXPHOS > Complex I > CI subunits | OXPHOS > OXPHOS subunits	TRUE			-1.02915	0	0.0990168	-0.10673	-0.171425	0	-0.375564	-0.281573	-0.167261
425	O43924	PDE6D	Retinal rod rhodopsin-sensitive cGMP 3',5'-cyclic phosphodiesterase subunit delta	PDE6D_HUMAN	30511.4	38060.9	33341.9	41334.6	38405.5	37654.5	36156.9	31916.2	36336.8	37416.4	36082.5	41916.2	38536.2	36444.2	34797.2	34850.6	31730.6	32830.6	40900.3	40454	35199.9	36713	35847.7	37932.8	34395	31547.6	44429.9	34934.9	34357.6	36017.1							-0.101232	0	-0.000282776	0.0843047	0.230541	0	0.0312834	0.161119	-0.00887709
426	O43929	ORC4	Origin recognition complex subunit 4	ORC4_HUMAN	39785.1	39321.1	36748	37670.1	40079.9	38464	39972.7	37134.1	36638.3	33768.3	35870.1	39399.9	34097.3	37986.9	39652.2	33364.2	33382.6	38845	38363.8	40432.5	40179.3	38296.8	38091.8	35171.2	36378.9	38083.3	36836.9	33290.6	38112.2	36281.5							-0.036047	0	0.00503672	-0.0602066	-0.0181933	0	-0.100498	-0.0214919	-0.0195349
427	O43933	PEX1	Peroxisomal ATPase PEX1	PEX1_HUMAN	16469.9	12884.5	11746.8	13124.6	14957.5	12362.8	15717.5	14024	11612.7	11737.8	11963.8	14134.4	13721.3	11459.1	14473.3	13529.8	11269.4	13310.2	14774.2	13017.5	13062.4	13939.2	12299.2	10907.7	11552.3	12563.4	12846.4	16564.7	14153.6	13756.2							-0.198371	0	-0.181653	0.00931103	-0.0769485	0	-0.123641	-0.0958631	0.158871
428	O60216	RAD21	Double-strand-break repair protein rad21 homolog	RAD21_HUMAN	61172.5	58235.2	64383.8	77680	72884.7	60602.3	65575.4	68301.5	67147.4	67075.8	66313.4	71757.2	75532.9	61629.3	76830.3	68260.8	63618.8	77134.5	80979.1	77555.4	81638	70035.3	64551.4	69266.6	72873.6	62175.1	73490.5	67918.4	76583	74026.2							-0.063331	0	-0.0306133	0.0369127	0.0852592	0	-0.0330648	-0.0791252	-0.0638975
429	O60229	KALRN	Kalirin	KALRN_HUMAN	643.063	1829.19	8901.08	2335.22	2729.57	4704.46	2919.37	4232.8	4985.43	4819.73	4164.24	5983.44	3629.61	3716.06	4381.15	4235.75	4568.4	5974.27	3514.37	3653.78	5226.19	4626.35	5157.23	4487.58	5246.02	4916.94	3469.12	9134.16	5813.4	6343.52							0.135815	0	0.0910114	0.0676193	-0.255773	0	0.2295	-0.413681	-0.492455
430	O60231	DHX16	Pre-mRNA-splicing factor ATP-dependent RNA helicase DHX16	DHX16_HUMAN	61933.1	61523.9	64161.1	59227.6	64841.7	65063.9	66526.6	66314.1	63877	66184.8	63880.3	64780	58318.9	64583.6	64588.3	71348.9	64814.9	65811.4	63482.8	63185.2	70627.5	61986.4	66431.7	62463.6	67470.2	65731.3	67804.1	58899.2	64660.4	62465.1							0.0279394	0	0.0519424	-0.0594743	-0.00153604	0	0.0113993	-0.0569083	0.0299397
431	O60244	MED14	Mediator of RNA polymerase II transcription subunit 14	MED14_HUMAN	22590.4	23710.3	22025.9	25721.5	25857.2	27034.6	26980.1	24183.3	23299.5	25764.2	24463.7	27823.7	25450.4	28063.9	26417	20256.3	24278	24323.6	26679.1	28108.1	26207.8	26137.1	25850.5	22705.8	24394.1	26270.2	25660	25632.7	27971.9	25447.7							-0.0690357	0	0.0578632	0.00091336	0.0123466	0	-0.0530714	-0.106514	-0.107659
432	O60256	PRPSAP2	Phosphoribosyl pyrophosphate synthase-associated protein 2	KPRB_HUMAN	50115.6	44781.4	46915.3	36752.8	39519	39513.8	35825.4	46450.5	48138.7	49560.3	45891.1	39496	41833.2	40014.8	40326.1	51183.8	48157.9	47064.4	41577.7	41873.1	35407.6	42912	49931.9	51251.7	47744.3	50631.4	42420.1	42262	39540.2	43510.8							0.235861	0	-0.0737135	0.0256206	-0.020807	0	0.00698114	0.00586587	0.0462189
433	O60264	SMARCA5	SWI/SNF-related matrix-associated actin-dependent regulator of chromatin subfamily A member 5	SMCA5_HUMAN	164535	181088	169016	188712	182848	205456	209396	186531	174147	176505	181831	189893	174500	204383	194018	186638	169171	186620	182996	180458	241244	189568	187325	175062	179759	184389	190542	163028	219608	178713							-0.0661298	0	0.174131	-0.138954	-0.0370205	0	-0.0860265	-0.0600631	-0.0238609
434	O60266	ADCY3	Adenylate cyclase type 3	ADCY3_HUMAN	2146.56	2354.87	2261.93	3012.33	3747.27	4206.51	4361.77	3035.53	2336.94	2208.62	3234.5	4166.42	3345.02	3769.75	4215.43	1677.59	1980.38	2350.5	2749.33	3554.17	2792.85	3546.66	2672.22	1539.43	2045.92	3251.87	2883.35	2832.6	4067.95	4158.79							-0.466691	0	-0.13413	-0.272616	-0.345904	0	-0.471645	-0.504018	-0.305809
435	O60271	SPAG9	C-Jun-amino-terminal kinase-interacting protein 4	JIP4_HUMAN	33417.8	32394.4	39077.4	29047.8	26264.9	24548.7	25139	34014.1	36402.7	40264.4	35830	26232.4	28300	23661.1	27801.5	33033.5	38204.7	37872.5	30029.8	28437.7	24237.8	27536.4	32326.2	35705.3	40621.4	35171.4	28845.8	25743.8	25373.4	29281.4							0.403366	0	-0.166115	-0.0133614	0.0566756	0	0.12376	-0.0591233	-0.128532
436	O60287	URB1	Nucleolar pre-ribosomal-associated protein 1	NPA1P_HUMAN	47157	46688.1	46082.4	51585.6	50519.1	56111.4	50956.8	48420.9	44884.6	50698	47611.4	54753.9	51187.2	56676.9	51653.3	47959	52042.2	48293.7	51757.2	48461.4	61964.6	51453.5	48798.3	45670.1	49938.6	49680.4	53033.6	50279.6	57883.9	46401.5							-0.0464463	0	0.214729	-0.000127579	0.0747823	0	0.0341311	-0.0851369	-0.0132819
437	O60291	MGRN1	E3 ubiquitin-protein ligase MGRN1	MGRN1_HUMAN	31495.2	22416	20732	31422.2	29963.4	25691.3	35052.2	25773.6	27081	25392.5	23771.6	25395	31357.8	26442.7	27871.3	30249.8	33050.2	30219.5	28850.2	25914.4	36021.4	35124.9	33522.3	35234.7	19947.7	31028.3	30149.8	37833.3	24618.6	25749.9							-0.127091	0	-0.134558	0.0147298	-0.0961431	0	-0.19362	-0.00488948	0.0945927
438	O60293	ZFC3H1	Zinc finger C3H1 domain-containing protein	ZC3H1_HUMAN	17264.3	16927.5	13624.4	26084.1	26083.7	16399.2	20976.4	16681.8	17036.2	13794.7	16406.9	25585.6	24103.9	15705.5	20971.4	16173.5	14077	16769.3	25052.8	24171.6	18336.1	20942.5	17642.1	17489.8	13284	16047.7	23975.2	23260.3	17122.1	20131.3							-0.339092	0	-0.297257	0.233682	0.27847	0	-0.260744	0.0639133	0.0460753
439	O60294	LCMT2	tRNA wybutosine-synthesizing protein 4	TYW4_HUMAN		4179.37	5271.35	3954.39	3652.13	4618.97	4069.6	5303.83	5682.65	5436.08	4956.1	3702.68	3463.82	5052.1	4880.91	1215.83	5258.93	5918.22	3757.22	2994.39	4145.28	4138.01	4073.94	4238.26	4953.74	6051.06	3351.43	4672.45	4533.58	5427.9							0.28542	0	-0.0130309	-0.324887	-0.326554	0	-0.109335	-0.263464	-0.675995
440	O60306	AQR	RNA helicase aquarius	AQR_HUMAN	55672.1	65592	61892.2	70723.1	69931.5	75113.8	73899.8	64914.8	64111.6	63522.5	66356.3	73915.7	67960.4	77206.2	73532.9	61635.6	64506.3	67981.5	69966.1	69908.1	86281.1	72916.5	67181.4	65308.1	69138.5	68209.7	69121.8	67370	81192.7	66744.5							-0.0882236	0	0.15562	-0.0611984	-0.0170193	0	-0.0600147	-0.0546996	-0.114814
441	O60313	OPA1	Dynamin-like 120 kDa protein, mitochondrial	OPA1_HUMAN	30184.6	34022.7	27255.6	72503	73455.8	63211.7	72170	34889	32403	29918.5	33802.9	75415.3	63831.5	63933.2	69452.5	34933.2	29381.1	34192.4	74181.3	67584.8	70880.5	68967.6	36717.5	33225	30325	33447.5	75212.1	67494.7	66632	65514.8	OPA1	MIM	Mitochondrial dynamics and surveillance > Fusion | Mitochondrial dynamics and surveillance > Cristae formation	TRUE	4	3.09668	-1.02951	0	-0.0610909	-0.0196661	0.10676	0	-0.210672	-0.0257131	0.0155663
442	O60318	MCM3AP	Germinal-center associated nuclear protein	GANP_HUMAN	20559.4	18739.5	17577.9	21222	20758.8	21521.7	20797.4	20476.8	19223.6	17441.6	19524	22395.2	21282	21769.2	20512.4	17066	15840.5	19749.9	21939.7	19817.8	23338.3	21808.5	20536.2	18994.8	18169.8	19671.3	20948.3	20907.5	23576.2	19814.5							-0.0775319	0	0.121268	-0.00290686	0.0608414	0	-0.187195	-0.0494811	0.000820689
443	O60333	KIF1B	Kinesin-like protein KIF1B	KIF1B_HUMAN	14354.6	16990.3	14114.7	18822.9	19161.9	16477.7	18857	15327.8	16943.5	13828.1	15138.4	18382.2	19102.1	15354.6	18162.3	14388.8	13734.3	14285.5	20385.1	19831.7	15751.2	19793.3	17458.3	18226.4	14033.5	14336.5	20738.9	19671.8	15656	20329.3							-0.402851	0	-0.286691	0.0116525	0.0220324	0	-0.0667135	0.253322	0.0766133
444	O60337	MARCHF6	E3 ubiquitin-protein ligase MARCHF6	MARH6_HUMAN	3248.99	6527.39	6456.97	8260.82	5799.84	8387.08	8589.43	6605.55	5004.56	7068.27	7675.25	7151.36	10303	8689.29	6204.63	3273.26	8211.99	6051.13	6804.53	7247.43	6640.17	9097.9	4994.99	5000.84	7190.7	8479.69	6582.63	9475.5	8242.7	7685.06							-0.0928829	0	0.0173583	0.0559556	-0.132839	0	-0.0335292	-0.425624	-0.708186
445	O60341	KDM1A	Lysine-specific histone demethylase 1A	KDM1A_HUMAN	40497	44940.3	40525.7	48941.5	50585.1	47065	48162.7	43957.7	45709.3	40412.6	43025.6	50303	48148.9	45140.3	49924	43032.8	40653.4	45347.3	48230.6	49155.4	49198	49199.6	47277.5	46218.1	42140.6	46380.9	50946.7	46640.3	48851.6	49404.2							-0.130564	0	-0.0479944	-0.0159368	0.0126433	0	-0.134024	0.0224574	-0.0399472
446	O60343	TBC1D4	TBC1 domain family member 4	TBCD4_HUMAN	34931.9	38143.2	36870	36925.6	34992.9	35789.1	32731.2	38321.8	39494.2	40691.6	39527.4	34423.7	35366.5	36167.8	34199.2	32951.7	33893.3	36478.6	37876.5	36522.9	29437.3	35993.2	37027.7	38991.7	37797.5	36474.3	34859.7	34075.3	34861.2	37378.6							0.0961726	0	-0.0422246	0.00672276	0.0383861	0	-0.00695595	0.0522546	-0.066345
447	O60347	TBC1D12	TBC1 domain family member 12	TBC12_HUMAN		1863.19	874.098	1749.99		1881.09	982.581	1294.73		2237.19	2033.74	2277.81	1785.13	2319.29	1475.72		1522.19	2228.42	1791.18	2570.02			2005.27	2831.78	2296.3	1522.13	3168.52	1218.39	2825.73	2889.76							0.113121	0	0.39371	0.0595791	0.333867	0	-0.154366	0.283941	-0.224708
448	O60353	FZD6	Frizzled-6	FZD6_HUMAN	15137.8	5868.37	8342.5	8890.11	7366.73	11610.7	14825.1	9385.33	8677.69	9203.28	9321.47	10521.8	13306.9	11761.2	12117.2	7962.72	9280.33	11061.7	10566.3	10045.7	15337.6	12495.1	9462.69	8523.75	10135.9	9976.1	9877.26	11575.3	13242.3	9991.93							-0.288191	0	0.0718053	-0.224892	-0.31059	0	-0.131132	-0.396132	0.0514446
449	O60361	NME2P1	Putative nucleoside diphosphate kinase	NDK8_HUMAN	7467.6	7053.37	5763.67	3484.12	4430.73	4110.61	4243.94	6001.83	6305.23	7499.76	8113.86	5588.05	8471.1	3797.64	7158.69	4258.8	9109.29	8041.64	5253.75	6022.72	3267.55	5645.09	5162.15	6433.89	8414.09	7627.15	5646.96	7667.3	4537.35	6950.58							0.402015	0	-0.610961	0.148052	-0.26489	0	-0.0426344	-0.264956	-0.470205
450	O60381	HBP1	HMG box-containing protein 1	HBP1_HUMAN				1808.16				1173.03	1333.79		1603.98		1198.84					1573.53	1519.09					470.415		2051.96		1749.92		1836.75							-0.0754532	0		-0.317049	-0.142826	0		-0.950341	-0.571461
451	O60427	FADS1	Acyl-CoA (8-3)-desaturase	FADS1_HUMAN	15104.6	14253.4	18660.2	20290.6	21437.2	22743.2	25664.3	17687.5	12438.6	17652.2	16129.7	21486.4	25727	22756.8	28464.2	15882.1	17328.6	17019.4	19777.8	25519.2	24259.6	26255.1	16795.6	14067.7	15766.3	17657.2	21714.9	23783.9	23394.3	25161.7							-0.639745	0	-0.180176	-0.12975	-0.342	0	0.0350403	-0.317865	-0.0492163
452	O60437	PPL	Periplakin	PEPL_HUMAN	19357.4	23411.7	32960	57306.2	31727.2	30324.7	25855.4	30793.9	31570.9	33934.3	40965.7	46273.6	50333.4	34047.8	56523.2	18628.8	22783	39065.5	55645.6	48336.6	20009.3	50637.2	27639.6	39279.8	32468.1	36603.8	36309.7	32245.1	36462.2	73540							-0.409494	0	-0.773386	-0.344829	-0.0791042	0	-0.348438	-0.307246	-0.689637
453	O60443	GSDME	Gasdermin-E	GSDME_HUMAN	25895.4	25612.1	32508.9	31054.2	32176	28940.2	32100.5	22876.2	26846.5	31653.8	26395.2	30960	33175	31396.3	28863	25947.8	26090.5	25384.4	31967.3	32559.3	26410.2	30527.8	24750.3	27052.2	27933.2	26365.1	32637.2	35379.7	26217.5	30396.6							-0.226298	0	-0.109689	0.129014	0.0549345	0	0.181809	0.0250054	-0.0669273
454	O60476	MAN1A2	Mannosyl-oligosaccharide 1,2-alpha-mannosidase IB	MA1A2_HUMAN	2930.88	2635.72	2138.14	7003.03	7076.69	7039.4	8870.45	3160.34	2559.65	2847.45	2332.8	7864.12	7200.95	6764.83	8268.29		3677.47	2641.23	8023.7	7891.9	10290.2	8126.89	3130.6	2968.94	2562.58	2147.81	7699.49	7329.57	9052.48	7346.24							-1.78004	0	0.0234763	-0.144726	-0.0923212	0	0.24144	0.197083	0.372804
455	O60488	ACSL4	Long-chain-fatty-acid--CoA ligase 4	ACSL4_HUMAN	124402	132005	114958	177338	166035	162143	170607	143880	126305	114976	128089	173213	153911	151309	158158	136097	113590	126864	168022	157120	165102	156670	139275	124831	114608	131929	163273	153159	153421	153670							-0.309123	0	-0.0161864	-0.0201878	0.093391	0	-0.171167	-0.0140161	0.0757573
456	O60493	SNX3	Sorting nexin-3	SNX3_HUMAN	64936.5	89180.7	81621.2	80778.2	86813.2	100641	78462.4	85451.1	92421.9	92836.1	92772.1	82797.9	81809.6	93370.9	73662.7	80220	89801.8	91813.3	73639.2	93867.9	81626.5	74692.3	86086.2	91704.5	91987	91856.6	88476.7	77703.3	78307.3	86087.1							0.236293	0	0.177807	0.120636	0.0577858	0	-0.0491405	-0.0164548	-0.218926
457	O60499	STX10	Syntaxin-10	STX10_HUMAN	11200.2	10731.7	12577.1	16242	11182.3	11963.4	8690.98	12249.9	12902.8	13084.9	13872.5	14317.5	15315.1	12369.6	13179.2	9789.39	10692.9	14725.5	15996.8	13101.3	7129.97	13716.6	12876.5	12990.6	11682.9	13595.7	12871.9	13496.9	8529.47	15328.7							0.143961	0	-0.348377	0.0604881	0.223044	0	-0.227894	-0.204195	-0.286797
458	O60502	OGA	Protein O-GlcNAcase	OGA_HUMAN	94412.4	109959	108176	96911	96420.8	92572.2	88826.9	108180	119921	123222	121559	97292.5	99006.1	93503.9	97983.9	102982	109220	125259	100045	102407	85314.7	99533.5	113737	115649	119135	124749	102341	99893.4	92201	107525							0.330941	0	-0.115399	0.014062	0.00992886	0	-0.1078	-0.104814	-0.240636
459	O60503	ADCY9	Adenylate cyclase type 9	ADCY9_HUMAN	3186.15	3790.15	3634.78	5520.58	4757.53	4594.54	4899.49	4241.68	3794.74	3736.03	3858.4	5210.42	4891.75	4926.56	4943.79	3598.76	3170.89	3963.04	5201.74	4622.55	4676.3	4949.14	4721.01	3869.58	3723.58	3979.72	5110.61	5615.93	4551.93	4809.11							-0.317001	0	-0.064128	0.0209131	0.102398	0	-0.141458	-0.0430168	0.00116573
460	O60504	SORBS3	Vinexin	VINEX_HUMAN	50729	46622.3	45809.5	41742.7	39902.2	45270.3	39392.5	45788.9	51974.7	47049	49049	44866.4	42190.9	42652.2	42100	48862.2	46860.3	47137.2	40966.4	40614.1	40219.5	42354.6	48181.3	48619.1	46031.2	44691	41874.9	40936.7	41663.1	44362.4							0.159216	0	0.0136202	-0.0397002	0.0106036	0	-0.0161135	0.0634969	0.0433152
461	O60506	SYNCRIP	Heterogeneous nuclear ribonucleoprotein Q	HNRPQ_HUMAN	675406	685693	716891	632496	615046	661455	668135	721214	693902	683692	691228	640011	594758	672130	646233	753192	708346	725045	691698	652568	726698	662304	717917	699763	711765	716058	669421	618752	725122	629594							0.125486	0	0.0959032	-0.0709896	0.015067	0	-0.0114194	-0.0362938	0.0124394
462	O60508	CDC40	Pre-mRNA-processing factor 17	PRP17_HUMAN	22446.4	26662.9	25637.1	29747.8	30214.5	33417.6	30186.3	26775.9	26566.3	27817.4	28113.8	31386.1	29136	32361.9	28859.4	25233.4	27505.6	28370.4	28789.5	29632.6	36683.8	29759.1	29293.6	26725.4	29404.3	27602.6	30947.1	28868.6	34902.3	29867.4							-0.0819922	0	0.211039	-0.0100094	0.0264815	0	-0.0227132	-0.0726981	-0.111888
463	O60513	B4GALT4	Beta-1,4-galactosyltransferase 4	B4GT4_HUMAN	10655	12881.7	8516.77	14244.5	15318.4	11231.1	14490.8	11416.3	12282.2	8649.23	9775.39	14874.8	11688.5	11462.7	14622.9	10917.7	8265.13	10964.9	14416.5	15953.7	11317.4	16451.1	12732.7	10342.9	7584.2	10657.5	14396.6	14267	11939.1	13264.8							-0.490842	0	-0.356468	-0.0398302	-0.022173	0	-0.342565	0.177432	0.127176
464	O60518	RANBP6	Ran-binding protein 6	RNBP6_HUMAN	10024.8	5222.57	8191.68	5888.63	7313.37	7250.24	7741.7	6450.98	5887.81	7495.71	6981.98	6351.25	8381.18	8060.5	8846.74	6780.76	6141.78	7040.12	5427.43	8473.47	7346.63	8361.71	5951.51	6025.73	6822.96	6939.71	6879.63	7542.83	7556.85	8630.79							-0.264843	0	-0.152416	-0.0826662	-0.4521	0	0.0358422	-0.290724	0.0635655
465	O60524	NEMF	Ribosome quality control complex subunit NEMF	NEMF_HUMAN	43596.1	40020.5	42089.9	29785.6	34882.7	36095.5	34967.2	41920	39541.6	41553.2	39913.2	34412.2	32696.8	35669.2	31705	45752.5	45194.1	38838.7	31599	33459.8	36362.2	34581.2	42496.9	38038.9	41055	41922.6	34187.8	31587.3	34123.2	34002.9							0.250464	0	0.0727338	-0.0283239	-0.0573555	0	0.0784604	-0.0372223	0.110982
466	O60547	GMDS	GDP-mannose 4,6 dehydratase	GMDS_HUMAN	16699.6	17724	14310.3	15139.3	16391.1	13364.8	15544.3	15974.1	19246.6	15697.9	16117.3	14794.2	17106.5	11780.1	14412.5	15114.3	14493.2	16041.8	16192.6	16729.9	12397.7	14309.4	15978	18791.9	14420.3	16402.3	14718.5	16333	12613.8	15618.9							0.112649	0	-0.255763	0.152467	0.0229304	0	-0.136045	0.199486	-0.0220605
467	O60563	CCNT1	Cyclin-T1	CCNT1_HUMAN	32416.5	36995.7	31132.6	38941.1	42623.5	34550.6	37129.1	36699.9	36377.9	34946.9	33950.6	39943.6	35794.2	32781.3	33646.9	41787.8	34387.4	35571	36632.2	37966.5	33416.3	35306.9	37540.9	34306	32934.5	34340.5	38822.4	33425.4	37371.4	35426.1							-0.0311862	0	-0.0349759	0.0822354	0.125211	0	-0.0539343	0.052074	0.100221
468	O60566	BUB1B	Mitotic checkpoint serine/threonine-protein kinase BUB1 beta	BUB1B_HUMAN	13403.8	13331.2	18416.9	15294.1	13956.3	16220.6	13376.5	14519.7	14881.3	18554.7	16418	13576.8	14568	16224.7	14682.1	13621.1	17766.3	16656.5	14100.4	14179.3	13202.8	14219.6	14040.8	13778.2	18991	14857.1	14406.5	14166.4	16675.9	15611.5							0.14271	0	0.106484	-0.0256363	-0.0128136	0	0.206213	-0.190907	-0.201306
469	O60568	PLOD3	Multifunctional procollagen lysine hydroxylase and glycosyltransferase LH3	PLOD3_HUMAN	142925	148928	138077	171095	176187	148539	160613	144321	136739	129463	135919	170522	163596	149529	149244	143427	129979	136314	165326	165286	154965	153555	150229	136947	135032	140497	158071	175531	152305	145387							-0.145731	0	-0.00822462	0.160843	0.127419	0	-0.0473165	0.0341415	0.0780577
470	O60573	EIF4E2	Eukaryotic translation initiation factor 4E type 2	IF4E2_HUMAN	39078.6	48057.8	42579.1	44521.4	43168	53362.7	49440.7	47821.7	48731.4	49936.9	48642.8	45573.7	48219.5	58066.5	52023	35253.7	47498.1	51929	45175	50299.1	53003.3	52699.7	50069.8	51010.4	50621.6	43423.8	47630	45136.8	54784.5	53570							-0.113671	0	0.0776264	-0.153059	-0.183677	0	-0.0102446	0.0376182	-0.156778
471	O60610	DIAPH1	Protein diaphanous homolog 1	DIAP1_HUMAN	94502.7	97848.8	103295	82059.7	74489.9	73545.4	71583.3	98955.1	113433	110859	105098	75779.1	80127.8	72363.6	82042.2	94589.4	100519	109615	83310.7	83706	70184.7	80103.3	101264	111197	110695	98080.1	77247.7	75999.6	82499.2	91037.9							0.360842	0	-0.121224	-0.0471544	-0.0285758	0	0.0284646	0.0439984	-0.0993206
472	O60613	SELENOF	Selenoprotein F	SEP15_HUMAN	8689.71	7853.34	3972.54	11238.9	5275.7	5182.47	8572.71	8604.3	8834.45	7034.91	8310.89	9912.42	6483.32	6888.86	6861.42	5675.51	7105.96	9119.25	7560.78	5078.02	4608.26	5793.49	6751.29	7540.41	5273.02	10930	8422.75	3681.8	8281.13	6472.24							0.449021	0	-0.150219	-0.432929	0.422896	0	-0.693228	-0.227175	-0.347427
473	O60637	TSPAN3	Tetraspanin-3	TSN3_HUMAN	55063.2	48617.6	84618.2	49578	37315	62861.1	46056.3	62518.9	65639	76532.2	62569.7	39609	51935.1	79689.2	64377.9	49953.8	81939.5	61910.8	48264.6	52107.6	69456.5	62767.4	52252.2	56928.2	69075.2	79378.2	33190	52229.3	69368.6	58052.2							0.23313	0	0.283019	-0.256494	-0.438508	0	0.199703	-0.252015	-0.306494
474	O60645	EXOC3	Exocyst complex component 3	EXOC3_HUMAN	34655.2	29696.6	30607.1	30846.9	29192.1	27140.2	30514.7	30953.1	31491.4	32011.2	30764.8	31452.7	31904.8	26979.1	30523.1	30482.2	31099.6	31801.3	32227	31335.7	27395.6	32962.8	32503.9	31651.1	31620.3	28990.5	32970.7	33320	29937.5	31398.2							-0.0387497	0	-0.170094	0.00406541	0.0239435	0	0.0380526	0.0200685	0.0750551
475	O60658	PDE8A	High affinity cAMP-specific and IBMX-insensitive 3',5'-cyclic phosphodiesterase 8A	PDE8A_HUMAN	10440.5	7681.76	9387.7	8852.54	8773.02	6858.74	9316.33	7935.5	7577.23	6344.82	7553.5	8886.17	7561.53	7609.93	8197.75	7449.39	5075.01	6810.41	8287.6	7230.03	8669.04	6642.98	6909.31	6684.86	6794.1	6630.88	8796.32	7464.03	7130.05	8087.1							-0.203969	0	-0.0912555	-0.0554388	0.110988	0	-0.0203158	0.063786	0.225754
476	O60664	PLIN3	Perilipin-3	PLIN3_HUMAN	53541.1	54189.7	53063.3	65377.2	63757.9	46353	45852.2	65241.4	73859.8	62717.1	61815.3	59690.9	56945.2	43136.5	47635.9	55993.8	70625	70856	53245.3	74860.9	38824.3	51365	62068	60489	55649.7	68035.5	55642.4	59746.7	30298.1	70276.6							0.31492	0	-0.439705	0.247048	0.121029	0	-0.144792	-0.0902302	-0.176187
477	O60671	RAD1	Cell cycle checkpoint protein RAD1	RAD1_HUMAN	21324.7	24816.5	30513.7	19870.6	21080	29601.3	20019.3	23410.6	25738.6	35719.6	31927.8	20150.8	19571.3	28213.9	25656.5	18849	36545.5	33965.2	22912.7	22150	23885.2	23673.2	26577.5	29312.2	36824.5	29480.5	19433.7	22741.1	28358.1	28568.8							0.377055	0	0.168628	-0.19493	-0.24949	0	0.134635	-0.255982	-0.496109
478	O60673	REV3L	DNA polymerase zeta catalytic subunit	REV3L_HUMAN	6990.36	11460.2	20579.1	8222.8	10047.3	12346.6	12293.5	4104.64	5525.81	8666.37	6507	2052.67	4884.93	3988.64			6004.72	8300	7163.01	12800.8	9712.77	7387.48	36911	47370.5	26702	15233.6	2453.68	3832.79	16818.9	35310.3							-0.87229	0	-0.774374	-1.21588	-1.88204	0	0.629203	1.09917	0.676302
479	O60675	MAFK	Transcription factor MafK	MAFK_HUMAN	24770.2	28086.5	28154.2	33559.5	34811.1	29771	32353.9	19346.2	22536.1	24141.8	26600.1	30192.6	35126.6	32373.9	33462.6	24266.4	23883.8	27577.7	37234.3	35903.4	40981.1	35340.8	25282.2	27623.5	31430.7	29203.8	31295.9	41030.9	39798.3	31007.1							-0.249494	0	0.11292	0.152227	0.00128831	0	-0.0470193	-0.0917115	-0.247256
480	O60678	PRMT3	Protein arginine N-methyltransferase 3	ANM3_HUMAN	25275.2	29915.8	31627.8	23409	23055.5	25534.1	23005.7	29924.3	29759.7	33359.3	32791	24893.9	24156.7	24617.4	25710.4	29903.4	32739.9	30447	26322.2	26555.7	25197.5	26958.5	32125.3	31411.5	31559.6	33826.1	28959.2	25972	26584.1	27896.8							0.321421	0	-0.0230032	-0.0543853	0.000178025	0	-0.00147507	-0.0916928	-0.142728
481	O60683	PEX10	Peroxisome biogenesis factor 10	PEX10_HUMAN	8858.59	7753.64	5254.05	7682.69	9675.95	7572.73	7383.54	5395.22	5956.34	5282.85	5799.45	7514.48	5984.94	6455.04	8590	6313.6	4483	5995.48	5313.12	6392.02	5265.07	6395.26	5258.67	5655.41	4505.74	6486.46	7094.12		3943.88	7114.66							-0.274493	0	-0.3435	-0.00389918	-0.0950073	0	-0.320043	0.0831051	0.0834156
482	O60684	KPNA6	Importin subunit alpha-7	IMA7_HUMAN	24138	25103.9	25235.9	27001.4	21968.9	24888	23928.4	23088.9	25958.1	26639.2	24746.7	23225.2	21810.5	21937.3	22543.6	22533	24206.7	29015.5	23247.8	23420.8	21433	23799.4	23087.9	23356.5	26882.4	27334.5	22054.1	20621.3	22967.7	24346.2							0.192572	0	-0.0526613	-0.107534	0.0138244	0	-0.0706111	-0.123981	-0.219812
483	O60701	UGDH	UDP-glucose 6-dehydrogenase	UGDH_HUMAN	74522.5	81838.9	80696.3	53008.7	57494.3	58605.7	53556.9	67785	80295.9	81453.9	76563.5	53414.2	53910.4	56484.7	53657.4	68791.1	78165.3	76317.1	52723.2	57191.6	52787	54794.7	69975.1	81114.8	80071.6	77201.3	55581.9	60840	56505	57511.8							0.482827	0	0.0316021	0.0637365	-0.0318468	0	0.0626315	0.08029	-0.126237
484	O60716	CTNND1	Catenin delta-1	CTND1_HUMAN	98842	95863.9	98284.4	109015	97292.6	107083	100212	103340	106663	102997	106938	103672	106340	108046	109279	87880.6	96118.7	108438	108204	103725	100696	107586	99992.1	104500	106115	98335.5	104502	100675	113146	118645							-0.0589264	0	-0.0225241	-0.0947186	-0.0346078	0	-0.0518532	-0.0310766	-0.1008
485	O60725	ICMT	Protein-S-isoprenylcysteine O-methyltransferase	ICMT_HUMAN	8380.16	10180.1	8274.46	10941.4	10998.9	11326.7	10544.7	8443.42	9348.19	8652.31	9368.77	12347.9	11794.1	11280.6	10345.1	7087.13	7071.85	9194.61	11061.8	9856.13	13326	10700.8	11123.8	10869.1	8578.45	8650.92	12333.7	11043.7	12290.1	12048.3							-0.266213	0	0.14412	0.00178171	0.0973368	0	-0.155545	0.159586	-0.0506257
486	O60749	SNX2	Sorting nexin-2	SNX2_HUMAN	87844.6	94832.1	91724.9	83322.1	86731.1	82475.9	76395.8	92929.1	94275	97996.9	94135.7	83057.4	85875.1	81442.6	79535.7	91783.8	89010.3	94901.9	87674	90587.3	70262.6	82102	91735	98731.9	96399.7	88321.2	84672.5	92966.6	77362.6	88291.9							0.18048	0	-0.0668763	0.126215	0.0538078	0	0.0206066	0.0535084	-0.0216936
487	O60762	DPM1	Dolichol-phosphate mannosyltransferase subunit 1	DPM1_HUMAN	288520	312184	261390	334142	369590	326385	374552	282741	267427	230011	254773	339649	333503	308094	332448	323559	250658	258266	321556	326456	347666	322021	294071	270722	230873	266434	350310	360662	324767	288808							-0.342557	0	-0.0120024	0.0771402	0.0301474	0	-0.0951951	0.125531	0.19401
488	O60763	USO1	General vesicular transport factor p115	USO1_HUMAN	90558.1	78695.6	81575.7	75205.3	65365.2	53605.8	52937.8	85077.5	90866.7	83487.5	88262.7	64868.5	74368	50395	67975	76073.4	77408.5	96955.9	69773.2	73189.2	48555.9	68727.7	79748.4	88660.7	84907	80400.1	64788.5	66498.6	51489.5	75882.2							0.41556	0	-0.379939	0.0736057	0.0486833	0	-0.113434	-0.0407389	-0.0955706
489	O60783	MRPS14	Small ribosomal subunit protein uS14m	RT14_HUMAN				74563.3	57777.2	71179.8	69605.2					66612.4	69903.2	70824.8	77642.2				73089	71737.2	71654.2	70468.8					54593	66593.9	80584.9	66828.8	MRPS14	Matrix	Mitochondrial central dogma > Translation > Mitochondrial ribosome	TRUE	3	4.31003		0	0.0483549	-0.0971679	-0.081814
490	O60784	TOM1	Target of Myb1 membrane trafficking protein	TOM1_HUMAN	9066.35	8536.57	8782.38	11379	8595.6	6141.85	6223.93	10545.9	12125.3	9867.03	10458.1	8736.14	8241.69	5982.83	7103.61	6333.92	9498.92	11838.2	8219.6	8890.38	4186.3	6497.09	8694.03	9166.26	9130.32	10662.7	8371.21	9443.93	3593.2	10881.8							0.517166	0	-0.62547	0.19587	0.257473	0	-0.237357	-0.143993	-0.343258
491	O60814;P58876;P62807;Q5QNW6;Q93079;Q99877;Q99879	H2BC12;H2BC5;H2BC4;H2BC18;H2BC9;H2BC15;H2BC14	Histone H2B type 1-K;Histone H2B type 1-D;Histone H2B type 1-C/E/F/G/I;Histone H2B type 2-F;Histone H2B type 1-H;Histone H2B type 1-N;Histone H2B type 1-M	H2B1K_HUMAN;H2B1D_HUMAN;H2B1C_HUMAN;H2B2F_HUMAN;H2B1H_HUMAN;H2B1N_HUMAN;H2B1M_HUMAN	35159092	35298740	31840668	37925148	40160360	41508752	49836884	35831576	32805970	29735346	33527288	43615496	40843344	41697040	40313696	39228168	33113400	32941962	41309264	40978836	54191684	40866480	38489148	33175850	33507478	34927224	46159752	43147284	42599784	34621892							-0.292997	0	0.119933	-0.00444127	0.0290637	0	-0.0766837	-0.0016502	0.137437
492	O60825	PFKFB2	6-phosphofructo-2-kinase/fructose-2,6-bisphosphatase 2	F262_HUMAN	24685.6	29505.8	30981.6	25184.5	26274.7	27182	23959	27127.7	30765.7	33532.2	31601.7	25601.1	26122.6	27006.5	26874.2	25664.6	32179.2	32088.9	25802.9	27406.7	24851	26441.4	29611.5	31865.4	32959	32265	25547.7	25753.3	25913.8	27872.5							0.283068	0	-0.00265958	0.0056195	-0.0419133	0	0.0191686	-0.0585888	-0.25666
493	O60826	CCDC22	Coiled-coil domain-containing protein 22	CCD22_HUMAN	17283.9	14697.8	15174.1	11584.2	11462	12946.6	10220.8	14729.3	16499.6	15856	15749.3	11033.4	12787.1	11920.1	12823.1	15352	16160	16680	12730.1	13798.6	10551	14240.1	15133	16767.3	17805	15666.4	12556.8	13172.2	13826.1	14888.1							0.297665	0	-0.0833384	-0.0265727	-0.123119	0	0.0193851	-0.00393679	-0.0371277
494	O60828	PQBP1	Polyglutamine-binding protein 1	PQBP1_HUMAN	226947	223439	226993	164624	188119	219101	138179	214748	231206	257138	236984	186522	176594	189797	193153	223112	205554	229126	183949	195607	168915	175666	208577	196803	228128	212126	163497	147768	198775	161678							0.435518	0	0.215844	0.0826229	0.0631444	0	0.0213761	-0.0581376	-0.0502072
495	O60830	TIMM17B	Mitochondrial import inner membrane translocase subunit Tim17-B	TI17B_HUMAN	17289.2	17870.2	10380	36835.3	35917.5	19890.6	36190.7	18387.8	19085.8	13615.6	17770.6	31167.1	43451.4	22997.6	29390.4	16451.3	12750.8	19951.2	38022.3	38713.6	25417.1	36305.9	23603.8	25249.7	13654.2	17821.3	36508.7	50850.8	31108.3	34769.9	TIMM17B	MIM	Protein import, sorting and homeostasis > Protein import and sorting > TIM23 presequence pathway	TRUE	36	5.33894	-0.883843	0	-0.459043	0.305896	0.0607426	0	-0.555202	0.163443	0.0322609
496	O60832	DKC1	H/ACA ribonucleoprotein complex subunit DKC1	DKC1_HUMAN	92660.7	100240	96409.6	94763.4	109072	99020.7	149661	105602	92588.6	100560	100753	110553	94457.2	103657	96557.6	144342	107322	94115.3	95989.9	96263.6	144889	91906.3	109977	90137.9	99429	99548.9	115343	93636.1	105582	85935.1							-0.11137	0	0.0957125	-0.108167	-0.0254357	0	0.0404589	-0.0572339	0.205275
497	O60841	EIF5B	Eukaryotic translation initiation factor 5B	IF2P_HUMAN	472702	473229	459739	363563	436799	423879	538979	515417	469562	482683	455384	401015	368168	403903	390595	717345	496696	462830	394674	426313	480270	368557	470361	456877	466408	450489	467631	347748	400673	392996							0.109861	0	0.0149353	-0.0989475	-0.0558743	0	0.0623433	0.0322758	0.253717
498	O60869	EDF1	Endothelial differentiation-related factor 1	EDF1_HUMAN	240889	241878	318858	215598	170457	241389	153907	247041	273835	330227	265640	207228	223642	241308	244794	198182	260068	265136	240864	210679	191381	239506	263757	308117	297181	249132	183281	198532	291705	250863							0.226043	0	0.119401	-0.146344	-0.0699864	0	0.214215	0.0790417	-0.130615
499	O60870	KIN	DNA/RNA-binding protein KIN17	KIN17_HUMAN	32028.1	37019.3	38428	29319.1	29986.9	31874.2	31435.4	30412.7	35009	37095.1	35830.5	31838.3	30261.6	31477.9	30239	33433.7	33491.5	34135.9	31610.4	30995.5	35465.2	29911.4	35234.9	34092.5	37371.5	33098.1	31426.7	25387.5	36060.5	30801.4							0.167132	0	0.140199	-0.0694956	0.0211495	0	0.0911942	0.0421587	-0.0678147
500	O60883	GPR37L1	G-protein coupled receptor 37-like 1	G37L1_HUMAN			1682.61		1357.39	3755.38								3987.28				1205	2121.64		9279.51	2175.24					2307.91		3200.89								-0.852139	0	1.21675	-0.680339	0.0259836	0	0.481664
501	O60884	DNAJA2	DnaJ homolog subfamily A member 2	DNJA2_HUMAN	150492	157646	155434	135468	134168	150854	142385	145999	148996	154801	150626	136518	125148	146099	137194	150697	153235	155222	142603	134328	142196	137461	157537	159061	161327	153779	140508	129281	145128	139410							0.139249	0	0.0704038	-0.0896482	-0.00350945	0	0.0278874	0.0189468	-0.0192209
502	O60885	BRD4	Bromodomain-containing protein 4	BRD4_HUMAN	45353.8	41379	44026.2	55826.7	62868.6	49897.9	57195.9	46060.6	48355.6	45478.6	45337	55990.6	56943.2	50463.1	61139.8	51187.2	42402.8	46542.3	62441	59418.6	65767.1	53654	43050.7	43766.8	44943.7	40641.2	59755.7	52089.1	53696.6	51547.9							-0.339265	0	-0.0241648	0.0493687	0.0660777	0	0.0012838	0.0106382	0.0713502
503	O60888	CUTA	Protein CutA	CUTA_HUMAN	16245.5	13672.3	16996.5	20805.3	17946.9	12802.5	13686.3	13723.7	10491.5	12296.1	11101.7	13270.9	11499.7	11383.9	7978.56	17861.4	13848.7	12739.5	9745.04	12051.9	9830.53	12188.3	13746.9	13213	13391.5	20204.7	13503.4	11498.5	5769.44	11876.6							0.360913	0	-0.200857	0.212777	0.326024	0	-0.0549568	-0.236863	0.0683609
504	O60907	TBL1X	F-box-like/WD repeat-containing protein TBL1X	TBL1X_HUMAN	65077.5	51648.9	51288	55904.8	64237	65436.7	56944	49808.1	48919.5	48517.1	50734.6	58525.6	55032.9	59464	63324	47603	47387.6	50093.5	61845.6	58843.5	61837.3	61777.7	50630	52899.8	50796.8	49778	64532.9	64427.7	58505.9	61137.8							-0.276227	0	0.012172	-0.00381551	-0.0141569	0	-0.0203938	0.027159	0.0858384
505	O60921	HUS1	Checkpoint protein HUS1	HUS1_HUMAN	9038.86	9967.75	12786.4	7909.43	7861.67	9231.55	6855.3	7574.33	9715.33	10962.4	10715	7441.7	8559.96	8666.47	9528.27	11027	13445.8	11734.7	8982.73	9173.47	11425.7	9553.64	10465.7	11147	11811.2	12840.5	8769.34	9302.31	12725.3	9261.36							0.41879	0	0.256555	-0.0123968	-0.0885457	0	0.058643	-0.19493	-0.304293
506	O60930	RNASEH1	Ribonuclease H1	RNH1_HUMAN	4070.37	9273.65	5952.18	6981.67	10794	12371.1	11288.4	7678.11	8138.23	9139.41	8157.54	9168.28	7052.98	12649.1	9732.27	5493.69	9507.18	8417.87	10049.2	11145.1	11408.4	10255.2	7337.65	9141.71	8733.06	6210.72	10372.5	12172.9	12368.3	12087.8	RNASEH1	Matrix	Mitochondrial central dogma > mtDNA maintenance > mtDNA replication | Mitochondrial central dogma > mtRNA metabolism > mtRNA stability and decay	TRUE	10	5.48895	-0.513294	0	0.170303	-0.0750681	-0.245763	0	0.133707	0.220751	-0.305719
507	O60934	NBN	Nibrin	NBN_HUMAN	71804.2	68268.5	72510.3	67373	62222	68664.7	60598	72433.1	66233.7	72703.3	67945.9	67644	61716.5	71417	66078.5	67768.3	75127.9	72351.7	66013.5	63147.4	76786.8	71284.6	73976	65106.1	73418.5	70172.6	65738.6	64206.7	72250.8	64004.2							0.0992771	0	0.142289	-0.060008	0.0262154	0	0.0659848	-0.076444	0.0272692
508	O60941	DTNB	Dystrobrevin beta	DTNB_HUMAN	4394.64	4100.2	3066.06	3542.69	4079.45	2933.96	2977.53	4251.82	4341.95	2399.95	3771.82	4275.14	3565.98	2808.87	3188.48	4154.82	2422.33	4473	3622.23	3743.7	3892.88	3756.48	3709.66	4116.35	3894.14	4840.74	3768.31	3978.93	3087.03	3255.85							0.404845	0	-0.0507589	0.221766	0.206696	0	-0.566371	-0.0593118	-0.0795917
509	O60942	RNGTT	mRNA-capping enzyme	MCE1_HUMAN	9337.56	10972.6	11528.5	7761.4	8609.88	8574.14	8732.35	9644.45	11743.3	11117.3	10909.1	8537.77	9832.38	8477.03	8387.15	9038.06	12136.6	11230.1	9416.36	10207.8	7649.38	8758.68	10174.2	11585.8	11576.5	11250.2	9577.59	9980.1	8683.08	9861.33							0.316911	0	-0.0983786	0.112206	-0.0181329	0	0.058415	0.0388859	-0.221075
510	O75027	ABCB7	Iron-sulfur clusters transporter ABCB7, mitochondrial	ABCB7_HUMAN	26962.6	30918	25287.9	43272	49102.8	49424	54243.1	27436.4	29994.4	24850.9	28406	43531.2	49548	50965.9	52529.9	31409.7	31275.4	29133.6	43058	47645.9	58181.9	53218.8	28724.9	29655.3	27768.4	31335.9	47599.8	48545.3	53269.5	51633.8	ABCB7	MIM	Metabolism > Metals and cofactors > Heme synthesis and processing | Metabolism > Metals and cofactors > Fe-S cluster biosynthesis | Metabolism > Metals and cofactors > Molybdenum cofactor synthesis and proteins | Small molecule transport > ABC transporters	TRUE	9	5.29812	-0.836619	0	0.00146916	-0.11921	-0.254013	0	-0.118152	0.0272106	-0.0491242
511	O75030;P19484	MITF;TFEB	Microphthalmia-associated transcription factor;Transcription factor EB	MITF_HUMAN;TFEB_HUMAN				3063.53	3694.75	5127	3404.13	5419.59	5434.01	5594.33	8388.74	5378.66	6765.77	5578.84	6115.92			8276.74	7694.11	7174.17	4686.6		6936.78	8292	8537.42	3346.99	5877.11	4205.77	8084.71	9884.03							0.0445385	0	-0.140141	-0.244395	-0.233016	0	0.0830039	0.0409756	-0.110681
512	O75044	SRGAP2	SLIT-ROBO Rho GTPase-activating protein 2	SRGP2_HUMAN	7905.23	7710.48	6918.89	9117.18	7973.22	8104.78	7764.04	8753.57	8880.69	7917.03	8802.91	8593.22	8859.08	7799.52	8620.66	5894.68	6553.98	8685.97	9283.62	8738.74	7095.45	8954.26	7832.4	8234.61	7976.11	7613.17	9136.77	8080.52	7760.84	9814.47							-0.0708224	0	-0.192582	-0.0629921	0.0395633	0	-0.188696	-0.015966	-0.139442
513	O75051	PLXNA2	Plexin-A2	PLXA2_HUMAN	66481.3	62408.6	63351.1	43449.6	55536.3	77560.3	97006.6	66710.9	66661.8	67489.2	67358.7	55070.6	63875.5	76148.8	69915.1	48239.8	50511.3	48909.9	60859	62374.4	80314.5	70857.7	72594.1	68177.7	64919	49755.9	53459	78908.2	101124	59089.4							-0.423392	0	0.174969	-0.187465	-0.480068	0	0.153811	0.248615	0.198543
514	O75052	NOS1AP	Carboxyl-terminal PDZ ligand of neuronal nitric oxide synthase protein	CAPON_HUMAN	11642.7	12460.6	9616.43	13465.4	15371.9	9884.98	12249.4	13784.1	13072.5	11050.6	11057.5	12516.4	14067.4	10368.6	12168	10639.5	10762.6	11614.5	12997.8	14848.5	11593.5	12101.5	13029.2	11701	10157.3	12456.1	11758.8	14281.9	12315.8	11399.1							-0.0329027	0	-0.117734	0.289585	0.0825079	0	-0.171536	0.0839972	0.0679248
515	O75054	IGSF3	Immunoglobulin superfamily member 3	IGSF3_HUMAN	14160.1	10786.9	12068.4	13507.9	12677.9	9951.82	12900.5	13280.1	11475.4	9141.35	11616.8	12753.8	13114.6	10715.5	14089.4	12876.7	10122	12061.8	11489.5	13389	11422.6	12751.3	12898.1	9945.72	10450.4	12846.6	11976.2	12672.4	12374.7	12278.3							-0.0951264	0	-0.226401	-0.0046005	-0.0650148	0	-0.221044	-0.181471	0.127904
516	O75061	DNAJC6	Auxilin	AUXI_HUMAN	14153.5	12745	10429.5	13657.2	11627.5	10968.9	11198.9	13372.6	13378.2	11002.5	12499.2	13181.6	10773.2	9874.72	11923.4	13885.3	11628.4	13802.4	13237.3	13031.6	9928.56	12888.5	14075.4	14174.8	12086.9	11162.3	13878.1	14243.4	11627.9	13404.1							0.0155891	0	-0.220878	0.007589	0.126788	0	-0.145898	0.10521	0.151607
517	O75063	FAM20B	Glycosaminoglycan xylosylkinase	XYLK_HUMAN	17787	19384.8	13949.6	29805.3	29418.3	25278.4	23401.9	17951.8	17113.8	14215.6	15644.7	33651.8	27689.1	23513.7	25591.4	16466.8	14604.8	16195.8	29267.8	26672	23774.3	27929.5	19528.7	18338	15154.8	15035.2	28640.4	30662.6	23274.5	25397.2							-0.711138	0	-0.0943749	0.16153	0.246268	0	-0.109699	0.226299	0.198786
518	O75064	DENND4B	DENN domain-containing protein 4B	DEN4B_HUMAN				1793.47	2426.05	2741.37		1788.98			2900.41	1908.88	2357.75				1758.95	1776.14	1685.58			1657.55	1445.8	1793.96		2192.83		2102.38									0.466166	0	0.725842	0.469688	0.115717	0	-0.380505	-0.352068	-0.501553
519	O75071	EFCAB14	EF-hand calcium-binding domain-containing protein 14	EFC14_HUMAN		2220.22	4373.61	3728.27	2646.72	4839.74	3959.17				2680.52	3498.41	3763.38	4359.67	5685.02	2157.3			4686.68	4440.54	2984.68	9013.86	3377.65	3241.48			4692.95	3236.3	6493.94	5765.64							-1.1877	0	-0.386939	-0.793923	-0.55655	0	0.706315	0.0268411	0.0460604
520	O75083	WDR1	WD repeat-containing protein 1	WDR1_HUMAN	313682	344715	380364	314134	287014	355522	297536	333341	357118	387657	350955	311256	294011	365575	316980	337532	381170	355902	316013	311712	311220	310173	358219	350468	389326	353830	307523	304085	331059	343501							0.157265	0	0.104411	-0.0835645	-0.0220844	0	0.121503	-0.0114525	-0.0748209
521	O75093	SLIT1	Slit homolog 1 protein	SLIT1_HUMAN	26898.5	19152.8	23817.6	38051	29381.4	34252.2	28233.7	21044.2	21873.2	25163.7	32540.4	33638.5	33491.1	22984.6	26586.9	22999.3	28044.7	32287	28842.7	26271.8	23900.2	36272.2	31117.1	26810.9	25792.1	10384	29018.1	36082.6	27264.2	32280.2							-0.298964	0	-0.186645	0.0215198	0.0704873	0	0.0360314	-0.148883	0.0253426
522	O75110	ATP9A	Probable phospholipid-transporting ATPase IIA	ATP9A_HUMAN	10741.4	8443.2	5371.14	9109.4	10043.9	7778.08	10380.3	7037.46	7669.29	4578.61	8576.99	10935.3	9991.66	9333.99	8003.9	10322.7	6811.39	8419.48	7607.97	10480.7	8128.59	8230.51	8301.47	7225.29	5453.91	9030.58	10762.9	10541.5	9883.81	10403.8							-0.0931949	0	-0.0757671	0.149408	0.0534483	0	-0.643511	-0.157345	0.0690076
523	O75116	ROCK2	Rho-associated protein kinase 2	ROCK2_HUMAN	94082	85385.5	96248	85100.5	76260.2	90188.1	82015.8	94369.2	94699.1	98326	95504.7	79749.2	81849.9	88679.8	90577	95583.7	94965.6	99773.6	86071.7	87282.1	88534.5	87177.8	92871.4	94621.6	102811	90541.4	84544.1	75358.5	98780.6	96765.8							0.0960938	0	0.038516	-0.152596	-0.0878843	0	0.0419998	-0.0572159	-0.0159368
524	O75122	CLASP2	CLIP-associating protein 2	CLAP2_HUMAN	28202	26676.1	27114.6	20370.1	20182.8	22609.6	20699.9	26651.3	27986.5	28734.7	27289.5	21729.1	22108.1	22190.8	23003.3	25520.2	28940	29741.6	21317.6	22223	19090.5	23057	26143.6	28688	27789	27100.1	21147.5	24461.5	21999.7	23672.2							0.31084	0	-0.0743403	-0.0234324	-0.0967908	0	0.00517738	-0.0134501	-0.074665
525	O75127	PTCD1	Pentatricopeptide repeat-containing protein 1, mitochondrial	PTCD1_HUMAN	10869.3	13699.1	13639.8	24615.2	25543.5	33870.8	28154.8	12700.8	13964.1	13103.2	14952	26989.6	27847.3	36474.5	34838.2	12817.6	13685.9	16205.7	25515.9	26778.4	35784.3	33493.1	14169.8	15153.4	12957.4	13377.4	25058.4	23880.5	37303	32505.7	PTCD1	Matrix	Mitochondrial central dogma > mtRNA metabolism > mtRNA granules	TRUE	4	4.75483	-1.11923	0	0.153095	-0.310007	-0.336179	0	-0.15351	-0.0567723	-0.232053
526	O75128	COBL	Protein cordon-bleu	COBL_HUMAN	10739	10059.9	10677.5	14936.8	13539	16559.7	15050.3	11746.8	10816.5	11901.1	11162.6	14437.8	14920.8	16365.6	16396.8	11815.4	10635.7	13126.8	14163.4	12885.8	18962.2	17350.1	10187.4	9586.21	10943.7	12300.6	14735.9	14105.3	16724	14699.4							-0.380196	0	0.111771	-0.195469	-0.123832	0	-0.143808	-0.264404	-0.133051
527	O75131	CPNE3	Copine-3	CPNE3_HUMAN	122329	207344	204582	129750	153036	130368	131215	125587	175387	207464	176481	132241	144082	131139	123599	143430	189821	173444	143337	122187	98100.3	110621	129593	185609	197173	164851	139435	129197	108920	109378							0.531621	0	-0.0192249	0.208136	0.198269	0	0.219287	0.142811	-0.397868
528	O75143	ATG13	Autophagy-related protein 13	ATG13_HUMAN	8803.89	8173.46	12136.9	5369.81	10001.3	9772.92	9102.46	12958.2	14491.4	17917.9	9086.71	7915.83	8134.02	13727.7	9831.31	7214.17	15388.5	10349.9	4891.12	7988.1	9318.5	7455.61	15470	9297.86	15965	15509.6	5451.73	9123.37	6584.87	9646.95							0.370718	0	0.12889	-0.0319618	-0.608924	0	0.398263	-0.128741	-0.0681095
529	O75144	ICOSLG	ICOS ligand	ICOSL_HUMAN		1948.51	1811.64	1758.92	2000.39	3466.97	1210.46	2135.11	2094.87	1619.51	2100.8	2921.94	2591.2	2811.77	2481.75	656.719	1606.98	1782.97	1066.98	1980.23	3416.65	1536.14	2036.26	1923.73	858.889	1075.87			2728.39	2211.9							-0.170079	0	0.739679	0.235977	0.0427058	0	-0.165286	0.266799	-0.0387845
530	O75146	HIP1R	Huntingtin-interacting protein 1-related protein	HIP1R_HUMAN	7932.62	8874.52	8271.58	11132.3	9952.53	9148.6	8182.71	9011.53	9542.56	9395.88	9285.3	9450.03	9186.63	8896.19	9815.01	6329.4	10066.6	11129.2	10529.9	10578.9	8568.55	9366.43	8236.73	9930.09	10141.7	9030.57	10103.7	8087.92	9205.26	10298.2							0.0599446	0	-0.0724124	0.00549296	0.130082	0	-0.0517911	-0.0548238	-0.317243
531	O75147	OBSL1	Obscurin-like protein 1	OBSL1_HUMAN	3349.79	6256.97	5865.31	7796.7	6765.08	13014.4	8609.5	5735.54	5711.68	6802.29	6516.85	8253.19	7745.61	13091.9	9221.38	4536.1	5467.82	7000.6	8287.54	8023	11600.3	8897.82	6723.09	6088.4	6663.95	6396.36	8174.42	5779.25	13199.8	10766.4							-0.497895	0	0.441145	-0.405241	-0.205737	0	-0.0985036	-0.141207	-0.384167
532	O75150	RNF40	E3 ubiquitin-protein ligase BRE1B	BRE1B_HUMAN	25869.5	24597.6	24143.2	26489.6	28263.1	24455.5	25766.2	25094.3	25401.4	24242.4	25276	25360.1	24706.6	23960.1	26571.5	25676.7	24068.4	27402.2	26912.3	27878.7	25071.5	26700.7	24656	25204.6	24770.1	23898.5	25948.1	22230.4	26082.8	27644.7							-0.0633158	0	-0.0995502	-0.0495842	-0.0269317	0	-0.0706302	-0.0261044	-0.0114321
533	O75151	PHF2	Lysine-specific demethylase PHF2	PHF2_HUMAN	46848.1	39446.6	34028.6	52416.7	45532.6	46139.4	42134.7	42820.1	42776.6	40939.6	39065.4	48104.8	47013.4	42857.7	38902.8	39223.2	41686.1	44501.1	53339.6	48906	37549.4	52096.4	42907.2	43028.2	41187.3	42836.1	49461.4	50796.2	45784	44006							-0.0718256	0	-0.0397108	0.118081	0.198881	0	-0.0945861	-0.0131988	0.0276541
534	O75152	ZC3H11A	Zinc finger CCCH domain-containing protein 11A	ZC11A_HUMAN	66467.2	64895.6	67242.1	74691	82775.6	73527.5	78159.4	67490.9	64753.4	66049.9	66470.4	76652.5	73598.8	74515.6	77069.4	72240.2	62156.5	67229.2	78195.5	74472.6	89938.2	71755.3	67447.6	64849	68710.5	66449.2	73289.8	61332.5	86633.7	68599.5							-0.147456	0	0.135163	-0.0167109	0.0349365	0	-0.0147038	-0.0413174	0.0362002
535	O75153	CLUH	Clustered mitochondria protein homolog	CLU_HUMAN	175823	171052	191661	154919	155283	180856	149905	171330	178145	197005	188545	158523	154694	175466	158168	176961	188752	180235	163111	159681	159451	155598	176842	180375	191502	186169	155884	150175	174995	161891							0.242239	0	0.143049	-0.0132737	0.0157691	0	0.0554411	-0.0675286	-0.0780683
536	O75157	TSC22D2	TSC22 domain family protein 2	T22D2_HUMAN		4899.97	5195.17	5665.08	4682.59	3240.3	5905.85	5390.35	5781.99	5885.98	5757.57	4856.16	2739	2916.95	2732.61	3794.6	4110.65	5946.54	4747.56	5669.74	2743.33	4054.16	6367.7	5594.9	4721.64	5136.09	4332.64	2898.09	4692.96	6293.18							0.242026	0	-0.481999	-0.247803	0.0460398	0	-0.173204	-0.0490862	-0.114748
537	O75164	KDM4A	Lysine-specific demethylase 4A	KDM4A_HUMAN		4183.31	6776.45	4796.4	4746.67	6054.5	5317.52	5228.46	5160.64	7431.38	5204.2	3088.57	4561.84	5155.86	4586.47	2254.08	7323.91	6227.36	3715.75	4887.72	4516.9	4163.23	4969.77	4138.39	6301.72	5980.42	2312.48	4678.87	5023.17	5218.37							0.267594	0	0.105617	-0.0310394	-0.471069	0	0.261702	-0.369009	-0.483667
538	O75165	DNAJC13	DnaJ homolog subfamily C member 13	DJC13_HUMAN	36275.3	37241.7	31009	47157.1	46716.2	44458.3	45304.9	39495	36762.8	33932.4	38469.1	47844.7	45236.5	44383.1	47482.7	37321.3	31042	36797.2	46530.1	46819.1	41301.3	46903.4	40547.8	36409.8	31918.6	36910.1	47839.8	44560.6	44086.3	44215							-0.298161	0	-0.0779837	-0.00450657	0.0422528	0	-0.225769	-0.0228426	0.038742
539	O75167	PHACTR2	Phosphatase and actin regulator 2	PHAR2_HUMAN	7734.92	6232.26	7346.35	6408.61	5411.58	6324.41	5994.39	6568.95	6924.87	6400.34	6699.11	5520.44	5666.68	5714.09	6232.9	5832.11	4857.5	6754.05	6721.07	5871.37	5428.74	5918.64	6106.77	6991.75	5518.14	5730.44	5280.68	3293.89	6660.35	6634.88							0.0456881	0	-0.0385388	-0.291763	-0.0503542	0	-0.0845415	0.0708263	0.0370078
540	O75170	PPP6R2	Serine/threonine-protein phosphatase 6 regulatory subunit 2	PP6R2_HUMAN	6415.46	5839.94	4952.84	6545.76	5870.88	5002.02	4229.66	5500.27	5925.58	3891.49	4860.09	5762.2	5131.6	4135.4	5375.11	3189.11	4172.25	5307.33	7195.44	6363.44	3725.11	6121.17	4348.99	6450.93	4446.81	4687.3	6691.82	4499.11	3554.69	6336.52							-0.155635	0	-0.426383	-0.0129682	0.24771	0	-0.181626	0.294321	-0.0259052
541	O75175	CNOT3	CCR4-NOT transcription complex subunit 3	CNOT3_HUMAN	29049.1	24389.5	28334.8	22212.4	22653.3	23999.5	20958.3	28925.3	29414.8	29145.2	27575.3	19935.8	23005.5	21481.8	25135.1	25120.4	26379.3	29857.5	25697.8	24374.1	23215.1	25755.8	25697.2	29181.9	30484.8	26646.9	22790	19706	25603.1	25204.6							0.208011	0	-0.0415335	-0.113052	-0.0987001	0	0.0285136	-0.0188878	-0.0432956
542	O75179	ANKRD17	Ankyrin repeat domain-containing protein 17	ANR17_HUMAN	32796.3	30807	34335.4	31431	31023.3	31658.1	26621.3	35203	38769.2	36992.8	35729.3	27675.2	32843.9	29728.6	30859.5	33915.1	37393.4	40801.4	31147.6	34966.9	29818.5	31226.1	31683.2	35773.6	37279.2	35091.7	29183.5	28444.7	30741.4	35105.2							0.265514	0	-0.0219004	0.0398404	-0.051897	0	-0.0276884	-0.0834415	-0.15577
543	O75182	SIN3B	Paired amphipathic helix protein Sin3b	SIN3B_HUMAN	4067.81	4601.09	4016.38	6387.41	4752.87	5924.1	5402.18	4722.64	4906.55	6405.33	5145.17	6638.76	4403.41	7144.74	6684.66	5192.92	6215.42	4984.84	5762.79	5963.86	7325.42	6159.28	6657.97	5621.38	7139.87	5466.15	5119.92	5437.55	6066.94	6167.99							-0.231486	0	0.116164	-0.248037	-0.0301692	0	0.193337	-0.0438742	-0.0106925
544	O75190	DNAJB6	DnaJ homolog subfamily B member 6	DNJB6_HUMAN	16607.5	20728.6	20661.6	15625.4	18485.6	16881.7	19234.5	19116.2	18912.8	20301.1	20544.5	18576.1	15533.9	16450.4	19013.8	18971.2	18892.7	18500.7	16894.2	17203.3	19020.1	16713.1	17004.4	18642.7	21799.5	18722.6	17086.4	13360.9	18174.1	17414.8							0.0897882	0	-0.0373537	-0.164344	-0.0861196	0	0.0842369	0.0128344	-0.103343
545	O75208	COQ9	Ubiquinone biosynthesis protein COQ9, mitochondrial	COQ9_HUMAN		3743.94		10988.7	11276.2	6114.73	6737.5	4244.44	4125	1814.82	3545.38	12601.9	6103.71	5270.63	6084.39	3781.49	2692.12	4370.88	5573.62	11702.5	6482.01	6128.24	4882.69	2908.82	2123.75	4204.7	10040.5	6329.18	2862.56	9179.37	COQ9	MIM	Metabolism > Metals and cofactors > Coenzyme Q metabolism	TRUE	11	6.02486	-0.799541	0	-0.440368	0.33214	0.478942	0	-0.870274	-0.169446	0.0908296
546	O75223	GGCT	Gamma-glutamylcyclotransferase	GGCT_HUMAN	57803	69979.8	82357.5	66372.6	74072.2	62173.8	67365.5	57821.3	74240.9	79282	68048.9	64368.5	77078.7	64771.8	67768.8	58493.8	76244.4	66410.8	69920	78776.8	61468.4	69744.1	65806	82521.2	79304.3	73762.8	73103.4	77188.4	63052.9	69672.9							0.0160871	0	-0.126708	0.161708	-0.00414074	0	0.192176	0.122925	-0.210584
547	O75251	NDUFS7	NADH dehydrogenase [ubiquinone] iron-sulfur protein 7, mitochondrial	NDUS7_HUMAN	11718.2	11715.5	12177.5	67170.9	71431	60767.1	77414.4	14905.2	12647.2	9937.72	11731.2	71930.9	58467.1	67909.9	67589.6	15702.6	15857.7	14899	62148.6	62364.5	80289.9	61282.6	12665.2	14338.7	14323.6	16663.9	74061.5	57518.7	63188.9	58977.5	NDUFS7	MIM	OXPHOS > Complex I > CI subunits | Metabolism > Metals and cofactors > Fe-S-containing proteins | OXPHOS > OXPHOS subunits	TRUE	3	5.51748	-2.20015	0	0.0370028	-0.0867644	0.0536373	0	-0.14249	-0.161782	-0.070006
548	O75298	RTN2	Reticulon-2	RTN2_HUMAN	9650.93	9360.1	4733.64	19959.4	18949.8	5661.16	18801.6	9786.36	9157.7	3569.37	7775.21	20064.4	20272.5	4668.27	12094.9	2700.31	2776.8	7370.8	19125.6	14236.8	6732	13549.8	7428.14	7167.09	3388.43	6412.53	17110.1	20836.3	4999.9	13227.3							-1.00461	0	-1.38639	0.365365	0.403009	0	-0.990407	0.252659	0.0406287
549	O75306	NDUFS2	NADH dehydrogenase [ubiquinone] iron-sulfur protein 2, mitochondrial	NDUS2_HUMAN	24938.5	30025.3	21792.4	80931	87330.4	84472.9	91561.1	30049.4	27203.1	24163.6	27021.9	85291.1	85654.8	87550.4	90254.1	28888.2	30809.1	26811.1	87475.3	85086.7	104539	94857.6	32623.7	27136	26177.8	30424.8	92601.1	89476.2	91438.7	80112.9	NDUFS2	MIM	OXPHOS > Complex I > CI subunits | Metabolism > Metals and cofactors > Fe-S-containing proteins | OXPHOS > OXPHOS subunits	TRUE	3	5.35998	-1.66714	0	0.0446524	-0.037845	-0.0430415	0	-0.126074	0.00182392	0.0524088
550	O75312	ZPR1	Zinc finger protein ZPR1	ZPR1_HUMAN	18215.9	17102.2	23856.4	20317.9	14189.1	17182.6	12729.9	19976.3	22141.4	25382.7	22855.8	15818.4	15543	16598.1	15717.3	16587.2	23205.3	26920.2	17699.7	17480.8	12387.5	15617.8	22434.4	21526.6	24205.2	24663.2	14240	14477.8	16135.4	21258.9							0.603491	0	-0.0682958	-0.0825574	0.0595357	0	-0.038337	-0.2927	-0.362243
551	O75317;P62068	USP12;USP46	Ubiquitin carboxyl-terminal hydrolase 12;Ubiquitin carboxyl-terminal hydrolase 46	UBP12_HUMAN;UBP46_HUMAN	7990.68	6368.58	7447.69	8254.75	7219.57	9449.72	9614.63	8565.9	7023.39	6575.72	7800.27	9589.58	7701.67	10088.1	12285.9	10636.5	8822.13	7832.32	7980.65	10171.1	12893.8	9312.29	9111.29	8265.67	9395.35	9871.84	9190.57	10467.6	10446.1	8530.96							-0.224944	0	0.109495	-0.160476	-0.182734	0	-0.0768941	-0.235872	0.094359
552	O75319	DUSP11	RNA/RNP complex-1-interacting phosphatase	DUS11_HUMAN	16991.2	18343.1	26015.1	17252.3	15015.6	26331.1	22867.5	19706.1	18136	26007.8	18843.6	19396.9	17012	25414.9	20915	20734.6	24884.4	23424.9	18305.8	17110.6	29437	19291.9	17452.4	16857.5	25365.4	23838.5	14934.3	17229.3	30926.5	20376.8							0.0789067	0	0.425902	-0.330455	-0.255861	0	0.21451	-0.309674	-0.235177
553	O75323	NIPSNAP2	Protein NipSnap homolog 2	NIPS2_HUMAN	64392.3	65798.2	48848.9	130546	130522	103217	113188	66744.8	64846.6	47096.8	59961.3	126406	113377	98826.4	96944.3	55925	46035.9	67518.4	115099	119599	94372.1	103877	62851	62948.1	47862.4	56545.1	114665	114194	86033.6	94710.8	NIPSNAP2	Matrix	Mitochondrial dynamics and surveillance > Mitophagy | Mitochondrial dynamics and surveillance > Autophagy	TRUE	3	5.79716	-0.736174	0	-0.095845	0.224967	0.251965	0	-0.370123	0.073126	0.0264889
554	O75330	HMMR	Hyaluronan mediated motility receptor	HMMR_HUMAN	6830.39	7018.71	9154.96	7134.28	5778.66	6695.57	4810.67	8155.77	8707.33	10278.9	8724.56	6051.63	6407.27	6584.55	7561.06	4888.4	8128.79	8665.56	7575.32	7129.4	5377.94	7614.7	7153.17	7810.46	9719.27	8238.09	6319.06	6775.52	8328.56	7742.51							0.301378	0	-0.0391486	-0.0878482	-0.0341493	0	0.125707	-0.122832	-0.338329
555	O75340	PDCD6	Programmed cell death protein 6	PDCD6_HUMAN	127447	180914	120673	247682	220454	165613	130743	178666	181180	155414	176902	222625	196191	147138	134830	144841	169655	214207	168364	204239	111253	152861	179170	196364	141749	203590	208977	211951	79908.1	181969							0.401267	0	-0.252761	0.472098	0.497534	0	-0.432633	-0.0907136	-0.331561
556	O75347	TBCA	Tubulin-specific chaperone A	TBCA_HUMAN	41066.5	49196.7	50183.3	70371.9	73961.7	63331.1	59353	76345.7	73366.3	65746	69754.2	98714.1	72557.6	53659.8	67167.4	58018.9	79416.1	57018.7	61350.7	99361.4	51703.7	59422.8	69794.6	63375.1	57008.1	66433.8	80938.3	65781.2	47837.4	107855							-0.189643	0	-0.440246	0.0851554	0.0838273	0	-0.0297366	-0.055322	-0.0710725
557	O75348	ATP6V1G1	V-type proton ATPase subunit G 1	VATG1_HUMAN	20487.8	21130.8	24952	21365	16513.9	19432.9	14525.9	27356.4	25182.7	36296.1	35456.6	24858.5	24329.4	21625	23145.9	13663	23610.5	27324.7	21665.4	26606	18786.4	25981.3	30510.2	35373.8	30344.9	31017.9	15418.8	22535.2	34478	34799.8							0.345178	0	-0.061837	-0.129759	-0.240986	0	-0.118501	-0.199463	-0.442706
558	O75351	VPS4B	Vacuolar protein sorting-associated protein 4B	VPS4B_HUMAN	80621.5	88918.3	100026	73842.7	67122.7	77196.2	58893.9	77656.7	93915.8	99893.6	90132.8	68468.3	77227.1	72511.3	76735.8	69957.6	95093.3	91525.4	76562.1	78198.9	58457.6	75380.6	82904.4	103513	97885.2	91234.5	69942.5	70356.3	77630.2	86342.7							0.291195	0	-0.0571943	-0.0217436	-0.0420282	0	0.110784	0.0694296	-0.225806
559	O75352	MPDU1	Mannose-P-dolichol utilization defect 1 protein	MPU1_HUMAN	97254.2	92296.5	92941.9	100495	99050.5	92258.5	96453.1	83966	78225.4	77829.4	80914.3	95368.6	99155.2	91442.5	87266.4	82158.6	77201.4	82252.8	91678.7	92004.5	100233	92734.2	88814.8	87775.2	84762.8	87524.7	94232.2	92351.2	95667.2	82912.8							-0.104504	0	0.0790289	0.0902355	0.0872659	0	-0.00657576	0.0431166	0.0754167
560	O75362	ZNF217	Zinc finger protein 217	ZN217_HUMAN	2380.26	3732.27	3882.17	3768.94	3772.94	3841.43	3698.64	3596.56	3255.85	3901.25	3708.87	3172.48	3401.97	3263.65	3265.78	2738.33	3353.93	3642.12	3551.39	3689.98	3532.52	3110.9	3247.64	3184.19	3266.81	3088.96	2671.65	2723.16	3760.54	3936.23							-0.00946449	0	0.0392671	-0.0442773	-0.0899683	0	0.049334	-0.0374673	-0.218598
561	O75367	MACROH2A1	Core histone macro-H2A.1	H2AY_HUMAN	1676546	1.6626e+06	1396947	1.65671e+06	1.90838e+06	1.68239e+06	2215255	1.55761e+06	1.48044e+06	1.38217e+06	1.47362e+06	1.99279e+06	1.74165e+06	1.63258e+06	1652507	1.92296e+06	1.51998e+06	1.48581e+06	1756178	1719161	2381089	1.66101e+06	1.63144e+06	1.50001e+06	1391581	1527403	1.94591e+06	1.74952e+06	1728996	1.53885e+06							-0.240492	0	0.0711766	0.0103908	0.0568317	0	-0.072134	0.0493781	0.182371
562	O75368	SH3BGRL	Adapter SH3BGRL	SH3L1_HUMAN	4475.25	4413.62	2329.68	5779.43	7644.37	4608.65	3746.12	1953.95	3281.55	5205.22		4829.99	4627.35	3828.25	1002.24		5984.13			6790.53	1623.1	2867.95	3513.23	4477.15	3986.38	3463.23	7495.3	8259.11	2368.38	4819.21							0.155722	0	-0.000829373	1.13556	0.956937	0	0.337611	0.228453	-0.0634824
563	O75369	FLNB	Filamin-B	FLNB_HUMAN	623377	599056	766545	540355	491757	584471	496217	615153	660300	765706	682191	502127	528504	587685	563427	596866	751606	740330	549307	545422	527208	579439	618755	651080	775117	704232	509068	539306	582295	605865							0.337007	0	0.0234	-0.0928696	-0.0957044	0	0.109359	-0.15475	-0.208465
564	O75376	NCOR1	Nuclear receptor corepressor 1	NCOR1_HUMAN	15386.5	14015	14003.3	18407.2	17591.6	14367.2	12982.7	14655.3	15807	14812.3	14665.3	14710.9	17728	15157	17620.2	14024.2	14251.4	17937.5	17937.7	18835.3	16630.1	17124.2	14165.6	16535.6	15856.3	14659.3	14950.7	15615.9	17239.1	18025.1							-0.0613161	0	-0.0527071	0.0855833	0.00556844	0	-0.0968861	-0.0278792	-0.113922
565	O75380	NDUFS6	NADH dehydrogenase [ubiquinone] iron-sulfur protein 6, mitochondrial	NDUS6_HUMAN	2024.29	7626.66	7245.53	27851.3	21641.7	20547.8	19774.7	4561.19	2255.56	7071.27	4126.57	25973	20943.8	20738.1	23348.9	3698.86	8117.52	6114.33	23535.3	23361.3	18038.4	21775.7	4327.88	1923	7788.73	6000	23249.5	23854.6	15921.5	26542.8	NDUFS6	MIM	OXPHOS > Complex I > CI subunits | OXPHOS > OXPHOS subunits	TRUE	3	4.84939	-2.07819	0	-0.281245	-0.0261213	0.137831	0	0.48098	-0.460207	-0.567495
566	O75381	PEX14	Peroxisomal membrane protein PEX14	PEX14_HUMAN	12859.8	11012.7	13349.4	19497.4	12551.7	12912.3	12620.9	17329.4	15846.1	16203.3	17288.6	17640.3	17730.7	13601.8	19536.4	12643.4	16472.3	19356.8	19603.7	19952.5	13601.9	18250.2	18280.5	16434.1	15361.2	16939.2	13082.8	14861.5	13057.5	24447							-0.0672343	0	-0.49338	-0.201513	-0.100365	0	-0.218942	-0.307687	-0.225373
567	O75382	TRIM3	Tripartite motif-containing protein 3	TRIM3_HUMAN	16401.2	14932.6	11297.5	14582.5	15517.4	14343	14068.7	15424.9	14652.8	13217.4	14836.9	14470.3	13436	12510	14077.1	17873.3	11087	14471.7	15524.5	15614.2	12748.5	14544.1	15010.7	15007.6	14486.3	13720.2	15478.9	15720.7	11521.5	14706.2							-0.000609901	0	-0.166979	0.0709272	0.065362	0	-0.195871	0.0515122	0.173649
568	O75386	TULP3	Tubby-related protein 3	TULP3_HUMAN	7708.28	8308.26	11204.9	7039.92	8831.63	9709.21	11742	11087.5	7833.45	9370.9	8943.91	11003.9	13164.1	10476.4	9059.05	9360.08	10096	5672.51	7799.99	6591.69	11443	11933	6891.35	7869.11	9272.7	8896.03	10852	13620.9	11099.4	6880.39							-0.337563	0	0.109157	0.091499	-0.110409	0	0.349536	0.030259	0.160836
569	O75387	SLC43A1	Large neutral amino acids transporter small subunit 3	LAT3_HUMAN	17715.9	15879.7	18781.2	14462.1	12602.2	13707.3	14914.1	19465.6	17093.4	15017.2	16483.3	15044.7	14341.6	11810.2	12165.7	15242.9	12949.8	20219.5	15241.9	13439.9	10752.6	14713.4	20189.4	16511	14791.9	18095.1	15137.2	12961.7	10722.1	13654.8							0.398021	0	-0.238716	-0.0557732	0.111082	0	-0.247632	-0.147156	-0.00891324
570	O75390	CS	Citrate synthase, mitochondrial	CISY_HUMAN	729503	739872	651921	1.11548e+06	1092749	1.10962e+06	1.08709e+06	788423	698195	628454	670429	1.16085e+06	1.03853e+06	1.11076e+06	1.0387e+06	777679	654320	704405	1112132	1.03673e+06	1.2022e+06	1.08621e+06	812176	708948	637927	718695	1170431	1118616	1.03905e+06	965446	CS	Matrix	Metabolism > Carbohydrate metabolism > TCA cycle	TRUE	4	3.34817	-0.581645	0	0.0949495	0.0372233	0.126066	0	-0.117735	0.036396	0.154911
571	O75391	SPAG7	Sperm-associated antigen 7	SPAG7_HUMAN	15653.2	16436.1	25712.5	26899.1	17424.5	20459.6	15813.3	17296.9	23669.4	26899.8	23792.4	23082.6	27131.7	23030.1	23836.6	12357.8	18038.9	22715.4	24925.6	24872.7	15225.1	24006.2	20078.8	27610.3	25334.2	21239.3	19481.5	19733.6	24722.9	31227.9							-0.0709675	0	-0.185464	-0.0897283	-0.00754846	0	0.0876193	-0.000665965	-0.466198
572	O75394	MRPL33	Large ribosomal subunit protein bL33m	RM33_HUMAN				20373.4	22117.6	21644.5	20415.9					22057.4	24317.8	23983.5	24128.1				21725.9	22788	23362.1	24009					19948.6	24864.2	26020	22862.4	MRPL33	Matrix	Mitochondrial central dogma > Translation > Mitochondrial ribosome	TRUE	4	3.07998		0	0.0556425	0.0415654	-0.120241
573	O75396	SEC22B	Vesicle-trafficking protein SEC22b	SC22B_HUMAN	468931	422431	397383	562699	473178	480772	486361	474326	421736	397390	428553	555808	503231	538204	516458	459788	423825	473824	569794	497351	560981	537860	512200	494606	454132	480818	565171	556047	566520	506509							-0.150602	0	0.0683269	-0.0123011	0.138505	0	-0.140837	-0.0470929	0.0544872
574	O75400	PRPF40A	Pre-mRNA-processing factor 40 homolog A	PR40A_HUMAN	148344	159200	136485	175236	193546	153904	215567	182859	156862	151420	150242	174595	154165	137668	148389	263053	158303	163160	172288	174077	237241	140712	150728	150541	155179	136466	197175	122354	159115	145454							-0.116169	0	0.0815472	-0.0133331	0.145873	0	0.00375252	0.05269	0.312668
575	O75410	TACC1	Transforming acidic coiled-coil-containing protein 1	TACC1_HUMAN		1642.69	3847.43	5406.89	2792.18	2084.95		2934.89	4182.91	2810.39	4405.76	3781.15	4556.33	2989.91	3605.61		3226.88	4288.78	5095.74	3576.28	2867.48	3761.9	3198.08	4274.73	4420.21	4065.68	2890.34		3722.73	4340							0.124219	0	-0.420277	-0.0998275	0.137765	0	-0.250179	-0.337251	-0.472033
576	O75419	CDC45	Cell division control protein 45 homolog	CDC45_HUMAN	50280.2	58784.8	59441.9	51274.2	61737.7	56964.2	62601.6	53364.2	52843.7	65909.3	58122.3	62326.9	62217	59550.6	64973.9	49885.8	62255.7	58184.6	62573.9	64858.2	61610.6	68277.1	55903.3	62387.6	63014.1	60090.3	65214.2	60471.6	64162.8	64965.7							-0.14918	0	-0.106321	-0.0652514	-0.111683	0	0.0916421	-0.019606	-0.167372
577	O75420	GIGYF1	GRB10-interacting GYF protein 1	GGYF1_HUMAN	7019.47	6967.96	7064.29	5812.63	4922.99	5311.36	5102.56	4455.87	5221.16	4729.04	5458.47	5030.43	5792.25	4383.12	3999.63	6659.74	5088.16	4774.58	4601.31	5687.7	4273.26	4435.65	3728.25	4731.5	4824.02	4786.45	4816.5	4642.14	5218.26	4915.69							0.117977	0	0.0561571	0.189586	0.134798	0	0.116188	0.171947	0.126639
578	O75427	LRCH4	Leucine-rich repeat and calponin homology domain-containing protein 4	LRCH4_HUMAN	11795.6	8174.61	8321.36	9477.59	11849.4	9311.58	6731.25	9381.11	7740.08	9553.24	7062.86	10026.2	7348.41	7696.8	7298.82	9671.83	8356.13	7134.37	7050.88	10176.7	9246.36	8298.64	7997.2	7041.28	6470.75	7647.96	12889.9	12966.7	10644.9	7015.08							-0.010702	0	0.330551	0.529005	0.426773	0	0.167003	0.0715535	0.415403
579	O75431	MTX2	Metaxin-2	MTX2_HUMAN	10023.8	11319.1	8828.6	25635.4	21043.9	16863.9	9578.53	18406.5	15531.7	13106.8	13591.9	19612.2	16094.4	14830.4	13330.1	11473.9	10070.4	16427	16030.5	20497.7	10210.1	12255.7	16286.1	15058.5	12672.5	16639.4	21377.1	16426.3	7775.55	17732.7	MTX2	MOM	Protein import, sorting and homeostasis > Protein import and sorting > SAM | Mitochondrial dynamics and surveillance > Intramitochondrial membrane interactions	TRUE			0.233983	0	-0.090524	0.485552	0.643916	0	-0.477596	-0.154864	-0.146851
580	O75436	VPS26A	Vacuolar protein sorting-associated protein 26A	VP26A_HUMAN	277024	326304	297055	288345	321833	285815	289421	300428	305735	292562	293200	298763	287815	289261	285301	296766	280314	278003	300024	300202	269721	275780	296790	305893	288906	293006	307776	248654	271103	288949							0.0161499	0	-0.0301326	0.0239243	0.06856	0	0.00818793	0.118103	0.0232596
581	O75438	NDUFB1	NADH dehydrogenase [ubiquinone] 1 beta subcomplex subunit 1	NDUB1_HUMAN				31638.8	32081.1	31727.7	28687.9					36140	42091.1	37584.1	33123.5					21329.4	22680.6	39643.6					26877.7			30472.9	NDUFB1	MIM	OXPHOS > Complex I > CI subunits | OXPHOS > OXPHOS subunits	TRUE				0	-0.105126	-0.0511166	-0.06394
582	O75439	PMPCB	Mitochondrial-processing peptidase subunit beta	MPPB_HUMAN	90478.7	84967	82718.5	159768	147072	164042	160608	88468.3	82157.6	83385.9	84225.6	162465	140016	171196	160801	97070.7	85506.7	83598.4	166001	142203	189850	161612	94228.6	81485.7	84534.9	84838	169121	147479	173769	146246	PMPCB	Matrix	Protein import, sorting and homeostasis > Protein import and sorting > Preprotein cleavage | Protein import, sorting and homeostasis > Protein homeostasis > Proteases	TRUE	6	5.89623	-0.901428	0	0.151324	-0.125675	0.0629994	0	-0.00315803	-0.0233221	0.136239
583	O75443	TECTA	Alpha-tectorin	TECTA_HUMAN	12565.4	11538.4	8461.67	9575.39	10319.7	11289.5	10534.9	12154.9	14879	13279.3	12479.6	11258.4	11958.8	14437.1	14126.1	10830.2	13642.3	13857.7	11189.4	13430.7	12121.5	12778.4	11928.9	14626.4	9482.87	12180.5	10626	15046.6	11735.3	11661.3							0.0648181	0	0.0141144	0.0478282	-0.203227	0	-0.194934	0.091638	-0.11326
584	O75446	SAP30	Histone deacetylase complex subunit SAP30	SAP30_HUMAN	4279.01	6077.75	8575.25	11352.9	7889.1	8321.57	9372.11	8123.18	7632.41	8375.53	9489.26	10484.2	9670.41	9204.68	9393.85	6173.34	7068.29	9070.21	11435	10468.7	8372.14	11219	8320.24	8888.91	8806.78	8380.32	9384.97	11927.3	8173.98	10245.3							-0.163506	0	-0.23968	-0.00988812	0.0845028	0	-0.129944	-0.253476	-0.417397
585	O75448	MED24	Mediator of RNA polymerase II transcription subunit 24	MED24_HUMAN	10002.4	11254.4	12438.8	12186.3	13355.7	12454.7	12116	12970.1	11906	12482.3	12211.2	13009.4	13460.5	13400	13566.2	11578.3	12403.7	11620.8	12140	12594.2	12687.5	13315.6	12685.1	11231.3	12516.2	12967.8	12578.4	11995	12981.8	12269.8							-0.0633118	0	0.00719901	0.00387434	-0.0385981	0	0.0226021	-0.0976335	-0.0548495
586	O75449	KATNA1	Katanin p60 ATPase-containing subunit A1	KTNA1_HUMAN	11160.2	11363.8	10535.5	9336.57	11603.4	9733.91	11370.8	12101.6	11126	13691.6	12386.8	10690.8	11510.4	10433.1	10837.9	12466.5	12991.4	14181.9	10478.5	12386.7	8396.69	11572.5	11789.7	11352.6	13181.7	11449.9	11158.7	11684	11429.8	10069.7							0.209138	0	-0.13284	0.105708	-0.0737832	0	-0.00831526	-0.167877	-0.0932717
587	O75459	PAGE1	P antigen family member 1	PAGE1_HUMAN	9760.05	12708.9	17205.2	12325.5	14600.7	16862.5	8674.57	18124.2	17920.6	23517.5	18463	18414.8	8969.29	13069.1	13101.7	15050.9	23429.3	20657.2	12165.1	20576.7	12485.6	9124.27	17869.7	12765.3	19496.6	21192.4	15808	6007.97	9646.77	21996.8							0.604301	0	-0.0229115	-0.0768142	0.150495	0	0.0568436	-0.474938	-0.403312
588	O75462	CRLF1	Cytokine receptor-like factor 1	CRLF1_HUMAN	7158.56	6380.58	4405.17	9219.58	11273.1	5955.88	12411.9	7326.99	5428.75	3994.82	6865	9881.12	11723.3	7493.16	9840.43	8062.06	6399	8676.23	11596.2	11106.4	9225.07	9573.43	8480.98	5053.26	5440.26	7505.94	11986.1	14815.3	8371.7	10072.1							-0.447248	0	-0.432476	0.223494	0.0267864	0	-0.602471	-0.450763	0.0139715
589	O75475	PSIP1	PC4 and SFRS1-interacting protein	PSIP1_HUMAN	282083	284711	247434	312951	354857	272034	347227	307958	299715	250488	277802	368373	308732	259012	327665	331348	239528	280091	369084	340633	345067	289323	291400	274458	251142	260717	374809	302673	274446	286328							-0.196268	0	-0.12022	0.0635867	0.188626	0	-0.142841	0.0692842	0.152041
590	O75477	ERLIN1	Erlin-1	ERLN1_HUMAN	63493.2	62552.2	64237.5	75392.3	75005.5	67275.4	73676.5	64792.6	61287.4	63940.2	60632.6	77393.8	75775.8	73723.2	75099.9	63791.9	65538.8	62411.5	80732.9	74099	78803.3	73492.2	64407	61113.5	65372.5	64591.5	76219.2	81331.4	71438.7	62937.3							-0.189033	0	0.0302079	0.102526	0.119046	0	0.0504769	-0.0207741	0.0359023
591	O75478	TADA2A	Transcriptional adapter 2-alpha	TAD2A_HUMAN		4732.77	3918.97	3343.98	4116.37	4232.47	2568.03	4478.71	4049.35	1850.5		4363.69	5207.53	3693.58	4282.82	2924.31	4184.55	4799.86	4690.78	3581.8	4953.6	4842.67	3814.73	4159.93	4435.3		3179.09		5445.32	4527.99							0.243155	0	0.175903	0.0851371	-0.0584413	0	-0.416065	-0.15396	-0.360243
592	O75486	SUPT3H	Transcription initiation protein SPT3 homolog	SUPT3_HUMAN	2583.18	6974.72	8170.27	9185.61	6115.63	10271.9	5284.93	7107.49	7249.21	6479.75	6765.77	8269.34	8630.06	7029.63	4570.64	4011.87	6392.67	7111.62	8135.1	5689.35	7119.53	7666.55	7461.48	7631.5	7216.13	7920.38	5992.93	8524.04	8000.57	8569.59							0.155626	0	0.313367	0.150424	0.275556	0	-0.0405164	0.00381145	-0.457604
593	O75489	NDUFS3	NADH dehydrogenase [ubiquinone] iron-sulfur protein 3, mitochondrial	NDUS3_HUMAN	28945	28700.6	29680.6	102043	83292.8	88415.4	78827.4	31660.4	26585.5	25653.6	30221.8	83559.1	80352.5	86146.9	80097.9	29328.4	25980.7	31858.9	81748.2	83726.5	75968.1	88120.7	34151.4	28049.3	25968.4	32512.5	77845.8	85197.3	76731.1	94777	NDUFS3	MIM	OXPHOS > Complex I > CI subunits | OXPHOS > OXPHOS subunits	TRUE	11	5.50521	-1.4384	0	-0.0628061	-0.0395957	0.0141663	0	-0.23342	-0.182806	-0.0235139
594	O75494	SRSF10	Serine/arginine-rich splicing factor 10	SRS10_HUMAN	196144	206096	177862	221556	255947	239961	270222	218473	186085	174889	195478	251875	203020	253930	214985	275885	215292	198112	219120	223318	320826	214395	218250	191095	183704	188824	284292	214425	247980	209106							-0.226731	0	0.225844	-0.0191757	0.104311	0	-0.0468378	0.00213143	0.226801
595	O75503	CLN5	Bis(monoacylglycero)phosphate synthase CLN5	CLN5_HUMAN	10841.2	8065.78	12430.2	8414.95	10552.4	15755.5	14599.5	13118.7	6963.22	9308.85	13982.1	10890.8	14683.9	15794.7	13331.6	10796.2	16387.7	13234.6	10776.3	13461.4	20911.7	16204.6	12805	12229.4	14987.9	13914.1	12490.2	15072.3	17086.9	15690.3							-0.12552	0	0.217255	-0.153972	-0.49086	0	-0.0461398	-0.593514	-0.205472
596	O75521	ECI2	Enoyl-CoA delta isomerase 2	ECI2_HUMAN	136371	136914	105586	195840	161103	136441	161214	146373	142039	117335	135219	180322	166728	130940	159680	122171	107845	148579	184316	165218	136461	172024	149033	143285	120230	133914	172935	169256	151883	164440	ECI2	Matrix	Metabolism > Lipid metabolism > Fatty acid oxidation	TRUE	3	5.45439	-0.239133	0	-0.242309	0.0108158	0.157947	0	-0.304431	0.0155506	-0.00779438
597	O75528	TADA3	Transcriptional adapter 3	TADA3_HUMAN		4938.23	4925.15	4926.71	4582.49	3262.23	778.581	5668.48	6562.96	6323.22	5670.54	4608.64	5325.05	4793.7	5189.96		4249.72	5486.42	4434.12	4110.69	2215.31	4107.07	4913.15	6028.6	5107.36	2507.81	2948.09	3475.34	5391.55	4866.93							0.286073	0	0.0679155	0.2274	0.179096	0	0.177528	0.359348	0.216064
598	O75529	TAF5L	TAF5-like RNA polymerase II p300/CBP-associated factor-associated factor 65 kDa subunit 5L	TAF5L_HUMAN	7624.85	6194.32	7033.75	7896.01	6843.24	6218.4	7495.84	6769.61	5774.22	6202.07	6411.65	7482.48	6701.82	6858.57	7918.78	7884.97	7465.82	7798.15	7453.54	6858.23	7099.09	7462.2	7961.19	6208.86	6514.47	7592.76	6911.55	6887.32	8969.77	6708.94							-0.0253672	0	-0.0216129	-0.116498	0.00767553	0	-0.0950745	-0.262352	0.0569523
599	O75530	EED	Polycomb protein EED	EED_HUMAN	26208.4	29323.6	28391.4	32780.9	31964.3	34279.8	33053.1	29197.8	29664.5	30626.4	30665.1	32633.4	31536.7	34160.2	31729.6	26806.4	30230.5	31796.7	32140.7	32674.9	37688.5	34062.3	31039.5	30836.3	32405.1	31055.6	30982.2	31041	37412	31368.6							-0.0625335	0	0.140579	-0.0335876	-0.0186926	0	-0.0355697	-0.0581294	-0.138808
600	O75531	BANF1	Barrier-to-autointegration factor	BAF_HUMAN	31230	23567.8	33331.6	35339.7	39927.2	35259.3	38182.3	29075.4	24535	24635.3	26779	37274	28967.1	31584.4	26994.3	44552.6	28206.1	32713.8	27147.4	36635.9	37286.5	19539.1	29230.6	23706.6	25777	33830.4	43573.4	25182.6	24243.6	31623.7							0.0970047	0	0.142012	0.168061	0.301047	0	-0.15249	-0.378061	0.107843
601	O75533	SF3B1	Splicing factor 3B subunit 1	SF3B1_HUMAN	342248	335309	340193	404263	372395	372240	360396	374019	365415	351123	352031	375814	368167	364217	385760	372997	355268	387663	393431	379688	415081	377775	352544	359606	363850	350934	379143	352742	414210	375340							-0.0440638	0	0.0625912	-0.0255115	0.0504737	0	-0.0440583	-0.0406463	-0.0123183
602	O75534	CSDE1	Cold shock domain-containing protein E1	CSDE1_HUMAN	205230	207440	235488	206629	200763	306763	249292	203171	208801	235670	209739	206508	207764	294655	250965	218852	235989	211129	208873	216906	286496	238997	207383	205765	225578	212326	210507	208233	291168	254028							-0.23452	0	0.247388	-0.252735	-0.254724	0	0.143768	-0.0257181	-0.0165363
603	O75554	WBP4	WW domain-binding protein 4	WBP4_HUMAN	18806.5	26229.9	27156.5	26236.9	21741.3	25122.6	19844.1	25147.9	30596.7	32447.9	29905.2	20943.2	24552.1	23368.5	24369.2	19927.8	23067.6	28073.6	24872.7	20943.6	21143.7	27215.7	24915.6	28561.7	30882.5	24202.7	24012.5	23429.2	22770.8	26335.3							0.164543	0	-0.0813285	-0.108742	-0.0252914	0	0.0514621	0.0552267	-0.303326
604	O75569	PRKRA	Interferon-inducible double-stranded RNA-dependent protein kinase activator A	PRKRA_HUMAN	20534.9	21094.2	16713.6	22047.3	22257.8	16792.1	17792.6	18482.7	20168.9	16755.2	19642.5	20844.3	23992.5	16597.2	19099.5	15634.6	15563.3	19868.6	21208.4	20393.3	13511.1	20100.3	18711.5	21642	15683.5	19339	20295.4	22252.8	17011.7	20546.3							0.0171672	0	-0.278826	0.197209	0.122248	0	-0.277971	0.0961296	-0.0970144
605	O75581	LRP6	Low-density lipoprotein receptor-related protein 6	LRP6_HUMAN		3912.98	4990.46	5147.31	4318.43	4293.13	4698.77			2029.61		4643.6	5853.87	5031.55	5099.99			2745.97	4798.4	4947.87	5335.44	4101.19	3321.31		3369.18		3495.45	6105.61	6472.73	3942.72							-0.699944	0	0.244156	0.250486	0.019444	0	0.334742	0.510952	0.274438
606	O75582	RPS6KA5	Ribosomal protein S6 kinase alpha-5	KS6A5_HUMAN	6179	6944.71	7219.08	6466.15	6460.77	5810	6291.12	7492.96	7425.27	9081.06	6761.91	6105.13	7099.19	5501.22	6948.95	7272.8	8813.66	7991.8	5180.96	6847.64	6279.13	5356.04	8740.27	7345.52	8990.37	7700.48	6051.28	6467.6	6594.61	6134.72							0.275712	0	-0.0322001	0.119965	-0.055136	0	0.187926	-0.04826	-0.0122874
607	O75592	MYCBP2	E3 ubiquitin-protein ligase MYCBP2	MYCB2_HUMAN	12190.9	12027.3	10080.2	10794.7	11530.7	12456.6	12104.6	12032.2	11499.6	11703.6	12090.5	11318.7	10436.8	11746.2	11573.5	10590.2	10720.2	12200.7	11068.7	11522.4	10059.8	11821.6	12303.4	11001.9	10792	11986.7	10712	11273.3	11032.3	12058.3							0.0244364	0	-0.0703444	-0.0873781	-0.115669	0	-0.159895	-0.0712934	-0.0378903
608	O75600	GCAT	2-amino-3-ketobutyrate coenzyme A ligase, mitochondrial	KBL_HUMAN	11256.9	12418.6	9173.76	22101.4	22209.7	17296.8	21631.3	11592.6	11317.2	9253.13	10360.5	21705	21151.1	15802.6	18802.7	10333	8935.64	11666.4	22450.2	21017.5	18804.1	18442.3	11928.8	11196.5	9442.84	10492.6	22382	21159.7	18421.4	17868.9	GCAT	unknown	Metabolism > Amino acid metabolism > Glycine metabolism	TRUE	2	5.03433	-0.823734	0	-0.126043	0.15649	0.207859	0	-0.236425	0.103256	0.0571477
609	O75607	NPM3	Nucleoplasmin-3	NPM3_HUMAN	268721	243867	317760	277133	248825	266046	260610	255869	242227	292511	264527	268718	256116	276813	260450	257873	270994	308245	267485	268319	284742	273950	275246	258105	285582	299314	286111	271393	318578	261110							0.138808	0	0.118059	-0.0157492	0.0580043	0	0.00503475	-0.228784	-0.136639
610	O75608	LYPLA1	Acyl-protein thioesterase 1	LYPA1_HUMAN	59454.6	58088.9	53095.9	74372.5	74835.3	60584.8	88439.5	49512.7	53886.2	49469.1	51046.4	66537.8	69211.9	57841.4	53814.3	59574.7	61181.8	50084.8	53722	68379.4	81781.1	62167.8	53384.6	55699.5	54647.8	61417.8	68937.5	82162.7	66855.5	58437.5	LYPLA1	unknown	Metabolism > Lipid metabolism | Signaling	TRUE			-0.278377	0	0.022889	0.164415	0.00389588	0	0.0110243	0.0447887	0.0341692
611	O75616	ERAL1	GTPase Era, mitochondrial	ERAL1_HUMAN	45391.7	40298.5	23004.4	65251.1	63975.3	62270.2	71123.3	42359	35210.9	24671.3	38555.9	66004.7	59836.1	62645.8	72192.3	44002.4	24358.8	38045.2	70413.2	65632.2	71831.5	70291	43695.7	38846.8	24614.8	40359.2	71365.5	61252.3	66266.4	65631.3	ERAL1	Matrix	Mitochondrial central dogma > mtRNA metabolism > mtRNA granules | Mitochondrial central dogma > Translation > Mitochondrial ribosome assembly	TRUE	6	5.49469	-0.840438	0	-0.0863555	-0.155556	-0.032411	0	-0.690226	-0.0324852	0.169993
612	O75629	CREG1	Protein CREG1	CREG1_HUMAN	10061	14542.7	11754.3	13530.8	15925.7	23064	16725.1	17887	14331.9	15942.7	15361.3	15609.2	12133.9	20339	13737.9	16971.2	16196.2	12953.7	11462.3	14858.1	21446	12068.3	13727	10992.3	13464.2	16460.8	15885.6	8832.93	9291.69	12559.3							0.115954	0	0.428461	-0.0902262	0.0361386	0	-0.0577805	-0.167532	-0.0257215
613	O75643	SNRNP200	U5 small nuclear ribonucleoprotein 200 kDa helicase	U520_HUMAN	311845	347047	333954	385055	390850	399734	424101	338402	328074	339407	345128	406473	370156	410216	393753	346167	351515	349641	388252	379115	459370	388711	359347	337464	353441	356440	391413	353261	430300	378447							-0.177407	0	0.100719	-0.0859108	-0.0126341	0	-0.0241786	-0.0540055	-0.0479836
614	O75648	TRMU	Mitochondrial tRNA-specific 2-thiouridylase 1	MTU1_HUMAN	8463.6	7079.5	6113.87	11456.7	12946.8	15348.1	13117.4	7961.26	6435.19	5964.52	7160.15	12287.6	12201.5	15162.7	12382.3	6272.19	6996.53	9084.57	12887.4	12168.8	19818.7	13642	8444.83	6543.82	6985.11	8799.12	11416.3	13586.4	18500.3	13186.1	TRMU	Matrix	Mitochondrial central dogma > mtRNA metabolism > mt-tRNA modifications	TRUE	5	2.9983	-0.648085	0	0.395455	-0.039813	-0.123103	0	-0.357655	-0.320241	-0.100638
615	O75663	TIPRL	TIP41-like protein	TIPRL_HUMAN	17114.6	22890.5	20701.3	23363.7	22577.7	19475.8	16861.8	18474.9	23753.4	23460.9	21780.8	21814.1	22534.7	19117.1	18667	14620.1	21018.1	20352.3	22361.1	22235.1	16212.9	21522	19045.6	25020.9	22674.5	20382.8	23069.3	22037.3	20782.5	22448.7							0.0683148	0	-0.0727826	0.169086	0.188697	0	0.0758618	0.197044	-0.267337
616	O75665	OFD1	Centriole and centriolar satellite protein OFD1	OFD1_HUMAN	1203.84	2351.09	2571.45	1754.08	1655.35	2926.6	860.363	3261.48	2929.95	4239.04	3392.2	1335.19	2203.53	2822.99	2723.15	1515.57	3710.67	4604.76	1196.47	1744.44	2789.99	2392.17	2761.21	2552.32	4061.85	3452.12	1318.97	1646.8	2005.58	3243.83							0.727506	0	0.193819	-0.346686	-0.718048	0	-0.0659795	-0.547529	-0.804216
617	O75674	TOM1L1	TOM1-like protein 1	TM1L1_HUMAN	5900.84	5869.42	5835.87	5539.76	3417.36	3174.92	1259.36	8358.71	8662.55	10720.9	9527.62	4402.95	3783.13	4107.85	5967.42	3309.4	7864.01	12617.4	4808.9	5671.98	2245.22	6016.65	9191.59	7045.43	9422.89	10181.9	6641.06	4819.31	1988.23	7818.08							1.03317	0	-0.870942	-0.25153	0.022508	0	-0.348889	-0.583216	-0.687667
618	O75676	RPS6KA4	Ribosomal protein S6 kinase alpha-4	KS6A4_HUMAN	4265.08	5164.15	5443.91	4586.16	5347.02	5576.41	4829.28	4661.95	6247.97	5352.48	6680.06	3975.77	5546.95	5969.84	4152.09	4927.23	6626.07	4594.91	4219.09	5686.55	4633.22	6104.52	4300.51	5792.43	5840.05	4651.83	4657.19	6116.81	4681.69	5719.98							0.0295027	0	0.00382873	0.125532	-0.25474	0	0.131513	0.111333	-0.226144
619	O75683	SURF6	Surfeit locus protein 6	SURF6_HUMAN	25895	47788.2	24783.6	23404.6	34710.1	37232.9	33231.9	38967.9	23591.8	24882.8	24886.1	38000.5	32437.9	45054	28747	60584.7	24243.4	18701.6	31445.9	24768.2	32885	30352.4	48284.8	35336.1	24243.4	32951.6	34101.8	37298.9	28315.6	25713.3							-0.210021	0	0.281595	0.130444	0.104961	0	-0.0562039	0.479504	0.767556
620	O75688	PPM1B	Protein phosphatase 1B	PPM1B_HUMAN	36638	31725.2	22465.1	26797.5	21285.8	24487.4	16085	25769.4	31497.7	34318.8	32115.6	26782.2	26135.1	26458.8	26813.7	27090.4	30247.7	33973.5	25893.2	26481.7	23765.2	24953.9	33582.9	33191.5	33862.7	34280.9	25682.7	18984.1	26473.3	28365.2							0.47599	0	0.0726164	-0.0508307	0.12815	0	-0.14662	-0.0580068	-0.120761
621	O75691	UTP20	Small subunit processome component 20 homolog	UTP20_HUMAN	50891.2	49420.4	49920.5	54779.4	53643.4	54681.7	54149	52681.2	48767.1	50609.7	51220.7	58022.4	51739.1	57077.4	54405.4	53872	53096.2	51715.7	54909	51324.2	67039.2	54526.3	55262.5	50183.2	53354.9	53299.3	55247.8	51640	60938	49056.6							-0.0262374	0	0.17645	-0.0260121	0.0717776	0	-0.00926127	-0.0745181	0.0301056
622	O75694	NUP155	Nuclear pore complex protein Nup155	NU155_HUMAN	263471	275670	282016	337429	317794	331510	306913	280742	277660	286445	274141	329730	312456	322303	303781	263871	268314	282835	316556	305329	326444	297778	269117	265594	279028	269964	307895	299518	324043	298887							-0.130963	0	0.111419	0.0327685	0.0973145	0	0.0171899	-0.0140527	-0.0336043
623	O75695	RP2	Protein XRP2	XRP2_HUMAN	48155.6	51852.5	48777.9	61436.9	61756.5	56010.7	61998.9	54682.8	53248.7	50284.6	48731.9	66708.5	62939.8	60891.7	61584.6	50845.2	50527.1	55201.4	63969.7	60675.6	65627.4	64555.5	59782.8	55938.2	54281.8	55272.7	62118.8	66978.7	58104.8	58243.2							-0.214966	0	-0.0340538	0.0345317	0.0452581	0	-0.0582733	0.0165185	0.00807682
624	O75717	WDHD1	WD repeat and HMG-box DNA-binding protein 1	WDHD1_HUMAN	51988.9	59321.4	54671.7	55054.3	62901.8	51122.8	55437.6	58049.5	60221.4	59306.7	60734.6	58300.2	58424.9	50671.2	59394.4	52059.6	54051.8	61504.8	59336.6	60334	44263.9	63203.7	60987.1	63873.5	57665.2	59783.8	57821.6	61385.9	51217.7	61471.4							0.0190914	0	-0.279856	0.0211636	-0.0552225	0	-0.104783	0.0110001	-0.121566
625	O75718	CRTAP	Cartilage-associated protein	CRTAP_HUMAN	104494	107839	137327	136005	104528	139859	113020	116376	110789	132035	124547	113458	126569	137951	129184	103548	130348	132376	120193	117407	134545	130622	118466	112562	126678	132776	104438	116513	142530	137244							0.0266997	0	0.121492	-0.133414	-0.105524	0	0.0187324	-0.234701	-0.230471
626	O75746	SLC25A12	Electrogenic aspartate/glutamate antiporter SLC25A12, mitochondrial	S2512_HUMAN	236606	245016	134746	332066	353253	223742	346779	222954	218950	121972	211528	339692	327978	211763	306206	241297	135522	206525	316868	319079	231578	318457	221758	220403	127881	211395	319692	329396	219931	287518	SLC25A12	MIM	Metabolism > Carbohydrate metabolism > Malate-aspartate shuttle | Metabolism > Amino acid metabolism > Glutamate metabolism | Signaling > Calcium homeostasis > EF hand proteins | Small molecule transport > SLC25A family	TRUE	569	2.73746	-0.585036	0	-0.505206	0.0788745	0.0554799	0	-0.690279	0.120686	0.136603
627	O75781	PALM	Paralemmin-1	PALM_HUMAN	8196.89	9845.05	3189.11	22303.5	21755.6	5747.65	16024.2	14895.8	13924.7	5306.98	13778.9	26245.1	19042.4	5876.58	19191.8	12121.2	5978.73	14402.1	21159.3	20026	5730.49	17373.2	15851.9	12759.5	3883.66	13022.3	22451.8	14183.5	4967.68	21975.4							-0.440698	0	-1.74	0.00854273	0.305643	0	-1.58135	-0.173706	-0.105437
628	O75787	ATP6AP2	Renin receptor	RENR_HUMAN	18809.6	19232.9	23914.5	43780	41672.7	40151	40251	21966.3	19814.6	21244.6	23541.9	46465.9	42706.8	37813.2	39465.9	20558.2	23608.2	23201.6	41139.8	39095	39948.8	40790.4	23872.7	19233.6	23357.6	24809.9	42414.4	40152.7	36948.6	37228.2							-0.725378	0	-0.0265274	0.0529051	0.139921	0	-0.0504672	-0.295993	-0.16309
629	O75792	RNASEH2A	Ribonuclease H2 subunit A	RNH2A_HUMAN	23811	22841	26477.3	30228.6	25116.8	25096.5	21196.1	25614.8	28500.2	29401.7	26929.9	26165	29301	23178.3	25089.4	22725.8	24942	30721.8	27059.4	28836.7	15232.8	27161.7	26421.9	30654.1	27203	31006.2	23883.4	26904.5	19383.5	28634.4							0.211635	0	-0.300433	0.109865	0.0724171	0	-0.130006	-0.112707	-0.262086
630	O75794	CDC123	Translation initiation factor eIF2 assembly protein	CD123_HUMAN	109425	100974	130406	80115.3	63957.8	136598	100384	92703.1	104622	125363	107086	69753.4	81329.9	126954	99626.6	88438.6	127552	106766	70787.5	79371.9	111886	100016	97950.6	102203	124611	113574	69258.8	75639	126209	106174							0.104014	0	0.304475	-0.435794	-0.486563	0	0.218428	-0.0891801	-0.168229
631	O75815	BCAR3	Breast cancer anti-estrogen resistance protein 3	BCAR3_HUMAN	23839.9	23515.5	33515.8	21550	21028.1	23117.2	17006.4	23260	27286.1	32465.3	26425.4	20522.4	21688	24048.9	22330.4	24355.5	34687	27513.6	23237.4	22858.9	21468.8	21405.1	25064.6	24869.2	30834.6	27601.5	22236.1	24594.7	25059.5	24554.7							0.350067	0	0.135475	0.0801544	0.0375511	0	0.274465	-0.107778	-0.171728
632	O75817	POP7	Ribonuclease P protein subunit p20	POP7_HUMAN	21381.6	25769.1	28769.3	23829.7	22621.5	28763.1	31320	25596	22439.7	25325.5	22303.6	23752.2	21590.7	30014.2	22278	20372.4	19324.4	21510.7	22959.2	21212.4	27277.7	21052.7	22057.5	21378.5	23381.6	22152.9	23191	16207.5	28186.4	23946.7							-0.164763	0	0.212463	-0.272415	-0.0730076	0	0.138231	0.0770752	0.0236095
633	O75818	RPP40	Ribonuclease P protein subunit p40	RPP40_HUMAN	40361.5	40267.1	47588.9	40295.5	34795.7	43431.4	37545.7	40023.2	45247.9	50898.4	46112.4	38316.9	36385.6	51228.9	38505.6	39905.5	45567.6	48433.5	39119.2	36443.5	43055.6	41245.6	46785	44025.5	48348	44010.2	36847.3	37535.3	44467.6	41604.5							0.217376	0	0.197261	-0.130486	-0.039788	0	0.058623	-0.0970674	-0.14501
634	O75821	EIF3G	Eukaryotic translation initiation factor 3 subunit G	EIF3G_HUMAN	542528	523877	558162	448938	439803	521730	459128	523702	537370	570650	549145	463649	447555	493480	509044	533156	494307	527152	486992	472271	458248	463703	507609	534746	545472	537702	478478	395737	513016	497227							0.157747	0	0.0422803	-0.136158	-0.0386891	0	0.0110808	-0.0161857	-0.0304912
635	O75822	EIF3J	Eukaryotic translation initiation factor 3 subunit J	EIF3J_HUMAN	56166.7	47671.4	79478.9	57393.6	36643	55779.4	31265.9	69701.4	72274.9	86885.5	84236.7	48305.3	50182.5	52276.1	59254.3	48224.9	69615.6	86665.7	56251.5	53150	36888.9	58780.8	69854	82980.9	76136.5	79711.5	38012.4	41491.6	62871.2	84819.7							0.513251	0	-0.171949	-0.367545	-0.227521	0	-0.0984195	-0.304504	-0.453937
636	O75832	PSMD10	26S proteasome non-ATPase regulatory subunit 10	PSD10_HUMAN	11156	21351	18634.9	31746.5	30861.1	25668.6	15440.3	25732.1	24371.8	24022.7	23418.4	27046.1	23417.9	19340.2	18026.2	15758.5	22604.5	26734	22227.7	30620.5	11744.2	17705.3	25923.2	26159.2	20282.5	28435.2	28586.3	27097.3	10809.6	24594.5							0.467782	0	-0.165333	0.563829	0.532704	0	-0.292663	-0.128672	-0.415365
637	O75843	AP1G2	AP-1 complex subunit gamma-like 2	AP1G2_HUMAN			2580.81	1891.68	1971.45			1318.54	2237.67	2174.94	1783.86			2504.43			3561.8	2089.3	1871.73	2856.4	5006.41			2220.05						3838.61							-0.987074	0	-0.0316118	-0.669202	-1.02854	0	0.517686	0.202794	-0.55457
638	O75844	ZMPSTE24	CAAX prenyl protease 1 homolog	FACE1_HUMAN	119418	142950	135553	140576	138777	151603	147456	151139	136722	143598	139152	150122	128965	152890	145923	155871	148709	142279	134478	137502	177839	140633	158522	135111	142382	141368	140175	125295	164670	134141							-0.0112698	0	0.18749	-0.098822	-0.00713379	0	0.0165619	-0.0276174	0.0533016
639	O75874	IDH1	Isocitrate dehydrogenase [NADP] cytoplasmic	IDHC_HUMAN	370566	424964	366672	373960	384035	325573	342434	396332	425230	373214	385673	363429	369465	332172	335641	370189	354058	377553	353386	368233	303138	333896	391035	423426	347863	381921	370322	405328	321284	356395							0.158117	0	-0.0938704	0.158304	0.0945977	0	-0.0826922	0.153401	0.00118742
640	O75879	GATB	Glutamyl-tRNA(Gln) amidotransferase subunit B, mitochondrial	GATB_HUMAN	12380.9	25020.5	19228.9	68125.6	60412.9	48736.1	49664.4	30532.8	23027.2	19000.2	25349	63974.2	57084.7	44366	57189.9	16709.1	16808.2	29170.1	65060.8	59619.7	49771.2	54881.8	29395.5	27697.2	16589.2	22805.7	62000	52500.5	45766.7	54116.7	GATB	Matrix	Mitochondrial central dogma > Translation > mt-tRNA synthetases	TRUE	2	4.94068	-1.06601	0	-0.194413	0.089187	0.263799	0	-0.525474	-0.0297815	-0.211865
641	O75880	SCO1	Protein SCO1 homolog, mitochondrial	SCO1_HUMAN	45587.2	41331.4	35214.7	87915.2	60657.9	68561.3	55176.3	46284.8	42995.5	37745.1	46798.4	77895.8	79455.8	69508.5	75389.2	41031.2	39954.9	51506.3	79160.1	67130.9	56322	80635.4	57207	48331.9	40601.6	49207	67453.9	81577.4	65586.5	77283.1	SCO1	MIM	OXPHOS > Complex IV > CIV assembly factors | Metabolism > Metals and cofactors > Copper metabolism | OXPHOS > OXPHOS assembly factors	TRUE	5	4.24527	-0.552624	0	-0.1501	0.00168933	0.115019	0	-0.357475	-0.15311	-0.0490314
642	O75882	ATRN	Attractin	ATRN_HUMAN	3858.74	4532.69	3631.74	7475.63	5715.27	6037.04	5336.36	4437.44	4246.25	4132.27	4744.29	6741.56	7338.28	5920.63	6520.72	2720.84	4662.24	4687.17	6437.8	5917.53	3715.92	7031.93	3628.93	4869.08	4034.94	5018.74	5852.33	7235.14	6045.08	6702.02							-0.409512	0	-0.236702	0.0342713	0.050753	0	-0.227058	-0.0823976	-0.395623
643	O75884	RBBP9	Serine hydrolase RBBP9	RBBP9_HUMAN		6114.22	8591.58	7243.07	11325.6	10018.6	6089.41	6338.49	7443.09	10331.2	7554.18	8744.48	10242.2	7289.9	8580.82			7902.62	7988.78	9455.59	10728.1	8141.15	8517.82	9970.41	10745.2	9063.29	12670.1	7395.56		8236.73							0.0744961	0	0.267842	0.307314	0.239169	0	0.274943	-0.0596024	-0.137926
644	O75886	STAM2	Signal transducing adapter molecule 2	STAM2_HUMAN	14196	13490.6	15873.1	11221.1	8176.03	12022.1	6980.45	13905	15568.6	15457.2	12783.6	8224.54	11992.4	13514.9	10865.4	12429.4	15970.2	16197.5	13445.9	11230.2	9517.11	13616.4	13437.4	15777	14784.9	14649.2	8829.07	10427.4	12618.2	12924.1							0.390256	0	0.103041	-0.085714	-0.089353	0	0.0938836	0.0393303	-0.108272
645	O75896	TUSC2	Tumor suppressor candidate 2	TUSC2_HUMAN		5359.73	10503.3	6988.33	4160.35	9459.95	2953.29	8659.82	7908.95	8738.99	7010.98	4224.14	5477.91	8185.78	7615.92	4160.48	7594.94	6362.21	3466.68	3959.33	9153.93	5840.38	4556.74	5767.82	11577.2	7194.72	5114.11	3363.01	11156.6	7885.01							0.174796	0	0.643701	-0.518448	-0.295627	0	0.486217	-0.111626	-0.243212
646	O75907	DGAT1	Diacylglycerol O-acyltransferase 1	DGAT1_HUMAN	3340.62	5612.9	2526.96	4860.02	7199.77	2703.04	5566.04	4213.62	4330.22	3247.89	4214.32	7026.9	6088.87	3604.15	4673.02	3753.73	2916.75	3981.05	4471.23	5187.88	3162.3	4613.39	4743.89	4256.32	2649.12	3334.33	5635.15	4935.64	3829.03	5002.92							-0.369137	0	-0.578264	0.237729	0.147535	0	-0.438878	0.300479	0.0623479
647	O75909	CCNK	Cyclin-K	CCNK_HUMAN	61054.4	53149.7	59551.3	60549.5	53789.7	54965.8	53238.5	56172.6	51259.4	50355.3	52706.3	57206.1	60399.8	52809.6	58846.3	56517.2	57409.7	61737.6	59666.3	60087.2	60197.1	55091.1	57697.4	60668.1	61556.4	59251	49230.3	44430.2	61868.5	60568.5							0.0241777	0	0.0132206	-0.0584168	-0.00693486	0	-0.0170478	-0.0734152	-0.000944628
648	O75911	DHRS3	Short-chain dehydrogenase/reductase 3	DHRS3_HUMAN	31653.2	22550.3	21522.9	29534.2	28062.9	26284.9	30062.3	26794.4	22539.8	20624.8	23347.1	30895.6	26225.6	27752.8	26697.2	27671.4	22277	23872.5	32557.3	28800.1	29201	28224	27428.2	21823.6	20346.3	22489.9	31092.7	28599.6	25492.5	25546							-0.249968	0	-0.0236651	0.0150456	0.166837	0	-0.13282	-0.0590513	0.288829
649	O75915	ARL6IP5	PRA1 family protein 3	PRAF3_HUMAN	93931.2	133837	110116	175595	170133	154542	179182	136047	121913	103262	117846	175863	171886	152355	175391	134772	116834	132305	176940	160629	175246	172557	151757	134542	118544	131320	179249	174953	162649	160620							-0.435272	0	-0.0930463	-0.0214479	0.0411479	0	-0.180677	0.0329781	0.0221783
650	O75920	SERF1A	Small EDRK-rich factor 1	SERF1_HUMAN	2081.22	2733.25	6959.59	2328.2	4272.91	8151.71	7281.83	2737.52		4659.26		2663.63	7976.73	5926.1	5248.24		4937.06	2744.81	5921.39	4325.91	10686.6	6213.27	3757.86	3448.03	4595.72	4586.05	6518.93	2379.35	9011.48	5700.06							-0.737391	0	0.466547	-0.366874	-0.487695	0	0.528715	-0.246077	-0.358541
651	O75925	PIAS1	E3 SUMO-protein ligase PIAS1	PIAS1_HUMAN	2997.68	3599.13	4338.94	6930.72	6428.03	5707.86	5760.93	3865.69	3448.12	3898.16	4391.66	6296.8	6477.99	6441.56	6141.53	2395.68	4619.18	3737.18	5407.54	6675.38	5142.34	6464.9	4147.24	3996.86	3846.14	3356.3	5258.35	5985.04	5865.48	6680.76							-0.709896	0	-0.113239	0.0295494	-0.0680892	0	0.125252	-0.056491	-0.191897
652	O75928	PIAS2	E3 SUMO-protein ligase PIAS2	PIAS2_HUMAN	12850.5	14421.8	13157.1	15033.9	16312.3	14597.8	12420.6	12085.7	12493.7	11696.7	11176.8	12041.4	15978.7	14662.2	14403	13304.3	11739.1	12940.2	12963.5	15108.2	11892.2	14229.1	10462	12200.6	11283.7	13287.2	13752.9	15641.2	13407.6	15613.1							-0.184241	0	-0.0546394	0.153798	-0.0750951	0	-0.0589149	0.0645639	-0.0342435
653	O75934	BCAS2	Pre-mRNA-splicing factor SPF27	SPF27_HUMAN	5303.28	8816.68	7099.81	9406.61	14100.3	14697.6	10612.4	14062.1	7582.9	8371	8119.62	14043.2	6409.5	10576.7	8351.98	12974.1	10599	8919.38	5966.71	11641.1	13628.4	6258.88	9778.09	6606.22	7840.38	11391.7	12293.2	4791.99	6414.2	9084.39							0.143955	0	0.401516	0.106766	0.281856	0	-0.160766	-0.30545	0.151936
654	O75937	DNAJC8	DnaJ homolog subfamily C member 8	DNJC8_HUMAN	112426	139042	181429	157369	123753	135731	106449	139187	167069	190058	174579	140695	146681	147636	151481	119658	138735	170761	169194	150564	106035	149871	149904	198779	185613	151999	125030	128599	178564	164014							0.213719	0	-0.00974009	-0.057175	0.05075	0	0.0694783	0.0217397	-0.347499
655	O75940	SMNDC1	Survival of motor neuron-related-splicing factor 30	SPF30_HUMAN	63166.2	67530.4	76628.3	70021.1	62283.3	66953.4	59926.5	61819.3	71771.3	76022.6	71625.3	65656.8	75846.6	69776.6	71568.7	64078.9	66406.9	73879.9	77370.9	66417.6	66774.6	73450.2	64316.3	78628.7	75985.2	70445.3	57471.5	67010.3	78040.6	66538.1							0.0848739	0	0.0525022	0.000394416	-0.0051273	0	0.0351873	0.0131668	-0.184432
656	O75943	RAD17	Cell cycle checkpoint protein RAD17	RAD17_HUMAN	4844.79	6207.69	6469.83	6491.68	5562.66	6155.94	6946.15	6007.37	5975.56	5214.14	5980.11	7929.58	5424.04	5169.66	6365.01	4325.96	5668	6122.47	6782.37	7868.76	4929.76	6788.87	5995.6	6819.28	5099.8	6060.69	6820.89	7157.78	6511.16	6215.31							-0.119842	0	-0.20899	-0.0166578	0.0907858	0	-0.109233	0.0651676	-0.193787
657	O75947	ATP5PD	ATP synthase subunit d, mitochondrial	ATP5H_HUMAN	16617.6	18534.1	15292.7	36535	54736.1	46412.6	49614.5	26126.6	19583.7	15039	20300.6	63936	34171.7	39732.1	38042.9	28423.1	22991.2	19369	33940	51412	56824.1	34070.7	25483.9	17270.7	16470.5	22577.2	61036.2	31920.1	30797.2	37621.2	ATP5PD	MIM	OXPHOS > Complex V > CV subunits | OXPHOS > OXPHOS subunits	TRUE			-0.941084	0	0.124953	0.112226	0.294585	0	-0.249949	-0.168415	0.219749
658	O75955	FLOT1	Flotillin-1	FLOT1_HUMAN	149307	133920	112993	165332	177873	144571	178318	132466	124227	112901	127543	178824	168732	147815	171411	151945	114116	120174	167268	166560	165456	171679	140378	126995	110295	133247	185141	177928	154337	150621							-0.403833	0	-0.134573	0.0403544	0.0517322	0	-0.173788	0.0157357	0.176598
659	O75962	TRIO	Triple functional domain protein	TRIO_HUMAN	17545.3	17195	20836	14455.9	14443.7	17826.6	15607.6	18210.1	18414.8	20748	19355.3	15560.5	15948.6	18859.3	18461.2	16052.8	20624.7	19877.5	15761.1	15722.7	17014.5	17216.7	19243.2	17555.4	20278.4	19605.6	16022.3	17991.9	17561.7	17353.9							0.192758	0	0.0540989	-0.0985573	-0.151435	0	0.0723727	-0.146275	-0.142931
660	O75964	ATP5MG	ATP synthase subunit g, mitochondrial	ATP5L_HUMAN	25568.5	27321	20943.1	70974.8	63353.9	59878.8	91129.6	26037.7	27083.7	19984.6	27440.7	70845	71289.3	64570.2	58473.7	26064.4	24498	26330.3	60186.9	59926.1	87698.4	69658	30158.7	29656.8	24175.4	25145.4	74397.5	81401.5	77678.2	62806	ATP5MG	MIM	OXPHOS > Complex V > CV subunits | OXPHOS > OXPHOS subunits | Mitochondrial dynamics and surveillance > Cristae formation	TRUE			-1.4226	0	0.0391459	-0.0315232	-0.0292595	0	-0.231847	0.0911184	0.0353142
661	O75970	MPDZ	Multiple PDZ domain protein	MPDZ_HUMAN	20854.7	15737.8	19451.4	18849.4	16970.6	19455.3	18273.7	16112.3	15822.3	16940.9	15509.9	18698.3	18116.2	19920.8	21388.9	16110.8	17851.2	16111.5	21014.6	18563.7	19318.6	20179.6	17419.8	15948	16820.8	16980.7	19231.3	14088.3	22131.2	19846.9							-0.298326	0	0.0204347	-0.2344	-0.0347318	0	0.133067	-0.0328472	0.121517
662	O75976	CPD	Carboxypeptidase D	CBPD_HUMAN	44822.6	45334.6	53474	88391.4	80188.9	69833.6	74720.5	51484	50124.2	54216.4	51848	82475.6	89041.8	73336.9	85622.5	44325.6	47339.8	55527.5	86367.6	81641.7	70071.4	87773.7	54094.3	51906.9	53907.6	56313	78812.7	89142.7	78971.5	84724.9							-0.608845	0	-0.187813	0.0307628	0.0138282	0	-0.0629174	-0.151552	-0.164541
663	O76003	GLRX3	Glutaredoxin-3	GLRX3_HUMAN	288715	320859	363471	316379	262554	293292	219970	304631	366678	387091	344006	274576	296271	288072	283476	256758	336462	361584	291842	290534	193037	291389	315068	362441	360015	347893	264702	282888	220308	328712							0.322143	0	-0.175715	0.0111266	0.0304328	0	0.0428994	-0.00480815	-0.269663
664	O76021	RSL1D1	Ribosomal L1 domain-containing protein 1	RL1D1_HUMAN	1.09155e+06	969574	891548	960662	1.03999e+06	1.04718e+06	1.37915e+06	1.0627e+06	911179	878336	936349	1.09462e+06	932278	1.03339e+06	987631	1.44135e+06	1.03007e+06	926746	985499	957719	1.61894e+06	957148	998593	918159	933564	1.01254e+06	1176508	961607	1.11713e+06	856643							-0.12478	0	0.204328	-0.103338	0.0126184	0	-0.0383822	-0.0390151	0.260892
665	O76024	WFS1	Wolframin	WFS1_HUMAN	28617.4	28927.5	26988.1	36756.9	36193.5	32494.6	36869.4	30777.8	29979.9	26768	29703.2	39392.6	34549.2	32722.9	38541.5	32226.5	26357.3	29041.9	37647.5	35121.8	38774.2	37782.9	32974.8	30574.7	28043	30246.2	37340	32015	35827.2	37474.1							-0.344599	0	-0.107813	-0.127963	0.00448546	0	-0.133655	0.00793546	0.0704893
666	O76031	CLPX	ATP-dependent Clp protease ATP-binding subunit clpX-like, mitochondrial	CLPX_HUMAN	31976.2	30498.9	35052.7	100673	93132.5	108809	109520	31215.1	30642.7	32265.3	30441.1	97286	93769.9	104794	107858	34081	33722.8	33295.1	98441.1	92557.5	126170	109046	34491	30617	35189	31407.5	103242	87096	117137	99570.1	CLPX	Matrix	Protein import, sorting and homeostasis > Protein homeostasis > Proteases	TRUE	18	5.12708	-1.74762	0	0.101075	-0.216801	-0.0921242	0	0.102823	-0.0522652	0.0547303
667	O76054	SEC14L2	SEC14-like protein 2	S14L2_HUMAN	4407.99	5845.76	5445.23	5719.89	7754.1	5460.45	5866.86	4665.56	6664.14	5167.09	6642.24	7233.93	6807.34	4364.09	5860.44	2928.43	4843.44	5245.78	5883.94	6606.04	4043.81	6500.97	5361.11	5769.79	3220.1	5926.03	6088.89	7719.51	5314.02	6535.13							-0.0601565	0	-0.368429	0.22221	0.00947979	0	-0.346879	0.0372254	-0.45203
668	O76070	SNCG	Gamma-synuclein	SYUG_HUMAN	4320.77	8329.11	3752.67	12367.3	16616	6329.53	9107.45	6663.24	6604.39	4106.31	5435.51	14690.3	9454.43	5358.35	6927.35	5520.48	4852.15	4162.53	9941.81	12304	5458.59	5712.48	6288.34	6289.01	2327.07	5098.32	11700.4	7135.94	3049.43	7421.85							-0.573946	0	-0.530379	0.641752	0.739472	0	-0.381865	0.530137	0.218084
669	O76071	CIAO1	Probable cytosolic iron-sulfur protein assembly protein CIAO1	CIAO1_HUMAN	86907.7	93885	99728.1	89099.8	90625.5	91521.2	93472.6	83711.4	94475.5	100839	93646.2	83372.7	88209.7	88292	84158.2	87214.2	99036.2	97388.8	87960.6	92139.6	85708.5	87295.8	89152.4	87484.3	103385	97481.1	90016.7	90578.5	84487.4	92889.7							0.10447	0	-0.0318261	0.0149887	-0.0300111	0	0.0670481	-0.0647946	-0.148813
670	O76080	ZFAND5	AN1-type zinc finger protein 5	ZFAN5_HUMAN		5229.9	9293.64	12033.6	9293.95	20062	16944.4	9134.62		15293.5	12907.1	15132.9	8128.55	21541.9	16960.5		8189.72	14659.5	13194.9	15270.4	26867.4	14666.9	6116.63	7764.88	11564.6	6163.52	9961.65	15116.3	18572	25810.4							-0.725883	0	0.226777	-0.637668	-0.563738	0	-0.0204171	-0.791142	-0.560146
671	O76082	SLC22A5	Organic cation/carnitine transporter 2	S22A5_HUMAN	1023.06	1145.18	1674.3	2419.34	3280.82	3689.96	2754.18	1205.89	1853.8	2499.26	1951.99	3191.1	3848.03	2979.81	2957.92		1671.22	1605.33	2993.29	2516.55	3593.17	2834.77	2773.57	1817.88	2105.82	2047.8	3535.17	3444.45	3315.08	3235.91							-0.656824	0	0.204593	0.151769	0.0429572	0	0.0892781	-0.218655	-0.16409
672	O76087;P0CL80;P0CL81;P0CL82;P0DSO3;P0DTW1;Q4V326	GAGE7;GAGE12F;GAGE12G;GAGE12I;GAGE4;GAGE1;GAGE2E	G antigen 7;G antigen 12F;G antigen 12G;G antigen 12I;G antigen 4;G antigen 1;G antigen 2E	GAGE7_HUMAN;GG12F_HUMAN;GG12G_HUMAN;GG12I_HUMAN;GAGE4_HUMAN;GAGE1_HUMAN;GAG2E_HUMAN	11802	9785.93	16084.8	19768.9	19032.9	15619.1	9500.43	18836.8	15407.8	15865	16179.9	29791.2	15622.9	18104.5	16070.1	22371.9	20100.4	20936.5	15708	24625.7	24090.1	17694.5	28684.7	22735.1	15717.9	24093.3	34302.8	12822.7	13678.3	21482.9							0.333966	0	0.14295	0.155247	0.62089	0	-0.268195	-0.352866	0.00145513
673	O76094	SRP72	Signal recognition particle subunit SRP72	SRP72_HUMAN	148090	143402	121298	127522	144979	118754	156626	148559	139702	122040	123254	135481	126837	108645	111634	178126	138086	126810	128209	141578	157246	116507	138832	134182	124506	123184	153819	126611	113689	117844							-0.0142727	0	-0.0123294	0.103532	0.116899	0	0.0237689	0.160907	0.302148
674	O76095	JTB	Protein JTB	JTB_HUMAN	14216.4	9163.85	15358.3	23011.1	18303.7	17335.5	6613.86	14377.6	14547.1	13651.1	14378.7	36584.7	20002.4	22713.8	25316	12749.4	12013.1	15214.4	20251.9	20569.6	21877	17431.4	18342.5	15579.5	14786.6	16937.6	16659.7	17948.6	36232	24539.2							-0.252363	0	0.409528	0.0559819	0.385058	0	-0.15272	-0.244003	-0.0558293
675	O77932	DXO	Decapping and exoribonuclease protein	DXO_HUMAN		2960.39	17.4508	5013.23	4711.4	1613.56		3436.96	3169.28	1652.81	4635.18	3695.86	3238.31	2667.53	3216.62		3135.54	4368.39	2450.41	3883.52	4027.44	1754.15	4217.33	3890.72	4352.32	3644.84	2271.09	2006.27	2872.95	3156.62							0.638092	0	0.0452095	0.352889	0.30962	0	-0.88087	-0.336019	-0.139653
676	O94760	DDAH1	N(G),N(G)-dimethylarginine dimethylaminohydrolase 1	DDAH1_HUMAN	160231	164658	178323	210277	164945	167953	144146	162055	172151	188391	172506	202938	186925	177464	169795	147798	164352	162650	205005	169616	134928	169811	180924	178085	175257	173456	188855	181069	155248	167272							0.058892	0	-0.0346063	0.109899	0.309993	0	0.0587262	0.0177105	-0.0589272
677	O94761	RECQL4	ATP-dependent DNA helicase Q4	RECQ4_HUMAN		1193.55	809.612	2239.64	2641.45	1467.62	1000.46	1923.06	1674.29	1485.48	1360.12	1964.52	1680.2	710.469	1915.41			1267.81	1663.11	2138.98	825.257	1837.59	1704.56	1804.64		572.355	1615.02	3158.89	988.218	2165.74	RECQL4	Matrix	Mitochondrial central dogma > mtDNA maintenance > mtDNA repair	TRUE	85	2.2223	-0.697369	0	-0.793654	0.475358	0.112874	0	0.105311	0.545989	0.765783
678	O94762	RECQL5	ATP-dependent DNA helicase Q5	RECQ5_HUMAN	35017.7	28816.8	31410.3	28742.6	31541.9	29641.3	30883.4	33206.8	32316.1	34454.4	29208.2	30024.3	32014.4	31109.5	31647.4	29965.2	31567.1	35027.8	27810.3	30491.8	36427.1	25532.3	31706.1	26613.5	27765.4	29420	31891.2	24781.9	31656.4	25541.9							0.136456	0	0.18149	0.0648731	0.0604763	0	0.00371986	-0.0940329	0.0568725
679	O94763	URI1	Unconventional prefoldin RPB5 interactor 1	RMP_HUMAN	38357	33855.7	41066	38841.3	32034	30192.5	29973.4	38094	39623.1	39225.1	40713.7	36193.5	37351.8	29147.8	37749.7	33346.6	32889.1	39773.8	43734.6	40076.1	28652.2	39132.2	39255.4	43600.8	39891.2	36930.1	38336.8	39262	33321.2	40863.3							0.0838356	0	-0.284109	0.00978508	0.0888886	0	-0.0324822	-0.00416063	-0.0708615
680	O94766	B3GAT3	Galactosylgalactosylxylosylprotein 3-beta-glucuronosyltransferase 3	B3GA3_HUMAN	18445.7	19299.1	15789.8	29431.8	30136.1	19805.2	16405.8	19980.3	21882	18027.4	20586.8	28597.7	29346	18457.3	22856.7	17275	18694.3	20144.6	29052.5	29431.3	14009	23122.4	20705.3	24234.9	18038.4	20389.5	23771.3	33706.4	12734.3	26186.2							-0.120134	0	-0.44627	0.469282	0.323743	0	-0.208059	0.0979788	-0.0930129
681	O94776	MTA2	Metastasis-associated protein MTA2	MTA2_HUMAN	236744	244554	238295	261912	264761	282626	277426	245482	226210	241875	243783	255984	239107	280105	258950	260055	247674	253020	255996	254228	298991	264405	247711	235196	243232	247016	260473	237967	291109	251050							-0.0848439	0	0.132277	-0.0785951	-0.0241588	0	-0.0304032	-0.0753637	-0.00257002
682	O94782	USP1	Ubiquitin carboxyl-terminal hydrolase 1	UBP1_HUMAN		2703.14	6119.28	4248.54	4928.41	9133.2	4646.94	3475.97	2790.39	5553.71	3737.72	5230.88	4907.99	7630.62	6111.56		3866.62	4856.23	5505.24	5630.87	6212.59	6451.21	2967.34	2966.56	5907.65	3731.84	4945.37	3208.92	8217.32	8195							-0.628378	0	0.29616	-0.443896	-0.350152	0	0.384076	-0.542936	-0.350843
683	O94788	ALDH1A2	Retinal dehydrogenase 2	AL1A2_HUMAN	41603.9	46321.5	42305	59038.3	53066	55955.1	56023.8	42970.8	45126.5	44625.4	46955.8	55798.8	53467.9	60996.5	58864.6	42723.3	41770	46010.2	62158.9	53533.7	62804.3	58395.1	46909.2	44840.4	47293.8	47276.2	56303.7	53358.3	57574.4	52404							-0.271368	0	0.0725694	-0.0805918	0.0478575	0	-0.0874299	-0.0412583	-0.102155
684	O94804	STK10	Serine/threonine-protein kinase 10	STK10_HUMAN	20658.6	19536.4	20876.3	14518.7	16230.5	18791.1	17465.4	22230.7	21165.1	21893.1	20046.7	16975.3	15823.2	15698.4	17197.6	23431.7	21490.3	19690.8	15203.6	16461.5	19468.1	17157.4	21685.3	19837.5	20663.5	19499.4	16235.8	15605	18580.6	17720							0.183685	0	0.0608906	-0.117072	-0.144023	0	0.104626	0.0313681	0.156073
685	O94806	PRKD3	Serine/threonine-protein kinase D3	KPCD3_HUMAN	13640.4	16863.1	13182.5	17617.1	18678.5	19841.7	17405.2	14192.9	15209.9	14796.4	16154.2	20970.8	16528.2	19208.1	19183.6	11824	13379.8	13960.3	18804.7	17212	13934.1	15617.9	15550.3	15579.4	15382.6	15018.1	19018.9	17848.2	16201.1	15222.2							-0.164161	0	0.0370907	0.05948	0.180422	0	-0.0848072	0.0783793	-0.124337
686	O94808	GFPT2	Glutamine--fructose-6-phosphate aminotransferase [isomerizing] 2	GFPT2_HUMAN		6004.83	7960.81	6276.77	8757.15	6087.09	9105	7097.53	6611.65	7145.62	4866.89	8930.08	8954.67		7062.73	6895.42	4324.84	4877.41	7072.67	8251.38	5100.34	7000.74	6335.12	5496.87		7065.06	7242.86		6184.27	8379.18							-0.49323	0	-0.445757	0.133973	-0.0957239	0	0.209115	0.107788	0.274208
687	O94817	ATG12	Ubiquitin-like protein ATG12	ATG12_HUMAN	30034.5	19063.4	27365.6	18888.6	16059.2	16664.7	11782.6	21868.9	21031.4	29640.1	24226	19924.8	21548.6	15868.4	14584.3	23995.8	23211.1	22524.3	16474.1	18511.3	8021.46	15614.8	24123.2	24287.5	25094.1	22066.9	18730.6	17100.4	6132.16	17517.3							0.624941	0	-0.349852	0.299362	0.315014	0	0.198775	-0.0961064	0.124446
688	O94822	LTN1	E3 ubiquitin-protein ligase listerin	LTN1_HUMAN	24837.6	26292.6	25019.5	24908.6	26012.8	22065.7	21941.9	26182.2	28715.7	28174.1	29095.7	25681.4	24346.4	21910.6	25035.1	26491.6	27006.7	27968.7	25990	25795.4	20098.6	24355.2	25900.8	29431.9	26809.3	26916.6	25045.6	23662	22574.5	26295.1							0.197815	0	-0.172096	0.0319948	0.057908	0	-0.0654328	0.00786745	-0.114765
689	O94826	TOMM70	Mitochondrial import receptor subunit TOM70	TOM70_HUMAN	192934	190070	215766	240317	174413	175499	173657	220579	211687	220298	219441	201451	208525	183562	213990	199434	213640	253797	233614	203463	211911	223191	226395	233561	222778	214387	188509	198871	229730	215018	TOMM70	MOM	Protein import, sorting and homeostasis > Protein import and sorting > TOM	TRUE	53	2.89305	0.150769	0	-0.0446247	-0.0726973	0.0649593	0	-0.0715356	-0.114142	-0.1274
690	O94829	IPO13	Importin-13	IPO13_HUMAN	8531.8	12088.5	10554.4	8467.43	8628.39	9238.72	7160.32	10421.1	11926.3	12455.9	12453.9	8757.61	8449.03	7886.48	7548.75	8081.52	10671.4	11524.7	8334.2	9006.67	5617.51	7546.56	10550.7	11850.1	11960	10199	8391.18	7421.36	6865.34	8954.98							0.546053	0	-0.0760471	0.102359	0.121393	0	0.00226355	0.069518	-0.277928
691	O94830	DDHD2	Phospholipase DDHD2	DDHD2_HUMAN	2104.29	3542.66	3409.98	3110.48	3094.1	3586.22	2854.11	2289.43	3130.61	3102.01	2687.3	3487.17	1951.64	2769.77	3011.59	2412.86	2588.65	3055.36	3150.64	3080.71	2394.8	2969.3	3893	3596.14	2773.65	3431.54	2341.94	2462.9	2795.03	3672.66							-0.0321202	0	-0.11544	-0.240199	-0.0489706	0	-0.0428516	0.162698	-0.193139
692	O94842	TOX4	TOX high mobility group box family member 4	TOX4_HUMAN	17495.5	12253.5	17326.9	14595.1	12435.2	14143.8	14772.3	15729.2	15972.4	16557.1	15369	12028	14257.8	13448.9	14130.8	13510.5	19424.5	19390.1	13908.6	15171.6	18714.6	14656.9	14159.5	15008.3	17697	16873.1	9794.03	12393.2	18814.6	15878.5							0.211912	0	0.131745	-0.131564	-0.240101	0	0.0446217	-0.256096	-0.176992
693	O94851	MICAL2	[F-actin]-monooxygenase MICAL2	MICA2_HUMAN	9725.94	12605.9	9615.06	13901.8	13736.6	10118	12408	11780.7	12108.6	9094.22	11461.8	14474	13963.3	10138.1	11733.3	8867.93	10077	12700.8	12744.1	12466.9	9044.93	13117.2	12648.7	11609	10520.8	12622.7	13498.3	15068.4	9739.86	13484							-0.0490315	0	-0.37821	0.122392	0.106189	0	-0.319372	-0.018222	-0.189046
694	O94854	MACF1	Microtubule-actin cross-linking factor 1, isoforms 6/7	K0754_HUMAN			6176.44	3527.83	4128.38			3446.65	5225.32									5184.5	3834.9											5856.22							-0.175766	0		-0.504393	-0.669729	0	0.252572	0.0113149	-0.589007
695	O94855	SEC24D	Protein transport protein Sec24D	SC24D_HUMAN	34255.5	35270.4	32238.3	29419.6	29724.6	24625	19120.3	32826.2	37989.8	35265.4	34251.8	27481.1	26154.9	23682.6	24075.7	29429.3	32019.2	37424	28058.1	29803.6	19759.4	24573.6	34891.2	37449.3	34639.2	35999.8	26587.5	29498.9	22218.8	26809.4							0.602138	0	-0.0670194	0.284323	0.238051	0	-0.0977524	0.0400863	-0.127739
696	O94874	UFL1	E3 UFM1-protein ligase 1	UFL1_HUMAN	92384.7	85465.5	80820.7	86546	87728.4	81102.8	93989.6	85758.3	80043.3	72919.3	81762.2	87811.8	90345.9	82558.7	89100.4	93837.6	81138.1	83981.7	85117.9	85466.7	99070.4	87958.3	90445.5	82564	76920.1	84834.7	89664.1	95663.3	89417.4	80054							-0.0715906	0	0.00429532	0.0329131	-0.00808723	0	-0.0996879	-0.0145002	0.117386
697	O94875	SORBS2	Sorbin and SH3 domain-containing protein 2	SRBS2_HUMAN	273129	274621	260459	255171	271731	271540	281444	295713	267107	259755	270643	271582	244770	273856	266828	292575	257885	290194	257420	257296	316548	275028	297213	267727	267779	274285	274351	230259	294982	268252							0.0287161	0	0.0839158	-0.120541	-0.0443276	0	-0.0903813	-0.0450353	0.057323
698	O94880	PHF14	PHD finger protein 14	PHF14_HUMAN	21083.3	22903.8	21672.5	24700.3	25076.8	25667.7	26735.6	23046.3	20926	23248.7	23623	24986.5	25261.6	27247.2	24582.8	22691.5	25151	24537.1	24018.1	24704	30460.2	24471.7	21537.8	21508	23418.3	23517.4	24414.6	23538.4	28037.9	22734.1							-0.0439196	0	0.177367	0.000828267	-0.00593766	0	-0.0317381	-0.133601	-0.113183
699	O94886	TMEM63A	CSC1-like protein 1	CSCL1_HUMAN	4449.52	5245.93	7035.85	6989.5	6587.28	6141.55	7510.59	6491.43	6656.52	6728.08	4825.51	5471.49	6754.89	7686.1	7508.98	4550.56	5980.83	7148.98	6157.37	5575	7900.57	7844.41	5682.04	5420.1	6033.3	7416.9	6961.11	7308.82	6830.58	7572.37							-0.235342	0	-0.09186	-0.214799	-0.250809	0	-0.00430929	-0.162765	-0.28819
700	O94887	FARP2	FERM, ARHGEF and pleckstrin domain-containing protein 2	FARP2_HUMAN	5296.6	7808.6	7077.33	9776.5	9902.27	9221.86	8983.25	8145.79	7590.59	7324.05	7950.26	9892.33	8870.57	8673.41	9536.02	8802.74	7580.35	8652.55	9592.35	8579.16	10832.7	10472	9463.71	7028.16	8099.09	8742.41	10576	9573.7	11610.1	8885.45							-0.164559	0	0.0908306	-0.0366852	0.0728041	0	-0.167906	-0.176455	-0.0918658
701	O94888	UBXN7	UBX domain-containing protein 7	UBXN7_HUMAN	42861.9	43119.8	52367	65063.8	47818.1	34697.1	30891.6	46238.8	56946.7	53626.3	52300.5	52347.4	57211.2	35018.6	45257.3	41977.5	46842.1	60109.2	57120.8	53817.3	23614	49631.2	46988.1	57918.4	48652.5	50105.6	41502	50303.1	29995.2	55914.8							0.254095	0	-0.559053	0.203017	0.24974	0	-0.10492	-0.0407898	-0.2832
702	O94901	SUN1	SUN domain-containing protein 1	SUN1_HUMAN	43284.2	44706.2	43467.3	52666.6	54022	43354.6	48785.7	47253.9	42342.3	42727.9	43922.6	57538	50302.8	44218.2	49835	42104.8	42758.3	47298.2	53059.6	50717.9	50365	52477.2	49265.9	46021.6	43084.8	46931.1	52576.3	50839.1	47648.6	46503.1							-0.101298	0	-0.0905	0.0592248	0.127375	0	-0.0985637	-0.0540694	-0.0180784
703	O94903	PLPBP	Pyridoxal phosphate homeostasis protein	PLPHP_HUMAN	17141.6	19752.2	16143.6	17847.6	21155.2	18287.3	12415.8	18081.4	21183.1	20282.4	17472.5	17633.1	18720.2	16264.1	13738.4	11193.6	17638.3	18989.8	14968.7	20816.7	10429	17194.4	17797.9	19887.7	19121.9	19922.9	17716.6	20733.3	11533.5	19628.5	PLPBP	Matrix	Metabolism > Vitamin metabolism > Vitamin B6 metabolism	TRUE	14	4.32495	0.255528	0	-0.15622	0.370655	0.114227	0	-0.0387836	0.109301	-0.227457
704	O94905	ERLIN2	Erlin-2	ERLN2_HUMAN	79445.9	86446.4	78853.1	96340.8	108617	88651.5	101248	84983.8	79543.4	76586	74760.6	102160	97483.4	90338.7	98428.7	87101.5	74437.5	76340.3	103392	99621.5	97130.3	98238.4	85444.6	82044.1	76213.5	78950	105302	98718	93853.9	89315.8							-0.336205	0	-0.0657704	0.0627275	0.0725217	0	-0.00303465	0.108584	0.135654
705	O94906	PRPF6	Pre-mRNA-processing factor 6	PRP6_HUMAN	111035	114850	111981	140266	136960	135533	136205	123409	117767	119965	119121	140120	133301	141036	140124	119690	121470	126119	141463	134020	154803	139563	125625	119237	124029	122435	142272	131836	150834	132615							-0.162044	0	0.0860162	-0.0329618	0.0404958	0	-0.0381304	-0.0634509	-0.0311582
706	O94910	ADGRL1	Adhesion G protein-coupled receptor L1	AGRL1_HUMAN		3538.59	4789.25	6515.07	5617.29	5704.89	3805.9	6185.47	5377.06	4685.08	4536.13	6585.36	5083.83	4350.97	6373.7	4659.6	2912.31	3385.89	8321.48	5847.95	6559.7	4309.18	7700.53	4484.86	2043.74	4860.74	5980.08	4557.45	6399.23	4054.16							-0.121633	0	0.311691	0.186818	0.56341	0	-0.240127	0.0680879	0.536877
707	O94913	PCF11	Pre-mRNA cleavage complex 2 protein Pcf11	PCF11_HUMAN	25421.5	23314.4	23878.7	19860.8	24654.1	21916.7	24359.6	27710.5	26696.1	27452.1	23783.4	19590.1	21067.8	19373.9	22273.4	27910.8	30968.8	26544.5	23061.9	25052.3	31813.2	21909.2	24786.5	25224.6	27945.1	22178.7	22159.5	17563.5	26001	22449.8							0.0874113	0	0.123215	-0.0427094	-0.103849	0	0.189486	0.0532922	0.130516
708	O94915	FRYL	Protein furry homolog-like	FRYL_HUMAN	18772.7	19672.8	16128.5	16505.8	16786.3	15831.6	15656.2	18359.9	19099.2	18234	19486	15964.7	17989.9	14741.7	16774.7	18223	18488.5	18916.3	16228.1	16851.9	13242.3	16406.8	18884.9	19978.8	18020.3	19190.4	14633.2	16838.3	14942.6	18161.2							0.196786	0	-0.189349	0.0312588	-0.0812071	0	-0.115725	0.0287201	-0.0487165
709	O94916	NFAT5	Nuclear factor of activated T-cells 5	NFAT5_HUMAN	10141.6	12574.6	13596	11640.6	14678.9	11383.4	9318.72	12354.2	12904.5	14637.7	14168.9	10486.7	11251.1	10504.9	12019.4	9629.01	11576.5	13230.8	11834.8	13011.7	10668.2	10506.3	12235.1	13059.5	14794.8	13256.5	10548.2	9479.01	11578.5	13148.5							0.268813	0	-0.0277716	0.105927	-0.0155574	0	0.010525	-0.0771721	-0.289255
710	O94919	ENDOD1	Endonuclease domain-containing 1 protein	ENDD1_HUMAN	21319.1	24706.6	19165.5	28942.5	26310.7	26235	23500.4	24103.5	24750.1	20143.6	24964	28618.4	25707.2	23665.6	26151.2	25876.8	19324.6	23237.2	27920.3	25386.6	23664.5	24019.2	27379.2	24519.6	22418.3	23475.2	25569.5	26212.5	25403.8	24667.6							-0.0412179	0	0.00922141	0.0754336	0.175391	0	-0.23769	0.0455638	0.0461988
711	O94923	GLCE	D-glucuronyl C5-epimerase	GLCE_HUMAN	5609.21	7571.15	7008.74	9863.01	11004.2	9547.53	8461.29	8270.69	7494.38	6753.02	6888.28	8952.17	8607.5	9202.59	9080.88	9340.77	7053.71	7022.68	9348.52	8651.19	9304.07	9222.93	6698.93	7430.48	6589.08	7944.17	9200.58	10000.7	7941.41	9868.46							-0.330157	0	-0.0253456	0.0628043	0.0284935	0	-0.0885936	0.041698	0.0380819
712	O94925	GLS	Glutaminase kidney isoform, mitochondrial	GLSK_HUMAN	114208	117228	113329	237085	222483	216316	186553	121665	116171	105176	109874	210972	193170	224854	208893	105715	109039	122596	221677	213979	238877	211468	123379	97550.1	106507	123499	207942	203285	238978	209658	GLS	MIM	Metabolism > Amino acid metabolism > Glutamate metabolism	TRUE	3	5.63602	-0.78279	0	0.170526	0.0285948	0.10411	0	-0.128924	-0.10514	-0.0296573
713	O94927	HAUS5	HAUS augmin-like complex subunit 5	HAUS5_HUMAN	8414.16	8083.04	10554.8	8306.02	7787.41	9447.06	8585.17	10826.9	8682.01	12844.3	10913.7	7600.15	8342.34	10190	9623.29	8628.97	10790.1	10927.2	8349.76	8009.99	6358.2	7830.52	8883.16	10071.1	10689	10367.9	8490.23	7371.91	9120.41	10317.3							0.240285	0	-0.0500909	-0.206322	-0.150881	0	0.0635214	-0.263276	-0.224623
714	O94952	FBXO21	F-box only protein 21	FBX21_HUMAN		4417.58		5084.44	4703.97	5268.32	3861.75	2605.64		3570.33	3930.36	6023.37	3734.76	4350.53	5528.83		2606.09	3467.93	4617	5913.07	3685.11		3600.76	3539.23	4705.09		5050.6			6501.34							-0.518066	0	-0.256437	-0.147061	-0.0284535	0	-0.0283489	0.104999	-0.253436
715	O94955	RHOBTB3	Rho-related BTB domain-containing protein 3	RHBT3_HUMAN	3341.76	1521.19	3985.2	4987.4	3757.83	6062.13	5690.03	4891.48	3155.22	2598.75	2192.28	4214.96	4707.48	5839.54	4667.69	777.012	4853.42	2284.51	4258.75	5107	6136.12	3822.36	2734.95		2428.1	3544.47	2857.76	4317.87	6896.81	4157.68							-0.777882	0	0.443331	-0.0356505	-0.168277	0	0.374559	-0.193463	0.135135
716	O94964	MTCL2	Microtubule cross-linking factor 2	MTCL2_HUMAN	1341.18	6503.95	4984.87	7050.4	7685.05	7736.71	7211.38	5051.54	7020.13	5934.17	6308.45	8583.74	8797.1	8549.45	7944.81		5665.67	6744.68	8892.19	8611.24	8136.71	10022	5901.64	6820.47	4795.21	7063.08	8165.85	8377.53	8220.05	9257.01							-0.360488	0	-0.0771142	-0.0409765	-0.074939	0	-0.32714	0.0162831	-0.710362
717	O94966	USP19	Ubiquitin carboxyl-terminal hydrolase 19	UBP19_HUMAN	20020.8	21075.5	26593.8	18788.6	19846	22933.5	17987.6	22319.7	23275	28094.8	24744.4	18754.3	21790.6	22525.1	22827	20700.1	26169.1	28017.5	21723.1	20615.7	21261.3	21579.7	24851.2	23849.2	27835.4	27876.9	21694	20000.1	24202.7	23390.6							0.325787	0	0.0839122	-0.0606691	-0.083517	0	0.0156758	-0.241708	-0.290783
718	O94967	WDR47	WD repeat-containing protein 47	WDR47_HUMAN	8152.57	5064.67	5858.18	6850.97	6297.2	5552.44	6704.1	5670.9	5305.88	5636.38	5853.55	7100.65	5600.49	5885.75	5907.62	4465.31	6659.23	4836.07	6853.37	6238.32	5081.8	6365.69	6356.24	5848.62	5747.97	5434.18	6515.27	6380.83	6606.87	6231.49							-0.229704	0	-0.124363	-0.0401594	0.116038	0	0.152888	0.00850895	0.197067
719	O94973	AP2A2	AP-2 complex subunit alpha-2	AP2A2_HUMAN	62924.1	63538.8	56381.2	82512.9	74421.9	63595.1	74179.4	67520.4	64846.1	56215.9	63015.5	75011.8	72634.4	64566.2	72162.2	67010.1	54758.1	67424.5	73479.7	70010	71247.5	71631.3	66170.6	61475.5	54461.2	64586.5	74793	70988.6	67417.2	71034.5							-0.1524	0	-0.115207	-0.00476338	0.0814698	0	-0.229341	-0.0387308	0.0197813
720	O94979	SEC31A	Protein transport protein Sec31A	SC31A_HUMAN	273550	297321	283665	211386	227611	217003	191702	283112	309839	303385	281966	215786	237815	221646	220673	268452	292238	295907	219990	232176	207043	229195	279985	299909	300405	270048	229325	219112	217590	233111							0.370211	0	-0.018924	0.0677138	0.00297582	0	0.0613729	0.0972834	-0.0328636
721	O94992	HEXIM1	Protein HEXIM1	HEXI1_HUMAN	36050	40616.8	43416.9	29981.8	33778.6	39073.4	23502.8	38119.4	47074.8	43584	44451.7	28035.3	33659.9	34839.6	38689.6	30503.8	29451.3	43416.9	33026.1	37901.1	26350.4	32604.5	39181	48299.5	39025.4	37009.1	27695	27199.2	37110	39148.6							0.313909	0	0.036459	-0.0152314	-0.173862	0	-0.0988469	0.122996	-0.210946
722	O95049	TJP3	Tight junction protein ZO-3	ZO3_HUMAN	3184.41	2491.19		6064.99	6207.78	2359.38	3826.77	2186.77	2700.85		1992.38	7104.2	6199.18	1859.55	4815.21		8572.36	2357.07	6308.67	5012.11		5024.2	3436.12	4431.46		1913.42	5921.33	8700.54	2124.16	3716.12							-1.05769	0	-1.03933	0.587514	0.547163	0	2.03783	0.619739	0.491877
723	O95059	RPP14	Ribonuclease P protein subunit p14	RPP14_HUMAN	18208.4	16573.1	17912.5	18791.6	18884.9	19321.4	19091.7	19584.2	17254.3	17953.1	17489.6	19983.2	19422.4	18737.5	20702.3	19153	20059.4	19673.7	19567.7	19745.5	19862	20661.3	19064.1	18596.2	18363.4	19625.1	22170.1	20660.9	19535.7	18840.4							-0.066608	0	-0.0338549	-0.0106258	0.0219725	0	-0.0274976	-0.115379	0.00554981
724	O95067	CCNB2	G2/mitotic-specific cyclin-B2	CCNB2_HUMAN	4296.75	6538.5	7150.61	7784.76	7274.22	8478.08	5989.88	7315.2	7147.26	7823	7103.44	8034.82	7113.3	9758.12	8774.9	7563.26	7581.9	7021.98	8869.88	8393.34	8428.28	8149.3	7262	6419.84	7632.55	7023.31	8547.37	7533.87	9235.65	8900.77							-0.174092	0	0.174289	-0.0696814	0.0630826	0	0.0983704	-0.0729739	-0.093038
725	O95070	YIF1A	Protein YIF1A	YIF1A_HUMAN	27924.7	31742.1	28604.6	38196.3	33663.9	26179.2	26330.8	32279	30301.5	30065.7	30857.6	32662.1	33957.3	30969.6	24453.7	28087	35881.2	33114.6	29272.6	28779.9	25711.4	25014.7	31520.6	33010.7	33627	34305	32715.2	30840.6	23057.7	27835.8							0.338454	0	0.0314327	0.296058	0.358244	0	-0.0318121	-0.0481062	-0.129203
726	O95071	UBR5	E3 ubiquitin-protein ligase UBR5	UBR5_HUMAN	69260.5	66344.4	61851.9	71338	79066	61372.1	70289.6	71359.1	65518.6	62477.9	64040.4	76859.1	73161	63044.7	72661.6	68317.5	59331	64248.1	77101.7	76808.9	59069	76165	74754.3	64503.3	64106.6	64343.6	77657.2	72785.8	62868.3	74635.9							-0.193713	0	-0.253867	0.0390976	0.0445092	0	-0.0518995	0.0276993	0.143437
727	O95081	AGFG2	Arf-GAP domain and FG repeat-containing protein 2	AGFG2_HUMAN	13405.3	15833.4	15135.5	17822.5	12776.4	14202.3	16536.8	13904.9	12913.8	14317.4	14064.8	13083.9	12291.5	16207.6	13220.2	13562.6	14420	13827.9	14175.2	16081.2	15529	13811.3	13453.2	13437.2	13720.9	13872.5	14103.7	11379.6	14564.9	13451							-0.0341122	0	0.085575	-0.118344	0.0537886	0	0.0485744	0.0144105	-0.0356954
728	O95084	PRSS23	Serine protease 23	PRS23_HUMAN	6308.49	3024.18	2302.22	10997.9	12411.5	16702.1	11462.5	1869.79	3785.69	2686.39		8964.83	11485.3	17182.1	9384.42	2583.13	1468.38	1450.57	8922.69	11964.6	11287.2	13726.5	2603.16	3147.47	2558.18	2322.81	11360	14007.1	14539.1	11870.6							-2.62156	0	0.362494	0.102637	-0.206666	0	0.256495	0.814939	0.824481
729	O95104	SCAF4	SR-related and CTD-associated factor 4	SCAF4_HUMAN	12365.8	15554.1	14658	14485.1	13998.8	14438.3	11255.3	17738.9	16823.1	17405.2	17100.2	14596.1	12717.2	16219.4	15473.5	17062.7	12476.9	19415.6	17034.1	19462	16494.1	13879.2	12592.8	16184.7	17913.8	13384.5	14233.3	10525.6	14822.3	14876.6							0.261997	0	0.159578	0.0313522	0.121229	0	-0.0912954	-0.0392212	-0.154901
730	O95139	NDUFB6	NADH dehydrogenase [ubiquinone] 1 beta subcomplex subunit 6	NDUB6_HUMAN	6149.55	8268.65	11862.3	26860.6	19928.1	22301.9	29570.4	8503.12	6808.34	10135.1	10653.6	26593.8	30434.1	25236.8	29982.6	4976.34	9147.21	7710.01	26639.6	25355.1	27413.7	32177.8	8046.99	6957.21	11185.5	7197.54	24124.8	22575.9	33124.3	35712.3	NDUFB6	MIM	OXPHOS > Complex I > CI subunits | OXPHOS > OXPHOS subunits	TRUE			-1.90279	0	-0.237798	-0.37469	-0.290238	0	0.312689	-0.214209	-0.300357
731	O95140	MFN2	Mitofusin-2	MFN2_HUMAN	21357.5	24702.9	30213.5	32478.4	30765.7	41340.1	29176.2	26754.2	24749.7	34550.7	27862.7	32711.3	26241.4	41419.4	30011.4	20623.9	29162.7	28764.2	31604.7	28451.2	43886.9	29278.2	27482.9	23233.8	33333.2	26379.3	31367	21956.6	41545.1	29892.5	MFN2	MOM	Mitochondrial dynamics and surveillance > Fusion | Mitochondrial dynamics and surveillance > Organelle contact sites	TRUE	2	3.24442	-0.096831	0	0.506945	-0.139966	0.114801	0	0.201449	-0.191536	-0.201942
732	O95149	SNUPN	Snurportin-1	SPN1_HUMAN	3920.19	4926.43	4728.06	4975	4405.56	6260.34	6467.16	4250.99	4186.86	6149.54	4199.9	5088.1	5293.17	6687.74	5567.08	2900.82	7464.13	5459.57	5542.03	6036.61	7351.39	5738.04	5605.47	5243.14	6620.73	5196.44	5246.91	4421.08	5439.36	7496.85							-0.351302	0	0.0265705	-0.326137	-0.277187	0	0.333686	-0.0493394	-0.248174
733	O95155	UBE4B	Ubiquitin conjugation factor E4 B	UBE4B_HUMAN	33121.5	36458.5	36371.1	32425.7	28312.5	35376.5	29221.9	33079.8	37133.8	38740.2	39469.8	31502.4	30453.3	33929.5	34235.8	31538	34731.5	40759.5	33928.1	32925.8	30528.8	35444.2	34660.1	35629	37538.3	35762.5	32243.3	29479.4	32575.6	39359.2							0.161666	0	-0.0623779	-0.190351	-0.0877799	0	-0.0695079	-0.0867676	-0.224164
734	O95159	ZFPL1	Zinc finger protein-like 1	ZFPL1_HUMAN	8346.13	9944.28	13778.4	18109.5	10721.3	12785.2	18586.7	15621.9	13997.7	15491.7	15993.2	13938.3	15753.4	14704.3	14269	7663.94	11960.3	20646.7	15548.6	13884.7		12589.8	15347.1	14933.2	14505.7	18423.1	13563.4	15566.1		16245.3							0.251066	0	-0.166173	-0.14155	-0.0124714	0	-0.397509	-0.502232	-0.644105
735	O95163	ELP1	Elongator complex protein 1	ELP1_HUMAN	133103	119246	132393	97760.1	97607.5	118162	104536	121152	119899	132839	130182	93392.4	96351.2	109604	104654	122876	128164	131191	94479.8	99394.4	102137	103736	122457	117920	126952	127535	96125.5	97446.4	107591	113650							0.281667	0	0.0364625	-0.126371	-0.160141	0	0.00501049	-0.123242	-0.0537282
736	O95166	GABARAP	Gamma-aminobutyric acid receptor-associated protein	GBRAP_HUMAN	18746	14765.7	14523.6	12244.4	14730.3	12088.2	17862.6	11526.3	12681.1	8666.99	3729.94	15532.2	11090.2	14749.7	10170.3	12443.3	8378.24		14067.7	10022.4	4688.08		8784.97	9038.3	4214.47	5477	12271.1	2928.84	6830.62	11901.7							-1.53189	0	-0.473205	-0.457674	0.0233603	0	0.958491	1.40155	1.48379
737	O95168	NDUFB4	NADH dehydrogenase [ubiquinone] 1 beta subcomplex subunit 4	NDUB4_HUMAN		1020.66		12735.3	19480.2	18933.3	22015.7	3237.32		3675.79		18388.8	16384.5	21564.8	15589.4				10024.9	17902.2	18691.5	15211.7	4458.91	2632.67			19074.3	13803.3	9788.37	22789.6	NDUFB4	MIM	OXPHOS > Complex I > CI subunits | OXPHOS > OXPHOS subunits	TRUE	32	2.55725		0	-0.132372	-0.162121	-0.328187
738	O95182	NDUFA7	NADH dehydrogenase [ubiquinone] 1 alpha subcomplex subunit 7	NDUA7_HUMAN		4997.34	5189.32	13387.3	19105.3	16471.9	22681.6	3029.64				19018	16992.8	18674.1	17787.3	5304.48	2945.97	4598.23	15459.8	19397.2	21205.2	18168.9		2336.09			18588.3	13910.9	21284.2	18788.7	NDUFA7	MIM	OXPHOS > Complex I > CI subunits | OXPHOS > OXPHOS subunits	TRUE			-2.07368	0	0.00388631	-0.157761	-0.220483	0	-0.176883	-0.326588	-0.142047
739	O95197	RTN3	Reticulon-3	RTN3_HUMAN	59254.9	64911.2	54708.4	80181	76357.9	59854.5	76005.2	61236.2	56771	55490.9	64736.4	80259.7	81691.9	68596.2	74066	63574.5	59499.1	61897	82255.4	72386.4	77627.8	84590.8	70583.9	70390.3	62599.4	68894.3	89387.4	71456.9	75685.1	75297.8							-0.24967	0	-0.137596	-0.0380433	0.0994651	0	-0.166435	-0.0257219	-0.033897
740	O95202	LETM1	Mitochondrial proton/calcium exchanger protein	LETM1_HUMAN	85270.5	90147.2	91390.5	177198	141177	125256	133821	97235.9	99916.3	90883.4	95323.5	152338	153327	130663	158918	87149.8	77712.3	106735	167582	149755	145203	165080	99603.3	115055	93180.9	95568.2	139902	122744	165055	159811	LETM1	MIM	Signaling > Calcium homeostasis > Calcium cycle	TRUE	2	4.76645	-0.638201	0	-0.125489	-0.123388	0.0445981	0	-0.16819	0.0358662	-0.103907
741	O95208	EPN2	Epsin-2	EPN2_HUMAN	4226.66	4754.15	2849.96	10549.9	8135.64	6623.26	8788.96	6651.55	5628.52	5414.77	5031.24	7473.04	8130.01	4632.23	5932.75	3714.69	5814.29	6698.48	5791.83	10169.4	3108.24	6926.94	6000.59	5589.03	4334.94	4929.6	5370.3	6913.03	4938.27	8822.17							-0.456062	0	-0.658678	0.130176	-0.062199	0	-0.270567	-0.0608121	-0.109179
742	O95210	STBD1	Starch-binding domain-containing protein 1	STBD1_HUMAN	8402.64	8889.79	6837.76	9381.4	11070.1	8879.79	8708.27	7884.05	7161.28	6779.76	7970.73	8229.94	9232.01	7918.47	10246	5520.68	7665.58	7561.15	7461.5	11377	8164.81	9487.23	9362.31	9741.54	7433.46	7217.56	8567.38	6046.31	8924.58	10135.7							-0.346879	0	-0.186987	-0.0322099	-0.197561	0	-0.0789854	0.181127	0.0392751
743	O95218	ZRANB2	Zinc finger Ran-binding domain-containing protein 2	ZRAB2_HUMAN	137307	182012	137187	128487	163148	130646	130852	169033	163363	148391	154680	160175	133170	123564	140083	182232	154731	147331	136055	151546	100612	133664	166088	157834	145125	133838	178613	116430	107239	128097							0.125554	0	-0.205233	0.0831374	0.179636	0	0.0106359	0.207329	0.171878
744	O95219	SNX4	Sorting nexin-4	SNX4_HUMAN	7315.04	10836.8	7010.83	11324.3	12797.7	11403.1	9668.35	9722.63	10177.4	9191.55	10374.5	11095.1	13774.8	11008.6	9335.41	9057.75	9839.17	9844.19	12256	11562.5	9786.92	10160.8	9107.42	9098.09	9255	9575.96	9767.45	9901.89	10661.4	11507.9							-0.0339618	0	0.0755808	0.24009	0.127898	0	-0.170563	0.0152995	-0.174399
745	O95232	LUC7L3	Luc7-like protein 3	LC7L3_HUMAN	152843	169452	158906	109513	142979	146616	211394	173480	153046	156069	153372	126696	109820	143402	114541	318580	175169	149574	116982	122796	224177	114480	147575	145868	167068	148141	154789	99368.4	148179	119247							0.103888	0	0.243088	-0.23674	-0.139787	0	0.127912	0.054231	0.397928
746	O95235	KIF20A	Kinesin-like protein KIF20A	KI20A_HUMAN	5929.14	7219.24	8722.28	18734.8	17969.1	18607	15578.3	7345.54	7422.52	11016.3	8127.51	18241.9	15224.2	19028.8	15743.7	5476.43	9880.33	6810.54	18433.3	16229.2	20280.1	15367	6417.22	7244.79	10048.9	7084.34	17366.2	15011.5	21367.9	15089.8							-1.0731	0	0.359912	0.0607087	0.236354	0	0.43396	-0.00892664	-0.222399
747	O95239	KIF4A	Chromosome-associated kinesin KIF4A	KIF4A_HUMAN	35115.4	37241.3	50541.8	30884.8	34360.7	47619	37947.9	35429.1	38018.6	49896.7	41768.1	31706.5	34176.2	49547	40575.5	34431.9	49876.8	42814.6	30942.2	36907.7	51623.9	40311.4	37220.3	38156.2	49696.3	41076.5	34437.1	31735.8	51027.1	40718.9							0.0705117	0	0.324637	-0.217967	-0.31823	0	0.25553	-0.147891	-0.236665
748	O95243	MBD4	Methyl-CpG-binding domain protein 4	MBD4_HUMAN	5064.01	6615.48	7083.75	5396.86	5233.29	6987.89	6602.66	7369.09	6314.87	8062.06	7633.13	5919.29	5246	7656.46	5872.16	6089.74	8735.16	7726.28	5609.23	4750.75	9411.96	6010.96	7537.6	6384.29	8089.9	7974.88	4885.08	5231.65	7330.05	5653.16							0.366127	0	0.378775	-0.238437	-0.146342	0	0.0392687	-0.272757	-0.255628
749	O95248	SBF1	Myotubularin-related protein 5	MTMR5_HUMAN	2711.09	3992.9	1978.79	4954.25	5279.48	4630.71	5018.37	3501.69	4356.09	2479.87	3508.34	5857.95	5578.29	4297.29	5402	3722.54	2789.73	3673.58	6092.71	6326.11	4631.36	6517.61	4346.21	4785.59	3457.75	3323.45	6186.86	5786.62	4760.9	5907.42							-0.70574	0	-0.318463	0.0078789	0.0154756	0	-0.387725	0.322244	0.0279861
750	O95249	GOSR1	Golgi SNAP receptor complex member 1	GOSR1_HUMAN	13647.9	15574.7	17922.4	18638	14674.3	19422.4	11855.3	17628.2	18652.8	21701.4	21089	18266.7	18686.8	20600.6	19010.2	14127	17313	23066.9	15239	17926.1	15534	19498.4	19553.4	21573.5	21576.6	24727.1	15843.2	16711.1	22444.7	20326.5							0.377672	0	0.141991	-0.0560158	-0.0562583	0	-0.226246	-0.30386	-0.499711
751	O95251	KAT7	Histone acetyltransferase KAT7	KAT7_HUMAN	27220.4	28828.1	30639	29809.1	30691.6	32674.8	33979.3	29759.8	29895.9	30274.9	30582.2	32265	29056.8	32878.4	31043.6	31873.5	28927.5	31677.8	31164.7	29482.5	37156.1	32540.9	30790.9	30090.8	30414.6	30471.5	31307.6	28979.7	35604	30208.2							-0.0474043	0	0.114367	-0.112213	-0.036889	0	-0.0400584	-0.0622592	-0.0474128
752	O95260	ATE1	Arginyl-tRNA--protein transferase 1	ATE1_HUMAN	8970.73	11736.6	10309.6	8938.1	10647.7	9511.68	8348.27	10325.9	12060.4	10470.7	10849	10449.8	9729.61	9246.85	8976.71	8563.52	8760.58	10364.2	9100.58	10318.3	8218.36	10204.7	11771.3	11698.6	11471.8	9787.88	12039.7	7613	8803.58	9779.93							0.147808	0	-0.0603761	0.0381197	0.119376	0	-0.0112846	0.195319	-0.0607112
753	O95263	PDE8B	High affinity cAMP-specific and IBMX-insensitive 3',5'-cyclic phosphodiesterase 8B	PDE8B_HUMAN	5199.47	4876.48	3583.49	6960.84	7827.65	5821.95	6921.04	5833.52	5860.54	4865.95	5857.08	7721.39	7882.19	6690.01	6416.9	3855.45	4472.59	4857.26	7554.38	7383.29	5773.87	6413.23	6176.12	5821.44	4478.12	4351.35	7971.43	6672.21	5245.53	7454.25							-0.437589	0	-0.209309	0.12974	0.151038	0	-0.207205	0.136302	0.0685129
754	O95273	CCNDBP1	Cyclin-D1-binding protein 1	CCDB1_HUMAN			1564.03			2287.99				1896.02	2173.69		1748.63	2571.51				1507.48		1150.1										1463.87							0.330379	0	0.73102	-0.0143699		0	-0.0893733
755	O95274	LYPD3	Ly6/PLAUR domain-containing protein 3	LYPD3_HUMAN	5678.7	5816.07	8876.96	8331.35	8490.97	8080.63	8.81452	6991.36	8112.65	5577.18	9955.99	7290.81	5042.41	7053.58	4364.29	5240.9	11579.5	8241.02	5075.7	8718.5	3016.41	4509.71	9707.03	7329.24	9905.8	10517.9	4725.34	7104.64		6688.39							1.29796	0	0.636175	0.9148	0.707265	0	-0.0912685	-0.433797	-0.471229
756	O95292	VAPB	Vesicle-associated membrane protein-associated protein B/C	VAPB_HUMAN	14480.5	15521.4	15011.1	22262	23141.4	20552	21184.5	21192.4	17430.7	16254.3	17187.1	24316.3	19364.7	18816.3	17561.9	18368.9	18290	17391.2	18193.7	24874.7	22265.1	17311.1	19699.4	15554.5	15980.2	20476.5	22303.7	19537.4	17173.4	23905.2							-0.123422	0	-0.0210058	0.120331	0.122945	0	-0.163625	-0.182685	0.00656445
757	O95295	SNAPIN	SNARE-associated protein Snapin	SNAPN_HUMAN						1175.12		734.75		772.143		966.345					1280.94	1210.16									657.594		704.706	900.26							0.426787	0	0.0621862		-0.148916	0	-0.237409		-0.719874
758	O95297	MPZL1	Myelin protein zero-like protein 1	MPZL1_HUMAN	28806.3	24953	28340.9	30648.1	26753.7	29769.4	27764.4	27737.7	25109.9	28746.2	24966.5	28992.4	26141.4	30062.5	28330.6	23652.9	26351.1	28286.9	28190	22436.3	27837.6	27834.9	25027.7	21130.8	26016.2	24244.9	25183.2	25065.6	32327.1	26930.3							-0.101469	0	0.114251	-0.143027	0.0277538	0	0.0830559	-0.122417	0.0261983
759	O95298	NDUFC2	NADH dehydrogenase [ubiquinone] 1 subunit C2	NDUC2_HUMAN		6669.27	6931.77	18214.6	21964.8	18495.2	10983.2			8331.26		14126.4	15427.6	15031.4	15289.9		8755.98	9737.32	12497.1	13849.2	14078.1	10885	5256.86		8000.69				5939.12	14027.9	NDUFC2	MIM	OXPHOS > Complex I > CI subunits | OXPHOS > OXPHOS subunits	TRUE	38	3.10911	-0.394151	0	0.0649738	0.416604	0.224014	0	-0.282637	-0.545995	-0.889322
760	O95299	NDUFA10	NADH dehydrogenase [ubiquinone] 1 alpha subcomplex subunit 10, mitochondrial	NDUAA_HUMAN	26608.1	31576.4	24958	87675	91732.6	94679.8	101665	28507.3	27855.4	24049.9	29093.2	89261.4	81426.2	93347.1	92013.2	29000.1	26655.7	29854.1	87202.6	85256.6	106574	94464.8	28891	26822.9	24641.5	28407	92698.1	78741.6	95991.8	85979.5	NDUFA10	MIM	OXPHOS > Complex I > CI subunits | OXPHOS > OXPHOS subunits	TRUE	7	5.39764	-1.68352	0	0.062154	-0.150091	-0.0682453	0	-0.215594	-0.0182758	-0.0435826
761	O95302	FKBP9	Peptidyl-prolyl cis-trans isomerase FKBP9	FKBP9_HUMAN	79772	82200.1	87361.5	114367	103610	106787	106882	89390.5	84382.8	86693.9	86361.1	113202	116320	116346	119569	76575.3	85323.2	98808.4	118282	109418	102812	122090	95958.5	93679.3	85519.6	96077.1	109253	125061	110752	113416							-0.300886	0	-0.0811259	-0.023767	-0.021561	0	-0.120703	-0.11187	-0.134159
762	O95336	PGLS	6-phosphogluconolactonase	6PGL_HUMAN		325.226		1640.02	855.427	205.633		2039.33		2300.68				739.255	1268.08			3006.29		2299.26						1903.96		2316.86	1097.41	1282.77							0.944813	0	-0.905749	0.516003	0.362732	0	-0.0937381	-2.91628	-0.267702
763	O95340	PAPSS2	Bifunctional 3'-phosphoadenosine 5'-phosphosulfate synthase 2	PAPS2_HUMAN	112238	136455	142261	94065.6	103963	105263	91043.8	121579	137149	154535	132994	95727.3	97266.4	102367	88796.7	118552	141095	134827	92807.8	103834	89239.3	95466	128289	143955	151610	129825	99705.7	109988	93941.2	100909							0.49496	0	0.0549087	0.141728	0.0231681	0	0.152971	0.070496	-0.141513
764	O95347	SMC2	Structural maintenance of chromosomes protein 2	SMC2_HUMAN	229260	224529	224959	198112	208150	220560	235393	226408	216539	223550	216648	207876	193143	218200	214903	240087	219136	219604	203513	210606	233478	217219	229168	219174	220074	210720	218856	192219	216442	220896							-0.0424872	0	0.000434684	-0.143821	-0.100976	0	0.0413598	0.0292912	0.10059
765	O95352	ATG7	Ubiquitin-like modifier-activating enzyme ATG7	ATG7_HUMAN	38472.5	40653.5	46018	35633.3	35823.2	34717.6	31461.1	38298	42763.6	48113.5	40520.3	32528.8	38169.7	34737.7	36593.5	35439.9	44203.8	40744.1	36192.8	35600.6	29039.4	35610.8	38515.4	40595.9	43732.8	41005.9	32655	36081.1	31741.2	37129.2							0.211519	0	-0.112466	0.0491566	-0.0393128	0	0.159367	0.0204176	-0.113184
766	O95359	TACC2	Transforming acidic coiled-coil-containing protein 2	TACC2_HUMAN	39067.4	30362.8	33967.9	33828.4	29202.1	26273.2	21023.1	35785.5	40540.9	37285.2	38425.7	27948.9	34139.2	25927.8	31729.5	32821.4	32914.8	43586.1	35343.6	34169.3	22700.7	32404.8	32755.6	42472.2	37795.6	33918	28384.3	26995.7	29727.5	37784.6							0.330309	0	-0.232693	0.0182407	0.0297675	0	-0.122768	-0.0321376	-0.138439
767	O95361	TRIM16	Tripartite motif-containing protein 16	TRI16_HUMAN	40018.5	31001	40737.8	34094.2	20797.5	38562.5	27639.8	35321.1	31293.2	40364.9	36110.6	32448.3	23671.4	36283.9	32126.5	40792.6	40667.1	37264.4	31254.3	25136.1	31273.4	29685.2	40831.1	32035.5	41036.3	32355.3	34541.7	24649.9	38194.5	32202.4							0.212644	0	0.246431	-0.368142	0.121451	0	0.207728	-0.164606	0.155
768	O95363	FARS2	Phenylalanine--tRNA ligase, mitochondrial	SYFM_HUMAN	8951.43	11215.7	6881.36	29378.9	27279.3	24388.3	30350.9	10884	8696.66	6676.07	10044.9	30984.5	26610.6	24773.8	28353.1	10340.1	8470.18	9561.06	29415.8	26599.8	28756.7	29009.9	11995.3	10159.8	6890.71	10872.9	30282.4	24966.4	27427.8	27994.5	FARS2	Matrix	Mitochondrial central dogma > Translation > mt-tRNA synthetases	TRUE	2	5.1935	-1.50957	0	-0.13535	-0.133852	0.0532808	0	-0.490866	-0.0193845	0.0533955
769	O95365	ZBTB7A	Zinc finger and BTB domain-containing protein 7A	ZBT7A_HUMAN	9127.72	7444.65	8679.69	10257.6	8730.42	9750.8	8731.91	8980.31	10159.7	10080.7	9799.61	8744.73	10615.5	9038.67	10928.5	8916.79	9493.15	12556.5	11649.8	10400.5	13119.2	10323.1	9065.73	9744.07	10901.7	11267	10844.3	9111.04	13361.7	11323.4							0.118103	0	0.132181	-0.0881927	0.00660128	0	-0.19528	-0.29799	-0.312867
770	O95373	IPO7	Importin-7	IPO7_HUMAN	575142	582367	598553	466175	416111	429143	390321	589045	659490	636427	623700	412743	456531	422811	459632	555121	576712	637871	454409	470105	403048	445682	557156	681040	640055	574061	418517	431753	445989	504888							0.442899	0	-0.0820398	-0.0210029	-0.0395409	0	0.00249556	0.0670046	-0.104519
771	O95376	ARIH2	E3 ubiquitin-protein ligase ARIH2	ARI2_HUMAN	13385.3	15195.8	15022.6	13828.3	14378.3	11508.1	12388.8	14274.4	16617.5	15317.5	15030.6	14702.2	14816.2	11462.2	13532.1	13465.4	13183.9	14610	14858.6	15090.7	12236.9	13983.6	14590	16942.9	14726.6	15170.6	15948	14106.8	11865.8	14601.9							0.132471	0	-0.211528	0.0993446	0.122507	0	-0.0366264	0.121723	-0.100828
772	O95379	TNFAIP8	Tumor necrosis factor alpha-induced protein 8	TFIP8_HUMAN	37319	38811.8	32084.3	53400.7	39126.4	36533		47250	53234.1	55559.7	49533.3	48695.6	60504.8	44568.6	60587.8	43774.1	58195.9	65410.2	57068.1	59413.4	42642.7	77346.6	53025.8	65681.9	69609.4	58324.1	61834.8	53644.5	56936.6	85708.3							-0.368194	0	-0.722789	-0.487487	-0.432192	0	-0.10069	-0.135564	-0.349112
773	O95391	SLU7	Pre-mRNA-splicing factor SLU7	SLU7_HUMAN	18894.9	20293.4	18400.1	13572.1	15599.4	18697.3	17609	17848.6	19683.4	23052.6	18830.7	14752.1	13542.8	17942.8	15803.1	19805	22223.6	20231	15294.7	15076.4	22413.3	14886	18474.9	19020.6	22680.6	18019.3	16325.3	13535.2	18941.5	14662.3							0.273602	0	0.308933	-0.12453	-0.0708244	0	0.182264	0.0476403	-0.0207066
774	O95394	PGM3	Phosphoacetylglucosamine mutase	AGM1_HUMAN	60226.4	68264.8	69463.2	56890.7	63205.1	52856.4	51533	59601.1	68635.2	76246.3	65823.1	60715.6	64204.5	56790.6	57251.7	60200	71332.6	63670.4	60339.6	63327	48738.1	58227.5	66176.2	73515.8	72584.8	66427.7	62679.8	65142.5	52266.8	58217.2							0.213916	0	-0.0965344	0.184067	0.0953956	0	0.148884	0.102969	-0.0854592
775	O95396	MOCS3	Adenylyltransferase and sulfurtransferase MOCS3	MOCS3_HUMAN	25096.2	41752.1	42147.7	30595	30019.4	42375	34065.5	33335.8	35648.9	43256.2	43510.4	27355.1	27246.6	40075.5	34427.4	20455.7	44240.6	37187.2	23621.4	26280.2	42707	33038.4	36065.6	32099.8	49326.7	41647.4	20611.8	20732.3	32347.7	39908.1							0.205808	0	0.155215	-0.439743	-0.469024	0	0.133734	-0.160013	-0.504947
776	O95400	CD2BP2	CD2 antigen cytoplasmic tail-binding protein 2	CD2B2_HUMAN	16290.1	18335	23545.5	30121.6	19567.5	24592.7	18627.5	19308	22118.7	24712.8	22130.6	25306.5	26550.6	23620.7	25183.2	17913.3	25024.1	24362.5	29264.9	25440.4	20280.2	29104.3	22281.5	22400.4	24946.8	23276.9	22208.9	27487.3	25938.7	29096.8							-0.133021	0	-0.111386	-0.0425693	0.0675495	0	0.0785076	-0.150601	-0.295582
777	O95402	MED26	Mediator of RNA polymerase II transcription subunit 26	MED26_HUMAN			17655.7		8919.83	9009.58		11924.5		15344.6	12467.6	7280.75	9887.05	6479.48	11853.7		13244.8	11353.8	9782.87	10617.3	5242.83	10943.5	8086.66	8460.14					7230.75	8503.17							0.191037	0	-0.57772	-0.0891796	-0.290297	0	0.372081	-0.493504	-0.251454
778	O95425	SVIL	Supervillin	SVIL_HUMAN	24049.8	26251.6	26263.9	32101.7	31174.5	29047.3	31007.8	27547.3	26991.3	26954.4	26109	31247.8	30000.3	29880.9	32463.1	25155.1	23697.7	27651.8	31259.7	31894.6	31897.6	29954.1	26574.5	26491.7	26811.7	24844.9	30116	27045.3	32255.9	30411							-0.240688	0	-0.00881433	-0.0440171	0.0103234	0	-0.0149428	0.020572	-0.0205301
779	O95427	PIGN	GPI ethanolamine phosphate transferase 1	PIGN_HUMAN		3024.06		4348.8	4770.76	3430.07	3494.96	3994.75	2835.33	2090.85	2316.03	4556.56	5452.33	3348.75	3507.99	2358.55	2140.44	2495.59	3971.84	4601.3	3098.98	4208.88	4226.85	2286.93	1870.48	3097.83	4598.77	6817.84	3288.3	4349.72							-0.5613	0	-0.241158	0.475863	0.167386	0	-0.374349	0.0425714	0.419711
780	O95433	AHSA1	Activator of 90 kDa heat shock protein ATPase homolog 1	AHSA1_HUMAN	161404	194524	209730	168628	172406	178247	165259	179590	201167	211507	190133	166135	166087	176571	170935	176115	189196	186862	170676	173145	153903	159846	181875	207521	203088	179374	174712	155873	169338	170412							0.154578	0	0.0249083	0.00228925	0.0293538	0	0.133102	0.116624	-0.0858187
781	O95453	PARN	Poly(A)-specific ribonuclease PARN	PARN_HUMAN	24415.6	27076	27970.9	28185.8	28825.9	28882.3	28517	26938.9	26486.3	28383.9	26879.6	30608.1	27873.3	29617.2	29049.6	27739	27058.8	28621.1	27948.9	27893.5	33580.2	28763.4	28951.5	26961.4	27718.6	28210.9	28471.3	24902.9	31343	27266.1							-0.0253768	0	0.119693	-0.0530388	0.0204033	0	-0.00625854	-0.0560157	-0.0469044
782	O95456	PSMG1	Proteasome assembly chaperone 1	PSMG1_HUMAN	164332	174069	196909	147832	155370	148362	140052	169076	185136	198571	177214	142350	155130	155995	150684	163667	188061	184291	154237	169341	141807	150734	181065	192446	195525	178356	162825	158616	140659	159326							0.260751	0	-0.0339503	0.087713	0.0154014	0	0.11412	0.0311694	-0.0860435
783	O95466	FMNL1	Formin-like protein 1	FMNL1_HUMAN	20289.8	17042.8	16896.7	16966.2	14657.7	15960.9	16256.4	17651.1	20206.4	20788.6	18988.5	17335.8	18992.1	16287.3	18629.8	15468.9	17642.3	19942.5	18775.6	17140.3	15305.3	18649.1	17639.4	19389.9	19395.6	16720.1	17067	18713.9	18607.5	20584.1							0.00159531	0	-0.16387	-0.0927557	-0.0795213	0	0.0101091	0.0253868	-0.0626297
784	O95470	SGPL1	Sphingosine-1-phosphate lyase 1	SGPL1_HUMAN	32913.9	38995.3	39196.8	39549.8	37618.2	39832.3	37647.7	41417	36904.9	41365.6	39039.5	38445.2	33461.3	40149.6	34999.9	36760.2	38521.2	41063.5	39723.2	34174.2	41818.6	33308	40373.9	35513	40873.8	39155.2	40067.2	33994.2	39476.3	34904.3							0.174865	0	0.195277	-0.0166057	0.163703	0	0.00856142	-0.0981695	-0.0701415
785	O95478	NSA2	Ribosome biogenesis protein NSA2 homolog	NSA2_HUMAN	96574	87287.7	95444.1	70017.7	75108.5	101963	91966.2	98711.2	86633.8	95760.4	92410.8	74668.6	72371.3	106048	85354.1	114635	108323	102631	72219.5	74322.6	134887	84501	94043.3	84359.4	104443	104619	79873.7	74112.9	116276	74591.7							0.248135	0	0.448806	-0.185049	-0.180842	0	0.015882	-0.21439	0.0158548
786	O95486	SEC24A	Protein transport protein Sec24A	SC24A_HUMAN	20290.2	18964	18555.2	13794.2	16601.6	16994.3	12237.9	16832.4	19762.7	18357.4	18027.9	14731.8	16573.1	15071.1	15379.5	16812	18175.2	17451.7	14432.4	15722.2	13488.3	14506.5	16346.9	18666.9	16217.4	16235.5	14277.4	17790.4	14121.3	15285.6							0.26433	0	0.0558352	0.216119	-0.00437554	0	0.0483841	0.150306	0.0275216
787	O95487	SEC24B	Protein transport protein Sec24B	SC24B_HUMAN	39992	42177.7	41251.4	40706	39634.4	41400.4	39744.2	44536.7	44071.3	41243.2	42132.3	40304.2	40164	40305.3	40272.5	41801.6	43191.3	41051.8	41473.3	40138.5	40473.9	41287	40916.3	42676.8	40517.1	42129.4	41029.2	46323.9	40883.9	40857.5							0.043151	0	0.00800495	0.0360205	0.0119736	0	-0.00763226	0.040999	0.0013976
788	O95503	CBX6	Chromobox protein homolog 6	CBX6_HUMAN			12117.3		6599.54	9457.2	4451.09	9434.52		12426.5	10358.7	7542.97	6137.47	9690.21	8785.43		13883.3	11616.9	5655.8		9971.7	7734.73	6238.11		12796.7	9672.44	8624.92	7510.23	6650.94	8863.68							0.500151	0	0.261749	-0.144239	-0.0360699	0	0.279659		-0.428906
789	O95544	NADK	NAD kinase	NADK_HUMAN	5124.55	4712.07	5561.08	8274.59	9798.46	7496.47	7139.02	6686.57	7740.59	5306.47	7707.2	9300.15	8884.13	8222.57	8834.96	6689.32	6245.97	7702.23	8779.21	8806.28	6435.99	10124.7	8177.55	6652.04	6120.22	7284.66	8478.87	11840.3	7035.1	9949.44							-0.252568	0	-0.304442	0.125677	-0.0494752	0	-0.381133	-0.248389	-0.181704
790	O95551	TDP2	Tyrosyl-DNA phosphodiesterase 2	TYDP2_HUMAN	23493.7	30314.4	33096.1	24259.6	27219.3	24844.4	24757.7	27648.2	31710.6	33735.4	33227.2	27454.8	25256.6	25693.4	25987.3	30249.3	26088.3	29296.9	25420	27407.3	20186.2	21948.3	28486.7	29983	31887	29145.2	25657.8	23239.4	22100	24419.6							0.331814	0	-0.0651659	0.0866253	0.0819961	0	0.0301474	0.00531978	-0.153649
791	O95562	SFT2D2	Vesicle transport protein SFT2B	SFT2B_HUMAN	13578.2	14791.8	15523.6	14861.5	16501.9	15270.5	18264.1	14689.5	13366.5	15824.4	14089.1	18413.2	18096.7	18719.9	21261.2	13990.2	15574.6	16497.1	20200.3	18478.2	21497.2	20030.7	16649.2	16346.5	16318.6	16268.2	22044.2	14400.1	23196.5	17975.1							-0.311558	0	0.0212971	-0.200383	-0.0379343	0	0.0176469	-0.0742193	-0.0847781
792	O95563	MPC2	Mitochondrial pyruvate carrier 2	MPC2_HUMAN	10088.7	11881.9	11083.1	23448.2	20201	20220	21778.7	11717.8	7609.3	10187.1	10377.6	25349	21079.8	21519	20784.8	9691.8	13294.6	9778.87	21053.5	20284.4	26543.9	22679.6	12795.6	11199.9	12540.9	12246.2	24326.7	22033.9	25878.6	20732.7	MPC2	MIM	Metabolism > Carbohydrate metabolism > Gluconeogenesis | Metabolism > Carbohydrate metabolism > Pyruvate metabolism | Metabolism > Carbohydrate metabolism > TCA-associated | Small molecule transport	TRUE			-0.992784	0	0.131206	-0.0404411	0.131449	0	0.124753	-0.0782894	0.0359602
793	O95571	ETHE1	Persulfide dioxygenase ETHE1, mitochondrial	ETHE1_HUMAN	74488.9	66683	66988.3	103914	104008	81273.7	85904.9	68327.1	65650.9	61593.5	64291.2	92909.6	92806.9	78412.4	89495.5	66024.3	66675.4	67188.9	104963	98937.3	75679.3	98954	65381.6	61716.8	59808.5	71646.1	101712	105453	60985.6	86247	ETHE1	Matrix	Metabolism > Sulfur metabolism	TRUE	2	4.57942	-0.412991	0	-0.283098	0.153934	0.162158	0	-0.0865445	-0.0659428	0.0179303
794	O95573	ACSL3	Fatty acid CoA ligase Acsl3	ACSL3_HUMAN	244949	255626	211672	294950	284202	270188	305343	273446	240785	206225	239366	303600	275668	265940	285958	294365	218198	251608	302680	275813	310622	292421	283707	241272	218525	266598	304383	287800	282763	265019							-0.185562	0	-0.0243534	-0.0320754	0.0697114	0	-0.241137	-0.0383812	0.118369
795	O95602	POLR1A	DNA-directed RNA polymerase I subunit RPA1	RPA1_HUMAN	81596.2	81597	86748.2	85703	83500.5	104566	91114.9	88310	80139.1	90491.2	82600.6	88776.3	80679.8	108084	90605.4	80332.9	88271.4	85880.4	84586.8	81357.6	117540	87117.7	88950.7	76972.9	91640.2	85339.9	85358.3	74964.6	110647	81887.4							-0.0514944	0	0.329901	-0.130007	-0.0261554	0	0.0776858	-0.0885574	0.00324476
796	O95613	PCNT	Pericentrin	PCNT_HUMAN	107646	100421	108797	91927.4	77579.5	71620.4	56729	111804	118169	125421	123432	84083.2	79695.1	65482.2	82432.2	82274.7	116342	137930	76083.6	84294.6	69341.5	83835.9	95722.1	115909	117360	121659	66512.7	82746.6	71966.1	91653.1							0.698711	0	-0.176537	0.0436506	0.0180288	0	-0.126197	-0.195416	-0.361699
797	O95619	YEATS4	YEATS domain-containing protein 4	YETS4_HUMAN	10271.6	11047.4	10520	14171.6	11436.2	15845.6	11595.2	13223.1	12401.7	11093.8	12151.8	13051.2	12615.7	19444.2	14526.3	8006.64	11321.2	12984	11839.5	13090	16068.2	14101.5	12638.9	12820.2	13492.5	13152.3	12703.2	12110.1	16002.2	15321.1							-0.121703	0	0.278261	-0.173455	-0.101646	0	-0.136953	-0.0781452	-0.209839
798	O95625	ZBTB11	Zinc finger and BTB domain-containing protein 11	ZBT11_HUMAN	5876.66	6682.72	6105.73	7657.08	8395.46	9067.97	7800.78	6557.73	6142.7	6091.18	6432.85	8557.3	6634.79	9046.16	7225.71	5934.37	7624.62	5879.22	8043.37	7858.57	9541.92	7953.3	6612.53	4786.88	6850.55	6230.68	8033.87	6796.05	9062.25	8168.22							-0.333248	0	0.237359	-0.0694126	0.0520189	0	0.109438	-0.0742721	0.0149556
799	O95628	CNOT4	CCR4-NOT transcription complex subunit 4	CNOT4_HUMAN	10039.7	7712.56	9750.96	7371.24	6434.7	7749.76	7644.78	7889.65	8799.8	8442.21	8465.1	5892.9	6048.78	7335.27	7030.31	8517.72	7689.46	9220.12	5508.98	7068.34	7565.13	7694.71	6003.2	8031.56	7498.26	6993.76	6263.02	6747.65	7188.83	7624.52							0.133631	0	-0.00749119	-0.189656	-0.260677	0	0.0207011	-0.00791763	-0.0200924
800	O95630	STAMBP	STAM-binding protein	STABP_HUMAN	31431.2	29512.7	26768.2	28849.1	28272.7	25833	23244.1	29693	31411.9	28968.3	29224.9	27203.9	27590.5	27111	25526.2	25461.8	29687.2	29103	27164.4	29631.9	24805	26412.9	29313.2	30098	28910.6	29889.9	27153.2	28417.2	25947.3	26823.6							0.205514	0	0.0236993	0.159259	0.11369	0	-0.0409199	0.0451552	-0.0213081
801	O95633	FSTL3	Follistatin-related protein 3	FSTL3_HUMAN	16221.3	15742.6	16681.2	30170.2	24931.7	29995.3	276.745	16648.8	15834.5	16293	19643.4	26388.4	29893.3	32938.8	30479.5	13458.7	15097	18954.4	26328.3	28234.9	24743.1	30254.1	18646.6	16518.4	16799.3	15765.4	21188.3	25684.1	27810.8	35035.7							-0.406061	0	0.265944	0.179136	0.115828	0	-0.160103	-0.176726	-0.157772
802	O95639	CPSF4	Cleavage and polyadenylation specificity factor subunit 4	CPSF4_HUMAN	19113.2	20811	19758.2	24153.5	23615.2	23492.8	23142.1	22949.1	21272.7	22288.8	21375.3	23377.3	22334.9	23049.4	23091.4	21466.8	20895.5	23817.4	25159.2	22374.7	24848	21637.2	21945	21420.4	21539	23013.3	24434.2	19677.5	24996.1	21281.6							0.0286644	0	0.112557	-0.0187292	0.123558	0	-0.106299	-0.103048	-0.089449
803	O95671	ASMTL	Probable bifunctional dTTP/UTP pyrophosphatase/methyltransferase protein	ASML_HUMAN	21871	24645.8	19033.8	30793.9	33011	18761.2	21624	23818.4	25659.6	19717.2	21429.1	29692.7	28710.5	17265.1	22272	21788	17917.6	20402.5	31138.8	30204.9	16553.5	22042.1	22913.3	25846.3	18859.8	21194.1	29990.5	28912	16848.9	24254.5							-0.102032	0	-0.377478	0.421998	0.431251	0	-0.153959	0.272936	0.105198
804	O95672	ECEL1	Endothelin-converting enzyme-like 1	ECEL1_HUMAN	8102.21	7838.38	5493.12	41533.9	42159.4	26157.2	41378.3	8933.43	5847.75	5260.98	10302.8	43659.9	40846.4	26826.6	39570.9	10205.5	5211.25	10382.7	40442.2	38933	29972.9	38650.4	11352.3	7788.67	6457.31	11238.6	47263.7	43398.1	30203.4	33940.6							-1.85086	0	-0.44025	0.106793	0.171319	0	-0.924724	-0.571999	-0.141326
805	O95674	CDS2	Phosphatidate cytidylyltransferase 2	CDS2_HUMAN	13414.3	19563.9	14847.7	23854.9	23632.9	18626.5	19424.1	20453.3	21064.2	15405.3	18706.2	24162.8	22366.8	19740.3	25077.6	17356.8	13278.5	19661.3	22654.8	22099	21650.8	20244.7	21258.3	22653	18231	19864.9	21971.2	16347.6	21773.4	21367.9							-0.149391	0	-0.0743111	-0.0282188	0.10544	0	-0.330129	0.11995	-0.0992253
806	O95678	KRT75	Keratin, type II cytoskeletal 75	K2C75_HUMAN	40339.2		569.24			2411.41							27634.5				42028.3					25124.1		411.433		16015.1		78374									-0.649635	0	-3.38112	1.07704		0	0.411334	-5.28264	1.33275
807	O95684	CEP43	Centrosomal protein 43	CEP43_HUMAN	2562.61	5469.37	6145.21	6744.38	4154.62	5811.3	3662.03	5628.79	6760.04	8382.98	8284.86	6431.71	6024.19	5432.04	6643.54	5257.98	6841.97	7696.49	6013.79	6007.42	3975.35	7845.81	5755.36	6880.02	6878.29	7774.74	2734.78	4557.01	5139.57	7594.97							0.298967	0	-0.338754	-0.311727	-0.231814	0	-0.165163	-0.314013	-0.721873
808	O95685	PPP1R3D	Protein phosphatase 1 regulatory subunit 3D	PPR3D_HUMAN	7149.57	4593.95	3428.9	5141.73	4810.72	3861.72	3774.96	5472.71	5814.22	4517.45	4849.68	4953.04	4103.1	3046.41	3644.36	6615.21	4519.59	4344.26	6074.55	4938.88		4909.89	5735.07	5012.23	4264.03	4845.35	5516.21	6007.4	3488.87	4932.75							0.116911	0	-0.316392	0.202276	0.329135	0	-0.162072	0.135371	0.415836
809	O95696	BRD1	Bromodomain-containing protein 1	BRD1_HUMAN	16829.5	14282.8	15657.3	14737.3	14612.2	15994.2	14135.8	14893.4	14274.1	14904.9	13987.4	15521.7	14394.3	16965.8	16306.1	15486.1	15766.1	15065.1	13627.6	13593.7	18642.7	15247.3	15476	14755.1	15986.1	15277	14704.8	14933.9	16962.4	13158.1							0.0063265	0	0.220497	-0.0325575	-0.0062905	0	0.0762628	-0.0334987	0.0848148
810	O95707	POP4	Ribonuclease P protein subunit p29	RPP29_HUMAN	28818.1	26634	27604.2	24464.2	23984.3	27697.2	28680	31462.2	29775.7	30010.1	30825	25576.4	26634.4	33316.6	28274.7	30456.7	34943.5	31757.8	26610.4	26252	33598.1	27384	30797.6	29097.3	30585.9	31252.4	27842.8	28270.4	32255.3	27052							0.167609	0	0.187691	-0.0833026	-0.0922117	0	-0.0228955	-0.134085	-0.0418713
811	O95714	HERC2	E3 ubiquitin-protein ligase HERC2	HERC2_HUMAN	9163.58	9484.09	8570.95	10374.1	10603.5	10338.4	10094	10442.9	10112.9	9009.59	10458.9	11095.8	10772.4	10000	10486.6	8768.09	9294.81	10249	11246.3	10822.3	9418.36	11127.8	10900.1	10305.3	9590.78	10391.2	10641.5	10982.1	10303.3	10376.1							-0.0213814	0	-0.0711247	0.037082	0.0429979	0	-0.185352	-0.0566161	-0.0783062
812	O95716	RAB3D	Ras-related protein Rab-3D	RAB3D_HUMAN	105624	106144	83966.9	129556	124923	127146	142944	108763	104312	84731.3	98241	135337	131161	121853	143165	129753	86494.9	100034	134385	133246	162484	129489	110471	108790	93512.1	105090	141646	130594	148746	120843							-0.407334	0	0.0625965	-0.0451235	0.0120026	0	-0.21408	0.0736192	0.168544
813	O95721	SNAP29	Synaptosomal-associated protein 29	SNP29_HUMAN	21112.6	15351.1	18152	33089	27398.9	24719.6	16412.4	22140.9	19061.2	19637.6	19819.8	27104.8	29909.6	22964.3	21146.1	22130.7	20354.6	24965.8	23270.3	29963.4	15366.9	25454.5	21412.5	21291.4	18050.9	23987.5	23292.5	29065.3	19327.3	34122.3	SNAP29	IMS	Mitochondrial dynamics and surveillance > Autophagy	TRUE	41	2.50997	-0.0831101	0	-0.237732	0.260246	0.13626	0	-0.267187	-0.304073	-0.0792433
814	O95747	OXSR1	Serine/threonine-protein kinase OSR1	OXSR1_HUMAN	76581.8	82056.8	92190.8	71598.5	68860.2	67510.1	69720.2	80729.6	90843.6	97222.1	88398.2	77937.2	69946.3	67537.4	78284.8	91701.7	84391.3	87623.8	79516.8	76413.4	63514.4	70299.9	85552	89997.5	88350.6	82654.8	75333.9	68965.6	65078.5	71432							0.251445	0	-0.136172	-0.0279103	0.0711606	0	0.0704184	0.023352	-0.0439012
815	O95749	GGPS1	Geranylgeranyl pyrophosphate synthase	GGPPS_HUMAN		3501.6	2814.66	4084.85	2571.08	1133.97		3154.19	4078.33	3859.77	4256.93	2923.46	1489.59	1994.8	2295.03		1224.39	5280.3	2079.88	3475.63			3007.56	3235.46	2911.17	4076.04	1274.72			4297.06							0.461244	0	-1.07514	-0.391842	-0.347378	0	-0.747686	-0.331928	-0.55864
816	O95757	HSPA4L	Heat shock 70 kDa protein 4L	HS74L_HUMAN	120555	134685	139095	118682	109298	117408	111057	132021	139601	141492	136427	114008	109609	112556	114366	139855	119493	138049	118026	119450	101352	115084	134844	142254	129767	139403	113330	103165	112769	125191							0.244848	0	-0.0685641	-0.0769136	-0.00512804	0	-0.0586672	0.00924881	-0.0656902
817	O95758	PTBP3	Polypyrimidine tract-binding protein 3	PTBP3_HUMAN	30468.8	34745.2	31454.2	40357.1	36507.7	39591.8	31954.1	35209.8	35854.9	33998.8	33116.1	35305.9	37427.7	37758.8	32310.1	26541.1	32039.5	35794.3	33518	34482.6	32842.9	33217.7	31995.7	31765.1	30858.7	33884.5	33005.8	37237.9	35107.4	36723.2							0.0303669	0	0.114604	0.118124	0.0833486	0	-0.0947103	-0.00604449	-0.141963
818	O95777	LSM8	U6 snRNA-associated Sm-like protein LSm8	LSM8_HUMAN	64636.9	57006.4	70652.7	82691.1	66362.1	62032.2	46778.1	68117.9	72456.1	72570.9	70058.5	71625	72448.4	66813.7	70355.3	71529	71725.2	76663.7	79156.4	70786.5	50353.5	73859.2	75737	70330.1	69330.5	84467.2	67995.2	76494.1	49769.7	78190.3							0.195526	0	-0.233434	0.0878882	0.163417	0	-0.116803	-0.210572	-0.138578
819	O95782	AP2A1	AP-2 complex subunit alpha-1	AP2A1_HUMAN	333236	313155	283950	396947	372587	324694	395446	332702	314071	276147	316992	387674	378604	327139	376739	362823	292177	343428	377229	361438	388126	380244	336114	316581	284032	335976	390647	382697	348482	361037							-0.188029	0	-0.12439	-0.0173964	0.0367339	0	-0.225478	-0.0782279	0.038942
820	O95785	WIZ	Protein Wiz	WIZ_HUMAN	15367.2	12569.2	13530.1	18155.6	14689	14502.7	13434	14737.2	14780.2	14097.1	14260.4	16404.6	15380.6	15190.5	16651.1	12247.4	12798.8	16662.4	17892.5	15487.2	16724	17222.8	15239.5	16380.9	14036.2	14642.6	16637	15194.8	18638.6	16542.9							-0.0717294	0	0.026974	-0.0717828	0.113763	0	-0.157721	-0.0593039	-0.0771276
821	O95786	RIGI	Antiviral innate immune response receptor RIG-I	RIGI_HUMAN	4075.56	4191.54	4066.3	2445.87	2540.79	3505.68		2111.72	3576.34	5306.34	3033.05	2197.11	2838.82	3696.63	1792.41		4241.52	4232.51	2024.82	3593.01	3279.1	3175.86	3362.3	3021.63	5481.72	4644.59		3194.82	4469.77	3000.07							0.579841	0	0.49287	0.195637	-0.257069	0	0.266032	-0.142563	-0.318682
822	O95793	STAU1	Double-stranded RNA-binding protein Staufen homolog 1	STAU1_HUMAN	22645.5	28364	25186.9	27372.5	28274.1	25502.3	21769.3	23997.3	28706.1	24798.5	30449.2	26554.8	29144.2	23518.4	26233.5	20503.7	21856.1	28016.2	30093.7	29070.6	22810.3	23986.4	23351.7	29732.1	23921.5	27763.7	26048.7	25700.9	26557.3	25282.3							0.241194	0	0.0164693	0.205851	0.178326	0	-0.263744	0.00955632	-0.345324
823	O95801	TTC4	Tetratricopeptide repeat protein 4	TTC4_HUMAN	24583.1	22392.3	29270.5	22744	16604.1	23803.7	18906.6	24601.9	25052.7	29098.7	27024.9	18745.7	22069.4	24604.8	23026.9	21095.9	26278.9	28323.7	23770.8	22503.3	19708.2	24049.5	25802.2	27520	30008.1	26764.7	18317.6	22111.5	26586	25669.3							0.256482	0	0.0472342	-0.138055	-0.133044	0	0.0665903	-0.131397	-0.18837
824	O95807	TMEM50A	Transmembrane protein 50A	TM50A_HUMAN	12533.7	11651.7	14180.3	12059.4	16751.1	17350.1	24249	18076.2	14535.1	15481.9	11931.3	19449.4	18973.2	19936.2	24573.2	23493.2	23944	12219.2	20629.2	18794.9	29186.5	20419.2	22999.2	20186.1	20283.5	23249.1	14929.7	25189.8	32284	19245.3							-0.485549	0	0.158419	-0.150718	-0.399839	0	0.225463	-0.0315932	0.286864
825	O95816	BAG2	BAG family molecular chaperone regulator 2	BAG2_HUMAN	190208	195641	212107	240671	205431	234245	215837	228987	212555	221202	234227	256685	207788	240122	211608	220817	218046	223614	221702	234753	224596	223175	246829	209363	211493	234287	238769	183878	222744	254358							0.0281952	0	0.0264252	-0.12156	0.0818828	0	-0.0969705	-0.164462	-0.0574028
826	O95817	BAG3	BAG family molecular chaperone regulator 3	BAG3_HUMAN	11374	9360.45	17599.9	15568.5	12565.2	13828.9	9938.34	20145.1	19848.4	21967.1	19235	16487.9	13654.9	12176.1	15751.5	15897.4	20318.3	21217	12722.6	18871.3	10908.3	15485.3	17205.8	19296.6	17151.2	18177.3	13083.9	10169.8	8714.87	25033.1							0.239649	0	-0.537088	-0.260746	-0.194372	0	-0.0211199	-0.273479	-0.274628
827	O95819	MAP4K4	Mitogen-activated protein kinase kinase kinase kinase 4	M4K4_HUMAN	53581.4	53827.1	46064.1	57217.6	55642	56662.5	60409.2	53655.4	53799.3	44347.3	50565.7	60355.6	58829.4	56464.3	58127.5	57005.2	47801.7	52499.6	56910.4	54676.6	58322.9	59298.3	55850	52274.1	43058.5	52167.9	56698	56094.6	56392.2	57806.1							-0.187116	0	-0.0485585	-0.0651113	-0.027565	0	-0.191322	0.042737	0.0886313
828	O95822	MLYCD	Malonyl-CoA decarboxylase, mitochondrial	DCMC_HUMAN	7245.43	12758	7800.18	12038.2	18904.7	13430.6	17224.9	8855.44	9546.31	8308.54	10435.7	12839.4	16002.9	16163.1	14976.3	8079.39	7229.67	8839.06	12884.3	15864.3	15245.6	15728.3	8665.01	9894.84	9325.32	10553.8	12443.9	14237	15813.8	13871.6	MLYCD	Matrix	Metabolism > Lipid metabolism	TRUE	2	5.61167	-0.635901	0	-0.0270477	0.0730052	-0.299776	0	-0.284041	0.11033	-0.276044
829	O95825	CRYZL1	Quinone oxidoreductase-like protein 1	QORL1_HUMAN	13549.8	14825.6	12921.1	12535.1	14060.2	14904.3	13958.8	12933	14453.7	14335.1	13242.1	13012.5	14246.5	13061.5	13162.1	11412.3	14640.3	12823.6	15066.1	15014.6	11351.3	14730.6	13539.6	14642.3	14399.7	14759.3	14699.4	15125.2	13031.7	13517.3							-0.024583	0	-0.0809162	0.0780421	-0.00145369	0	0.0485482	0.105476	-0.0817469
830	O95831	AIFM1	Apoptosis-inducing factor 1, mitochondrial	AIFM1_HUMAN	201944	200295	172460	315544	317270	286927	319372	202242	187947	160862	182524	322971	292450	290949	310848	220986	155700	182053	324361	293565	332561	299957	212026	193914	166226	188067	331464	294298	307717	276414	AIFM1	MIM	Protein import, sorting and homeostasis > Protein import and sorting > MIA40 | OXPHOS > Complex I > CI assembly factors | OXPHOS > OXPHOS assembly factors | Mitochondrial dynamics and surveillance > Apoptosis	TRUE	15	5.49738	-0.711476	0	0.0137594	-0.0108107	0.101279	0	-0.169349	0.0750525	0.184179
831	O95834	EML2	Echinoderm microtubule-associated protein-like 2	EMAL2_HUMAN	44684.4	52670.8	30558.1	71744.8	90735.1	32919.1	57280.5	46746	55176.3	31972.6	43408.7	73161.8	83410.9	32351.9	54101.7	43924.8	31641.4	42380.1	79698.4	76428.9	30994.5	60127.4	48112.9	57800.3	31918	46119.8	78242.8	98577.3	29568	57031.7							-0.377879	0	-0.86094	0.611401	0.406137	0	-0.480121	0.328578	0.0609534
832	O95857	TSPAN13	Tetraspanin-13	TSN13_HUMAN	20424	24496.5	23438.9	47139.7	34189.8	29381	14974.8	21405.3	25504.1	22819	26316.5	39492.3	41393.4	29584.4	39083.3	20387.6	20862	28679.8	40721.3	35452.8	18406.3	39992.1	28808.2	27439.3	22178.1	27644.7	31026.1	42131.3	34957.7	37675.7							-0.257573	0	-0.229803	0.217569	0.265846	0	-0.303265	-0.0937814	-0.275631
833	O95861	BPNT1	3'(2'),5'-bisphosphate nucleotidase 1	BPNT1_HUMAN	56930	61594.6	65019.3	61453.5	64436.6	52293.2	55954	51320.8	66196	69436.5	58884.5	56732.9	66151.9	54501.6	58973.3	51462.3	65555.6	61195.8	61667	66881.7	53643.2	62857.2	57057.3	71087	62522.5	65194.5	58224.3	73267.2	56781	63247.9							0.035478	0	-0.150076	0.167668	-0.0177942	0	0.0877994	0.102214	-0.188536
834	O95865	DDAH2	Putative hydrolase DDAH2	DDAH2_HUMAN	4552.25	5238.7	4226.3	8473.91	8697.14	4774.5	3602.27	4937.17	5233.29	3217.77	5041.83	8305.49	6398.47	4423.45	4139.75	2834.42	6331.11	5796.95	6363.88	7105.42	2647.26	4309.65	5781.55	5795.38	4512.57	6339.4	6309.54	6324.03	1271.17	6356.08							0.315301	0	-0.488944	0.631916	0.678092	0	-0.324736	-0.0785964	-0.339196
835	O95870	ABHD16A	Phosphatidylserine lipase ABHD16A	ABHGA_HUMAN	23586.9	26358.1	23083.1	27147.4	25785.9	27782.8	26194.8	24529	24219.4	25281.4	24553.6	26098.8	25164.2	26721.5	26053.2	23113.1	24387.7	25533.5	25704	24183.2	31210.6	24948.5	27167.5	26079.9	27131.2	24603.3	28168.9	26771.1	29478.9	25755							-0.0479312	0	0.162099	-0.0147486	0.057252	0	0.0042859	0.0375037	-0.0173545
836	O95881	TXNDC12	Thioredoxin domain-containing protein 12	TXD12_HUMAN	47233.4	50196.7	43870.8	88407	74550.2	55380	40675.9	63702.8	60634.8	52825.1	56527.3	78345.7	66851.9	55902.5	54928.5	48975	62887.5	74978.3	70291.4	82944.3	42250.9	58155.1	63412.3	58023.2	55819.3	68188.5	69686.1	79257.6	29562.3	76887.4							0.207144	0	-0.333088	0.396505	0.411285	0	-0.305793	-0.24201	-0.253695
837	O95900	TRUB2	Pseudouridylate synthase TRUB2, mitochondrial	TRUB2_HUMAN	6933.26	8746.93	6172.57	14432.1	15749.7	22183.8	17004.4	7124.77	8038.15	6815.85	7679.68	13997.5	14390.3	21217	19365.6	7742.21	7127.04	8113.57	13377.7	14787.1	24924.8	18898.5	8024.11	9486.58	6811.92	7606.56	14814.4	14547.5	22716.1	17024.8	TRUB2	Matrix	Mitochondrial central dogma > mtRNA metabolism > mtRNA granules | Mitochondrial central dogma > mtRNA metabolism > mt-rRNA modifications	TRUE			-1.21233	0	0.332664	-0.281588	-0.352508	0	-0.21246	0.167011	-0.0650436
838	O95905	ECD	Protein ecdysoneless homolog	ECD_HUMAN	16413.4	15642.5	23337.5	17828.9	17492.3	28431	18889.6	16999.8	20488.7	28305.4	19686.5	15041.7	19398.4	26767.4	24940.2	14316.6	25257.4	21679.2	16572	19827.3	24906.2	23107.3	16369.8	17780.1	25066.8	20317.6	15663.4	18373.8	29708.5	26061							-0.177283	0	0.239776	-0.308546	-0.514413	0	0.310116	-0.19429	-0.359603
839	O95926	SYF2	Pre-mRNA-splicing factor SYF2	SYF2_HUMAN	19281.6	24368	38426.4	32573.5	27045	34377.4	25802.5	25851.1	26295.7	36052.5	31352.1	32054	34732.6	34596.1	36991.2	28005	30708.5	32680.6	35225.3	31222	28851.3	32960.3	31247.8	31275.6	32351.6	31017.4	28397.4	23592.2	41877.8	32166.8							-0.0134534	0	0.127108	-0.133785	0.00370936	0	0.118044	-0.214133	-0.279877
840	O95983	MBD3	Methyl-CpG-binding domain protein 3	MBD3_HUMAN	11192.1	9163.46	13240	14360	10770.7	14150.3	11310	13437.9	11833.9	13095.7	15210	13936.8	12880	15346.1	14836.5	11117.3	13529.4	16358.4	15732.4	14833.9	14330.5	20391	13818.3	16632.5	15494.3	16485.5	9938.79	15957.9	18442.1	20848.9							-0.0727676	0	-0.113944	-0.307725	-0.320352	0	-0.210861	-0.352772	-0.370351
841	O95985	TOP3B	DNA topoisomerase 3-beta-1	TOP3B_HUMAN	14510.2	16244	15188.7	14501.5	16001.2	15977.9	16772.7	17285.3	15218.4	16033.5	15760.9	15231.9	16267.8	17475.5	16977.9	14907.1	16544.4	16876	14923.7	15759.3	16760.8	17582	16883.3	15898.2	17051.2	17216.4	16719.2	15233.5	17386.7	15066.4							0.00156507	0	0.0258828	-0.0698258	-0.11348	0	-0.0363355	-0.0740023	-0.0640189
842	O95989	NUDT3	Diphosphoinositol polyphosphate phosphohydrolase 1	NUDT3_HUMAN	9718.3	10451.3	15138.8	12561.9	13691.4	10268.1	8510.72	8212.66	13414.8	12862.8	8321.95	9053.88	11501.7	10477.7	9914.49	11293.2	13249.3	9410.85	13762.5	12156.5	5280.32	11033.8	9308.26	11587.9	10652.2	9648.76	10779.7	13469.9	10699.7	10978.4							-0.14745	0	-0.138894	0.329692	0.190889	0	0.507579	0.372745	0.0778306
843	O95999	BCL10	B-cell lymphoma/leukemia 10	BCL10_HUMAN	6502.76	8428.21	7515.5	6471.48	7439.18	9228.87	7616.29	10030.7	9315.85	10667.9	9782.6	10065.8	6762.79	7913.41	6317.2	7295.25	11792.9	10327.2	4198.61	11386.4	4962.99	6309.95	10940.7	6842.54	9385.44	8929.3	5382.58	3163.53	6155.99	12750.4							0.230835	0	-0.223371	-0.198539	-0.337128	0	0.0237643	-0.240122	-0.155216
844	O96000	NDUFB10	NADH dehydrogenase [ubiquinone] 1 beta subcomplex subunit 10	NDUBA_HUMAN	21016.6	15792.3	22899.5	74451.6	54871	68197.5	64094.4	22159.6	19144.2	24429	24261.1	65821	69416.9	73048.1	76718.7	16733.8	23403.1	26521.9	68001	61731.5	64549.2	85203.5	23648.5	21466	24653	27438.1	59742.2	72187.8	81494.2	83272	NDUFB10	MIM	OXPHOS > Complex I > CI subunits | OXPHOS > OXPHOS subunits	TRUE	137	2.08887	-1.56829	0	-0.106451	-0.260425	-0.206635	0	-0.128839	-0.471797	-0.319808
845	O96005	CLPTM1	Putative lipid scramblase CLPTM1	CLPT1_HUMAN	29867.4	32576.9	34722.9	34084.2	30974.5	44035.5	40700.6	33661.6	31431.8	34258.2	32704.9	35166.2	31360.1	45782.2	39371.7	34200.9	36217.6	33579.4	33070.7	31230.3	54420.1	36850.1	35640.5	31226	35162.4	35038.7	34528.7	28799.7	50276.4	35135.7							-0.170625	0	0.355251	-0.313436	-0.15203	0	0.0551442	-0.0894021	-0.0185589
846	O96006	ZBED1	E3 SUMO-protein ligase ZBED1	ZBED1_HUMAN	26845.9	24092.9	22678.4	21576.8	24588.3	29442.3	25367.5	23231.7	23266.5	21643.8	24951.2	22188.6	24739.1	29943.3	25559	26604.7	21335.4	25766.3	24259.3	22512.1	26857.6	29126	24221.7	27674.6	23112.4	26154.9	27458.4	27340.6	29493.1	28299.4							-0.0801491	0	0.0951171	-0.127602	-0.182408	0	-0.207431	-0.0349212	-0.0225911
847	O96007	MOCS2	Molybdopterin synthase catalytic subunit	MOC2B_HUMAN	21515.5	17609.2	24658.9	14458	14505.4	20266.5	11853.5	17212.5	16581.4	24413.5	18099.4	12481.2	14934.7	21507.1	16011.2	16563	24054.8	19569.2	10434.9	13687.7	15618.8	15276.4	16794.1	18954.3	24079.7	21326.8	12483	15780.3	17326.3	17582							0.373392	0	0.299223	-0.0437799	-0.28445	0	0.30542	-0.150671	-0.125939
848	O96008	TOMM40	Mitochondrial import receptor subunit TOM40 homolog	TOM40_HUMAN	260813	257107	278514	291014	290966	349386	282472	307884	283127	282200	311000	308847	287630	357536	343581	260650	268370	333393	316764	300213	334873	330082	319266	287836	286736	316461	308951	323765	364632	292065	TOMM40	MOM	Protein import, sorting and homeostasis > Protein import and sorting > TOM	TRUE	38	2.92116	0.0375767	0	0.172185	-0.0537231	-0.0263897	0	-0.199322	-0.214564	-0.157535
849	O96011	PEX11B	Peroxisomal membrane protein 11B	PX11B_HUMAN	6812.59	7495.3	6696.26	11229.2	11002.1	7697.23	10291.2	9156.07	7456.02	6580.43	8558.25	10322.6	14528.8	7543.56	10781.2	8161.56	7572.97	7930.45	12383.6	11714.5	10845.4	14540.8	11103.6	9306.86	6279.92	11400.5	13729	14407.6	11476.7	13001.4	PEX11B	Membrane	0	TRUE	6	4.60351	-0.386645	0	-0.372084	0.0874593	-0.0284794	0	-0.454879	-0.201237	-0.0777835
850	O96013	PAK4	Serine/threonine-protein kinase PAK 4	PAK4_HUMAN	20584.7	19392.5	15634.5	19858.6	20656.2	17077	17956.1	18364.9	19669.4	17192.4	17705.9	19862.8	20036.5	15701.7	16007.1	14835.9	17012.1	18701.7	22439.9	19774.8	13750.7	18871.6	17200.6	18357.5	17098.5	16186.4	19227	19198.1	16885	19155.9							-0.0378771	0	-0.183	0.146146	0.177011	0	-0.0671187	0.126642	0.0176024
851	O96017	CHEK2	Serine/threonine-protein kinase Chk2	CHK2_HUMAN	10528.7	11063	10646.4	13284.4	14789.3	10462.1	10970.1	9688.32	11506.5	10908	10282.9	12329.2	12928.7	9891.84	9793.52	9327.25	10957.7	10940.5	12413.2	14412.9	9292.67	12002.8	9416.29	12829.7	11147.9	10963.6	14239.6	13705.2	8973.26	11928.1							-0.0585809	0	-0.210752	0.321102	0.225789	0	0.0247946	0.13724	-0.1395
852	O96018	APBA3	Amyloid-beta A4 precursor protein-binding family A member 3	APBA3_HUMAN		1875.59		901.514	779.132	1002.27	1362.89		1576.96		1840.21	1382.05	1150.51	1222.41	652.715			1835.38		1437.82	1.07297	2651.17	1399.82	2188.3		1130.76		1946.93									0.0425141	0	-1.06813	-0.227559	-0.446178	0		0.230973	-0.194732
853	O96019	ACTL6A	Actin-like protein 6A	ACL6A_HUMAN	124309	138805	141502	154036	153140	155076	156269	138525	137482	138287	139963	166378	145300	162534	156468	141493	131400	141553	161614	149524	173686	156059	146677	142157	138503	148885	167018	139770	169188	142165							-0.09036	0	0.112442	-0.0559161	0.0872432	0	-0.0620948	-0.0406496	-0.0586592
854	O96028	NSD2	Histone-lysine N-methyltransferase NSD2	NSD2_HUMAN	7789.14	9635.76	10575.4	12926.6	13093.2	13487.9	14798	11041.5	10302.6	9858.01	10345.5	13476	11293.8	14412.7	14307.5	10352.5	9421.79	10257.5	14122.1	12972.2	17613.6	13213.6	10641	9293.4	9930.11	10933.7	13344.5	10193	14481.9	13460.5							-0.407672	0	0.105132	-0.230224	-0.0502759	0	-0.0798277	-0.109492	-0.078422
855	P00338	LDHA	L-lactate dehydrogenase A chain	LDHA_HUMAN	6518628	7.93857e+06	7059308	6754532	7723781	6.58657e+06	7199742	7019240	7.99504e+06	7106040	7.181e+06	6.52146e+06	7639459	6994983	6.78026e+06	7430217	7389861	7278726	6.65969e+06	7.91274e+06	6050217	7216199	7.18938e+06	8544951	7245628	7.46918e+06	6.79489e+06	8476312	6147119	7.41464e+06							0.0313094	0	-0.150372	0.150299	-0.0980707	0	-0.0217604	0.158685	-0.0543535
856	P00367	GLUD1	Glutamate dehydrogenase 1, mitochondrial	DHE3_HUMAN	173049	186750	144729	298331	293233	252666	283546	184467	175473	144835	167498	296943	268453	261374	263093	185026	144448	166827	287596	274347	275562	266873	192482	174660	148217	169469	294000	279513	263487	252063	GLUD1	Matrix	Metabolism > Amino acid metabolism > Glutamate metabolism | Metabolism > Amino acid metabolism > GABA metabolism	TRUE	24	3.24642	-0.665688	0	-0.0170054	0.0661181	0.143323	0	-0.206287	0.0917719	0.12992
857	P00374	DHFR	Dihydrofolate reductase	DYR_HUMAN	23648.9	31173.3	35713.8	35523.6	37288.3	38715.3	41448.4	23470.6	32662.5	36136.8	29399.8	33317.5	42426.4	42123.6	40364.4	23349.6	34540.5	30100	36246.4	41908.3	38724.2	41533.9	27418.2	32263.8	35839.6	33086.8	41093.1	43414.9	37615.5	42646.7							-0.427213	0	-0.0787217	-0.00832899	-0.183376	0	0.204319	0.053725	-0.334722
858	P00387	CYB5R3	NADH-cytochrome b5 reductase 3	NB5R3_HUMAN	467591	489387	394718	590101	563929	497854	534875	453703	427297	394475	423295	566893	530659	510334	535177	500187	390340	457704	538620	535498	550220	544957	502841	458022	396799	453763	568284	568746	520696	499265	CYB5R3	MOM	Metabolism > Detoxification > Xenobiotic metabolism | Metabolism > Detoxification > Amidoxime reducing complex | Metabolism > Lipid metabolism	TRUE	50	2.68328	-0.248542	0	-0.0242008	0.0565748	0.0986471	0	-0.175048	0.0425413	0.112731
859	P00390	GSR	Glutathione reductase, mitochondrial	GSHR_HUMAN	49211	49548.5	50521.9	50295	50110.6	50563.8	43472.7	45311.2	51721	48907.9	48313.8	50503.9	51155.4	49504.8	46888.1	46424.9	48041	48663	51972.6	51731.2	44295.2	49623	50782	53221	49468.4	47976.3	50983.4	54447.1	47482.6	49697	GSR	Matrix	Metabolism > Detoxification > ROS and glutathione metabolism	TRUE	4	5.5371	0.0270505	0	0.0163768	0.129149	0.10326	0	0.0271252	0.0919308	-0.0115545
860	P00403	MT-CO2	Cytochrome c oxidase subunit 2	COX2_HUMAN	237345	281500	227161	500370	665117	462684	602546	235251	258351	217498	263530	506812	637111	479985	543687	299287	234115	286729	477443	597246	525726	621952	255912	305960	222981	294340	570405	721128	411112	537269	MT-CO2	MIM	OXPHOS > Complex IV > CIV subunits | OXPHOS > OXPHOS subunits	TRUE			-1.03367	0	-0.294697	0.184848	-0.165891	0	-0.320568	0.00206817	-0.131824
861	P00441	SOD1	Superoxide dismutase [Cu-Zn]	SODC_HUMAN	115723	139383	165104	190754	150169	125775	180939	132143	191325	214565	188032	188441	170192	129732	147982	138814	184610	178617	177439	180686	125347	141498	150486	181775	185740	167337	164946	166236	147261	216907	SOD1	IMS	Metabolism > Detoxification > ROS and glutathione metabolism	TRUE			0.0508442	0	-0.380145	-0.0426955	0.0701638	0	0.075087	-0.0592957	-0.406474
862	P00491	PNP	Purine nucleoside phosphorylase	PNPH_HUMAN	240395	269729	261945	240708	239566	214855	216985	242059	284224	268108	257369	235867	252203	215139	219071	264285	271349	264575	246162	256263	192005	234332	266537	307505	268381	282499	245046	277274	205469	236900							0.241467	0	-0.132857	0.176424	0.0931241	0	-0.00378208	0.098791	-0.0820718
863	P00492	HPRT1	Hypoxanthine-guanine phosphoribosyltransferase	HPRT_HUMAN	368871	385223	383550	365416	342234	336591	309758	343074	422641	427137	381396	332510	399746	333097	334542	316085	421272	395987	366623	398174	279810	366742	382644	440793	390990	408458	347381	424473	295106	370066							0.195123	0	-0.150139	0.179994	0.0318438	0	0.0376686	0.0744658	-0.164564
864	P00505	GOT2	Aspartate aminotransferase, mitochondrial	AATM_HUMAN	1.117e+06	1.06121e+06	973703	1.67682e+06	1.5848e+06	1520347	1.55668e+06	1.14141e+06	983074	931390	995131	1.65136e+06	1503886	1.57174e+06	1.4634e+06	1.14881e+06	1.01951e+06	1.03114e+06	1.63867e+06	1.48505e+06	1.66531e+06	1526875	1.19703e+06	1.00512e+06	959573	1.02145e+06	1.59566e+06	1636248	1581384	1.36034e+06	GOT2	MIM	Metabolism > Carbohydrate metabolism > Malate-aspartate shuttle | Metabolism > Amino acid metabolism > Glutamate metabolism | Metabolism > Amino acid metabolism > Glyoxylate metabolism | Metabolism > Amino acid metabolism > Kynurenine metabolism | Metabolism > Sulfur metabolism	TRUE	3	2.73269	-0.539725	0	0.101708	0.0720919	0.151749	0	-0.0651644	0.000794535	0.180189
865	P00533	EGFR	Epidermal growth factor receptor	EGFR_HUMAN	122447	128482	137522	109641	103203	110910	109989	136153	132594	140142	133122	103055	113790	116173	120691	128784	142069	140646	108107	112429	128504	120613	138100	133189	144773	143307	102973	108987	123261	112921							0.260553	0	0.0447759	-0.0825122	-0.131488	0	0.0216445	-0.0811403	-0.0816983
866	P00558	PGK1	Phosphoglycerate kinase 1	PGK1_HUMAN	2891404	3748299	3.15654e+06	3.03995e+06	3.77613e+06	2513577	3.1064e+06	2.67747e+06	3.89586e+06	3195139	3143217	2.86893e+06	4.03366e+06	2.56973e+06	3241349	2.80154e+06	2.94606e+06	3.1781e+06	3.09588e+06	4.13263e+06	2.39165e+06	3.24377e+06	2972458	4.32575e+06	3.06113e+06	3.40623e+06	3.14809e+06	4083671	2.43715e+06	3420091							-0.00461446	0	-0.392536	0.300624	-0.0985047	0	-0.0696385	0.299265	-0.193399
867	P00568	AK1	Adenylate kinase isoenzyme 1	KAD1_HUMAN	120504	146998	138405	158183	151952	119972	118746	121566	150366	145626	125301	150821	169311	130173	153516	110042	134872	133355	162619	164642	102361	153925	123645	169659	139799	138388	158016	171887	124232	152691							-0.128926	0	-0.280059	0.184371	0.121263	0	0.0777454	0.234195	-0.154108
868	P00734	F2	Prothrombin	THRB_HUMAN		587.198			2625.88	2648.08				2921.22	1326.8	2641.29	2449.3	2698.11	3237.33		1362.1	246.663	784.664			2439.38		787.275	2095.83	1172.97	1836.75	3043.43	3010.03	1498.74							-1.38551	0	0.219782	0.178165	-0.447264	0	1.21581	-0.413716
869	P00747	PLG	Plasminogen	PLMN_HUMAN		6687.23	6784.4	18108.9	25091.6	9528.3		2673.56	5577.99	7153.26	4426.46	15844.4	28735.1	12091.9	11302.2	3082.16	4646	2447.78	15593.5	19057		11361.9	3879.29	8547.53	5719.72	4845.75	13989.8	27650.9		11839.3							-1.55777	0	-0.0894009	1.12784	0.465811	0	0.637149	0.828496	-0.282612
870	P00813	ADA	Adenosine deaminase	ADA_HUMAN	8348.52	12945.4	8380.9	16567.7	15154.4	8905.35	8318.32	9217.61	12096	9036.27	10869.9	12753	15048.5	7178.03	9840.95	6372.13	8431.14	10256.8	13197.3	15806.7	4603.45	10540.2	8720.09	12452.7	9319.52	10716.6	12728.7	13092.1	6041.83	13458.4							0.0102249	0	-0.657415	0.487394	0.390088	0	-0.271771	0.235673	-0.378576
871	P00846	MT-ATP6	ATP synthase subunit a	ATP6_HUMAN	111988	160860	130048	311941	378778	235699	375730	137653	162109	130610	185359	291243	431112	263671	370397	137176	135227	167539	347419	336464	291730	470438	148439	211651	150161	187503	312589	458142	297186	379960	MT-ATP6	MIM	OXPHOS > Complex V > CV subunits | OXPHOS > OXPHOS subunits	TRUE			-1.1478	0	-0.552876	0.00718477	-0.337862	0	-0.400047	-0.0155172	-0.428842
872	P00915	CA1	Carbonic anhydrase 1	CAH1_HUMAN	8896.03												4689.88				7026.45					2792.5				2393.98		15223.4									-0.222149	0		1.8341		0	1.55339		1.89375
873	P00966	ASS1	Argininosuccinate synthase	ASSY_HUMAN	1.27501e+06	1.36074e+06	1.04133e+06	1.23046e+06	1.2522e+06	1.05652e+06	1.15079e+06	1.25781e+06	1.29144e+06	1.02212e+06	1.16743e+06	1.17927e+06	1.21299e+06	1041645	1.08358e+06	1.1965e+06	961304	1.16274e+06	1.13881e+06	1.20639e+06	945512	1.06969e+06	1.22869e+06	1.38586e+06	1027042	1.1669e+06	1.20135e+06	1.18651e+06	932318	1.13442e+06							0.07112	0	-0.158748	0.130322	0.0978297	0	-0.202625	0.207509	0.0885777
874	P01008	SERPINC1	Antithrombin-III	ANT3_HUMAN									3174.88	4662.76	1201.54			4332.45			6552.35				3369.48	2704.93			10068			2907.09	4431.41	4407.68							-1.5655	0	0.185564	-0.290803		0	2.56179	1.40182
875	P01023	A2M	Alpha-2-macroglobulin	A2MG_HUMAN	11023.3	11859.9	18752.1	8573.51	11333.3	12069.8	9477	4107.94	7146.71	20429.7	11541.7	8175.26	10764.9	15701.3	14206.9	5536.96	20725.4	7635.31	8289.34	11430.1	10760	15184	3524.99	7855.26	26672.1	7919.91	9490.97	13928.1	15862	13609.1							-0.538521	0	0.0517376	-0.145086	-0.603876	0	1.26086	-0.0125721	-0.578562
876	P01024	C3	Complement C3	CO3_HUMAN		46560.9	70413.1	17208.5	31575.2	34688.4	26754.3		20396.8	49900	31996.4	19997.6		41102.6	32316		29377.9	37648.2	25053.2	33557.7	43479.2	44921.6	17521.8	26716	52181.9	28456.8	42075.4	56805.8	21205.2	43725.7							-0.17546	0	-0.0725255	0.138351	-0.501622	0	0.626065	-0.0666275	-0.900163
877	P01033	TIMP1	Metalloproteinase inhibitor 1	TIMP1_HUMAN	15858.3	16780.7	21095	28358.7	32108.5	16561	24378	16576.4	15347.8	19495.1	20608	26445.1	29895.6	17075.3	21139.5	17843.4	23508.9	22536.8	27615.4	29647.9	20179	21166.4	18968.7	14742.2	22654.5	22421.6	25930.3	30090.7	17083.9	19539.4							0.0199168	0	-0.282307	0.497686	0.329543	0	-0.0110725	-0.484271	-0.336247
878	P01106	MYC	Myc proto-oncogene protein	MYC_HUMAN		4911.69	7177.59	9722.19	7962.05	8242	5209.56	6927.79	5220.54	9717.07	8310.64	10465.7	7886.21	9655.5	9602.02		7706.56	10731	8842.04	6433.72	8547.33	9336.84	6464.47	7961.47	11085	10322.6	6235.59	5304.95	10613.3	11303							0.143256	0	0.0639461	-0.36186	-0.00758791	0	-0.133736	-0.698577	-0.547702
879	P01111	NRAS	GTPase NRas	RASN_HUMAN	146864	131029	136064	175810	151108	158096	164483	143694	132005	132617	130118	166210	155034	159297	149876	151421	132610	137359	167511	153377	175291	165346	149867	130712	136901	148683	164088	158911	166860	152455							-0.188112	0	0.0611818	-0.0316797	0.0916467	0	-0.0440536	-0.0798715	0.0930431
880	P01112	HRAS	GTPase HRas	RASH_HUMAN	10333.2	11734.5	10483.9	18190.9	14564	13837.5	14680.5	14047.7	13703.3	13798.7	15016.6	16465.3	14994.1	18083.2	18483.4	13188.1	14760.2	13852.9	16157.4	15145.5	19335.1	15391.7	16517.6	15029.3	13691.5	16672.1	13367	13691.1	16120.7	17034.6							-0.111259	0	0.0387674	-0.167643	-0.0313425	0	-0.203482	-0.170436	-0.16695
881	P01116	KRAS	GTPase KRas	RASK_HUMAN	30674.2	34912.4	23746.5	40195.8	41686.4	34760.4	39415.1	34248.7	34813.9	31617.5	29479	39046.5	42220.5	33396.5	37374.4	28483.6	23302.2	29280.8	41361.5	37408.8	35915.4	35248.6	33964.7	32815.2	24774.1	27221	35045.7	30956.6	30336.2	36882.4							-0.37742	0	-0.147919	0.0321108	0.0637576	0	-0.148326	0.254121	0.151917
882	P01130	LDLR	Low-density lipoprotein receptor	LDLR_HUMAN	72559.6	85597.9	57217.8	92804	85333	82157.3	89078.9	84106.6	86169.2	60122.2	80547.8	88477.5	87602.6	81667.5	91388.4	75528.7	59725.8	82803.1	94545.3	88959.5	83844.5	93660.7	84048.3	83248	61888.9	76009.1	85634.5	90002.9	87498.2	92161.4							-0.198764	0	-0.128101	-0.057826	-0.0191421	0	-0.417482	0.0914011	-0.0131848
883	P01137	TGFB1	Transforming growth factor beta-1 proprotein	TGFB1_HUMAN	20404.7	25962.9	33136.6	35874.3	34738.9	37202.7	37297.5	25187.9	27389.7	29238.2	26836.2	31214.1	32337.3	35156.4	34494.7	20070.9	28209	27224.5	33061.8	33632.5	38740.3	35781.8	25978.1	25752.2	30815.4	27966.6	30469.1	27687.2	35966.6	32744.4							-0.359491	0	0.0677601	-0.128104	-0.103335	0	0.150547	-0.0523407	-0.255138
884	P01889	HLA-B	HLA class I histocompatibility antigen, B alpha chain	HLAB_HUMAN	71119.6	100782	83696.8	126844	138622	106871	114410	91792	95120.5	87819.6	92628.9	122445	121061	108931	105640	82301.3	77244.1	97859.3	107051	124418	116252	113191	96099.3	90714.8	85334.7	89819.9	118047	112177	102814	117252							-0.269457	0	-0.0509286	0.139642	0.0745588	0	-0.161792	0.0321106	-0.130959
885	P01893	HLA-H	Putative HLA class I histocompatibility antigen, alpha chain H	HLAH_HUMAN	65058.7	84020.2	75333.8	124003	111296	92621.1		78450.9	79011.7	73890	78100.2	108600	103091	93429.4	93451.3	68049.5	70665.2	93090.7	95893.1	109479		92567.3	72177.3	72830.1	81872.9	78853.5	87350	93739.4		101652							-0.202232	0	-0.0437597	0.122683	0.116597	0	-0.143811	-0.0842416	-0.23267
886	P02462	COL4A1	Collagen alpha-1(IV) chain	CO4A1_HUMAN	4926.78	5310.95	7842.62	7164.6	6492.88	7330.05	12238.9	6339.09	4971.24	7977.7	5188.38	6660.49	5939.47	7702.61	7008.67	4056.53	8465.17	6040.92	5068.27	5601.27	9980.88	6277.06	5480.82	5774.84	7253.99	7661.99	6477.93	3586.05	11330.7	7121.46							-0.37415	0	0.15482	-0.594564	-0.363711	0	0.324401	-0.234516	-0.275952
887	P02533	KRT14	Keratin, type I cytoskeletal 14	K1C14_HUMAN			2231.32					1899.36					3039.71				2479.6				3360.23	2473.5	3356.46	3221.92				2254.58	9607									0	1.39024	0.0978798
888	P02538	KRT6A	Keratin, type II cytoskeletal 6A	K2C6A_HUMAN	2479548	3.07584e+06	2.15354e+06	2.21339e+06	2.91177e+06	2.84992e+06	2.84709e+06	2.4559e+06	2504357	2.32052e+06	2.69426e+06	2.67615e+06	2309830	2.89341e+06	2895534	2442713	2.2453e+06	2.55424e+06	2499698	2.53963e+06	2.61764e+06	2903565	2.53501e+06	2.51405e+06	2.32663e+06	2655616	2.46313e+06	2.71941e+06	3.14318e+06	2.78767e+06							-0.117598	0	0.00884306	-0.125585	-0.214769	0	-0.220363	0.0342904	-0.0882959
889	P02545	LMNA	Prelamin-A/C	LMNA_HUMAN	1.86202e+06	1.87694e+06	1.57875e+06	2.32289e+06	2.22935e+06	1.81684e+06	2.11616e+06	1997728	1.87192e+06	1.56943e+06	1.73528e+06	2428782	2.01268e+06	1766591	2.07682e+06	1.99164e+06	1.51767e+06	1.80877e+06	2.26876e+06	2.15145e+06	2002799	2.09057e+06	2.00868e+06	1.8484e+06	1.59905e+06	1702176	2.32999e+06	1.92538e+06	1933656	1.92855e+06							-0.231436	0	-0.127043	0.0186313	0.18728	0	-0.159023	0.0934434	0.168225
890	P02549	SPTA1	Spectrin alpha chain, erythrocytic 1	SPTA1_HUMAN	24301.3	25252.8	22614.3	20241.4	23308.8	21638	32161.7	27328.4	22083.7	19388.3	19058.5	20517.9	19002.3	17360.6	18999.4		29515.8	25733.3	18415.4	24803.9	25411.6	14855.9	26202.2	25561	21388.5	21331.7	19060.2	24098.8	19935.7	20035.5							0.0349821	0	-0.0288977	0.0840335	-0.137403	0	0.0755851	0.140707	0.235201
891	P02679	FGG	Fibrinogen gamma chain	FIBG_HUMAN		1026.95		6394.64	8234.41	3486.1	4811.16	1019.01	1202.2	501.74		5314.96	6534.95	3682.1	4557.73		2540.79	1389.69	7258.82	6571.55	3903.13	5638.81	1690.42	1815.69		1006.48	4942.33	6846.61	3610.04	5532.35							-2.09964	0	-0.484452	0.456617	0.219219	0	0.344541	0.170389	0.177257
892	P02686	MBP	Myelin basic protein	MBP_HUMAN				2550.58								1336.32	539.481											29935.8
893	P02749	APOH	Beta-2-glycoprotein 1	APOH_HUMAN		2706.29	11618	11931.5	13927.2	12230.3	14543.7				4706.07	9641.96	10784.4	16304	9847.86		11442.2	2447.11	11078	10010.7	15603.8	13753.4		1362.17	7467.57	4386.16	13987.1	15660.5	9695.74	10179.8							-1.65116	0	0.155751	0.0601698	-0.051238	0	1.40356	-0.919042
894	P02765	AHSG	Alpha-2-HS-glycoprotein	FETUA_HUMAN	3834.75	73654.4	214455	63439.9	66748.5	87289.3		15333.2	55668.1	225364	93528	60258.2	66325.3	134802	107874	11226.9	150449	60336.8	71080.1	85537.5		105044	17810	57020.6	207609	54548.4	89086.6	53324.2		116396							-0.660019	0	0.0166523	-0.691238	-0.629299	0	1.52168	-0.161484	-2.52723
895	P02768	ALB	Albumin	ALBU_HUMAN	46152.7	296353	804822	238891	252503	296203	283614	56501.2	221708	797687	335932	187084	280419	536758	358646	63925.6	643324	254220	279990	328580	366638	405394	73488.7	253342	880913	254035	281266	352080	458955	405448							-0.368462	0	0.190789	-0.259864	-0.557676	0	1.47399	-0.130079	-2.22916
896	P02771	AFP	Alpha-fetoprotein	FETA_HUMAN		15557.4	38838.7	13476.9	15779.8	22947.5	16260.8	8001.68	14485.6	39155.1	19973.4	13699.4	18575.9	34462.5	27069	12674.4	33345.5	18835.3	24254.6	23680.3	21623.6	22305.2	7254.48	19354.4	42147.6	13833.5	19662.5	24405.3	35235.1	25652.9							-0.379164	0	0.323936	-0.147054	-0.360707	0	1.12878	-0.0917878	-0.914379
897	P02774	GC	Vitamin D-binding protein	VTDB_HUMAN		9043.42	23152.9	5706.63	11864.8	10823			5429.56	41338.1	12472.5	6039.48	5787.79	17648.2	12621		25817.2	8634.24	10559.4	14888.8		10350.9	1767.79	10675.4	33409.9	9985.89	11201	10765.2		20804.4							-0.493576	0	-0.0356828	-0.430598	-0.800744	0	1.57737	-0.306105	-2.55159
898	P02786	TFRC	Transferrin receptor protein 1	TFR1_HUMAN	2.11232e+06	2.12307e+06	2.87456e+06	1.69797e+06	1.71406e+06	2.89799e+06	2.16758e+06	2.32167e+06	2.07762e+06	2.69889e+06	2375253	1.63906e+06	1.72646e+06	3.12174e+06	2.19745e+06	2.4264e+06	2.83524e+06	2464426	1652971	1.7598e+06	3.32999e+06	2.12232e+06	2.49232e+06	2193465	2.8403e+06	2613611	1.75541e+06	1.69696e+06	3.16441e+06	2.11944e+06							0.20744	0	0.540011	-0.319448	-0.351568	0	0.178809	-0.221123	-0.087531
899	P02787	TF	Serotransferrin	TRFE_HUMAN	13543	13646.8	12072.5	6475.36	6369.9	10269.8	9088.14	10368.7	11747.4	10571.7	9774.34	6024.32	8183.72	10940.1	8379.05	12619.5	11366.8	8007.81	6493.02	6846.75	11755.2	8635.43	10529.8	11173.2	12775.2	9896.67	7697.34	8380.11	9895.7	7655.37							0.128591	0	0.344431	-0.180862	-0.338927	0	0.342264	0.401776	0.350713
900	P02788	LTF	Lactotransferrin	TRFL_HUMAN	201803	268779	228646	154346	143871	196146	161833	213444	232752	226599	204860	133328	133045	223016	156805	210310	173924	221746	122635	155847	218647	150161	243646	258491	240910	211924	149943	170406	211185	180184							0.391612	0	0.387575	-0.105617	-0.212103	0	0.0313565	0.251286	0.0299018
901	P02794	FTH1	Ferritin heavy chain	FRIH_HUMAN	15008.4	18387.7	14977.5	7396.29	11561.5	15608.6	9564.83	20746.2	16976.1	16749.3	15269	8469.68	9335.3	12362.1	6507.74	16386.6	18221.9	17773.2	5827.58	12131.3	14812.2	7068.05	12804	18468.7	12588.3	20520.6	8771.22	8212.32	10915.4	8860.17	FTH1	unknown	Metabolism > Metals and cofactors > Iron homeostasis	TRUE			1.15816	0	0.746766	0.365949	-0.070966	0	-0.19156	0.00724579	-0.137045
902	P02795	MT2A	Metallothionein-2	MT2_HUMAN	19572.5	36636.1	59459.3	14146.8	28459.6	28358.8		28267.4	48165	79985.1	40034.5	23019.9	19364	32437.1	24265.4	25114.6	82525.1	33271.8	19762.7	34518.7		14768.2	27635	30356.6	70892	49557.6	19889.8	21752.8		33505.2							0.760237	0	0.330184	0.10604	-0.332324	0	0.83812	-0.0934501	-0.703619
903	P03886	MT-ND1	NADH-ubiquinone oxidoreductase chain 1	NU1M_HUMAN	5033.54	8749.21	7184.51	16847	18419.9	16574.9	20693.2	7053.12	7190.97	6792.96	7487.72	19613.1	17653.5	17923.3	16110.1	9036.61	7751.8	8348.09	16812.4	16972.7	21997.2	19873.9	8216.72	7108.4	8987.86	9103.99	19155	18706.5	19850.9	16821.6	MT-ND1	MIM	OXPHOS > Complex I > CI subunits | OXPHOS > OXPHOS subunits	TRUE			-1.14423	0	0.0548367	-0.0346912	-0.0211839	0	-0.114444	-0.113772	-0.180619
904	P03891	MT-ND2	NADH-ubiquinone oxidoreductase chain 2	NU2M_HUMAN	7476.01	15733.7	12584.3	28083.7	34314.4	16921.2	40845.4	13552.4	12698.4	11622.8	14832.5	31072.7	30488.2	25162.5	27570	13833.5	14940.7	10992.3	30533.6	23749	38913.9	32232.7	12937.5	15556.4	14789.7	13188.6	32105.5	23698.4	28816	27988.2	MT-ND2	MIM	OXPHOS > Complex I > CI subunits | OXPHOS > OXPHOS subunits	TRUE			-1.30622	0	-0.228242	-0.196583	-0.078837	0	0.0522826	0.173153	-0.122017
905	P03905	MT-ND4	NADH-ubiquinone oxidoreductase chain 4	NU4M_HUMAN	5192.51	5127.55	2909.21	12377.8	15860.5	11499.2	16197.1	5639.34	5339.77	4161.08	4453.78	13323.1	16126	12138.4	17360.8	4099.53	4344.49	3991.52	11802.6	15022.7	14310.6	16515.8	4385.23	2951.1	3779.43	4237.1	11537.7	14349.4	13018.1	12225.7	MT-ND4	MIM	OXPHOS > Complex I > CI subunits | OXPHOS > OXPHOS subunits	TRUE			-1.88135	0	-0.289674	-0.0219525	-0.345225	0	-0.154344	0.0813865	0.191976
906	P03915	MT-ND5	NADH-ubiquinone oxidoreductase chain 5	NU5M_HUMAN	3763.85	4790.69	4356.21	14207.2	19878.9	9864.9	23181.8		3557.87	3940.78	3089.03	18102.1	20186.1	13104.6	18528		6028.03	1555.36	18932.8	15827.8	16719.2	21462.2	6131.17	4494.17	4186.08	6128.99	20666.1	15519.7	15588.5	19006.4	MT-ND5	MIM	OXPHOS > Complex I > CI subunits | OXPHOS > OXPHOS subunits	TRUE			-2.51625	0	-0.572074	-0.202582	-0.192603	0	0.365882	0.25348	0.462267
907	P03923	MT-ND6	NADH-ubiquinone oxidoreductase chain 6	NU6M_HUMAN		8296.9		12113.3	12746.4	7028.3	13472.2			5116.3		9242.49	14199.3	8128.11	10454.4				10021.9	8063.41	10232.3	11519.5			5920.96	7341.78	13011.2		8075.84	11976.1	MT-ND6	MIM	OXPHOS > Complex I > CI subunits | OXPHOS > OXPHOS subunits	TRUE			-0.691361	0	-0.502928	-0.022793	-0.0953653	0	-0.411819	0.176443
908	P04004	VTN	Vitronectin	VTNC_HUMAN	19697.7	21810.2	29507.6	31404	32037.7	34273.5	29595.5	21087.5	17334.5	25302.6	20177.6	30120.3	31781.9	29635.1	27189.2	16608.5	27763.7	12014.2	29399.1	29414.5	37211.8	32251.3	21964.7	20609.3	23857.1	20455.1	26706.3	39829.8	45179	28091.9							-0.738627	0	0.32084	0.184035	0.00616737	0	0.600461	0.18269	0.176998
909	P04040	CAT	Catalase	CATA_HUMAN	58951.4	51014.4	58398.8	71528.9	76924.7	66041.1	66710.9	58371.3	54515.8	53500.8	55366.5	74419.5	77295.1	65724.7	74417.4	62167.5	54724.7	53571.1	71052	71989.3	64496.1	75363	61290.9	60618.9	52384.5	55082.4	77659.8	74161.4	63705.9	80127.1	CAT	IMS	Metabolism > Detoxification > ROS and glutathione metabolism	TRUE	355	2.77142	-0.439699	0	-0.190275	0.0181356	-0.00955548	0	0.00207993	0.0186071	0.138813
910	P04062	GBA1	Lysosomal acid glucosylceramidase	GBA1_HUMAN	70550.8	80022.2	81272	75378.8	86877.6	83679.6	83967.5	79636.9	75022	81901.1	79434	77020.8	82207.6	87341	87009.8	73300	79774.2	84337.3	78978.2	83039.6	88468.8	86200.5	86661.1	76496.1	83038.5	87054.9	85362.3	83588.2	84144.9	79795.9							-0.0109108	0	0.0282385	-0.00540787	-0.0893365	0	-0.0369156	-0.115424	-0.108765
911	P04066	FUCA1	Tissue alpha-L-fucosidase	FUCO_HUMAN	10331.5	7736.2	9520.26	12607.2	12726.2	15862.4	15147.1	9226.85	7034.75	7804.51	7998.36	12056.5	15679.3	15058.3	14342.7	7656.92	7916.52	8009.75	11800.2	11946.4	13321.5	16264.3	9089.46	6170.04	9194.54	8576.76	13857.5	16189	13967.4	13760.5							-0.860434	0	-0.0319865	-0.073946	-0.242072	0	0.0711027	-0.231441	0.147348
912	P04075	ALDOA	Fructose-bisphosphate aldolase A	ALDOA_HUMAN	1.38186e+06	1.60333e+06	1.45689e+06	1.49506e+06	1.50368e+06	1.44734e+06	1.341e+06	1.38933e+06	1.70831e+06	1.55233e+06	1.52374e+06	1410593	1.53087e+06	1.39357e+06	1.4456e+06	1.35662e+06	1355617	1.52596e+06	1.44594e+06	1.61542e+06	1.24575e+06	1424772	1.46136e+06	1.72642e+06	1.49475e+06	1.56205e+06	1.46704e+06	1577746	1304731	1.60655e+06							0.0798478	0	-0.109845	0.0982001	0.000177539	0	-0.0695543	0.127553	-0.137718
913	P04080	CSTB	Cystatin-B	CYTB_HUMAN	79822.9	90466	98759.8	118740	116788	87343.8	67445.1	78149.6	103848	112162	90584	109001	114841	92199.9	88105.8	62685.3	90991	81029	87275.2	108217	53889	89636.4	74978.7	101325	97014.3	86754.4	102735	107806	61636.9	98288.6							0.00425263	0	-0.219154	0.382171	0.282437	0	0.211662	0.194415	-0.220637
914	P04083	ANXA1	Annexin A1	ANXA1_HUMAN	396341	502395	759234	496229	425299	463747	406908	414561	602426	810053	601869	389270	551234	494695	518800	356794	666402	622138	469117	529164	349614	538957	433813	631272	717768	638698	379653	502576	485907	623212							0.2504	0	-0.218886	-0.0560809	-0.26771	0	0.249968	-0.101556	-0.633004
915	P04114	APOB	Apolipoprotein B-100	APOB_HUMAN	33461.3	29715	40754.3	15973.2	18029.3	55669.1	28214.5	43513.2	28176.7	35484.8	41141.2	16921.9	23243.1	51466	30572	36647.8	37739	37678.4	16215.9	17727.3	52777.7	27656.6	38434.9	27685.7	34779.2	44881.2	18560.6	24558.3	55466.2	29497.9							0.5085	0	0.893487	-0.472542	-0.77677	0	-0.14893	-0.531552	-0.117276
916	P04150	NR3C1	Glucocorticoid receptor	GCR_HUMAN	9973.08	9817.84	9590.5	10041.6	9661.12	8172.52	9588.52	9925.08	11168.7	10604.3	10064.3	9796.33	9811.64	8656.68	11575.4	10542.3	10763	12658	11063.7	10883.8	10129.6	10786.9	11001.4	11747.9	11642.8	9552.18	10700.5	10070.6	9226.95	12253.3							-0.0387514	0	-0.288759	-0.128859	-0.087528	0	-0.014559	0.0204193	-0.0543428
917	P04156	PRNP	Major prion protein	PRIO_HUMAN	12514.6	14259.6	15789.4	8523.03	9486.22	10802.5	5827.46	15733	14098.1	19532.5	14385.1	7802.5	9126.55	10833.9	10231.9	11667.4	17095.5	19097	8263.47	8559.95	14397.5	7971.88	14157.9	13665	22727.2	17755.1	7120.39	5708.28	11417.4	8222.09							1.08278	0	0.557001	0.0278066	-0.0245372	0	0.137438	-0.28602	-0.337321
918	P04179	SOD2	Superoxide dismutase [Mn], mitochondrial	SODM_HUMAN	22726.3	24067.6	26638.9	59729.1	45203.3	42193.9	27503.1	27537.5	30617.4	26048.4	29330.8	44060.8	47241.3	39429.9	31528.2	21803.3	27399.3	31883.9	38317	41410.6	26138.7	33823.8	27156.5	29611.7	27170.7	31964.5	41836.7	44418.8	20417.8	43353.5	SOD2	Matrix	Metabolism > Detoxification > ROS and glutathione metabolism	TRUE	2	3.52282	-0.132699	0	-0.0876431	0.388279	0.433446	0	-0.212043	-0.144533	-0.324364
919	P04181	OAT	Ornithine aminotransferase, mitochondrial	OAT_HUMAN	41980.1	40244.8	37847.7	250735	232378	187716	228433	38538.7	35256.6	36098	35325.8	250333	209880	197419	216173	40438.1	38787.7	34306.8	247807	218238	208602	214070	42853.8	38559.4	36782	35012.9	248471	218247	198591	199828	OAT	Matrix	Metabolism > Amino acid metabolism > Proline metabolism	TRUE	2	4.83242	-2.62128	0	-0.115728	0.0336178	0.216267	0	0.099746	0.124293	0.231481
920	P04183	TK1	Thymidine kinase, cytosolic	KITH_HUMAN	53725.5	55639.7	58896.4	66872	57491.1	71329.1	57471.9	50019.7	56423	65745.2	51633.7	62006.6	61408	67639.5	64409.6	43032.5	65652.6	51885.6	65797.2	62730.6	55896.5	66632.4	50877.7	56440.2	61854.7	50735.7	62277.6	59403.5	65497.6	69411.3							-0.326598	0	0.0135709	-0.0977214	-0.00544624	0	0.293921	0.127456	-0.0573674
921	P04264	KRT1	Keratin, type II cytoskeletal 1	K2C1_HUMAN	47756.6	13765.1	20624.1	14575.8	20150.3	24244.3	20102.4	23263.7	14051.3	21250	20825.4	21432.5	50769.6	23588.2	89634.1	18937.3	38482.8	27447.2	50114.5	17256.8	19476.6	80832.8	28739.8	18831.4	41378.6	34190	33132.6	34935	557181	38417.7							-1.05842	0	1.44741	-0.895297	-0.941211	0	0.146901	-0.821933	0.110438
922	P04406	GAPDH	Glyceraldehyde-3-phosphate dehydrogenase	G3P_HUMAN	11307628	12704432	13011351	10088232	11126074	10033597	10856922	12662201	13533098	12945239	12489043	10301467	10872186	11056926	11139177	13544682	13864885	12986274	10470597	12163078	10575444	10920170	13109775	15175629	13104381	13604773	11088811	13404998	10651007	11237999							0.238918	0	-0.0613164	0.107388	-0.0739128	0	0.0225014	0.0836555	-0.0416416
923	P04424	ASL	Argininosuccinate lyase	ARLY_HUMAN	199.122	955.652	478.065	762.422	2053.95	535.436	1506.79	2605.28	1074.38	838.416		1492.33	2397.8	360.363	1212.81	1418.17	1736.56	968.682	887.341	1144.78	1569.68	1248.74	979.39	3454.95	439.045	2506.48	1530.22		362.124	960.037							0.495968	0	-0.801531	0.59846	-0.0769737	0	-0.992991	0.0734446	-0.418024
924	P04439	HLA-A	HLA class I histocompatibility antigen, A alpha chain	HLAA_HUMAN	392355	348321	304581	477988	509110	368578	439137	364830	355340	311285	334724	484154	535523	415960	502835	375546	371350	374846	479354	508319	440150	528382	364062	352570	334030	412419	512509	639892	408279	449197							-0.359674	0	-0.233274	0.192034	0.0256645	0	-0.179196	-0.0871328	0.000778254
925	P04626	ERBB2	Receptor tyrosine-protein kinase erbB-2	ERBB2_HUMAN	9075.53	9854.5	7817.05	18866.9	17283.1	14768.8	15830.8	11654.6	11078.7	9050.31	10679.3	18620.6	16675.4	13362.4	17329.7	10262.4	8318.63	10641.5	15984.6	15990.7	14681.9	17085.3	13425.2	11683.9	9353.31	8710.84	17550.5	14934.1	16331.5	17450.1							-0.757546	0	-0.194819	-0.0612195	0.0692109	0	-0.213282	0.119142	0.149616
926	P04632	CAPNS1	Calpain small subunit 1	CPNS1_HUMAN	28834.9	35417.1	30149.8	48540.1	43473.8	39128.8	36825.6	50300.9	48144.5	44673.5	44921.6	51027.6	34097.5	33089.6	29198.4	45139.3	55449.3	50458.6	34011.2	54260.5	31157.1	34754.8	47097.1	39684.2	35794.4	54482.5	44882.8	33255.5	18988.1	55981							0.350123	0	-0.35738	0.0746728	0.187058	0	-0.266914	-0.282105	-0.221546
927	P04637	TP53	Cellular tumor antigen p53	P53_HUMAN	378.936	6802.67	9439.55	15949.7	5503.82	16588.5	4637.56	3752.73	10665.2	5943.81		10764.7	2599.21	12482.3	9773.56	4455.64	5182.34	12183.7	9129.41	9213.3	1094.32	2909.68		4465.86	1998.91	7874.54			5365.14	6843.42							0.731324	0	0.556175	-0.0657015	0.983891	0	-0.830134	-0.456011	-1.80888
928	P04792	HSPB1	Heat shock protein beta-1	HSPB1_HUMAN	505499	502233	472791	514249	547262	567258	462200	550050	491993	493311	548689	547985	475988	516873	479178	589870	513725	539686	470651	538940	431545	513063	549379	479355	491293	557504	564758	485886	349776	560492							0.123164	0	-0.111206	0.0235377	0.0580375	0	-0.154879	-0.159532	0.000192301
929	P04818	TYMS	Thymidylate synthase	TYSY_HUMAN	38510.9	51530.3	49718.5	54378.2	47967.2	72308.7	51512.1	38034.2	50713.5	50856.7	50344.5	47610.8	51785.8	68170.7	54425.3	32915.4	50945.7	51085.6	50662.9	54416.2	56753.5	55209	40235.9	55391.1	51365.4	49589.8	44001.3	51686.1	67283.1	61124.5							-0.142543	0	0.251036	-0.110688	-0.176664	0	0.0108964	0.0618489	-0.427736
930	P04843	RPN1	Dolichyl-diphosphooligosaccharide--protein glycosyltransferase subunit 1	RPN1_HUMAN	627151	712338	609760	845520	862243	775135	886876	648745	650924	585865	656477	856045	807107	765215	826805	702013	608972	647577	823262	830326	907572	798737	693249	683775	597134	661302	829552	829794	825704	752130							-0.317054	0	0.00400628	0.0284095	0.0391629	0	-0.125754	0.0587462	0.0276371
931	P04844	RPN2	Dolichyl-diphosphooligosaccharide--protein glycosyltransferase subunit 2	RPN2_HUMAN	337617	369863	331862	385502	412105	376391	399911	365269	347365	323346	338995	402111	381188	383629	407266	378391	319684	337241	407415	396868	428436	409621	387973	368024	338071	355088	404398	375946	424478	380319							-0.215936	0	0.0142171	-0.0282889	0.00208334	0	-0.0667077	0.0735323	0.0955454
932	P04899	GNAI2	Guanine nucleotide-binding protein G(i) subunit alpha-2	GNAI2_HUMAN	605118	621129	593207	834965	762912	741420	826376	627036	564466	581641	599789	844298	764732	730977	769518	662783	569814	626550	776665	732366	817311	770302	598948	567246	579720	655665	809882	774083	694940	720784							-0.298889	0	-0.0486355	-0.0249308	0.0812444	0	-0.11046	-0.102575	-0.00891198
933	P04908;Q7L7L0	H2AC4;H2AC25	Histone H2A type 1-B/E;Histone H2A type 3	H2A1B_HUMAN;H2A3_HUMAN	28407080	21044040	26199284	23967830	24417220	26637696	26263960	21038922	23671914	20918484	24628330	30391710	29760284	27561266	31531904	25548246	23715476	26475980	30552502	28320286	32150378	38800044	25893816	27161642	25499240	29244690	26459388	36646620	37615712	27387592							-0.210759	0	-0.00021468	-0.0574369	-0.154769	0	-0.153295	-0.160738	-0.086634
934	P04920	SLC4A2	Anion exchange protein 2	B3A2_HUMAN	10463.2	12860.9	21185.1	6780.17	5661.71	15571.5	7267.29	13577	13710.8	21365.2	16862.4	5147.54	5880.8	16616.8	10530.5	9925.79	20333.5	19578.5	4644.52	7094.04	19860.1	9116.55	14626.2	13664.9	22245.1	16685.4	5391.79	3942.5	21324.1	9737.14							0.950594	0	1.00137	-0.698886	-0.738728	0	0.265185	-0.400917	-0.54374
935	P05023	ATP1A1	Sodium/potassium-transporting ATPase subunit alpha-1	AT1A1_HUMAN	1.06403e+06	987132	984603	1.10858e+06	1.05571e+06	1.04752e+06	1.09289e+06	1.00923e+06	942911	912481	985884	1.08825e+06	1.01645e+06	1.04887e+06	1.06355e+06	1.0983e+06	892671	1.00674e+06	1.05369e+06	977077	1.19788e+06	1.03449e+06	1.03853e+06	976657	918002	1.02354e+06	1.02294e+06	975611	1.14661e+06	973958							-0.0505192	0	0.092571	-0.0493403	0.0371325	0	-0.117208	-0.0533352	0.0660949
936	P05026	ATP1B1	Sodium/potassium-transporting ATPase subunit beta-1	AT1B1_HUMAN	224082	260244	248652	318116	297429	278868	264964	268270	251890	242481	244778	287403	274264	267375	269028	246085	223565	258618	280879	268131	279755	257723	261422	249182	237872	250814	250182	267837	275442	256697							-0.0601313	0	0.0711842	0.0793107	0.116493	0	-0.0781782	0.0135286	-0.00827757
937	P05067	APP	Amyloid-beta precursor protein	A4_HUMAN	19858.2	25627	34720.9	40633.1	33765.7	25260.9	26516.4	28154.9	28064.7	37511.3	32247.7	35771.6	35378.7	24966.2	29510.8	20236.3	30472.6	35859.9	38227.5	32644.8	24618.4	29825.9	26913.6	24824.9	37765.2	32469.5	31521.7	28415.9	27918	29223.1							0.22075	0	-0.163262	0.178197	0.344898	0	0.0669221	-0.357232	-0.494865
938	P05091	ALDH2	Aldehyde dehydrogenase, mitochondrial	ALDH2_HUMAN	95305	83302.4	85557.4	129878	122623	133136	130667	74528.3	72544.2	74721.2	78600	124983	107679	119530	118110	89730.5	71446.8	78811	116419	114734	137095	114924	80060.8	69102.1	72873.8	77894.9	123062	109956	126891	113183	ALDH2	Matrix	Metabolism > Detoxification > Xenobiotic metabolism	TRUE	2	5.18851	-0.604064	0	0.115554	-0.0677999	0.0518692	0	-0.042663	-0.0649421	0.114366
939	P05114	HMGN1	Non-histone chromosomal protein HMG-14	HMGN1_HUMAN	96297.1	114742	125311	125511	157018	143570	194277	132343	127998	115371	127469	163776	143269	130996	160067	142510	96598.5	116801	177446	149411	244435	136178	126677	114845	123769	110146	160403	104368	169074	125949							-0.383551	0	0.158532	-0.153975	0.0247452	0	-0.0355607	0.0128389	0.075164
940	P05141	SLC25A5	ADP/ATP translocase 2	ADT2_HUMAN	3.68816e+06	3.88295e+06	1.36543e+06	5.50941e+06	5.61421e+06	2.26437e+06	6.1925e+06	3804724	3.56917e+06	1.32128e+06	3.52249e+06	5.66737e+06	5472541	2.14471e+06	5.34812e+06	4.13047e+06	1.41085e+06	3437360	5276827	5.22697e+06	2.56841e+06	5.60234e+06	3.76743e+06	3618433	1.35303e+06	3.6884e+06	5.68434e+06	5.81591e+06	2334477	5157520	SLC25A5	MIM	Metabolism > Nucleotide metabolism > Nucleotide import | Signaling > Calcium homeostasis > Mitochondrial permeability transition pore | Small molecule transport > SLC25A family	TRUE	65	2.16759	-0.65142	0	-1.25992	-0.0110954	-0.0105531	0	-1.38117	0.0561108	0.116412
941	P05165	PCCA	Propionyl-CoA carboxylase alpha chain, mitochondrial	PCCA_HUMAN	6106.81	6735.76	4361.01	13898.1	15120.7	8807.37	10527.8	6096.89	6135.65	3806.13	5537.17	13513	13217.2	8631.28	10724.5	5872.77	4692.76	5404.35	12511.9	11965.5	9885.83	10694	6077.67	6266.53	4280.29	5672.11	12926.7	14001.9	8726.92	9917.5	PCCA	Matrix	Metabolism > Carbohydrate metabolism > Propanoate metabolism | Metabolism > Lipid metabolism > Fatty acid oxidation | Metabolism > Vitamin metabolism > Biotin utilizing proteins	TRUE	9	5.222	-0.918299	0	-0.21565	0.375387	0.336191	0	-0.370022	0.204068	0.124865
942	P05166	PCCB	Propionyl-CoA carboxylase beta chain, mitochondrial	PCCB_HUMAN	21057.4	18081.5	16608.8	47850.9	46007.1	21024.8	33715.3	19714.5	16448.2	17398.1	17865.8	48953.6	37583.4	21660	29600.8	21422.2	17313.8	18691.2	47984.8	37721.8	23222.9	29899.9	22155.1	15521.5	17292.3	18193.6	46705.1	39916.2	23772.1	26693.7	PCCB	Matrix	Metabolism > Carbohydrate metabolism > Propanoate metabolism | Metabolism > Lipid metabolism > Fatty acid oxidation	TRUE	6	5.41305	-0.715966	0	-0.419095	0.427157	0.675353	0	-0.0894289	-0.129469	0.208465
943	P05187	ALPP	Alkaline phosphatase, placental type	PPB1_HUMAN	447013	358643	381844	590799	416827	544202	556166	412959	296086	324259	358188	606819	425266	565356	545456	467998	346704	359690	508696	414234	586291	540146	471970	312758	356770	370624	623899	421619	598097	475712							-0.544968	0	0.115482	-0.335652	0.138113	0	-0.0421189	-0.170029	0.310568
944	P05198	EIF2S1	Eukaryotic translation initiation factor 2 subunit 1	IF2A_HUMAN	619116	682525	718299	540201	543160	639078	581544	675889	676908	748266	707063	566728	530021	643589	594674	660204	682932	711703	565931	565071	604350	574273	703501	683528	720444	705416	568505	494617	629128	607847							0.264173	0	0.0934441	-0.144975	-0.0733932	0	0.0190768	-0.0562448	-0.0912173
945	P05204	HMGN2	Non-histone chromosomal protein HMG-17	HMGN2_HUMAN	70426.3	84342.8	72452.2	64722.1	74522.9	77897.7	100593	68745	80667.1	79583.4	65775.5	76388.8	66972.8	83558.3	74451.2	44824.4	61333.2	76321.7	63348.4	60392.4	121187	75421.8	63948.7	67827.2	72878.6	66511.6	76749.8	70549	90803.3	69784.7							-0.203364	0	0.2217	-0.233279	-0.187558	0	0.041425	0.158521	-0.165821
946	P05362	ICAM1	Intercellular adhesion molecule 1	ICAM1_HUMAN	311547	286367	409619	273943	229048	198623	203890	328300	310384	385883	320616	242977	260934	200846	225307	291599	388957	336024	280825	240341	201962	231497	330804	300976	383828	349901	208304	247552	235578	231876							0.588406	0	-0.0927221	0.131684	0.172661	0	0.224746	-0.165057	-0.0884471
947	P05386	RPLP1	Large ribosomal subunit protein P1	RLA1_HUMAN	150433	120616	153297	131969	223936	163994	190226	205361	199065	183297	201984	315004	116022	133250	187311	522215	310398	216434	187298	288382	171712	157474	256445	151929	178856	269797	411587	151716	144172	176374							0.367265	0	-0.214442	0.132949	0.555986	0	-0.152018	-0.545262	0.30603
948	P05387	RPLP2	Large ribosomal subunit protein P2	RLA2_HUMAN	362262	265845	337318	304738	528064	482911	402985	509001	374836	404933	393233	579528	277756	349656	339064	647318	624795	432206	304774	577580	408148	271517	378339	246632	303122	454227	553186	291378	197221	410308							0.260984	0	0.0141777	0.234148	0.29111	0	-0.0308123	-0.528253	0.152854
949	P05388	RPLP0	Large ribosomal subunit protein uL10	RLA0_HUMAN	2.42497e+06	2.23503e+06	2465157	1926695	1.79788e+06	2.06995e+06	1.91631e+06	2.31511e+06	2370448	2.37513e+06	2.32073e+06	1.9037e+06	1984621	2.09701e+06	2.02921e+06	2407694	2.39301e+06	2.43817e+06	2.04726e+06	1998500	1.93868e+06	2194838	2.40765e+06	2.45691e+06	2426159	2.64148e+06	2.08075e+06	2.20546e+06	2.07798e+06	2.07824e+06							0.263743	0	-0.00615517	-0.0413367	-0.0464135	0	-0.0306934	-0.0674424	-0.0463169
950	P05423	POLR3D	DNA-directed RNA polymerase III subunit RPC4	RPC4_HUMAN	9855.4	7800.71	8470.67	9650.97	9149.06	8805.17	9673.78	8351.47	8845.94	6757.03	8104.04	9195.01	9388.93	7551.49	9734.38	7188.18	7297.46	8514.84	9358.93	8860.76	8090.59	8639.28	7976.49	8106.49	7282.5	8730.81	9042.27	8702.54	8244.63	8824.21							-0.125506	0	-0.17358	-0.0304617	0.014619	0	-0.181323	-0.0343572	-0.0183876
951	P05455	SSB	Lupus La protein	LA_HUMAN	178676	198928	186609	155795	155888	136895	145612	179699	194409	190771	195418	162784	154021	142899	161374	187022	159669	190635	162210	158305	131197	155698	200438	212620	195265	186263	160501	145712	144052	159384							0.294778	0	-0.164473	-0.0190094	0.0439032	0	-0.0593867	0.0823997	-0.0329931
952	P05496;P48201;Q06055	ATP5MC1;ATP5MC3;ATP5MC2	ATP synthase F(0) complex subunit C1, mitochondrial;ATP synthase F(0) complex subunit C3, mitochondrial;ATP synthase F(0) complex subunit C2, mitochondrial	AT5G1_HUMAN;AT5G3_HUMAN;AT5G2_HUMAN	12387.5	12538.5	11743	22120.9	22535.2	17673.6	21812.2	11048.1	7897.92	5987.06	9766.69	15509.8	15193.4	10831.6	11837.7	15521.8	11208.6	10213	19728.4	16947.4	20204.4	20041.3	9958.76	11710.3	7410.32	10353.3	17025.4	13150.1	14318.3	17032.9							-0.806276	0	-0.166213	-0.060359	0.0728006	0	-0.15401	0.0837816	0.274384
953	P05549	TFAP2A	Transcription factor AP-2-alpha	AP2A_HUMAN	44575.1	38576.4	40537.3	68101.9	53461.3	59213.7	62459.6	51122.8	43185.7	41679.9	50500.4	66506.9	65135.6	61456.1	71090.6	50563.2	44134.4	53652.8	70458.4	60059.7	63304.2	72394.4	53160.4	52206.6	43412.3	56360.7	62212.2	64992	72354.4	69154.1							-0.362214	0	-0.101956	-0.175148	-0.0416003	0	-0.334205	-0.260801	-0.101914
954	P05556	ITGB1	Integrin beta-1	ITB1_HUMAN	472268	492598	477854	741772	691884	686479	761136	477518	480322	450514	458014	713814	723343	695842	750214	467744	457289	498995	717853	713992	774965	758840	492201	495459	471226	503224	741666	749746	729776	710548							-0.614433	0	-0.0460677	-0.0501195	-0.0321225	0	-0.0683547	0.00802472	-0.0278678
955	P05783	KRT18	Keratin, type I cytoskeletal 18	K1C18_HUMAN	5781085	7.03798e+06	4938896	4937532	6650312	6.16281e+06	6.89476e+06	5.80485e+06	5639828	5098921	6.15507e+06	6.30056e+06	5391645	6.54986e+06	6.83146e+06	6.05308e+06	5400708	5.81353e+06	5.78223e+06	5.90757e+06	6388947	7207760	6.06564e+06	6.05006e+06	5.38054e+06	6717501	6.34484e+06	6085758	6610481	6.28358e+06							-0.127535	0	-0.0820904	-0.179384	-0.220178	0	-0.259098	0.0032211	-0.0718329
956	P05787	KRT8	Keratin, type II cytoskeletal 8	K2C8_HUMAN	4752228	6429063	4.19029e+06	4364477	6.02121e+06	5.63268e+06	6.38115e+06	5.22844e+06	5102099	4.19912e+06	5417421	5.54972e+06	4.62131e+06	5809332	6010051	5.57711e+06	4.39892e+06	5.13877e+06	5161789	5380725	5.8142e+06	6533781	5.53692e+06	5575898	4664408	6.20452e+06	5.62623e+06	5.31272e+06	6000644	5914279							-0.152502	0	-0.0949662	-0.219335	-0.262837	0	-0.356667	0.0295088	-0.08324
957	P06132	UROD	Uroporphyrinogen decarboxylase	DCUP_HUMAN	34855.5	41863.2	41402.4	59665.7	45232.3	37682.9	28962.8	43225.4	51588.7	44294.5	43486.7	42885.9	43716.5	36069	33123.3	33518.3	42857.6	54605.4	40856.7	49510.5	23046.8	38246.4	43916	49746.2	42379.2	55700.2	40573.4	40705.9	24437.1	53443.7							0.415189	0	-0.343016	0.22046	0.258732	0	-0.262584	-0.102971	-0.398964
958	P06213	INSR	Insulin receptor	INSR_HUMAN	7028.5	9820.13	8013.31	13857.5	14017.4	10073.4	11990.3	10847	9727.74	8535.05	9961.44	13387.2	13174	11391.3	11006.1	8147.15	7805.93	9577.96	13398.6	11820.1	11857.5	11976.9	10407.6	8623.17	8282.67	10379.8	11100.3	14384.8	11808.1	11064.2							-0.206702	0	-0.0287112	0.213929	0.168574	0	-0.2896	-0.0868561	-0.130969
959	P06241	FYN	Tyrosine-protein kinase Fyn	FYN_HUMAN	18177.4	27243.8	22491.8	33759.3	34827.7	29396.6	32191.6	25135.8	24642.1	24409.5	24802.4	34510.6	33101.1	31707.7	33028	22710.5	22564	27385.7	32950.6	33471	32565.2	36651.8	27156.1	25850.7	26312.7	26319.2	32947.7	32920.1	31608	32769.6							-0.363183	0	-0.103991	-0.00344532	-0.0050735	0	-0.128169	-0.0142313	-0.167845
960	P06280	GLA	Alpha-galactosidase A	AGAL_HUMAN	15505.9	15393	18347.4	28552.3	23619.9	31332.2	28636.2	17105.9	14237.9	16847.1	15379.3	26575.3	25086.3	29651.4	27615.8	18472.8	19968.5	18319.9	28398.7	26245.8	36736	30080.2	18826.8	16659.3	17359.6	16853.8	30076.7	28985.8	36273.2	29479.9							-0.780883	0	0.210368	-0.156066	-0.0277864	0	0.1056	-0.127089	0.0526965
961	P06396	GSN	Gelsolin	GELS_HUMAN	16184.7	28594.8	18620.1	26291.8	34047.2	17752.2	25605.4	17791.8	27855.4	18492	22984.8	27913.3	31744.6	18239.6	27302.2	18098.2	17007.3	20617.9	25140.8	33239.3	14197.2	27845.9	23043.3	28466.8	19024	19498	28708.9	33414	18080.8	27125							-0.358644	0	-0.660088	0.295987	0.00235586	0	-0.201967	0.428399	-0.163533
962	P06454	PTMA	Prothymosin alpha	PTMA_HUMAN	52787.1	72729.8	102373	83107.7	62495.3	59586.4	45841.9	79683.9	101484	109196	101936	90247.3	78607.5	65956.4	81642.2	66055.4	103523	98114.4	92349.1	91579.8	45571.2	63154.9	96576.5	82845.8	101896	111796	68920.6	53678.6	51373.2	122742							0.407956	0	-0.494193	-0.13008	0.0946279	0	0.00413365	-0.278733	-0.494654
963	P06493	CDK1	Cyclin-dependent kinase 1	CDK1_HUMAN	173993	187498	227075	187043	190112	252745	201856	175409	192368	223143	193474	183892	199339	256642	204662	164477	228813	179351	186820	200552	223373	202395	177304	188208	226995	189055	190231	201970	247717	217101							-0.140865	0	0.247318	-0.0607145	-0.143154	0	0.27425	0.0158147	-0.116235
964	P06576	ATP5F1B	ATP synthase subunit beta, mitochondrial	ATPB_HUMAN	2.71311e+06	2.66622e+06	2240340	3838038	3.71876e+06	3.51039e+06	3.66443e+06	2.62955e+06	2.39373e+06	2.12121e+06	2.37992e+06	4.01909e+06	3525495	3.73743e+06	3.77498e+06	2786179	2.19853e+06	2.47796e+06	3929749	3.65951e+06	4068063	3876928	2.95131e+06	2.73609e+06	2.24435e+06	2549446	4.01091e+06	3.82117e+06	4.06974e+06	3.45913e+06	ATP5F1B	MIM	OXPHOS > Complex V > CV subunits | OXPHOS > OXPHOS subunits	TRUE	4	5.41693	-0.581142	0	0.058379	-0.00494244	0.096519	0	-0.165759	0.0737903	0.165916
965	P06703	S100A6	Protein S100-A6	S10A6_HUMAN	52282.6	65750.3	78856.8	75086.4	85400.9	55483.1	70048.1	67626.6	66663.6	66836.9	73511.7	80982.6	76750.9	62761.5	71561.9	100912	77768.2	61517.3	58736.1	84082.2	50154.1	63390.8	92040.3	71313.2	68076.1	95864.5	101537	67966	43705.1	78860.7							0.117078	0	-0.420417	0.146496	0.156296	0	-0.078582	-0.18059	0.0232566
966	P06730	EIF4E	Eukaryotic translation initiation factor 4E	IF4E_HUMAN	84855.5	116032	125645	117298	114654	127087	103497	104504	119195	138163	126075	112338	119315	129013	116532	89477.5	124690	123654	119222	114591	101027	116685	108044	121543	134857	120540	105543	107462	116906	129782							0.0817445	0	0.0231216	-0.0327607	-0.0378979	0	0.0841806	-0.0535745	-0.351721
967	P06733	ENO1	Alpha-enolase	ENOA_HUMAN	6696618	7.28653e+06	7.69569e+06	6.4958e+06	7.19517e+06	6.06501e+06	6474772	6.38065e+06	7.60966e+06	7.18857e+06	6797282	6250546	7105489	6154301	6.47641e+06	7.0098e+06	7232428	7026249	6.86456e+06	7640645	5737147	6.75093e+06	6.62872e+06	8212411	7286987	7.4854e+06	6834916	7981159	5.91755e+06	6778981							0.101533	0	-0.149522	0.176266	-0.00192318	0	0.049501	0.116972	-0.0888029
968	P06737	PYGL	Glycogen phosphorylase, liver form	PYGL_HUMAN	81069.8	88016.4	65642.2	76333.8	95768.2	58232.2	82503.2	79729.9	90471.8	65226.6	76631.5	77753.1	95628.6	59442.7	77900.2	81089.5	64115.8	74252.1	81163.7	98453.2	54141	83214.7	83021.8	95907.5	63279.4	82153.4	81746.4	103001	55874.1	80851.8							-0.0624874	0	-0.511013	0.275898	-0.0336146	0	-0.266751	0.235699	0.0644475
969	P06744	GPI	Glucose-6-phosphate isomerase	G6PI_HUMAN	1.11015e+06	1.37811e+06	1.12522e+06	1.22305e+06	1.32933e+06	1.12121e+06	1.11866e+06	1.13319e+06	1.40723e+06	1148833	1.19763e+06	1.14628e+06	1.38278e+06	1.1457e+06	1.21784e+06	1.07075e+06	1.167e+06	1.22371e+06	1.20602e+06	1.42531e+06	976674	1.25658e+06	1.20461e+06	1.55165e+06	1.16765e+06	1.29198e+06	1.15245e+06	1.52245e+06	1057399	1.31646e+06							0.0121587	0	-0.190924	0.205183	-0.0544159	0	-0.103388	0.223984	-0.131838
970	P06746	POLB	DNA polymerase beta	DPOLB_HUMAN	13439	14110.6	11701.1	11656.8	12394.7	8846.99	9637.21	11246.7	12922.6	11702.2	12076.1	12777.6	13529.3	10222.8	10592.9	10131.3	13393.8	15415.8	13975.4	12302.5	6928.61	11225.9	13797.5	12816	13026.6	12439.2	11319.4	15685.2	8626.82	10979.6	POLB	Matrix	Mitochondrial central dogma > mtDNA maintenance > mtDNA repair	TRUE			0.327273	0	-0.293451	0.345322	0.228819	0	-0.095717	-0.00295712	-0.131159
971	P06748	NPM1	Nucleophosmin	NPM_HUMAN	5646283	5161616	6046139	5847371	5.43888e+06	5.7272e+06	6.05068e+06	5.74973e+06	5.5969e+06	5.5745e+06	5.67713e+06	6135231	5638157	5888922	6238576	6217951	5512780	5794673	6489833	5712192	7109671	6114581	6009645	5.71445e+06	5.9824e+06	6071059	6.33785e+06	5672019	6728310	5554189							-0.0345871	0	0.0873892	-0.0930707	0.0504296	0	-0.0170413	-0.0907843	0.014308
972	P06753	TPM3	Tropomyosin alpha-3 chain	TPM3_HUMAN	167776	136773	245280	266593	107715	154691	73722.1	196526	214704	244247	258404	180711	191060	177473	214031	121742	198870	295089	228820	193656	80900	250241	213928	288083	230851	284910	140685	161217	167645	331719							0.362142	0	-0.582723	-0.412026	-0.0905418	0	-0.282228	-0.390565	-0.675384
973	P06756	ITGAV	Integrin alpha-V	ITAV_HUMAN	49806.6	51657.8	53281.8	69980.1	55793.1	53775.5	54356.1	56278	54512.6	54485	56810.3	65323.2	62204.1	57990.5	63836.2	50778.3	52657.7	57743.5	67952.8	59306.9	56537.8	65487.2	60830.7	53592.9	54420.8	60644.2	57298.4	66935.8	60315.2	60778.8							-0.0655649	0	-0.0966425	-0.00128957	0.0919965	0	-0.120725	-0.133049	-0.101724
974	P06865	HEXA	Beta-hexosaminidase subunit alpha	HEXA_HUMAN	58633.8	60016.5	69105.5	86370.1	86916.8	105299	100207	67392.7	57423.5	71203.3	65729.1	89873.6	87507.5	106507	94090.1	61162.2	73215.9	65661.2	90722	86446.3	103723	103580	71274	59163	71952.4	69679.4	93912.1	100124	101909	91650.3							-0.53899	0	0.0998379	-0.109746	-0.110212	0	0.0906422	-0.187185	-0.0527758
975	P07093	SERPINE2	Glia-derived nexin	GDN_HUMAN	22852.8	30787.7	39741.1	13817.7	23513.3	16403.2	17301.4	23109.2	28642.9	39878.3	25116.4	14389.4	23277.5	15315	17855.2	26022.3	48113.3	26151.7	18327.3	21172.6	14627.9	17500	27871.6	29311.7	46458.4	31270	16641.7	33995.6	14954.5	14722.2							0.707804	0	-0.136393	0.597623	-0.0929149	0	0.662501	0.104563	-0.140249
976	P07099	EPHX1	Epoxide hydrolase 1	HYEP_HUMAN	155485	203829	175003	237009	250024	198276	226632	180201	180219	155200	183652	244083	216838	198495	209405	187411	171879	189277	209165	220699	231572	211173	198109	193209	170962	181411	226274	215494	215747	197481							-0.192616	0	-0.00102896	0.096389	0.117759	0	-0.135108	0.0584424	-0.0353939
977	P07108	DBI	Acyl-CoA-binding protein	ACBP_HUMAN	9923.45	9517.25	9684.49	11744.8	15124.4	8852.14	15831.5	9350.04	9596.21	11134.5	9643.88	13488.6	12568.7	7969.72	10276.4	15491.2	10369	9785.97	8531.35	9136.88	11563.9	7437.84	9502.26	10308.7	9641.79	8699.01	18101	6550.55	5523.74	11369.2	DBI	unknown	Metabolism > Lipid metabolism	TRUE			-0.260107	0	-0.405507	-0.0501477	0.207587	0	0.122531	0.0648523	0.239139
978	P07195	LDHB	L-lactate dehydrogenase B chain	LDHB_HUMAN	5.0318e+06	5010677	5072346	4603101	4654334	4573123	4284194	4.70627e+06	5.25376e+06	5263689	4958891	4.49933e+06	4.71072e+06	4684791	4531530	4963645	4954441	4895775	4.68365e+06	4854428	3.84293e+06	4627737	4.93633e+06	5416187	5039338	5.02327e+06	4633327	4.98896e+06	4.18491e+06	4762486	LDHB	unknown	Metabolism > Amino acid metabolism > Glyoxylate metabolism	TRUE	152	2.33883	0.123802	0	-0.074826	0.0773309	0.0168168	0	0.0353855	0.0758087	-0.0145602
979	P07199	CENPB	Major centromere autoantigen B	CENPB_HUMAN	11408.5	11072.9	11468	13127.1	12582.9	11895.2	11949	12651.2	11672.8	10818.8	10957.9	12520.1	12205.6	10808	12349.2	11293.2	10454	11002.7	13448.7	11617.9	12664.1	11732.5	11479.5	10940.2	12083.4	12511.9	10506.1	13437.8	11957.7	10706.2							-0.0240832	0	0.0180361	0.092859	0.0858326	0	-0.0362068	-0.0332986	0.0270232
980	P07203	GPX1	Glutathione peroxidase 1	GPX1_HUMAN	6667.99	10784.8	9266.51	12920.4	12121.5	9920.71	9285.63	9876.57	13224.5	12457.4	12488.7	10160.4	10025.1	9449.87	9012.87	7534.31	12574	13011.9	9770.26	14398.2	10882.7	9908.88	13270.4	13878.9	13157.2	13727	9722.11	13431.3	12785.6	11861	GPX1	Matrix	Metabolism > Detoxification > ROS and glutathione metabolism | Metabolism > Detoxification > Selenoproteins	TRUE	2	3.00378	0.384445	0	0.103177	0.318774	0.0874821	0	-0.140345	-0.0501238	-0.485828
981	P07205	PGK2	Phosphoglycerate kinase 2	PGK2_HUMAN	71802.6	53075.3	74580.2	44468.9	63846.5	37497	61869.7	52568.5	52623.2	48873.6	47057.4	45739.1	72528.2	40841.1	54638.8	84243.2	79914	58600.8	51416.9	66716.9	57330.6	59659.9	54249.3	72138.6	53545.9	66119.6	59739.8	142427	43126.9	50674							0.0138896	0	-0.34338	0.607073	-0.17188	0	0.165703	0.050013	0.198734
982	P07237	P4HB	Protein disulfide-isomerase	PDIA1_HUMAN	1.57452e+06	1.76723e+06	1.54502e+06	2.05727e+06	1.90551e+06	1.83283e+06	1.76248e+06	1.69045e+06	1.70956e+06	1.49327e+06	1.66678e+06	1.98552e+06	2.04219e+06	1.89808e+06	1.96289e+06	1550713	1.41391e+06	1.72593e+06	2.05576e+06	1.9959e+06	1703122	1.96098e+06	1.7656e+06	1.86615e+06	1.53067e+06	1.74809e+06	1.87282e+06	2.05009e+06	1.84843e+06	1895590							-0.14554	0	-0.0581427	0.0762913	0.0722589	0	-0.196192	0.0556427	-0.0586592
983	P07305	H1-0	Histone H1.0	H10_HUMAN	79014.1	79478	53548	91365.4	123680	71762.2	184678	83469.1	82475.7	55683	72356.4	120374	104462	75979	101944	169922	70676	71862.7	105775	117134	119469	104012	84462	79084.1	58840.3	80006.3	142669	112151	83447.6	90336.9							-0.685963	0	-0.455885	-0.0724105	-0.0637414	0	-0.324503	0.10431	0.479599
984	P07311	ACYP1	Acylphosphatase-1	ACYP1_HUMAN	11294.8	15788.9	11603.6	23482.2	22559.3	11529.6	15762.4	10368.5	16061.5	12936.1	11707.2	18824.3	25642	12154.2	16220.1	9646.23	11525.4	11001.9	21435.3	23793.3	7513.68	18305.4	11720.6	16532.7	10544.6	13616.2	19416.3	28151.5	9603.47	19504.4							-0.527056	0	-0.774463	0.520968	0.25279	0	-0.0553813	0.413532	-0.170662
985	P07339	CTSD	Cathepsin D	CATD_HUMAN	131650	128597	142376	142751	158384	163006	160747	135256	115124	131116	127552	149291	154317	165802	157553	134341	136875	134008	148138	148489	173870	161590	139914	114183	132025	139104	151852	159436	160978	145264							-0.226781	0	0.0862244	-0.0104862	-0.0785362	0	0.0219069	-0.162823	0.0186266
986	P07355	ANXA2	Annexin A2	ANXA2_HUMAN	3.12766e+06	3.60783e+06	3703209	3.37594e+06	2899865	2.90616e+06	2.62171e+06	3.17046e+06	3.05509e+06	3.42454e+06	3.2311e+06	3.31889e+06	2.80346e+06	3064326	2.72391e+06	2.87145e+06	3.36193e+06	3.38715e+06	3.09856e+06	2.67964e+06	2.34109e+06	2886354	3.31109e+06	3216749	3.56377e+06	3.36951e+06	2.89259e+06	2808997	2676021	2.65155e+06							0.291124	0	0.0137299	0.0403162	0.221088	0	0.0776547	-0.0156977	-0.0935751
987	P07384	CAPN1	Calpain-1 catalytic subunit	CAN1_HUMAN	77828.6	93999.7	84250.7	86816.8	91153.2	79509.7	87753	82452.6	91745.8	88694.6	84970	84360.8	87453.9	79064.6	83075.5	74793.5	77101.3	82595.4	83951.4	92815.1	74671.1	83807.5	87893.4	94585.6	85702.2	81672.4	88598.4	85740.9	79050.3	87928.2							-0.0438142	0	-0.133462	0.0602084	0.00489032	0	0.0148216	0.169608	-0.0411688
988	P07437	TUBB	Tubulin beta chain	TBB5_HUMAN	4362803	4485524	5.23689e+06	4.35693e+06	4.22218e+06	4491269	3872056	4595965	4641242	4877747	4.65845e+06	4321601	3950515	4.72269e+06	4.12073e+06	5.00365e+06	4.99324e+06	4.66332e+06	4.65156e+06	4426814	4.1184e+06	4.30581e+06	4.95736e+06	5.08544e+06	5426093	4.87658e+06	4.57764e+06	4.29258e+06	4.652e+06	4.39992e+06							0.181042	0	0.107023	0.016628	0.100862	0	0.117251	0.00140651	-0.00086646
989	P07477	PRSS1	Serine protease 1	TRY1_HUMAN	45866.2	39171.4	21578.7	11712.3	38847.6	18410.2	48842.2	10848.9	17743	7572.73	29916.8	18629.1	45912.7	30249	44731.7	27950.3	31753.8	10937.9	11675.5	24216.1	25154.1	31247.5	16709.7	23001	20096.2	13948.5	29585.4	27863.5	17590.6	19555.9							-0.982477	0	-0.659515	-0.0773557	-1.01177	0	0.148651	0.544217	0.472336
990	P07602	PSAP	Prosaposin	SAP_HUMAN	25951.4	19089.2	38553.4	32787.2	43117.4	35306.8	49695.7	32286.3	28751.3	43872.9	34768	44479.7	36766	33225.1	39349.6	36396.3	49144.9	33126.8	35660.4	46180.3	42274.4	31776.9	33364	20853.3	37229.2	34673.8	43547.3	32190.5	29715.2	43467.4							-0.264614	0	-0.225449	-0.053997	-0.0703116	0	0.303692	-0.578337	-0.0955048
991	P07686	HEXB	Beta-hexosaminidase subunit beta	HEXB_HUMAN	168420	172311	181545	249979	234616	240395	218613	202696	173319	182718	185354	225559	232344	244413	212285	177849	198236	194483	217677	244155	243660	236581	205780	182676	186879	211469	225725	258213	219994	246077							-0.21255	0	0.0540971	0.0854931	0.00847797	0	-0.0732516	-0.162531	-0.0629541
992	P07711	CTSL	Procathepsin L	CATL1_HUMAN	33929.7	28355.9	45896.2	41022.1	37054.2	50192.8	45353.6	39152.7	30028.9	45590.4	39017.9	37498.4	36528.6	56754	43404.6	31903.2	43492.6	41608.6	33969.7	37704.3	52812.6	45138.9	38788.6	27440.1	45499.2	39364.6	37535.9	42657	53986.9	38450.7							-0.10736	0	0.310577	-0.162916	-0.200109	0	0.173862	-0.483457	-0.154158
993	P07737	PFN1	Profilin-1	PROF1_HUMAN	4211702	5.03573e+06	4822204	4828683	4701622	4.50351e+06	4.46885e+06	4.55503e+06	5.15239e+06	5573933	4842308	4782371	4.67925e+06	4707925	4.04589e+06	5202662	5611170	4550681	4.64054e+06	5.01321e+06	4.30363e+06	4424382	4.81769e+06	5183046	5.27848e+06	4.97086e+06	5.20926e+06	5.24252e+06	4.1032e+06	4.67733e+06							0.120557	0	0.000148631	0.156623	0.143652	0	0.152411	0.097785	-0.0277383
994	P07738	BPGM	Bisphosphoglycerate mutase	PMGE_HUMAN		10857.2	8195.98	12613.3	6755.65			6758.8	10047.7	10477.1	9098.55	9134.8			5524.47			10845.7	10065.5	9270.73		3874.31	9470.88	13799.3	7086.26		8134.69			6400.65							0.921065	0		0.605537	0.923224	0	-0.215844	0.21417	-0.297341
995	P07741	APRT	Adenine phosphoribosyltransferase	APT_HUMAN	284589	300602	276324	335812	336503	259925	269760	254959	309477	291950	274888	306308	324884	248949	241775	271035	278888	274414	292659	334527	211326	275544	269125	334039	280343	303516	350700	358230	207860	301037							0.0635134	0	-0.229542	0.315548	0.240473	0	-0.0122113	0.14673	-0.0747059
996	P07814	EPRS1	Bifunctional glutamate/proline--tRNA ligase	SYEP_HUMAN	426749	457865	439473	406889	404777	434904	408958	477816	458209	466464	460725	410970	387534	423127	394736	453481	449877	480860	402800	405722	447707	393596	485920	450925	472987	448636	416076	372913	431064	403173							0.211864	0	0.117945	-0.0268552	0.0323316	0	-0.0194554	-0.024303	-0.00754086
997	P07858	CTSB	Cathepsin B	CATB_HUMAN	42614.8	46034.2	43393.2	81249.7	82569	72297.4	45714.9	45844.4	48835.7	43986.1	50825.5	83967.8	82872.6	68763.3	75666.1	38706.3	43593.2	53143.9	87637.5	85875.3	53920.6	84381.1	55830	49649.8	51621.9	52443.9	85547.1	75487.7	66122	81509.8							-0.462016	0	-0.137796	0.186011	0.236321	0	-0.191759	-0.114096	-0.188593
998	P07900	HSP90AA1	Heat shock protein HSP 90-alpha	HS90A_HUMAN	2.08645e+06	2.2448e+06	2.21443e+06	1.8237e+06	1.63148e+06	1976655	1726811	2.29044e+06	2.36723e+06	2.43286e+06	2.29488e+06	1.79373e+06	1.77827e+06	1.92586e+06	1.82373e+06	2.05464e+06	2.34116e+06	2.43526e+06	1.89075e+06	1.94217e+06	1.67116e+06	1.85673e+06	2.26135e+06	2.44077e+06	2.4514e+06	2.34144e+06	1.78778e+06	1.84194e+06	1.8629e+06	2.0222e+06							0.34381	0	0.00137684	-0.046493	-0.026162	0	0.00169416	-0.00383851	-0.117236
999	P07910	HNRNPC	Heterogeneous nuclear ribonucleoproteins C1/C2	HNRPC_HUMAN	4689154	4391265	4.34597e+06	4945421	4.97643e+06	4690642	5091183	4327337	4.09224e+06	4007527	4158612	5.07403e+06	4837561	4740890	4.80823e+06	4.49906e+06	4100385	4199280	4.80583e+06	4.42925e+06	5364288	4695123	4.25487e+06	3.7931e+06	4.00689e+06	4348077	4668057	4919775	5052258	4144889							-0.145533	0	0.0829224	0.0322479	0.0569046	0	-0.041512	-0.0495954	0.0689336
1000	P07919	UQCRH	Cytochrome b-c1 complex subunit 6, mitochondrial	QCR6_HUMAN	13654.2	22917.7	11913	31575.2	45801.8	32117.4		26882	23252.4	18565.3	22656.2	61096.6	27198.6	32970.4	32368.9	23361	23654.3	26637.9	35639.9	54426.1		25560.3	29469.3	17448.9	17041.4	26764.9	43686	28093.1		46465.7	UQCRH	MIM	OXPHOS > Complex III > CIII subunits | OXPHOS > OXPHOS subunits	TRUE			-0.456861	0	-0.0966275	0.160007	0.3053	0	-0.510806	-0.257659	-0.11925
1001	P07942	LAMB1	Laminin subunit beta-1	LAMB1_HUMAN	29088.9	29376.4	38996.4	38381.3	36512	34568.4	32974.2	35138.7	34064.3	43059.5	34654.9	32157.3	39202.5	33311.4	37235.7	29437.3	40197	40650.8	35742.5	41166.7	40128.5	33584.2	30978.5	32094.8	45472.6	32434.6	32309.3	35063.2	40305.6	37124.6							0.0277335	0	0.0737911	0.108681	-0.024035	0	0.223506	-0.173449	-0.204789
1002	P07947	YES1	Tyrosine-protein kinase Yes	YES_HUMAN	129291	139743	127209	170722	167592	155406	167901	131441	136761	128941	139015	174475	169660	150821	166065	141815	125813	140826	170857	166067	171298	165457	146305	138310	127489	139904	166401	160431	156652	151340							-0.217578	0	-0.0372472	0.0285056	0.0686008	0	-0.135611	-0.0170516	-0.028139
1003	P07948	LYN	Tyrosine-protein kinase Lyn	LYN_HUMAN	21665.2	22460.5	20705.5	24700.9	23387.7	28129.3	27475.8	23175.3	22523	22113.3	20373	23286.6	23469.5	27248.5	23170.4	18354	21146.5	23237.7	23541.8	22724.3	30507.1	24561.6	22099.4	21179.2	21823.6	22521.7	23824.6	20316.3	29506.7	24145.4							-0.172171	0	0.2159	-0.144281	-0.0592748	0	-0.0396048	0.000661166	-0.0479522
1004	P07951	TPM2	Tropomyosin beta chain	TPM2_HUMAN	40110.3	37159.3	59945.4	99828.1	47382	55874.4	33451.7	52254.4	58182.6	65050.7	72784.2	75951	84427.6	58204.1	85338	36154.2	43694.6	73974.9	88738.7	78637.4	28632.8	91314.4	51094.5	67793.4	58733.2	65430.1	50055.5	56604.1	65670.5	129159							-0.262016	0	-0.703174	-0.345288	-0.109008	0	-0.315005	-0.379281	-0.655494
1005	P07954	FH	Fumarate hydratase, mitochondrial	FUMH_HUMAN	350464	347383	333823	444618	428629	416734	409586	356855	335708	345740	333588	448110	420069	428146	419650	364864	334148	337007	447559	407058	418169	427726	377790	352299	340404	350642	444758	452960	421828	388433	FH	Matrix	Metabolism > Carbohydrate metabolism > TCA cycle	TRUE	2	5.2389	-0.273078	0	0.0342094	0.0544797	0.117526	0	-0.00800355	0.0198582	0.0906708
1006	P07992	ERCC1	DNA excision repair protein ERCC-1	ERCC1_HUMAN		2701.96	1758.47	1811.2	2569.47	1972.15	1923.14	2389.46	1594.22	2503.5	2489.56	2610.82	1486.36	2051.05	1556.63		2976.69	2203.55	1367.31	1982.35	1922.78	1417.01	2966.71	2513.36	2453.66	2333.19			887.537	2441.78							0.352304	0	-0.102867	0.133653	0.0729356	0	0.0490395	-0.0452063	0.193402
1007	P07996	THBS1	Thrombospondin-1	TSP1_HUMAN	4842.26	5157.21	16083	5237.67	5630.9	13168.5	7251.32	5182.72	4801.23	15719.9	6979.38	5067.61	6820.32	13555.2	8301.01	1820.48	14879.8	6060.9	4879.33	6089.1	12087.3	8398.56	4517.73	4932.09	15004.3	7387.33	4837.07	6335.31	12481.9	8696.68							-0.261418	0	0.651783	-0.392243	-0.705413	0	1.17941	-0.456125	-0.735104
1008	P08047	SP1	Transcription factor Sp1	SP1_HUMAN	25389	20536.1	27099.6	26846	26429.7	24830	28645.8	25170.1	26109.7	26100.8	26926.4	26858.3	29480.5	23678	30087.9	24336.2	26346.7	25993.8	29849.7	28168.1	29146.9	25496.3	21309.8	24579.7	25539.3	24770.6	27840.5	26790.4	4892.26	25536.4							-0.0835835	0	-0.411147	0.0144152	0.0212399	0	0.0207229	-0.12535	-0.106668
1009	P08069	IGF1R	Insulin-like growth factor 1 receptor	IGF1R_HUMAN	13269.9	14522	14718.5	19988.9	17201.9	15719.2	17218	15978.6	15691.9	15543.8	16721.7	19086.6	18107.6	18751.9	17934.4	11275.3	15968.3	18010	19149	17647.6	17705.8	19513	17154.1	15407.3	15872.8	17921.8	16635.7	17365.1	18391.7	19217.8							-0.0736815	0	-0.0662222	-0.0712668	0.0189497	0	-0.176894	-0.206822	-0.283547
1010	P08133	ANXA6	Annexin A6	ANXA6_HUMAN	561712	861683	782171	606556	702440	659069	533222	533007	724922	806397	792927	624464	739618	711201	591549	529943	742468	761456	715368	670903	467796	608000	562291	790169	780023	699524	773421	701730	617897	607330							0.360895	0	0.0697185	0.266406	0.216935	0	0.049941	0.0765776	-0.458543
1011	P08134	RHOC	Rho-related GTP-binding protein RhoC	RHOC_HUMAN	159506	152063	157245	181552	158177	149225	137604	156730	172206	171590	166244	168737	169772	164187	162835	153075	160056	174119	184069	172554	156545	164477	175269	181972	166467	169778	172884	185682	156531	174627							0.0888947	0	-0.0297538	0.101557	0.145164	0	-0.0536519	-0.0110734	-0.0775751
1012	P08174	CD55	Complement decay-accelerating factor	DAF_HUMAN	337108	341873	297449	429262	393403	299467	308599	355828	338777	314180	336068	444642	371923	343115	376224	362237	284382	334522	420269	391913	246185	367544	386018	337817	322012	354103	432644	395667	296168	323485							-0.0100968	0	-0.215518	0.174645	0.32779	0	-0.165687	-0.00879167	0.0770325
1013	P08183	ABCB1	ATP-dependent translocase ABCB1	MDR1_HUMAN	5283.54	4033.3	3328.15	3712.14	4359.63	5590.85	4251.03	4610.36	3596.3	4450.71	4829.41	4034.72	6320.2	5697.91	5613.29	4124.42	2375.73	4319.78	3728.18	3640.47	6939.26	5334.1	5278.42	3020.44	4234.79	4786.18	3781.6	334.811	4770.3	3877.93							-0.0379961	0	0.269743	-0.380381	-0.322348	0	-0.368784	-0.387893	0.0545687
1014	P08195	SLC3A2	Amino acid transporter heavy chain SLC3A2	4F2_HUMAN	3.65385e+06	3.48634e+06	3.99429e+06	4.18256e+06	3105563	3.42629e+06	3.09338e+06	4.19682e+06	3647083	4.01949e+06	4.09396e+06	3805304	3.55189e+06	3646690	3.55456e+06	4034665	4298929	4.59024e+06	3549879	3.35889e+06	3.35558e+06	3.67454e+06	4.63565e+06	3.83629e+06	4.23937e+06	4590060	3.33869e+06	3.54291e+06	3236158	3776228							0.328105	0	-0.045108	-0.0562848	0.0774646	0	-0.0966559	-0.275104	-0.0993693
1015	P08236	GUSB	Beta-glucuronidase	BGLR_HUMAN	5999.22	7919.33	7669.04	13344.2	17873.5	12786.6	15157.7	9065.7	7452.74	7043.96	8200.01	14193.8	18768.6	11822.5	13628.3	4941.98	7167.6	7963.01	14294.1	15085	12900.7	14767.4	8040.5	7522.51	7095.98	8932.99	14239.6	18753.2	11729.9	12793.3							-0.751834	0	-0.194509	0.322891	-0.00705689	0	-0.207608	-0.132452	-0.254628
1016	P08237	PFKM	ATP-dependent 6-phosphofructokinase, muscle type	PFKAM_HUMAN	87939.8	84997.7	70221.2	88436.9	89526.5	73039.2	81115.6	79398.4	84139.1	70542.2	73112.3	85997.5	83987.9	69876.9	76746	85901.3	74576.9	74705	90370	87454.4	66465.6	81960.4	83600.8	86712.9	68361.3	78531.1	84672.6	93106.6	68142.9	83862.4							-0.101005	0	-0.221972	0.129469	0.11061	0	-0.0892089	0.176751	0.158482
1017	P08238	HSP90AB1	Heat shock protein HSP 90-beta	HS90B_HUMAN	12794835	13807894	13724353	11214207	10859546	12346758	10815372	13499137	13970667	14078353	13493660	10863579	10859381	12030534	11263222	13019434	13043309	13723672	11756962	11651378	10617732	11253354	13611590	14445894	14031840	13455680	11329552	10991509	11517411	12170006							0.253181	0	0.031688	-0.0366101	-0.0107457	0	0.0171148	0.054007	-0.0351601
1018	P08240	SRPRA	Signal recognition particle receptor subunit alpha	SRPRA_HUMAN	129729	131762	126072	153827	153940	147347	169579	136668	121067	124144	124086	161791	150289	150345	156735	149184	124971	126971	158244	141825	181820	153438	140233	123918	126079	127965	160314	151229	158687	134632							-0.281822	0	0.0548657	-0.0407233	0.0457434	0	-0.0117402	-0.00868369	0.137284
1019	P08243	ASNS	Asparagine synthetase [glutamine-hydrolyzing]	ASNS_HUMAN	270810	265284	379049	136518	125551	165273	125659	287636	273535	380317	283650	137948	130293	144801	125388	278222	374908	300057	133926	130874	134356	125875	294203	262933	364181	307765	140846	133268	144662	127152							1.23759	0	0.224857	0.0448395	0.123794	0	0.334176	-0.153036	-0.071867
1020	P08397	HMBS	Porphobilinogen deaminase	HEM3_HUMAN	12328.3	11900.3	13071.6	11410.7	11737.4	10246.2	10753.2	12165.9	13917.6	13562.9	12699.3	11230.2	13255.7	10758.4	11993.3	13044.6	14499.8	12793.9	12712.1	12104	8439.93	11866	12733.8	15416.9	13272.9	13153	12656.6	16125.8	10748.4	11918.2							0.14718	0	-0.211238	0.193865	0.0451396	0	0.0784339	0.0935413	-0.0355914
1021	P08559	PDHA1	Pyruvate dehydrogenase E1 component subunit alpha, somatic form, mitochondrial	ODPA_HUMAN	213773	229197	164197	417711	409120	351722	393654	231278	211827	177719	207609	429760	374865	373296	380468	214343	171940	202864	405094	379985	401175	380204	245352	210032	173229	209282	420631	388334	379878	351786	PDHA1	Matrix	Metabolism > Carbohydrate metabolism > Pyruvate metabolism	TRUE	2	5.30626	-0.866021	0	-4.02021e-05	0.0435812	0.151776	0	-0.266247	0.0710808	0.130776
1022	P08572	COL4A2	Collagen alpha-2(IV) chain	CO4A2_HUMAN	24800.2	23010.7	31784.1	28241.4	27043.3	26137.5	25759.1	23209.2	25839.8	32173.2	26123	24185.3	26327.3	23386.9	25773	20546.1	31205.3	28414.4	27849.8	25702.9	27642	27921.2	26429.3	23417.4	33654.5	26723.3	24932.6	25911.8	29712.2	25927.9							0.0400506	0	0.0203557	-0.00542836	-0.00235633	0	0.249656	-0.169203	-0.189897
1023	P08574	CYC1	Cytochrome c1, heme protein, mitochondrial	CY1_HUMAN	93574.9	102954	77309.8	231880	184076	184627	116177	113208	94561.4	81147.1	99299.5	166918	201207	182147	146376	77229.1	82376.5	106293	160898	187524	151415	184983	115200	116438	92776.6	116671	154502	212861	153204	197965	CYC1	MIM	OXPHOS > Complex III > CIII subunits | Metabolism > Metals and cofactors > Heme-containing proteins | Metabolism > Electron carriers > Cytochromes | OXPHOS > OXPHOS subunits	TRUE	23	5.68494	-0.587143	0	0.0567365	0.2835	0.145905	0	-0.365115	-0.0376869	-0.106123
1024	P08579	SNRPB2	U2 small nuclear ribonucleoprotein B''	RU2B_HUMAN	81422.7	78483.4	82975.6	90345.9	73827.9	82633.6	75619.6	81142	78644.6	80661.8	80509.5	84884.5	85127.3	85093.7	91480.8	66773	78424	92122	90286.9	82927.5	80738.1	96490.1	83367.9	86343.6	84387.8	90750.7	78121.2	88402.4	101676	86757.9							0.00340477	0	-0.000855197	-0.0850786	-0.027899	0	-0.105337	-0.113405	-0.16739
1025	P08581	MET	Hepatocyte growth factor receptor	MET_HUMAN	18953	18108.8	27211.1	25464.2	21413.8	29254.2	26555.6	22750.3	20045.4	25328.6	22379.5	24014.5	23177.1	28911.5	27498.4	22679.4	26829.7	24232.4	23998.2	23162.7	31066.1	27979.2	25291.7	19204.7	25618.1	25759.5	25111	24278.1	30811	25441							-0.155461	0	0.15956	-0.223786	-0.124507	0	0.121689	-0.335403	-0.10576
1026	P08582	MELTF	Melanotransferrin	TRFM_HUMAN	11959.3	27934.8	19773.7	20043	39816.5	25536.2	32082.7	14620.7	25961.3	18805.6	25552.2	20343.1	37975.4	25268.2	30645.1	11753.1	17769.9	26910.7	20878.8	34973.1	25308.7	32144.1	15438.2	26015.7	16619.8	26683.4	22056.1	38341.1	23746.8	31955.5							-0.265236	0	-0.344888	0.252695	-0.606114	0	-0.532274	0.013888	-0.972718
1027	P08621	SNRNP70	U1 small nuclear ribonucleoprotein 70 kDa	RU17_HUMAN	530405	527181	461551	641809	751636	613121	916753	584215	488138	469032	481404	717823	580080	600458	590911	799121	497839	513548	652240	645989	886733	571967	523336	467083	467685	473572	800958	564304	603062	546252							-0.423398	0	0.0419593	-0.0468334	0.0992204	0	-0.0463642	0.0135697	0.315747
1028	P08648	ITGA5	Integrin alpha-5	ITA5_HUMAN	16423.6	27038.2	14760.8	29477.3	27939	15533.8	21445.5	18441.7	26955.4	14096.1	21411.8	24933.3	37931.7	14548	28693.7	12891.8	15190.7	19697.6	27480.9	34988.8	18486.9	30159.1	21581.7	25165.2	17387.2	24314	20897.9	39002.5	17422.4	28043.9							-0.312679	0	-0.715255	0.368407	-0.075904	0	-0.505788	0.274941	-0.331183
1029	P08651	NFIC	Nuclear factor 1 C-type	NFIC_HUMAN	65727.9	73983.9	56010.7	81023.3	82415.9	63599.3	64115.4	69872.9	68090.8	62598.9	68864.1	75811.1	75442.2	60470.6	69654.2	64293.9	55924.7	65619	77735.1	74262.5	61797.2	66872.5	70100	65861.4	59617	61469	69193.6	71090.6	62031.9	70573.6							-0.0539016	0	-0.129687	0.160882	0.163507	0	-0.158098	0.0856388	0.047393
[truncated: 5,802 more rows]
[truncated: 25 more columns]

## Sheet: TOMM40 KD
	Checked	Protein FDR Confidence: Combined	Master	Accession	Description	Sum PEP Score	Coverage [%]	# Peptides	# PSMs	# Unique Peptides	MW [kDa]	Genes	Abundance Ratio: (WT-C) / (P-C)	Abundance Ratio: (WT-T) / (P-C)	Abundance Ratio: (P-C) / (P-T)	Abundance Ratio: (WT-C) / (P-T)	Abundance Ratio: (WT-T) / (P-T)	Abundance Ratio: (WT-C) / (WT-T)	Abundance Ratio P-Value: (WT-C) / (P-C)	Abundance Ratio P-Value: (WT-T) / (P-C)	Abundance Ratio P-Value: (P-C) / (P-T)	Abundance Ratio P-Value: (WT-C) / (P-T)	Abundance Ratio P-Value: (WT-T) / (P-T)	Abundance Ratio P-Value: (WT-C) / (WT-T)	P-C_4	P-C_3	P-C_2	P-C_1	P-T_4	P-T_3	P-T_2	P-T_1	WT-C_4	WT-C_3	WT-C_2	WT-C_1	WT-T_4	WT-T_3	WT-T_2	WT-T_1	Abundance: F2: Sample, P-C, 4	Abundance: F6: Sample, P-C, 3	Abundance: F10: Sample, P-C, 2	Abundance: F14: Sample, P-C, 1	Abundance: F1: Sample, P-T, 4	Abundance: F5: Sample, P-T, 3	Abundance: F9: Sample, P-T, 2	Abundance: F13: Sample, P-T, 1	Abundance: F4: Sample, WT-C, 4
[truncated: 3,916 more rows]
[truncated: 37 more columns]
