# Supplementary material for: A unified mechanism for mitochondrial damage sensing in PINK1-Parkin–mediated mitophagy
Source: EMBO J. 2025 Nov 20;45(1):64–105. doi: 10.1038/s44318-025-00604-z (PMC12759083; doi:10.1038/s44318-025-00604-z)
Supplement: Supplementary file 11 — Dataset EV9 [file 44318_2025_604_MOESM11_ESM.xlsx]

## Sheet: README
Dataset EV9. gBlock sequences used for cloning

## Sheet: sgRNA gBlocks
Name	Sequence
TOMM22	TATAAGTATCCCTTGGAGAACCACCTTGTTGGGACTGGGGTTCCCCTGCACGTTTCAGAGCTAAGCACAAGAGTGCATAGCAAGTTGAAATAAGGCTAGTCCGTTTACAACTTGAAAAAGTGGCACCCGAGTCGGGTGCTTTTTTTGCTCGAATCTACACTCAGCTATGGCGCGCCCCAAGGTCGGGCAGGAAGAGGGCCTATTTCCCATGATTCCTTCATATTTGCATATACGATACAAGGCTGTTAGAGAGATAATTGGAATTAATTTGACTGTAAACACAAAGATATTAGTACAAAATACGTGACGTAGAAAGTAATAATTTCTTGGGTAGTTTGCAGTTTTAAAATTATGTTTTAAAATGGACTATCATATGCTTACCGTAACTTGAAAGTATTT…
MFN2	TATAAGTATCCCTTGGAGAACCACCTTGTTGGTCCCCGGCCCTGAGAGGAGGTTTCAGAGCTAAGCACAAGAGTGCATAGCAAGTTGAAATAAGGCTAGTCCGTTTACAACTTGAAAAAGTGGCACCCGAGTCGGGTGCTTTTTTTGCTCGAATCTACACTCAGCTATGGCGCGCCCCAAGGTCGGGCAGGAAGAGGGCCTATTTCCCATGATTCCTTCATATTTGCATATACGATACAAGGCTGTTAGAGAGATAATTGGAATTAATTTGACTGTAAACACAAAGATATTAGTACAAAATACGTGACGTAGAAAGTAATAATTTCTTGGGTAGTTTGCAGTTTTAAAATTATGTTTTAAAATGGACTATCATATGCTTACCGTAACTTGAAAGTATTT…
PINK1	TATAAGTATCCCTTGGAGAACCACCTTGTTGGggccgcggcgCCACCATGGGTTTCAGAGCTAAGCACAAGAGTGCATAGCAAGTTGAAATAAGGCTAGTCCGTTTACAACTTGAAAAAGTGGCACCCGAGTCGGGTGCTTTTTTTGCTCGAATCTACACTCAGCTATGGCGCGCCCCAAGGTCGGGCAGGAAGAGGGCCTATTTCCCATGATTCCTTCATATTTGCATATACGATACAAGGCTGTTAGAGAGATAATTGGAATTAATTTGACTGTAAACACAAAGATATTAGTACAAAATACGTGACGTAGAAAGTAATAATTTCTTGGGTAGTTTGCAGTTTTAAAATTATGTTTTAAAATGGACTATCATATGCTTACCGTAACTTGAAAGTATTT…
TOMM7	TATAAGTATCCCTTGGAGAACCACCTTGTTGGGAGCCAGTTTGCCATTCGCGTTTCAGAGCTAAGCACAAGAGTGCATAGCAAGTTGAAATAAGGCTAGTCCGTTTACAACTTGAAAAAGTGGCACCCGAGTCGGGTGCTTTTTTTGCTCGAATCTACACTCAGCTATGGCGCGCCCCAAGGTCGGGCAGGAAGAGGGCCTATTTCCCATGATTCCTTCATATTTGCATATACGATACAAGGCTGTTAGAGAGATAATTGGAATTAATTTGACTGTAAACACAAAGATATTAGTACAAAATACGTGACGTAGAAAGTAATAATTTCTTGGGTAGTTTGCAGTTTTAAAATTATGTTTTAAAATGGACTATCATATGCTTACCGTAACTTGAAAGTATTT…
ENO1	TATAAGTATCCCTTGGAGAACCACCTTGTTGGCGGCGCGGACAGTATCTGTGTTTCAGAGCTAAGCACAAGAGTGCATAGCAAGTTGAAATAAGGCTAGTCCGTTTACAACTTGAAAAAGTGGCACCCGAGTCGGGTGCTTTTTTTGCTCGAATCTACACTCAGCTATGGCGCGCCCCAAGGTCGGGCAGGAAGAGGGCCTATTTCCCATGATTCCTTCATATTTGCATATACGATACAAGGCTGTTAGAGAGATAATTGGAATTAATTTGACTGTAAACACAAAGATATTAGTACAAAATACGTGACGTAGAAAGTAATAATTTCTTGGGTAGTTTGCAGTTTTAAAATTATGTTTTAAAATGGACTATCATATGCTTACCGTAACTTGAAAGTATTT…
IARS2	TATAAGTATCCCTTGGAGAACCACCTTGTTGGCGGAGGACCCCGCTCTCAGGTTTCAGAGCTAAGCACAAGAGTGCATAGCAAGTTGAAATAAGGCTAGTCCGTTTACAACTTGAAAAAGTGGCACCCGAGTCGGGTGCTTTTTTTGCTCGAATCTACACTCAGCTATGGCGCGCCCCAAGGTCGGGCAGGAAGAGGGCCTATTTCCCATGATTCCTTCATATTTGCATATACGATACAAGGCTGTTAGAGAGATAATTGGAATTAATTTGACTGTAAACACAAAGATATTAGTACAAAATACGTGACGTAGAAAGTAATAATTTCTTGGGTAGTTTGCAGTTTTAAAATTATGTTTTAAAATGGACTATCATATGCTTACCGTAACTTGAAAGTATTT…
DNAJA3	TATAAGTATCCCTTGGAGAACCACCTTGTTGGACCACCAGCAACCAGCGTGGTTTCAGAGCTAAGCACAAGAGTGCATAGCAAGTTGAAATAAGGCTAGTCCGTTTACAACTTGAAAAAGTGGCACCCGAGTCGGGTGCTTTTTTTGCTCGAATCTACACTCAGCTATGGCGCGCCCCAAGGTCGGGCAGGAAGAGGGCCTATTTCCCATGATTCCTTCATATTTGCATATACGATACAAGGCTGTTAGAGAGATAATTGGAATTAATTTGACTGTAAACACAAAGATATTAGTACAAAATACGTGACGTAGAAAGTAATAATTTCTTGGGTAGTTTGCAGTTTTAAAATTATGTTTTAAAATGGACTATCATATGCTTACCGTAACTTGAAAGTATTT…
ISCA2	TATAAGTATCCCTTGGAGAACCACCTTGTTGGACGGCCGCGACGCAGAGAGGTTTCAGAGCTAAGCACAAGAGTGCATAGCAAGTTGAAATAAGGCTAGTCCGTTTACAACTTGAAAAAGTGGCACCCGAGTCGGGTGCTTTTTTTGCTCGAATCTACACTCAGCTATGGCGCGCCCCAAGGTCGGGCAGGAAGAGGGCCTATTTCCCATGATTCCTTCATATTTGCATATACGATACAAGGCTGTTAGAGAGATAATTGGAATTAATTTGACTGTAAACACAAAGATATTAGTACAAAATACGTGACGTAGAAAGTAATAATTTCTTGGGTAGTTTGCAGTTTTAAAATTATGTTTTAAAATGGACTATCATATGCTTACCGTAACTTGAAAGTATTT…
PHB2	TATAAGTATCCCTTGGAGAACCACCTTGTTGGGGCCCGAACCCTCGTGTGAGTTTCAGAGCTAAGCACAAGAGTGCATAGCAAGTTGAAATAAGGCTAGTCCGTTTACAACTTGAAAAAGTGGCACCCGAGTCGGGTGCTTTTTTTGCTCGAATCTACACTCAGCTATGGCGCGCCCCAAGGTCGGGCAGGAAGAGGGCCTATTTCCCATGATTCCTTCATATTTGCATATACGATACAAGGCTGTTAGAGAGATAATTGGAATTAATTTGACTGTAAACACAAAGATATTAGTACAAAATACGTGACGTAGAAAGTAATAATTTCTTGGGTAGTTTGCAGTTTTAAAATTATGTTTTAAAATGGACTATCATATGCTTACCGTAACTTGAAAGTATTT…
TIMM23	TATAAGTATCCCTTGGAGAACCACCTTGTTGGTTGAGGAGTAACGGCCCAGGTTTCAGAGCTAAGCACAAGAGTGCATAGCAAGTTGAAATAAGGCTAGTCCGTTTACAACTTGAAAAAGTGGCACCCGAGTCGGGTGCTTTTTTTGCTCGAATCTACACTCAGCTATGGCGCGCCCCAAGGTCGGGCAGGAAGAGGGCCTATTTCCCATGATTCCTTCATATTTGCATATACGATACAAGGCTGTTAGAGAGATAATTGGAATTAATTTGACTGTAAACACAAAGATATTAGTACAAAATACGTGACGTAGAAAGTAATAATTTCTTGGGTAGTTTGCAGTTTTAAAATTATGTTTTAAAATGGACTATCATATGCTTACCGTAACTTGAAAGTATTT…
TOMM40	TATAAGTATCCCTTGGAGAACCACCTTGTTGGCGCCAGTGAGAACCGGGGCGTTTCAGAGCTAAGCACAAGAGTGCATAGCAAGTTGAAATAAGGCTAGTCCGTTTACAACTTGAAAAAGTGGCACCCGAGTCGGGTGCTTTTTTTGCTCGAATCTACACTCAGCTATGGCGCGCCCCAAGGTCGGGCAGGAAGAGGGCCTATTTCCCATGATTCCTTCATATTTGCATATACGATACAAGGCTGTTAGAGAGATAATTGGAATTAATTTGACTGTAAACACAAAGATATTAGTACAAAATACGTGACGTAGAAAGTAATAATTTCTTGGGTAGTTTGCAGTTTTAAAATTATGTTTTAAAATGGACTATCATATGCTTACCGTAACTTGAAAGTATTT…
NDUFAB1	TATAAGTATCCCTTGGAGAACCACCTTGTTGGGCGGGCAGGCGGCTGACATGTTTCAGAGCTAAGCACAAGAGTGCATAGCAAGTTGAAATAAGGCTAGTCCGTTTACAACTTGAAAAAGTGGCACCCGAGTCGGGTGCTTTTTTTGCTCGAATCTACACTCAGCTATGGCGCGCCCCAAGGTCGGGCAGGAAGAGGGCCTATTTCCCATGATTCCTTCATATTTGCATATACGATACAAGGCTGTTAGAGAGATAATTGGAATTAATTTGACTGTAAACACAAAGATATTAGTACAAAATACGTGACGTAGAAAGTAATAATTTCTTGGGTAGTTTGCAGTTTTAAAATTATGTTTTAAAATGGACTATCATATGCTTACCGTAACTTGAAAGTATTT…
HK2	TATAAGTATCCCTTGGAGAACCACCTTGTTGGGGCCCGACGGCGCAGAGTTGTTTCAGAGCTAAGCACAAGAGTGCATAGCAAGTTGAAATAAGGCTAGTCCGTTTACAACTTGAAAAAGTGGCACCCGAGTCGGGTGCTTTTTTTGCTCGAATCTACACTCAGCTATGGCGCGCCCCAAGGTCGGGCAGGAAGAGGGCCTATTTCCCATGATTCCTTCATATTTGCATATACGATACAAGGCTGTTAGAGAGATAATTGGAATTAATTTGACTGTAAACACAAAGATATTAGTACAAAATACGTGACGTAGAAAGTAATAATTTCTTGGGTAGTTTGCAGTTTTAAAATTATGTTTTAAAATGGACTATCATATGCTTACCGTAACTTGAAAGTATTT…
TOMM20	TATAAGTATCCCTTGGAGAACCACCTTGTTGGGCGGGCCAGGAACACAGAAGTTTCAGAGCTAAGCACAAGAGTGCATAGCAAGTTGAAATAAGGCTAGTCCGTTTACAACTTGAAAAAGTGGCACCCGAGTCGGGTGCTTTTTTTGCTCGAATCTACACTCAGCTATGGCGCGCCCCAAGGTCGGGCAGGAAGAGGGCCTATTTCCCATGATTCCTTCATATTTGCATATACGATACAAGGCTGTTAGAGAGATAATTGGAATTAATTTGACTGTAAACACAAAGATATTAGTACAAAATACGTGACGTAGAAAGTAATAATTTCTTGGGTAGTTTGCAGTTTTAAAATTATGTTTTAAAATGGACTATCATATGCTTACCGTAACTTGAAAGTATTT…
TOMM70A	TATAAGTATCCCTTGGAGAACCACCTTGTTGGGCGTGCGAAGGAAGACCGAGTTTCAGAGCTAAGCACAAGAGTGCATAGCAAGTTGAAATAAGGCTAGTCCGTTTACAACTTGAAAAAGTGGCACCCGAGTCGGGTGCTTTTTTTGCTCGAATCTACACTCAGCTATGGCGCGCCCCAAGGTCGGGCAGGAAGAGGGCCTATTTCCCATGATTCCTTCATATTTGCATATACGATACAAGGCTGTTAGAGAGATAATTGGAATTAATTTGACTGTAAACACAAAGATATTAGTACAAAATACGTGACGTAGAAAGTAATAATTTCTTGGGTAGTTTGCAGTTTTAAAATTATGTTTTAAAATGGACTATCATATGCTTACCGTAACTTGAAAGTATTT…
PHB	TATAAGTATCCCTTGGAGAACCACCTTGTTGGTGGAAGCAGGTGAGAATGGGTTTCAGAGCTAAGCACAAGAGTGCATAGCAAGTTGAAATAAGGCTAGTCCGTTTACAACTTGAAAAAGTGGCACCCGAGTCGGGTGCTTTTTTTGCTCGAATCTACACTCAGCTATGGCGCGCCCCAAGGTCGGGCAGGAAGAGGGCCTATTTCCCATGATTCCTTCATATTTGCATATACGATACAAGGCTGTTAGAGAGATAATTGGAATTAATTTGACTGTAAACACAAAGATATTAGTACAAAATACGTGACGTAGAAAGTAATAATTTCTTGGGTAGTTTGCAGTTTTAAAATTATGTTTTAAAATGGACTATCATATGCTTACCGTAACTTGAAAGTATTT…
HSPA9	TATAAGTATCCCTTGGAGAACCACCTTGTTGGGAGCTGCGCGATGCGGTGGGTTTCAGAGCTAAGCACAAGAGTGCATAGCAAGTTGAAATAAGGCTAGTCCGTTTACAACTTGAAAAAGTGGCACCCGAGTCGGGTGCTTTTTTTGCTCGAATCTACACTCAGCTATGGCGCGCCCCAAGGTCGGGCAGGAAGAGGGCCTATTTCCCATGATTCCTTCATATTTGCATATACGATACAAGGCTGTTAGAGAGATAATTGGAATTAATTTGACTGTAAACACAAAGATATTAGTACAAAATACGTGACGTAGAAAGTAATAATTTCTTGGGTAGTTTGCAGTTTTAAAATTATGTTTTAAAATGGACTATCATATGCTTACCGTAACTTGAAAGTATTT…
PMPCB	TATAAGTATCCCTTGGAGAACCACCTTGTTGGGAAGGAAGGTAGAGGATGAGTTTCAGAGCTAAGCACAAGAGTGCATAGCAAGTTGAAATAAGGCTAGTCCGTTTACAACTTGAAAAAGTGGCACCCGAGTCGGGTGCTTTTTTTGCTCGAATCTACACTCAGCTATGGCGCGCCCCAAGGTCGGGCAGGAAGAGGGCCTATTTCCCATGATTCCTTCATATTTGCATATACGATACAAGGCTGTTAGAGAGATAATTGGAATTAATTTGACTGTAAACACAAAGATATTAGTACAAAATACGTGACGTAGAAAGTAATAATTTCTTGGGTAGTTTGCAGTTTTAAAATTATGTTTTAAAATGGACTATCATATGCTTACCGTAACTTGAAAGTATTT…
TOMM6	TATAAGTATCCCTTGGAGAACCACCTTGTTGGGCGCTCACCGGGACAGTGCGTTTCAGAGCTAAGCACAAGAGTGCATAGCAAGTTGAAATAAGGCTAGTCCGTTTACAACTTGAAAAAGTGGCACCCGAGTCGGGTGCTTTTTTTGCTCGAATCTACACTCAGCTATGGCGCGCCCCAAGGTCGGGCAGGAAGAGGGCCTATTTCCCATGATTCCTTCATATTTGCATATACGATACAAGGCTGTTAGAGAGATAATTGGAATTAATTTGACTGTAAACACAAAGATATTAGTACAAAATACGTGACGTAGAAAGTAATAATTTCTTGGGTAGTTTGCAGTTTTAAAATTATGTTTTAAAATGGACTATCATATGCTTACCGTAACTTGAAAGTATTT…
ALDOA	TATAAGTATCCCTTGGAGAACCACCTTGTTGGGTCACCAGGACCCCTTCTGGTTTCAGAGCTAAGCACAAGAGTGCATAGCAAGTTGAAATAAGGCTAGTCCGTTTACAACTTGAAAAAGTGGCACCCGAGTCGGGTGCTTTTTTTGCTCGAATCTACACTCAGCTATGGCGCGCCCCAAGGTCGGGCAGGAAGAGGGCCTATTTCCCATGATTCCTTCATATTTGCATATACGATACAAGGCTGTTAGAGAGATAATTGGAATTAATTTGACTGTAAACACAAAGATATTAGTACAAAATACGTGACGTAGAAAGTAATAATTTCTTGGGTAGTTTGCAGTTTTAAAATTATGTTTTAAAATGGACTATCATATGCTTACCGTAACTTGAAAGTATTT…
TOMM5	TATAAGTATCCCTTGGAGAACCACCTTGTTGGAGGTCTGCGGGTCAGGGTCGTTTCAGAGCTAAGCACAAGAGTGCATAGCAAGTTGAAATAAGGCTAGTCCGTTTACAACTTGAAAAAGTGGCACCCGAGTCGGGTGCTTTTTTTGCTCGAATCTACACTCAGCTATGGCGCGCCCCAAGGTCGGGCAGGAAGAGGGCCTATTTCCCATGATTCCTTCATATTTGCATATACGATACAAGGCTGTTAGAGAGATAATTGGAATTAATTTGACTGTAAACACAAAGATATTAGTACAAAATACGTGACGTAGAAAGTAATAATTTCTTGGGTAGTTTGCAGTTTTAAAATTATGTTTTAAAATGGACTATCATATGCTTACCGTAACTTGAAAGTATTT…
TIMM44	TATAAGTATCCCTTGGAGAACCACCTTGTTGGCGGCACCAGCCACTCCGCAGTTTCAGAGCTAAGCACAAGAGTGCATAGCAAGTTGAAATAAGGCTAGTCCGTTTACAACTTGAAAAAGTGGCACCCGAGTCGGGTGCTTTTTTTGCTCGAATCTACACTCAGCTATGGCGCGCCCCAAGGTCGGGCAGGAAGAGGGCCTATTTCCCATGATTCCTTCATATTTGCATATACGATACAAGGCTGTTAGAGAGATAATTGGAATTAATTTGACTGTAAACACAAAGATATTAGTACAAAATACGTGACGTAGAAAGTAATAATTTCTTGGGTAGTTTGCAGTTTTAAAATTATGTTTTAAAATGGACTATCATATGCTTACCGTAACTTGAAAGTATTT…
NDUFS1	TATAAGTATCCCTTGGAGAACCACCTTGTTGGTAAGCGACCCGGCCTCCTAGTTTCAGAGCTAAGCACAAGAGTGCATAGCAAGTTGAAATAAGGCTAGTCCGTTTACAACTTGAAAAAGTGGCACCCGAGTCGGGTGCTTTTTTTGCTCGAATCTACACTCAGCTATGGCGCGCCCCAAGGTCGGGCAGGAAGAGGGCCTATTTCCCATGATTCCTTCATATTTGCATATACGATACAAGGCTGTTAGAGAGATAATTGGAATTAATTTGACTGTAAACACAAAGATATTAGTACAAAATACGTGACGTAGAAAGTAATAATTTCTTGGGTAGTTTGCAGTTTTAAAATTATGTTTTAAAATGGACTATCATATGCTTACCGTAACTTGAAAGTATTT…
YARS2	TATAAGTATCCCTTGGAGAACCACCTTGTTGGATTTAGGGTACCAGACCACGTTTCAGAGCTAAGCACAAGAGTGCATAGCAAGTTGAAATAAGGCTAGTCCGTTTACAACTTGAAAAAGTGGCACCCGAGTCGGGTGCTTTTTTTGCTCGAATCTACACTCAGCTATGGCGCGCCCCAAGGTCGGGCAGGAAGAGGGCCTATTTCCCATGATTCCTTCATATTTGCATATACGATACAAGGCTGTTAGAGAGATAATTGGAATTAATTTGACTGTAAACACAAAGATATTAGTACAAAATACGTGACGTAGAAAGTAATAATTTCTTGGGTAGTTTGCAGTTTTAAAATTATGTTTTAAAATGGACTATCATATGCTTACCGTAACTTGAAAGTATTT…
MRPL21	TATAAGTATCCCTTGGAGAACCACCTTGTTGGCGCCCTAAGGTGACCGTCAGTTTCAGAGCTAAGCACAAGAGTGCATAGCAAGTTGAAATAAGGCTAGTCCGTTTACAACTTGAAAAAGTGGCACCCGAGTCGGGTGCTTTTTTTGCTCGAATCTACACTCAGCTATGGCGCGCCCCAAGGTCGGGCAGGAAGAGGGCCTATTTCCCATGATTCCTTCATATTTGCATATACGATACAAGGCTGTTAGAGAGATAATTGGAATTAATTTGACTGTAAACACAAAGATATTAGTACAAAATACGTGACGTAGAAAGTAATAATTTCTTGGGTAGTTTGCAGTTTTAAAATTATGTTTTAAAATGGACTATCATATGCTTACCGTAACTTGAAAGTATTT…
MRPL51	TATAAGTATCCCTTGGAGAACCACCTTGTTGGGCCCACAGCTGCCTGGGTAGTTTCAGAGCTAAGCACAAGAGTGCATAGCAAGTTGAAATAAGGCTAGTCCGTTTACAACTTGAAAAAGTGGCACCCGAGTCGGGTGCTTTTTTTGCTCGAATCTACACTCAGCTATGGCGCGCCCCAAGGTCGGGCAGGAAGAGGGCCTATTTCCCATGATTCCTTCATATTTGCATATACGATACAAGGCTGTTAGAGAGATAATTGGAATTAATTTGACTGTAAACACAAAGATATTAGTACAAAATACGTGACGTAGAAAGTAATAATTTCTTGGGTAGTTTGCAGTTTTAAAATTATGTTTTAAAATGGACTATCATATGCTTACCGTAACTTGAAAGTATTT…
MRPL35	TATAAGTATCCCTTGGAGAACCACCTTGTTGGGAGTCGGGGGACTTGGTACGTTTCAGAGCTAAGCACAAGAGTGCATAGCAAGTTGAAATAAGGCTAGTCCGTTTACAACTTGAAAAAGTGGCACCCGAGTCGGGTGCTTTTTTTGCTCGAATCTACACTCAGCTATGGCGCGCCCCAAGGTCGGGCAGGAAGAGGGCCTATTTCCCATGATTCCTTCATATTTGCATATACGATACAAGGCTGTTAGAGAGATAATTGGAATTAATTTGACTGTAAACACAAAGATATTAGTACAAAATACGTGACGTAGAAAGTAATAATTTCTTGGGTAGTTTGCAGTTTTAAAATTATGTTTTAAAATGGACTATCATATGCTTACCGTAACTTGAAAGTATTT…
PAM16	TATAAGTATCCCTTGGAGAACCACCTTGTTGGGTCGGAGTTTGAGCCCCGGGTTTCAGAGCTAAGCACAAGAGTGCATAGCAAGTTGAAATAAGGCTAGTCCGTTTACAACTTGAAAAAGTGGCACCCGAGTCGGGTGCTTTTTTTGCTCGAATCTACACTCAGCTATGGCGCGCCCCAAGGTCGGGCAGGAAGAGGGCCTATTTCCCATGATTCCTTCATATTTGCATATACGATACAAGGCTGTTAGAGAGATAATTGGAATTAATTTGACTGTAAACACAAAGATATTAGTACAAAATACGTGACGTAGAAAGTAATAATTTCTTGGGTAGTTTGCAGTTTTAAAATTATGTTTTAAAATGGACTATCATATGCTTACCGTAACTTGAAAGTATTT…
PARK2	TATAAGTATCCCTTGGAGAACCACCTTGTTGGACCCAGGAGAGCCGCTGGTGTTTCAGAGCTAAGCACAAGAGTGCATAGCAAGTTGAAATAAGGCTAGTCCGTTTACAACTTGAAAAAGTGGCACCCGAGTCGGGTGCTTTTTTTGCTCGAATCTACACTCAGCTATGGCGCGCCCCAAGGTCGGGCAGGAAGAGGGCCTATTTCCCATGATTCCTTCATATTTGCATATACGATACAAGGCTGTTAGAGAGATAATTGGAATTAATTTGACTGTAAACACAAAGATATTAGTACAAAATACGTGACGTAGAAAGTAATAATTTCTTGGGTAGTTTGCAGTTTTAAAATTATGTTTTAAAATGGACTATCATATGCTTACCGTAACTTGAAAGTATTT…
SUPV3L1	TATAAGTATCCCTTGGAGAACCACCTTGTTGGGCACGGGAGAAGGACATCGGTTTCAGAGCTAAGCACAAGAGTGCATAGCAAGTTGAAATAAGGCTAGTCCGTTTACAACTTGAAAAAGTGGCACCCGAGTCGGGTGCTTTTTTTGCTCGAATCTACACTCAGCTATGGCGCGCCCCAAGGTCGGGCAGGAAGAGGGCCTATTTCCCATGATTCCTTCATATTTGCATATACGATACAAGGCTGTTAGAGAGATAATTGGAATTAATTTGACTGTAAACACAAAGATATTAGTACAAAATACGTGACGTAGAAAGTAATAATTTCTTGGGTAGTTTGCAGTTTTAAAATTATGTTTTAAAATGGACTATCATATGCTTACCGTAACTTGAAAGTATTT…
DNAJC15	TATAAGTATCCCTTGGAGAACCACCTTGTTGGACTGGAGCGATGACACCACGTTTCAGAGCTAAGCACAAGAGTGCATAGCAAGTTGAAATAAGGCTAGTCCGTTTACAACTTGAAAAAGTGGCACCCGAGTCGGGTGCTTTTTTTGCTCGAATCTACACTCAGCTATGGCGCGCCCCAAGGTCGGGCAGGAAGAGGGCCTATTTCCCATGATTCCTTCATATTTGCATATACGATACAAGGCTGTTAGAGAGATAATTGGAATTAATTTGACTGTAAACACAAAGATATTAGTACAAAATACGTGACGTAGAAAGTAATAATTTCTTGGGTAGTTTGCAGTTTTAAAATTATGTTTTAAAATGGACTATCATATGCTTACCGTAACTTGAAAGTATTT…
DNAJC19	TATAAGTATCCCTTGGAGAACCACCTTGTTGGGGATGAGCCGTGCTCCCGGGTTTCAGAGCTAAGCACAAGAGTGCATAGCAAGTTGAAATAAGGCTAGTCCGTTTACAACTTGAAAAAGTGGCACCCGAGTCGGGTGCTTTTTTTGCTCGAATCTACACTCAGCTATGGCGCGCCCCAAGGTCGGGCAGGAAGAGGGCCTATTTCCCATGATTCCTTCATATTTGCATATACGATACAAGGCTGTTAGAGAGATAATTGGAATTAATTTGACTGTAAACACAAAGATATTAGTACAAAATACGTGACGTAGAAAGTAATAATTTCTTGGGTAGTTTGCAGTTTTAAAATTATGTTTTAAAATGGACTATCATATGCTTACCGTAACTTGAAAGTATTT…
SYNJ2	TATAAGTATCCCTTGGAGAACCACCTTGTTGGGCAGCGACGCCCGGAGGAGGTTTCAGAGCTAAGCACAAGAGTGCATAGCAAGTTGAAATAAGGCTAGTCCGTTTACAACTTGAAAAAGTGGCACCCGAGTCGGGTGCTTTTTTTGCTCGAATCTACACTCAGCTATGGCGCGCCCCAAGGTCGGGCAGGAAGAGGGCCTATTTCCCATGATTCCTTCATATTTGCATATACGATACAAGGCTGTTAGAGAGATAATTGGAATTAATTTGACTGTAAACACAAAGATATTAGTACAAAATACGTGACGTAGAAAGTAATAATTTCTTGGGTAGTTTGCAGTTTTAAAATTATGTTTTAAAATGGACTATCATATGCTTACCGTAACTTGAAAGTATTT…
CTRL	TATAAGTATCCCTTGGAGAACCACCTTGTTGGGCCGTGGGCAACACTGTATGTTTCAGAGCTAAGCACAAGAGTGCATAGCAAGTTGAAATAAGGCTAGTCCGTTTACAACTTGAAAAAGTGGCACCCGAGTCGGGTGCTTTTTTTGCTCGAATCTACACTCAGCTATGGCGCGCCCCAAGGTCGGGCAGGAAGAGGGCCTATTTCCCATGATTCCTTCATATTTGCATATACGATACAAGGCTGTTAGAGAGATAATTGGAATTAATTTGACTGTAAACACAAAGATATTAGTACAAAATACGTGACGTAGAAAGTAATAATTTCTTGGGTAGTTTGCAGTTTTAAAATTATGTTTTAAAATGGACTATCATATGCTTACCGTAACTTGAAAGTATTT…
NFU1	TATAAGTATCCCTTGGAGAACCACCTTGTTGGTACCGCCTGCGCAGCCCGGGTTTCAGAGCTAAGCACAAGAGTGCATAGCAAGTTGAAATAAGGCTAGTCCGTTTACAACTTGAAAAAGTGGCACCCGAGTCGGGTGCTTTTTTTGCTCGAATCTACACTCAGCTATGGCGCGCCCCAAGGTCGGGCAGGAAGAGGGCCTATTTCCCATGATTCCTTCATATTTGCATATACGATACAAGGCTGTTAGAGAGATAATTGGAATTAATTTGACTGTAAACACAAAGATATTAGTACAAAATACGTGACGTAGAAAGTAATAATTTCTTGGGTAGTTTGCAGTTTTAAAATTATGTTTTAAAATGGACTATCATATGCTTACCGTAACTTGAAAGTATTT…
PMPCA	TATAAGTATCCCTTGGAGAACCACCTTGTTGGTGCGGGGCTCGGGTTCTTGGTTTCAGAGCTAAGCACAAGAGTGCATAGCAAGTTGAAATAAGGCTAGTCCGTTTACAACTTGAAAAAGTGGCACCCGAGTCGGGTGCTTTTTTTGCTCGAATCTACACTCAGCTATGGCGCGCCCCAAGGTCGGGCAGGAAGAGGGCCTATTTCCCATGATTCCTTCATATTTGCATATACGATACAAGGCTGTTAGAGAGATAATTGGAATTAATTTGACTGTAAACACAAAGATATTAGTACAAAATACGTGACGTAGAAAGTAATAATTTCTTGGGTAGTTTGCAGTTTTAAAATTATGTTTTAAAATGGACTATCATATGCTTACCGTAACTTGAAAGTATTT…
PGAM5	TATAAGTATCCCTTGGAGAACCACCTTGTTGGGGCTGTttggggccggggtGTTTCAGAGCTAAGCACAAGAGTGCATAGCAAGTTGAAATAAGGCTAGTCCGTTTACAACTTGAAAAAGTGGCACCCGAGTCGGGTGCTTTTTTTGCTCGAATCTACACTCAGCTATGGCGCGCCCCAAGGTCGGGCAGGAAGAGGGCCTATTTCCCATGATTCCTTCATATTTGCATATACGATACAAGGCTGTTAGAGAGATAATTGGAATTAATTTGACTGTAAACACAAAGATATTAGTACAAAATACGTGACGTAGAAAGTAATAATTTCTTGGGTAGTTTGCAGTTTTAAAATTATGTTTTAAAATGGACTATCATATGCTTACCGTAACTTGAAAGTATTT…
PGAM1	TATAAGTATCCCTTGGAGAACCACCTTGTTGGACGGGGCGGGCTGCTACTCGTTTCAGAGCTAAGCACAAGAGTGCATAGCAAGTTGAAATAAGGCTAGTCCGTTTACAACTTGAAAAAGTGGCACCCGAGTCGGGTGCTTTTTTTGCTCGAATCTACACTCAGCTATGGCGCGCCCCAAGGTCGGGCAGGAAGAGGGCCTATTTCCCATGATTCCTTCATATTTGCATATACGATACAAGGCTGTTAGAGAGATAATTGGAATTAATTTGACTGTAAACACAAAGATATTAGTACAAAATACGTGACGTAGAAAGTAATAATTTCTTGGGTAGTTTGCAGTTTTAAAATTATGTTTTAAAATGGACTATCATATGCTTACCGTAACTTGAAAGTATTT…
PARL	TATAAGTATCCCTTGGAGAACCACCTTGTTGGAGCTGGGGTTGGTAAGGTCGTTTCAGAGCTAAGCACAAGAGTGCATAGCAAGTTGAAATAAGGCTAGTCCGTTTACAACTTGAAAAAGTGGCACCCGAGTCGGGTGCTTTTTTTGCTCGAATCTACACTCAGCTATGGCGCGCCCCAAGGTCGGGCAGGAAGAGGGCCTATTTCCCATGATTCCTTCATATTTGCATATACGATACAAGGCTGTTAGAGAGATAATTGGAATTAATTTGACTGTAAACACAAAGATATTAGTACAAAATACGTGACGTAGAAAGTAATAATTTCTTGGGTAGTTTGCAGTTTTAAAATTATGTTTTAAAATGGACTATCATATGCTTACCGTAACTTGAAAGTATTT…
LONP1	TATAAGTATCCCTTGGAGAACCACCTTGTTGGCTGGCTACGTGCGACTGTGGTTTCAGAGCTAAGCACAAGAGTGCATAGCAAGTTGAAATAAGGCTAGTCCGTTTACAACTTGAAAAAGTGGCACCCGAGTCGGGTGCTTTTTTTGCTCGAATCTACACTCAGCTATGGCGCGCCCCAAGGTCGGGCAGGAAGAGGGCCTATTTCCCATGATTCCTTCATATTTGCATATACGATACAAGGCTGTTAGAGAGATAATTGGAATTAATTTGACTGTAAACACAAAGATATTAGTACAAAATACGTGACGTAGAAAGTAATAATTTCTTGGGTAGTTTGCAGTTTTAAAATTATGTTTTAAAATGGACTATCATATGCTTACCGTAACTTGAAAGTATTT…
HSPE1	TATAAGTATCCCTTGGAGAACCACCTTGTTGGCGGACTGCGAGTCTCTTTGGTTTCAGAGCTAAGCACAAGAGTGCATAGCAAGTTGAAATAAGGCTAGTCCGTTTACAACTTGAAAAAGTGGCACCCGAGTCGGGTGCTTTTTTTGCTCGAATCTACACTCAGCTATGGCGCGCCCCAAGGTCGGGCAGGAAGAGGGCCTATTTCCCATGATTCCTTCATATTTGCATATACGATACAAGGCTGTTAGAGAGATAATTGGAATTAATTTGACTGTAAACACAAAGATATTAGTACAAAATACGTGACGTAGAAAGTAATAATTTCTTGGGTAGTTTGCAGTTTTAAAATTATGTTTTAAAATGGACTATCATATGCTTACCGTAACTTGAAAGTATTT…
HSPD1	TATAAGTATCCCTTGGAGAACCACCTTGTTGGGGGAGGGTGGTGTACGTGAGTTTCAGAGCTAAGCACAAGAGTGCATAGCAAGTTGAAATAAGGCTAGTCCGTTTACAACTTGAAAAAGTGGCACCCGAGTCGGGTGCTTTTTTTGCTCGAATCTACACTCAGCTATGGCGCGCCCCAAGGTCGGGCAGGAAGAGGGCCTATTTCCCATGATTCCTTCATATTTGCATATACGATACAAGGCTGTTAGAGAGATAATTGGAATTAATTTGACTGTAAACACAAAGATATTAGTACAAAATACGTGACGTAGAAAGTAATAATTTCTTGGGTAGTTTGCAGTTTTAAAATTATGTTTTAAAATGGACTATCATATGCTTACCGTAACTTGAAAGTATTT…
TRAP1	TATAAGTATCCCTTGGAGAACCACCTTGTTGGCCGCAGCAAAGGCCGCAGGGTTTCAGAGCTAAGCACAAGAGTGCATAGCAAGTTGAAATAAGGCTAGTCCGTTTACAACTTGAAAAAGTGGCACCCGAGTCGGGTGCTTTTTTTGCTCGAATCTACACTCAGCTATGGCGCGCCCCAAGGTCGGGCAGGAAGAGGGCCTATTTCCCATGATTCCTTCATATTTGCATATACGATACAAGGCTGTTAGAGAGATAATTGGAATTAATTTGACTGTAAACACAAAGATATTAGTACAAAATACGTGACGTAGAAAGTAATAATTTCTTGGGTAGTTTGCAGTTTTAAAATTATGTTTTAAAATGGACTATCATATGCTTACCGTAACTTGAAAGTATTT…
EmptyVectorInsert	TGGTTAGTACCGGGCCCGCTCTAGAGATCCGACGCGCCATCTCTAGGCCCGCGCCGGCCCCCTCGCACGGACTTGTGGGAGAAGCTCGGCTACTCCCCTGCCCCGGTTAATTTGCATATAATATTTCCTAGTAACTATAGAGGCTTAATGTGCGATAAAAGACAGATAATCTGTTCTTTTTAATACTAGCTACATTTTACATGATAGGCTTGGATTTCTATAACTTCGTATAGCATACATTATACGAAGTTATAAACAGCACAAAAGGAAACTCACCCTAACTGTAAAGTAATTGTGTGTTTTGAGACTATAAGTATCCCTTGGAGAACCACCTTGTTGAGACGGGAGTCGTCTTCGCTTTCCAGATCTGATAACTTGTGAAGACGACCATCGTCTCGT…

## Sheet: APEX BFP gBlock
gBlock	Sequence
ERdAPEX_TagBFP2_NheIEcoRI_frag	TCCATTTCAGGTGTCGTGAGCTAGCGCCACCATGGAGACAGACACACTCCTGCTATGGGTACTGCTGCTCTGGGTTCCAGGTTCCACTGGTGACGGAAAGTCTTACCCAACTGTGAGTGCTGATTACCAGAAGGCCGTTGAGAAGGCGAAGAAGAAGCTCAGAGGCTTCATCGCTGAGAAGAGATGCGCTCCTCTAATGCTCCGTTTGGCATTCCACTCTGCTGGAACCTTTGACAAGGGCACGAAGACCGGTGGACCCTTCGGAACCATCAAGCACCCTGCCGAACTGGCTCACAGCGCTAACAACGGTCTTGACATCGCTGTTAGGCTTTTGGAGCCACTCAAGGCGGAGTTCCCTATTTTGAGCTACGCCGATTTCTACCAGTTGGCTGGCGTTGT…

## Sheet: TOMM5 gBlock
gBlock	Sequence
TOMM5 WT	CTACCCTCGAAAGGCCTCTGACCATGTACCCATACGATGTTCCAGATTACGCTATGTTCCGGATTGAGGGCCTCGCGCCGAAGCTGGACCCGGAGGAGATGAAACGGAAGATGCGCGAGGATGTGATCTCCTCCATACGGAACTTTCTCATCTACGTGGCCCTCCTGCGAGTCACTCCATTTATCTTAAAGAAATTGGACAGCATATGAGTCAGGCCAAGCTTCCATCG
TOMM5 1-39	CTACCCTCGAAAGGCCTCTGACCATGTACCCATACGATGTTCCAGATTACGCTATGTTCCGGATTGAGGGCCTCGCGCCGAAGCTGGACCCGGAGGAGATGAAACGGAAGATGCGCGAGGATGTGATCTCCTCCATACGGAACTTTCTCATCTACGTGGCCCTCCTGCGATGAGTCAGGCCAAGCTTCCATCG
