# Supplementary material for: A unified mechanism for mitochondrial damage sensing in PINK1-Parkin–mediated mitophagy
Source: EMBO J. 2025 Nov 20;45(1):64–105. doi: 10.1038/s44318-025-00604-z (PMC12759083; doi:10.1038/s44318-025-00604-z)
Supplement: Supplementary file 13 — Source data Fig. 1 [file 44318_2025_604_MOESM13_ESM.zip]

Archive with 25 entries (17 files):
- Figure 1/
- Figure 1/1D/
- Figure 1/1D/1D_western mfn2.tif
- Figure 1/1D/1D_western actin for pink1.tif
- Figure 1/1D/1D_western actin for mfn2_parkin.tif
- Figure 1/1D/1D_western parkin.tif
- Figure 1/1D/Thumbs.db
- Figure 1/1D/1D_western pink1.tif
- Figure 1/1H/
- Figure 1/1H/1H_Dataset EV1.xls
- Figure 1/1C/
- Figure 1/1C/1C_Flow data.prism
- Figure 1/1C/1C_flow data.csv
- Figure 1/1E/
- Figure 1/1E/flow data_1E.csv
- Figure 1/1E/Flow data_1E.prism
- Figure 1/1B/
- Figure 1/1B/1B_image_channel1_TagBFP2.tif
- Figure 1/1B/Thumbs.db
- Figure 1/1B/1B_image.oir
- Figure 1/1B/1B_image_channel3_MFN2HaloJF646.tif
- Figure 1/1G/
- Figure 1/1G/1G_Dataset EV1.xls
- Figure 1/1I/
- Figure 1/1I/1I_Dataset EV1.xls
