# Supplementary material for: A unified mechanism for mitochondrial damage sensing in PINK1-Parkin–mediated mitophagy
Source: EMBO J. 2025 Nov 20;45(1):64–105. doi: 10.1038/s44318-025-00604-z (PMC12759083; doi:10.1038/s44318-025-00604-z)
Supplement: Supplementary file 13 — Source data Fig. 1 [file 44318_2025_604_MOESM13_ESM.zip › Figure 1/1C/1C_flow data.csv]

CTRL	MFN2
1.007671	0.122464
0.992329	0.10649
1.001732	0.228683
0.99776	0.226741
1.000508	0.220197
1.003405	0.215343
0.990388	0.21222
1.006207	0.202295
1.001952	0.19433
0.988952	0.192412
1.009096	0.180524
1.005641	0.178877
0.990777	0.180552
1.003582	0.18818
