# Supplementary material for: A unified mechanism for mitochondrial damage sensing in PINK1-Parkin–mediated mitophagy
Source: EMBO J. 2025 Nov 20;45(1):64–105. doi: 10.1038/s44318-025-00604-z (PMC12759083; doi:10.1038/s44318-025-00604-z)
Supplement: Supplementary file 13 — Source data Fig. 1 [file 44318_2025_604_MOESM13_ESM.zip › Figure 1/1E/flow data_1E.csv]

NT Veh.	NT AO	PINK1 Veh.	PINK1 AO
1.025028	0.26964	1.032381	0.876158
1.021273	0.282885	1.008095	0.891711
1.03521	0.285013	0.999203	0.902358
1.020437	0.221224	0.98917	0.780269
0.99854	0.226131	0.970036	0.749726
1.009247	0.239735	0.959765	0.743553
0.890265	0.295525	0.904616	0.891796
