# Supplementary material for: A unified mechanism for mitochondrial damage sensing in PINK1-Parkin–mediated mitophagy
Source: EMBO J. 2025 Nov 20;45(1):64–105. doi: 10.1038/s44318-025-00604-z (PMC12759083; doi:10.1038/s44318-025-00604-z)
Supplement: Supplementary file 14 — Source data Fig. 2 [file 44318_2025_604_MOESM14_ESM.zip]

Archive with 48 entries (38 files):
- Figure 2/
- Figure 2/2B/
- Figure 2/2B/2B_flow data_ENO1KD_mtKeima.csv
- Figure 2/2B/2B_flow data_ENO1KD_ParkinMFN2HaloDegradation.csv
- Figure 2/2B/2B_flow data_ENO1KD_PINK1ParkinActivation.prism
- Figure 2/2B/2B_flow data_ENO1KD_PINK1YFP.csv
- Figure 2/2C/
- Figure 2/2C/2C_western actin for pink1.tif
- Figure 2/2C/2C_western pink1.tif
- Figure 2/2C/2C_western pS65-Ub.tif
- Figure 2/2C/2C_western tubulin and actin for pS65-Ub.tif
- Figure 2/2C/Thumbs.db
- Figure 2/2D/
- Figure 2/2D/2D_western actin for pink1.tif
- Figure 2/2D/2D_western actin for pS65 Ub.tif
- Figure 2/2D/2D_western pink1.tif
- Figure 2/2D/2D_western pS65 Ub.tif
- Figure 2/2E/
- Figure 2/2E/2E_Image neurons.oir
- Figure 2/2E/2E_image_ C=0_DAPI.tif
- Figure 2/2E/2E_image_C=1_TUBB3.tif
- Figure 2/2E/2E_image_C=2_MAP2.tif
- Figure 2/2E/Thumbs.db
- Figure 2/2F/
- Figure 2/2F/2F_western actin for mfn2.tif
- Figure 2/2F/2F_western actin for pink1.tif
- Figure 2/2F/2F_western actin for pS65 Ub.tif
- Figure 2/2F/2F_western mfn2.tif
- Figure 2/2F/2F_western pink1.tif
- Figure 2/2F/2F_western pS65 Ub.tif
- Figure 2/2G/
- Figure 2/2G/2G_western actin for pink1.tif
- Figure 2/2G/2G_western pink1 and hsp90 for puro.tif
- Figure 2/2G/2G_western puro.tif
- Figure 2/2H/
- Figure 2/2H/2H_western hsp90.tif
- Figure 2/2H/2H_western pink1.tif
- Figure 2/2I/
- Figure 2/2I/2I_flow data_PINK1YFP_CCCPTitration_Oligomycin.txt
- Figure 2/2I/2I_flow data_PINK1YFP_CCCPtitration_TMRE.prism
- Figure 2/2I/2I_flow data_TMRE_CCCPTitration_Oligomycin.txt
- Figure 2/2J/
- Figure 2/2J/2J_western actin for pS65 Ub.tif
- Figure 2/2J/2J_western atp5a.tif
- Figure 2/2J/2J_western hsp90 for atp5a and pink1.tif
- Figure 2/2J/2J_western PINK1.tif
- Figure 2/2J/2J_western pS65 Ub.tif
- Figure 2/2J/Thumbs.db
