# Supplementary material for: A unified mechanism for mitochondrial damage sensing in PINK1-Parkin–mediated mitophagy
Source: EMBO J. 2025 Nov 20;45(1):64–105. doi: 10.1038/s44318-025-00604-z (PMC12759083; doi:10.1038/s44318-025-00604-z)
Supplement: Supplementary file 14 — Source data Fig. 2 [file 44318_2025_604_MOESM14_ESM.zip › Figure 2/2B/2B_flow data_ENO1KD_mtKeima.csv]

CTRL CCCP	PINK1 CCCP	ENO1 CCCP
89.18	27.61	61.78
88.69	28.96	59.01
86.21	21.57	59.93
	22.58	57.91
	7.97	34.39
	9.1	44.79
	21.7	66.76
	24.38	53.94
