# Supplementary material for: A unified mechanism for mitochondrial damage sensing in PINK1-Parkin–mediated mitophagy
Source: EMBO J. 2025 Nov 20;45(1):64–105. doi: 10.1038/s44318-025-00604-z (PMC12759083; doi:10.1038/s44318-025-00604-z)
Supplement: Supplementary file 14 — Source data Fig. 2 [file 44318_2025_604_MOESM14_ESM.zip › Figure 2/2B/2B_flow data_ENO1KD_ParkinMFN2HaloDegradation.csv]

CTRL CCCP	PINK1 CCCP	ENO1 CCCP
56.67443	15.78937	25.81284
68.76643	21.14808	27.41061
68.23794	22.12308	28.59713
68.62195	10.16499	23.43683
70.31059	19.30667	21.67742
66.16045
66.62909
