# Supplementary material for: A unified mechanism for mitochondrial damage sensing in PINK1-Parkin–mediated mitophagy
Source: EMBO J. 2025 Nov 20;45(1):64–105. doi: 10.1038/s44318-025-00604-z (PMC12759083; doi:10.1038/s44318-025-00604-z)
Supplement: Supplementary file 14 — Source data Fig. 2 [file 44318_2025_604_MOESM14_ESM.zip › Figure 2/2B/2B_flow data_ENO1KD_PINK1YFP.csv]

CTRL	PINK1	ENO1
113.4828	9.929937	31.75155
105.9174	10.96163	25.86544
92.24633	8.831294	22.368
88.35352
109.173	6.265034	25.45943
102.4801	6.290801	22.13745
94.70438
93.64253
