# Supplementary material for: A unified mechanism for mitochondrial damage sensing in PINK1-Parkin–mediated mitophagy
Source: EMBO J. 2025 Nov 20;45(1):64–105. doi: 10.1038/s44318-025-00604-z (PMC12759083; doi:10.1038/s44318-025-00604-z)
Supplement: Supplementary file 14 — Source data Fig. 2 [file 44318_2025_604_MOESM14_ESM.zip › Figure 2/2I/2I_flow data_PINK1YFP_CCCPTitration_Oligomycin.txt]

	CCCP	CCCP+Oligo
0	100	101.6942
2	107.8613	274.8203
3	146.4734	594.7864
4	285.3293	613.8315
5	431.4642	664.387
6	519.5526	612.6614
7	537.8449	571.6478
8	515.5454	601.386
9	517.1207	559.462
10	491.5563	607.6167
