# Supplementary material for: A unified mechanism for mitochondrial damage sensing in PINK1-Parkin–mediated mitophagy
Source: EMBO J. 2025 Nov 20;45(1):64–105. doi: 10.1038/s44318-025-00604-z (PMC12759083; doi:10.1038/s44318-025-00604-z)
Supplement: Supplementary file 14 — Source data Fig. 2 [file 44318_2025_604_MOESM14_ESM.zip › Figure 2/2I/2I_flow data_TMRE_CCCPTitration_Oligomycin.txt]

	CCCP	CCCP+Oligo
0	100	148.5713
2	90.19367	114.3997
3	72.54463	73.11697
4	54.45529	53.2225
5	40.66775	46.28865
6	24.95794	30.56677
7	22.70325	31.63438
8	22.65856	31.15914
9	21.65773	27.29405
10	21.0484	35.29037
