# Supplementary material for: A unified mechanism for mitochondrial damage sensing in PINK1-Parkin–mediated mitophagy
Source: EMBO J. 2025 Nov 20;45(1):64–105. doi: 10.1038/s44318-025-00604-z (PMC12759083; doi:10.1038/s44318-025-00604-z)
Supplement: Supplementary file 15 — Source data Fig. 3 - A and E-H [file 44318_2025_604_MOESM15_ESM.zip]

Archive with 18 entries (12 files):
- Figure 3 - A and E-H/
- Figure 3 - A and E-H/3F/
- Figure 3 - A and E-H/3F/3F_quantification.prism
- Figure 3 - A and E-H/3F/3F_NDUFAB1_quantification.csv
- Figure 3 - A and E-H/3A/
- Figure 3 - A and E-H/3A/3A_Dataset EV1.xls
- Figure 3 - A and E-H/3E/
- Figure 3 - A and E-H/3E/3E_image_NDUFAB1.oir
- Figure 3 - A and E-H/3E/3E_readme.txt
- Figure 3 - A and E-H/3E/3E_image_NDUFAB1sgRNA_7days_live_channel3_MTSCherry.tif
- Figure 3 - A and E-H/3E/Thumbs.db
- Figure 3 - A and E-H/3E/3E_image_NDUFAB1sgRNA_7days_live_channel2_PINK1YFP.tif
- Figure 3 - A and E-H/3E/3E_image_NDUFAB1sgRNA_7days_live_channel4_MitoLiteNIR.tif
- Figure 3 - A and E-H/3H/
- Figure 3 - A and E-H/3H/3H_Dataset EV3.xls
- Figure 3 - A and E-H/3G/
- Figure 3 - A and E-H/3G/3G_quantification.prism
- Figure 3 - A and E-H/3G/3G_NDUFAB1_quantification.csv
