# Supplementary material for: A unified mechanism for mitochondrial damage sensing in PINK1-Parkin–mediated mitophagy
Source: EMBO J. 2025 Nov 20;45(1):64–105. doi: 10.1038/s44318-025-00604-z (PMC12759083; doi:10.1038/s44318-025-00604-z)
Supplement: Supplementary file 15 — Source data Fig. 3 - A and E-H [file 44318_2025_604_MOESM15_ESM.zip › Figure 3 - A and E-H/3F/3F_NDUFAB1_quantification.csv]

MMP low	MMP high
430.9629	302.9162
330.3754	282.6654
298.9188	268.9629
362.3091	276.6048
357.9795	291.4662
262.0214	256.6801
391.0757	269.6624
413.2639	287.7594
638.9972	467.9204
460.3694	277.5088
328.8375	261.832
293.07	240.6773
342.9574	291.7035
361.0702	298.5344
680.8081	330.6803
683.7158	369.1975
762.0702	330.2089
827.8577	348.9188
743.4498	341.554
782.6283	388.2634
555.9709	308.4747
293.2753	254.1078
270.2765	241.9992
394.8796	246.6916
406.6086	264.7569
478.1282	365.4097
267.3845	234.3241
314.7569	233.4585
354.4673	243.3843
698.3851	418.458
436.7148	296.1821
572.015	348.4674
513.467	295.1526
433.7721	294.431
490.4693	262.7695
432.0546	244.9395
339.0719	235.5715
382.8347	241.4441
354.3723	241.7505
512.508	262.3039
499.4416	289.0763
394.6696	237.5175
424.089	264.1813
371.8888	245.9308
349.6961	259.5723
315.9659	237.4942
466.1961	290.8864
415.9901	290.7887
