# Supplementary material for: A unified mechanism for mitochondrial damage sensing in PINK1-Parkin–mediated mitophagy
Source: EMBO J. 2025 Nov 20;45(1):64–105. doi: 10.1038/s44318-025-00604-z (PMC12759083; doi:10.1038/s44318-025-00604-z)
Supplement: Supplementary file 15 — Source data Fig. 3 - A and E-H [file 44318_2025_604_MOESM15_ESM.zip › Figure 3 - A and E-H/3E/3E_readme.txt]

Images were rotated 270 degrees and cropped.
