# Supplementary material for: A unified mechanism for mitochondrial damage sensing in PINK1-Parkin–mediated mitophagy
Source: EMBO J. 2025 Nov 20;45(1):64–105. doi: 10.1038/s44318-025-00604-z (PMC12759083; doi:10.1038/s44318-025-00604-z)
Supplement: Supplementary file 15 — Source data Fig. 3 - A and E-H [file 44318_2025_604_MOESM15_ESM.zip › Figure 3 - A and E-H/3G/3G_NDUFAB1_quantification.csv]

vs. TMRE	vs. MTS-mCh
0.037	0.209
0.09	0.237
0.097	0.136
0.122	0.229
0.143	0.168
0.123	0.154
0.022	0.238
0.058	0.158
0.085	0.212
0.05	0.17
-0.036	0.12
0.032	0.197
0.014	0.087
0.038	0.168
0.012	0.207
0.03	0.166
-0.012	0.081
-0.056	0.137
0.035	0.182
0.022	0.091
0.003	0.141
0.091	0.193
0.092	0.192
0.017	0.131
-0.069	0.074
0.122	0.271
0.055	0.16
0.031	0.129
0.077	0.168
0.008	0.082
0.01	0.112
0.02	0.165
0.009	0.189
0.041	0.209
-0.012	0.145
-0.022	0.118
0.044	0.131
0.011	0.168
0.038	0.164
0.026	0.17
-0.002	0.156
-0.012	0.15
0.004	0.226
-0.034	0.162
0.126	0.226
0.083	0.145
-0.041	0.087
-0.019	0.143
0.019	0.163
0.024	0.147
