# Supplementary material for: A unified mechanism for mitochondrial damage sensing in PINK1-Parkin–mediated mitophagy
Source: EMBO J. 2025 Nov 20;45(1):64–105. doi: 10.1038/s44318-025-00604-z (PMC12759083; doi:10.1038/s44318-025-00604-z)
Supplement: Supplementary file 16 — Source data Fig. 3C Part 1 [file 44318_2025_604_MOESM16_ESM.zip]

Archive with 4 entries (4 files):
- Fig3C_part1/3C_image_Ctrl.tif
- Fig3C_part1/3C_image_DNAJA3.tif
- Fig3C_part1/3C_image_IARS2.tif
- Fig3C_part1/README.txt
