# Supplementary material for: A unified mechanism for mitochondrial damage sensing in PINK1-Parkin–mediated mitophagy
Source: EMBO J. 2025 Nov 20;45(1):64–105. doi: 10.1038/s44318-025-00604-z (PMC12759083; doi:10.1038/s44318-025-00604-z)
Supplement: Supplementary file 16 — Source data Fig. 3C Part 1 [file 44318_2025_604_MOESM16_ESM.zip › Fig3C_part1/README.txt]

EM Micrograph Processing for Display in Figures:

1. Selected areas from original micrographs were cropped using Adobe Photoshop
2. Using Photoshop, slight adjustments to Levels in cropped images were applied by moving the 
outer black and white sliders in to edge of histogram to optimize contrast (only linear adjustments)
3. Images were placed into Adobe Illustrator figure file
