# Supplementary material for: A unified mechanism for mitochondrial damage sensing in PINK1-Parkin–mediated mitophagy
Source: EMBO J. 2025 Nov 20;45(1):64–105. doi: 10.1038/s44318-025-00604-z (PMC12759083; doi:10.1038/s44318-025-00604-z)
Supplement: Supplementary file 21 — Source data Fig. 3D Part 3 [file 44318_2025_604_MOESM21_ESM.zip]

Archive with 3 entries (3 files):
- Fig3D_Mito1_section4-5/Fig3D_Mito1_Serial section_4.tif
- Fig3D_Mito1_section4-5/Fig3D_Mito1_Serial section_5.tif
- Fig3D_Mito1_section4-5/README.txt
