# Supplementary material for: A unified mechanism for mitochondrial damage sensing in PINK1-Parkin–mediated mitophagy
Source: EMBO J. 2025 Nov 20;45(1):64–105. doi: 10.1038/s44318-025-00604-z (PMC12759083; doi:10.1038/s44318-025-00604-z)
Supplement: Supplementary file 22 — Source data Fig. 3D Part 4 [file 44318_2025_604_MOESM22_ESM.zip]

Archive with 2 entries (2 files):
- Fig3D_Mito2_aligned stack/Fig3D_Mito2 Aligned Stack.tif
- Fig3D_Mito2_aligned stack/README_aligning EM Stack.txt
