# Supplementary material for: A unified mechanism for mitochondrial damage sensing in PINK1-Parkin–mediated mitophagy
Source: EMBO J. 2025 Nov 20;45(1):64–105. doi: 10.1038/s44318-025-00604-z (PMC12759083; doi:10.1038/s44318-025-00604-z)
Supplement: Supplementary file 23 — Source data Fig. 3D Part 5 [file 44318_2025_604_MOESM23_ESM.zip]

Archive with 4 entries (4 files):
- Fig3D_Mito2_section1-3/Fig3D_Mito2_Serial section_1.tif
- Fig3D_Mito2_section1-3/Fig3D_Mito2_Serial section_2.tif
- Fig3D_Mito2_section1-3/Fig3D_Mito2_Serial section_3.tif
- Fig3D_Mito2_section1-3/README.txt
