# Supplementary material for: A unified mechanism for mitochondrial damage sensing in PINK1-Parkin–mediated mitophagy
Source: EMBO J. 2025 Nov 20;45(1):64–105. doi: 10.1038/s44318-025-00604-z (PMC12759083; doi:10.1038/s44318-025-00604-z)
Supplement: Supplementary file 25 — Source data Fig. 3D Part 7 [file 44318_2025_604_MOESM25_ESM.zip]

Archive with 5 entries (5 files):
- Fig3D_whole field EM and Confocal/Fig3D whole field EM.tif
- Fig3D_whole field EM and Confocal/Fig3D_channel 1 PINK1 YFP.tif
- Fig3D_whole field EM and Confocal/Fig3D_channel 2 MTS mCherry.tif
- Fig3D_whole field EM and Confocal/Fig3D_channel1 PINK1 YFP_channel2 MTS-mCh.oir
- Fig3D_whole field EM and Confocal/Thumbs.db
