# Supplementary material for: A unified mechanism for mitochondrial damage sensing in PINK1-Parkin–mediated mitophagy
Source: EMBO J. 2025 Nov 20;45(1):64–105. doi: 10.1038/s44318-025-00604-z (PMC12759083; doi:10.1038/s44318-025-00604-z)
Supplement: Supplementary file 26 — Source data Fig. 4 [file 44318_2025_604_MOESM26_ESM.zip]

Archive with 44 entries (33 files):
- Figure 4/
- Figure 4/4D/
- Figure 4/4D/4D_flowdata.prism
- Figure 4/4D/4D_withParkin_flowdata.csv
- Figure 4/4D/4D_noParkin_flowdata.csv
- Figure 4/4J/
- Figure 4/4J/4J left graph_quantification.csv
- Figure 4/4J/4J_right graph_quantification.csv
- Figure 4/4J/4J_right graph_quantification.prism
- Figure 4/4J/4J_left graph_quantification.prism
- Figure 4/4E/
- Figure 4/4E/4E_Dataset EV4.xls
- Figure 4/4I/
- Figure 4/4I/4I_right graph_PMPCB_quantification.csv
- Figure 4/4I/4I_right graph_quantification.prism
- Figure 4/4I/4I_left graph_quantification.prism
- Figure 4/4I/4I_left graph_PMPCB_quantification.csv
- Figure 4/4G/
- Figure 4/4G/4G_flowdata.prism
- Figure 4/4G/4G_flowdata.csv
- Figure 4/4A/
- Figure 4/4A/4A_flow data.csv
- Figure 4/4A/4A_PINK1_Parkin_Activators_FlowCytometry.prism
- Figure 4/4F/
- Figure 4/4F/4F_TIMM23.fcs_singlecelldata_for_2kde_plot.csv
- Figure 4/4F/4F_CTRL.fcs_singlecelldata_for_2kde_plot.csv
- Figure 4/4F/4F_PMPCB.fcs_singlecelldata_for_2kde_plot.csv
- Figure 4/4H/
- Figure 4/4H/4H_image_PMPCB_sgRNA_channel4_MitoLiteNIR.tif
- Figure 4/4H/4H_image_TIMM23_sgRNA_channel4_MitoLiteNIR.tif
- Figure 4/4H/4H_image_PMPCB_sgRNA_channel3_MTSmCherry.tif
- Figure 4/4H/4H_image_TIMM23_sgRNA_channel3_MTSmCherry.tif
- Figure 4/4H/4H_image_TIMM23_sgRNA_channel2_PINK1YFP.tif
- Figure 4/4H/Thumbs.db
- Figure 4/4H/4H_image_PMPCB_rep3_separatetransduction_0004.oir
- Figure 4/4H/4H_image_PMPCB_sgRNA_channel2_PINK1YFP.tif
- Figure 4/4H/4H_image_TIMM23_rep5_adjadj_0001.oir
- Figure 4/4B/
- Figure 4/4B/4B_PINK1_Parkin_Activators_FlowCytometry.prism
- Figure 4/4B/4B top_flow data.csv
- Figure 4/4B/4B bottom_flow data.csv
- Figure 4/4C/
- Figure 4/4C/4C_graph.csv
- Figure 4/4C/4C_graph.prism
