# Supplementary material for: A unified mechanism for mitochondrial damage sensing in PINK1-Parkin–mediated mitophagy
Source: EMBO J. 2025 Nov 20;45(1):64–105. doi: 10.1038/s44318-025-00604-z (PMC12759083; doi:10.1038/s44318-025-00604-z)
Supplement: Supplementary file 26 — Source data Fig. 4 [file 44318_2025_604_MOESM26_ESM.zip › Figure 4/4D/4D_noParkin_flowdata.csv]

CTRL	DNAJA3	HSPA9	IARS2	ISCA2	NDUFAB1	PHB	PHB2	PMPCA	PMPCB	TIMM23	TOMM22
2.6	9.8	48	20.16	5.51	9.14	9.45	5.84	5.56	8.26	20.62	32.19
2.35	5.62	47.96	17.36	3.2	10.28	9.99	8.54	4.64	9.09	20.83	28.61
2.12	5.39	46.68	15.49	1.96	6.32	11.2	5.52	3.97	5.91	19.09	31.25
2.01	15.39	49.69	22.48	7	12.2	14.94	11.94	7.66	12.2	20.35	29.09
1.9	14.51	21.62	23.49	7.51	11.34	14.5	12.2	7.92	11.19	15.43	41.15
1.98	12.83	34.92	18.8	9.83	12.05	14.32	10.84	7.58	9.63	17.88	41.28
