# Supplementary material for: A unified mechanism for mitochondrial damage sensing in PINK1-Parkin–mediated mitophagy
Source: EMBO J. 2025 Nov 20;45(1):64–105. doi: 10.1038/s44318-025-00604-z (PMC12759083; doi:10.1038/s44318-025-00604-z)
Supplement: Supplementary file 26 — Source data Fig. 4 [file 44318_2025_604_MOESM26_ESM.zip › Figure 4/4J/4J_right graph_quantification.csv]

CTRL	TIMM23
262.439	412.66
248.634	443.884
277.827	306.876
268.389	389.015
268.081	443.275
297.825	330.541
283.083	357.811
284.728	343.423
276.117	359.387
266.826	319.625
265.369	358.472
220.626	456.042
219.412	348.461
266.238	600.546
276.034	352.551
275.95	377.098
256.429	384.346
265.629	499.342
259.853	593.317
248.556	471.963
239.438	281.111
269.691	252.834
264.926	302.607
304.861	291.305
333.365	384.032
275.428	516.583
317.428	490.924
250.192	388.551
261.81	369.641
273.749	672.979
245.566	700.427
250.927	428.48
298.093	291.361
258.71	284.662
274.54	382.889
259.074	401.3
262.148	376.852
267.617	337.867
253.399	492.951
257.668	362.663
240.525	345.981
257.26	309.98
253.622	313.3
287.303	458.231
286.67	673.686
283.504	710.47
273.865	673.686
274.941	472.576
262.16	499.767
257.778	464.782
292.371	640.093
243.172	633.978
240.91	417.16
316.774	419.927
271.801	370.433
269.828	313.911
376.301	376.799
294.732	412.525
304.808	303.676
307.416	228.676
216.864	345.266
216.525	354.477
262.991	419.578
239.571	415.822
250.254
239.76
248.48
258.804
250.078
228.105
227.003
238.115
242.934
235.21
243.544
256.426
246.624
230.951
251.712
250.674
245.556
259.942
