# Supplementary material for: A unified mechanism for mitochondrial damage sensing in PINK1-Parkin–mediated mitophagy
Source: EMBO J. 2025 Nov 20;45(1):64–105. doi: 10.1038/s44318-025-00604-z (PMC12759083; doi:10.1038/s44318-025-00604-z)
Supplement: Supplementary file 26 — Source data Fig. 4 [file 44318_2025_604_MOESM26_ESM.zip › Figure 4/4I/4I_right graph_PMPCB_quantification.csv]

MMP low	MMP high
429.9358	248.3141
402.66	256.7189
377.5464	247.9026
478.6377	277.4096
404.3452	255.9717
427.2796	269.5884
481.0438	252.2544
340.5787	257.1075
486.3473	271.3325
493.2675	253.3759
466.7743	257.1634
430.6236	282.4522
304.3475	241.7835
303.5364	249.7228
397.7805	296.5814
334.549	281.6572
397.1472	262.9576
399.4256	256.9931
285.1299	262.0471
328.1798	259.9945
320.8408	272.0645
351.8023	247.397
386.3272	243.0023
563.2565	356.0782
479.575	338.9501
463.9795	300.622
552.3975	354.3859
612.2769	284.116
457.2422	242.5733
423.6252	253.9108
413.2479	228.7123
351.4194	242.2548
282.2997	228.8601
461.5915	297.655
439.6954	302.7986
376.6406	283.021
424.585	254.1992
405.3718	290.0948
511.0202	280.1188
508.2402	273.5661
362.773	235.3937
301.0882	224.0087
286.2401	234.0796
465.9516	285.5072
400.8167	288.668
487.3133	267.8144
485.6205	304.4979
438.6381	267.9332
462.0068	287.6075
422.115	332.2761
413.1165	291.8375
346.6756	255.0413
468.0668	427.531
340.8772	229.992
