# Supplementary material for: A unified mechanism for mitochondrial damage sensing in PINK1-Parkin–mediated mitophagy
Source: EMBO J. 2025 Nov 20;45(1):64–105. doi: 10.1038/s44318-025-00604-z (PMC12759083; doi:10.1038/s44318-025-00604-z)
Supplement: Supplementary file 26 — Source data Fig. 4 [file 44318_2025_604_MOESM26_ESM.zip › Figure 4/4I/4I_left graph_PMPCB_quantification.csv]

vs. TMRE	vs. MTS-mCh
0.008	0.201
0.011	0.173
0.023	0.133
0.009	0.195
-0.006	0.102
-0.013	0.137
-0.006	0.107
0.015	0.124
-0.026	0.186
0.012	0.193
-0.019	0.204
-0.009	0.157
0.004	0.146
0.022	0.12
0.086	0.351
0.03	0.306
-0.019	0.101
0.021	0.149
0.046	0.14
0.004	0.176
0.02	0.173
0.012	0.109
-0.01	0.154
0.046	0.188
0.047	0.217
-0.008	0.158
0.012	0.195
0.003	0.277
0.05	0.171
0.031	0.19
-0.002	0.199
-0.019	0.18
0.027	0.115
0.011	0.226
0.031	0.272
0.049	0.181
0.022	0.255
0.02	0.215
-0.018	0.094
-0.017	0.127
-0.018	0.115
0.013	0.191
0.006	0.145
-0.022	0.136
-0.018	0.165
0.004	0.146
-0.072	0.036
-0.007	0.192
-0.055	0.145
-0.009	0.287
-0.031	0.188
0.005	0.218
0.11	0.301
0.021	0.312
