# Supplementary material for: A unified mechanism for mitochondrial damage sensing in PINK1-Parkin–mediated mitophagy
Source: EMBO J. 2025 Nov 20;45(1):64–105. doi: 10.1038/s44318-025-00604-z (PMC12759083; doi:10.1038/s44318-025-00604-z)
Supplement: Supplementary file 26 — Source data Fig. 4 [file 44318_2025_604_MOESM26_ESM.zip › Figure 4/4G/4G_flowdata.csv]

	HighMMP_LowPINK1YFP	HighMMP_LowPINK1YFP	HighMMP_LowPINK1YFP	HighMMP_LowPINK1YFP	HighMMP_LowPINK1YFP	HighMMP_LowPINK1YFP	HighMMP_LowPINK1YFP	HighMMP_LowPINK1YFP	HighMMP_LowPINK1YFP	HighMMP_LowPINK1YFP	HighMMP_LowPINK1YFP	HighMMP_LowPINK1YFP
CTRL	0.983069	0.920297	0.917453	0.855034	0.927868	0.94498	0.879856	0.870366	0.887762	0.908008	0.904314	0.901012	0.00036	0.002811	0.002812	0.001415	0.003416	0.003012	0.001293	0.002502	0.001352	0.001985	0.001752	0.0022	0.009546	0.020478	0.018879	0.017186	0.021901	0.020683	0.018362	0.017967	0.026369	0.031988	0.028465	0.027717	0.007024	0.056414	0.060856	0.126365	0.046815	0.031325	0.100489	0.109165	0.084517	0.058019	0.06547	0.069072
IARS2	0.059415839	0.058622079	0.050322061	0.036139364	0.037816019	0.034326425							0.841462544	0.891619662	0.90942029	0.930534516	0.919906522	0.941278066							0.081339713	0.037872683	0.028582931	0.019043497	0.025281496	0.011442142							0.017781904	0.011885576	0.011674718	0.014282623	0.016995963	0.012953368
HSPA9	0.084337349	0.068642746	0.096658711	0.133143129	0.162631339	0.169172932							0.765607886	0.778471139	0.764916468	0.742272943	0.687528552	0.717508056							0.142387733	0.119344774	0.099045346	0.08892059	0.140246688	0.090762621							0.007667032	0.033541342	0.039379475	0.035663338	0.009593422	0.022556391
DNAJA3	0.112566517	0.117825384	0.113929147	0.157505048	0.144222222	0.15241882							0.606221858	0.62712207	0.679951691	0.573479919	0.607111111	0.603269273							0.248669668	0.227364592	0.182769726	0.222795602	0.208666667	0.199028054							0.032541957	0.027687955	0.023349436	0.04621943	0.04	0.045283852
ISCA2	0.36978852	0.34936607	0.343430291	0.207233193	0.195831524	0.192357513							0.365156093	0.358623465	0.420862588	0.570224096	0.548198003	0.578583765							0.211077543	0.243711008	0.172718154	0.180164189	0.219496309	0.188471503							0.053977845	0.048299457	0.062988967	0.042378522	0.036474164	0.040587219
PMPCB	0.0912586	0.085731536	0.085628141	0.063607257	0.067096774	0.059211928							0.831040065	0.839806802	0.864723618	0.891568837	0.891182796	0.897763578							0.064751113	0.063795532	0.035376884	0.032017076	0.029462366	0.026624068							0.012950223	0.01066613	0.014271357	0.01280683	0.012258065	0.016400426
PHB	0.643606293	0.558480707	0.585585586	0.604893521	0.585218365	0.569767442							0.056474385	0.114750804	0.104704705	0.062301767	0.066069429	0.075252304							0.198668818	0.180265273	0.195795796	0.116674218	0.125643897	0.121544537							0.101250504	0.146503215	0.113913914	0.216130494	0.223068309	0.233435717
PHB2	0.542553191	0.52074392	0.480349345	0.487246566	0.459259259	0.447092469							0.129432624	0.115879828	0.137991266	0.11118378	0.117695473	0.10772164							0.242907801	0.278969957	0.276855895	0.253760628	0.232098765	0.229742612							0.085106383	0.084406295	0.104803493	0.147809026	0.190946502	0.215443279
TOMM22	0.038358974	0.041370919	0.036954766	0.047403577	0.04219591	0.042447748							0.905230769	0.909551815	0.908723748	0.904330963	0.909149623	0.902607197							0.019076923	0.013384709	0.017164782	0.012281836	0.010764263	0.016375781							0.037333333	0.035692557	0.037156704	0.035983624	0.037890205	0.038569274
NDUFAB1	0.331247477	0.303998393	0.296489468	0.454906054	0.446618106	0.44057971							0.454380299	0.502913402	0.513540622	0.320250522	0.332570239	0.349689441							0.185506661	0.164155114	0.158676028	0.181837161	0.190426639	0.174327122							0.028865563	0.028933092	0.031293882	0.043006263	0.030385016	0.035403727
YARS2	0.778804683	0.744455748	0.822083417	0.820856772	0.840588988	0.829157667							0.029574861	0.031739573	0.022566996	0.008437906	0.007255655	0.01187905							0.086054631	0.101932859	0.069111425	0.048463868	0.067434913	0.057235421							0.105565825	0.121871821	0.086238162	0.122241454	0.084720444	0.101727862
SUP3VL1	0.468484848	0.435814889	0.445226131	0.531285295	0.46836873	0.491087751							0.18989899	0.223138833	0.220100503	0.160379489	0.230456394	0.212065814							0.285454545	0.289336016	0.271959799	0.203523831	0.140533213	0.144424132							0.056161616	0.051710262	0.062713568	0.104811385	0.160641663	0.152422303
TIMM23	0.081694709	0.083215512	0.070133011	0.065812337	0.06708778	0.060638757							0.809852017	0.812765098	0.814993954	0.782797567	0.795469397	0.806214933							0.101966349	0.093112503	0.106408706	0.141833189	0.126769767	0.123651273							0.006486925	0.010906887	0.008464329	0.009556907	0.010673056	0.009495037
MRPL21	0.773404038	0.815954647	0.767408907	0.810906516	0.777966102	0.848685768							0.020395676	0.023891476	0.031578947	0.006373938	0.007263923	0.009235141							0.052416888	0.055679287	0.069230769	0.042965061	0.036561743	0.046412503							0.153783398	0.10447459	0.131781377	0.139754485	0.178208232	0.095666588
MRPL51	0.842460155	0.809022861	0.795312184	0.830809743	0.822489083	0.858467653							0.010829587	0.017600647	0.020610224	0.003511082	0.007423581	0.00949437							0.033306089	0.042888934	0.04546373	0.025455343	0.032532751	0.038419077							0.113404168	0.130487558	0.138613861	0.140223831	0.137554585	0.0936189
MRPL35	0.767598449	0.759919028	0.724444444	0.624493471	0.596084608	0.581784813							0.025300959	0.025303644	0.034141414	0.123592976	0.137488749	0.13259922							0.074678637	0.076315789	0.084646465	0.133948672	0.134563456	0.123193393							0.132421955	0.138461538	0.156767677	0.117964881	0.131863186	0.162422574
PGAM5	0.792831106	0.795646917	0.805901244	0.825431989	0.797448523	0.814636284							0.031591738	0.033857316	0.04014452	0.022374834	0.024171889	0.020157756							0.069258809	0.075171302	0.089120835	0.036774479	0.034019696	0.041630149							0.106318348	0.095324466	0.0648334	0.115418697	0.144359893	0.123575811
NFU1	0.947866345	0.938165027	0.897549217	0.854360136	0.810848401	0.871350365							0.007447665	0.005019072	0.020490157	0.027180068	0.027584608	0.013914234							0.019323671	0.020477816	0.02892728	0.049377123	0.067222995	0.050638686							0.025362319	0.036338085	0.053033347	0.069082673	0.094343996	0.064096715
PMPCA	0.101319797	0.100545124	0.102049016	0.105815662	0.098891731	0.098600509							0.64893401	0.77104785	0.697669747	0.780600462	0.792199488	0.792408821							0.233908629	0.112457097	0.187223785	0.096577787	0.089727195	0.091178965							0.015837563	0.015949929	0.013057453	0.017006089	0.019181586	0.017811705
