# Supplementary material for: A unified mechanism for mitochondrial damage sensing in PINK1-Parkin–mediated mitophagy
Source: EMBO J. 2025 Nov 20;45(1):64–105. doi: 10.1038/s44318-025-00604-z (PMC12759083; doi:10.1038/s44318-025-00604-z)
Supplement: Supplementary file 26 — Source data Fig. 4 [file 44318_2025_604_MOESM26_ESM.zip › Figure 4/4A/4A_flow data.csv]

CTRL	IARS2	HSPA9	DNAJA3	ISCA2	PMPCB	PHB	PHB2	TOMM22	NDUFAB1	YARS2	SUPV3L1	TIMM23	MRPL21	MRPL51	MRPL35	PGAM5	NFU1	PMPCA
-0.90792	33.14498	27.97372	49.66342	33.86193	34.17229	15.15296	14.45735	39.81083	37.82347	-0.33257	8.932061	33.13232	1.36501	-0.89164	4.026464	6.582376	3.120346	12.80922
0.103345	20.63014	22.52587	50.51487	42.86392	41.54211	18.35923	15.3616	43.18301	45.97851	-5.56324	10.95695	31.82356	-2.32636	1.041821	1.406028	2.827268	2.373446	14.76165
1.607395	31.66377	11.46892	51.42602	43.50119	49.38601	20.3898	15.04636	44.04364	45.94904	0.472172	9.421957	34.07244	-0.32565	-2.58655	0.226096	3.959432	3.45819	15.44883
3.607997	35.53561	38.2122	34.40125	7.389597	47.26338	8.337489	7.692338	27.46064	31.57544	-1.09778	4.203585	11.43332	-0.27952	-0.72685	-0.9597	2.274422	4.010733	29.20645
0.028751	48.83915	25.24546	35.05352	9.253064	51.89984	9.488788	9.800395	28.52657	33.05145	-0.13004	4.748524	9.230709	0.052417	-0.77553	-0.29076	1.47953		29.00871
0.570581	51.42965	55.71649	34.96139	10.21721	47.67708	7.133531	7.722229	33.37062	31.16604	-1.65441	3.527574	11.9525	-0.27483	-1.87192	0.102952	-0.16328		24.83522
-4.53981
-0.19115
-2.35438
-0.88789
2.91144
0.167621
0.357037
