# Supplementary material for: A unified mechanism for mitochondrial damage sensing in PINK1-Parkin–mediated mitophagy
Source: EMBO J. 2025 Nov 20;45(1):64–105. doi: 10.1038/s44318-025-00604-z (PMC12759083; doi:10.1038/s44318-025-00604-z)
Supplement: Supplementary file 26 — Source data Fig. 4 [file 44318_2025_604_MOESM26_ESM.zip › Figure 4/4F/4F_TIMM23.fcs_singlecelldata_for_2kde_plot.csv]

	PINK1YFP	MitoLite	group	MitoLite_norm
0	295775.4375	44292.71094	BFP_plus	10647.190836188247
1	227474.8125	50644.0	BFP_plus	12173.929327521935
2	390454.0	177621.5938	BFP_plus	42697.11574842051
3	129339.0	66112.60156	BFP_plus	15892.309830385759
4	161639.5938	81022.10938	BFP_plus	19476.29400440076
5	293744.9375	107478.0	BFP_plus	25835.826085289522
6	346198.8125	58834.60156	BFP_plus	14142.806283159936
7	224762.2031	63273.19922	BFP_plus	15209.767309661482
8	223498.2969	47162.50391	BFP_plus	11337.03873132685
9	453152.0625	31807.80078	BFP_plus	7646.037413308923
10	262615.125	41485.19922	BFP_plus	9972.314261165155
11	288280.25	75005.16406	BFP_plus	18029.925883927575
12	208003.2031	46180.16406	BFP_plus	11100.90146117622
13	159518.0	73209.375	BFP_plus	17598.249691218134
14	31346.32813	888412.4375	BFP_plus	213558.76762926503
15	93659.16406	428267.125	BFP_plus	102947.9052415094
16	168607.8594	54344.44922	BFP_plus	13063.452415831778
17	190176.2344	41122.44141	BFP_plus	9885.113646246376
18	382209.1875	77761.28125	BFP_plus	18692.4481153751
19	243186.875	708157.8125	BFP_plus	170228.7173625213
20	164250.25	56729.67578	BFP_plus	13636.819045078446
21	130368.6797	28367.7832	BFP_plus	6819.11752340384
22	207208.375	33875.88672	BFP_plus	8143.169000008271
23	206941.1094	109457.625	BFP_plus	26311.69321357709
24	177236.4063	13246.29395	BFP_plus	3184.1767316736705
25	120089.9844	59932.16016	BFP_plus	14406.640119926658
26	23136.33594	470229.8438	BFP_plus	113035.00683423264
27	183388.9531	100775.0625	BFP_plus	24224.557476731814
28	73427.10156	991859.9375	BFP_plus	238425.73220767165
29	298274.4063	62482.34375	BFP_plus	15019.659525914854
30	266841.25	54939.03906	BFP_plus	13206.381384535329
31	201057.0938	39379.54297	BFP_plus	9466.151430907774
32	137593.7188	22551.13867	BFP_plus	5420.898199662883
33	267374.8125	57536.63672	BFP_plus	13830.798301330533
34	234525.75	30766.76172	BFP_plus	7395.789882631451
35	99575.39844	603213.0	BFP_plus	145001.8251212876
36	190222.0	57883.04688	BFP_plus	13914.069227919577
37	76850.91406	588181.8125	BFP_plus	141388.59128640624
38	597655.8125	37544.85156	BFP_plus	9025.123795587666
39	65182.57422	719304.375	BFP_plus	172908.15548193935
40	108983.2266	542837.4375	BFP_plus	130488.59885589815
41	262312.1875	29072.5918	BFP_plus	6988.541148825008
42	303751.5625	77547.34375	BFP_plus	18641.021292740497
43	199950.25	52364.51172	BFP_plus	12587.510168025316
44	16941.84375	1182269.75	BFP_plus	284196.91143209516
45	465435.5313	49912.94531	BFP_plus	11998.19660240912
46	175330.3281	39010.26563	BFP_plus	9377.383635326554
47	131968.0781	22968.75977	BFP_plus	5521.286987220776
48	286895.875	41812.66016	BFP_plus	10051.030127626807
49	130349.9375	325976.9375	BFP_plus	78359.13828937357
50	297771.6875	84502.08594	BFP_plus	20312.819332235704
51	130406.5078	47842.89063	BFP_plus	11500.591765144567
52	49684.14063	565660.1875	BFP_plus	135974.78765535515
53	474872.5313	83743.46094	BFP_plus	20130.45918816945
54	70624.30469	267241.8125	BFP_plus	64240.2444264645
55	141790.3281	63306.10547	BFP_plus	15217.677395000983
56	206440.4375	44015.17188	BFP_plus	10580.475314071771
57	104195.7813	386006.375	BFP_plus	92789.1621756364
58	233905.8906	74715.0625	BFP_plus	17960.190557151574
59	584316.8125	37331.95703	BFP_plus	8973.947684647848
60	241634.0313	25223.75391	BFP_plus	6063.348026916221
61	71542.4375	696342.0625	BFP_plus	167388.4183053444
62	212827.5469	74444.07813	BFP_plus	17895.050667544845
63	294467.625	40974.20703	BFP_plus	9849.480701257255
64	221614.1875	31200.02734	BFP_plus	7499.939338399657
65	448378.7188	111474.5469	BFP_plus	26796.52586245418
66	352030.5938	40222.00781	BFP_plus	9668.665201997776
67	234003.625	102391.7891	BFP_plus	24613.190194730487
68	158778.4688	185859.8438	BFP_plus	44677.446553302776
69	71445.89063	1001153.25	BFP_plus	240659.6815322427
70	106728.875	581721.3125	BFP_plus	139835.60040060623
71	289966.25	48234.48828	BFP_plus	11594.724971761809
72	484582.7813	71943.92969	BFP_plus	17294.058834023126
73	109510.0	38684.21484	BFP_plus	9299.006744191518
74	139648.1406	211176.3438	BFP_plus	50763.08911353122
75	143511.4063	42383.05859	BFP_plus	10188.143905672567
76	157175.4844	81013.71875	BFP_plus	19474.277044116552
77	162289.6094	61772.74219	BFP_plus	14849.083756976
78	261959.9531	34745.67188	BFP_plus	8352.25009684042
79	75520.41406	1185455.875	BFP_plus	284962.79999892734
80	330430.0938	75956.52344	BFP_plus	18258.61599247341
81	353894.2813	140962.2656	BFP_plus	33884.856236904205
82	334441.4375	25367.80664	BFP_plus	6097.97577658956
83	244789.7656	48471.73047	BFP_plus	11651.75383311886
84	222812.4844	47250.71875	BFP_plus	11358.24403161511
85	236456.7813	44039.84375	BFP_plus	10586.405998886514
86	127083.1563	50842.69141	BFP_plus	12221.691257529945
87	257127.5156	85653.70313	BFP_plus	20589.64790587561
88	182455.0156	71451.75781	BFP_plus	17175.749346539636
89	1024730.438	55795.24609	BFP_plus	13412.198537069635
90	245169.5938	60221.10547	BFP_plus	14476.097504482756
91	108123.8281	147205.625	BFP_plus	35385.65033101051
92	173866.6563	56761.33594	BFP_plus	13644.429592237793
93	259668.4375	59641.37891	BFP_plus	14336.741407596106
94	105351.4922	171013.0781	BFP_plus	41108.54448446784
95	32667.23633	226511.2344	BFP_plus	54449.327846839806
96	68993.9375	445640.4375	BFP_plus	107124.14484659498
97	39151.67969	57344.47266	BFP_plus	13784.605431775803
98	130981.5703	597577.1875	BFP_plus	143647.07464584796
99	255599.7656	33794.86328	BFP_plus	8123.69238614616
100	312887.4688	53693.19922	BFP_plus	12906.903338457387
101	102079.2813	339242.125	BFP_plus	81547.85669908306
102	270194.7188	51459.28125	BFP_plus	12369.908640363608
103	140755.9688	46149.94141	BFP_plus	11093.636466207607
104	135376.8438	47505.90625	BFP_plus	11419.586630743674
105	332672.4375	57375.12891	BFP_plus	13791.974656579272
106	104008.1563	1065188.875	BFP_plus	256052.72262681852
107	364712.8125	46146.66406	BFP_plus	11092.84864875082
108	258925.4844	65453.98438	BFP_plus	15733.98981215632
109	236972.4688	49772.53516	BFP_plus	11964.4444650786
110	172087.7188	282893.1563	BFP_plus	68002.55295860943
111	23986.42188	306842.0	BFP_plus	73759.43493238065
112	196468.1406	10105.29492	BFP_plus	2429.1356565406845
113	196659.25	36312.95703	BFP_plus	8728.997957439396
114	217356.2969	45971.4375	BFP_plus	11050.727257120127
115	221429.9063	42171.01563	BFP_plus	10137.172497224607
116	143246.5156	101775.1797	BFP_plus	24464.968110015896
117	204346.7188	53389.86719	BFP_plus	12833.987638749744
118	234069.4063	84797.34375	BFP_plus	20383.79413107345
119	531270.625	57670.62891	BFP_plus	13863.007673645117
120	279348.5938	31075.72656	BFP_plus	7470.059611066194
121	228481.4063	34127.58594	BFP_plus	8203.673077807662
122	289175.3438	67047.44531	BFP_plus	16117.029871156148
123	290343.5	66468.30469	BFP_plus	15977.814623968385
124	87878.50781	515743.4375	BFP_plus	123975.67647220255
125	162638.7031	113800.0938	BFP_plus	27355.546548190647
126	140829.9063	97445.09375	BFP_plus	23424.091395352843
127	207252.0156	44050.14063	BFP_plus	10588.881188235973
128	431432.7188	51696.60156	BFP_plus	12426.956280398474
129	76839.08594	785680.25	BFP_plus	188863.75162960598
130	135828.3594	69052.42188	BFP_plus	16598.99107221683
131	360754.3438	39012.08203	BFP_plus	9377.820266027731
132	93894.14844	196015.5469	BFP_plus	47118.69945217916
133	287636.6563	78667.03906	BFP_plus	18910.176406323506
134	474578.125	86630.21094	BFP_plus	20824.38325590154
135	210069.8125	43940.35938	BFP_plus	10562.49170124863
136	220838.0313	71261.9375	BFP_plus	17130.119873376614
137	228249.7188	51824.33594	BFP_plus	12457.661384948167
138	224496.25	44643.875	BFP_plus	10731.604516956073
139	386134.9063	111079.5859	BFP_plus	26701.584165488548
140	170662.1875	26634.58203	BFP_plus	6402.486361687578
141	840732.375	114119.9688	BFP_plus	27432.4388877302
142	24851.33008	838281.625	BFP_plus	201508.19957567027
143	198714.6719	47521.30078	BFP_plus	11423.287205742694
144	183363.1719	37798.01563	BFP_plus	9085.97999763426
145	77104.85156	22571.65625	BFP_plus	5425.8302660259615
146	210218.9531	65012.99219	BFP_plus	15627.9830244806
147	246908.0156	32260.53125	BFP_plus	7754.865877612607
148	330853.25	35246.88672	BFP_plus	8472.733353298543
149	18889.96875	644228.5625	BFP_plus	154861.2469521769
150	190970.1875	510841.875	BFP_plus	122797.42681835547
151	237895.0	9172.295898	BFP_plus	2204.8590560258144
152	221652.9844	61138.06641	BFP_plus	14696.51883138541
153	341368.875	71155.65625	BFP_plus	17104.57172500088
154	30324.05273	1042119.625	BFP_plus	250507.27955085816
155	138179.25	33890.03516	BFP_plus	8146.570036827137
156	227816.5313	65675.03125	BFP_plus	15787.125602643839
157	62473.77344	20952.17969	BFP_plus	5036.536505876322
158	203574.1875	48470.54297	BFP_plus	11651.468378947066
159	244255.3125	18535.39453	BFP_plus	4455.58374271299
160	213790.2344	24614.94727	BFP_plus	5917.001588848807
161	224681.9688	19559.78516	BFP_plus	4701.82928282427
162	373679.0938	23653.32422	BFP_plus	5685.844274055029
163	153842.1094	22919.75977	BFP_plus	5509.50824665825
164	237219.25	71929.71875	BFP_plus	17290.64277330048
165	266746.9063	52773.90234	BFP_plus	12685.920492550045
166	330502.0313	57199.18359	BFP_plus	13749.6804876513
167	162931.4219	18305.04688	BFP_plus	4400.2122078448765
168	235103.2656	73168.48438	BFP_plus	17588.420303372808
169	238655.25	30142.27148	BFP_plus	7245.673382207172
170	208759.8125	40644.6875	BFP_plus	9770.269985866325
171	25042.02734	615422.375	BFP_plus	147936.74472446297
172	141587.5469	37602.78516	BFP_plus	9039.050016898953
173	30589.22852	991532.5	BFP_plus	238347.02197577487
174	115768.9063	482196.7813	BFP_plus	115911.6487146503
175	358274.9688	47312.94922	BFP_plus	11373.203145109273
176	254737.0469	83557.22656	BFP_plus	20085.69170968286
177	274617.75	53577.03906	BFP_plus	12878.980473389192
178	80863.76563	1020287.188	BFP_plus	245259.1446269664
179	23222.10742	936476.375	BFP_plus	225112.49518489713
180	329837.0938	116220.8516	BFP_plus	27937.4542643317
181	180653.8594	14847.62793	BFP_plus	3569.109333803823
182	274944.0313	140425.625	BFP_plus	33755.85724909362
183	206978.625	30892.69531	BFP_plus	7426.062108850177
184	345339.375	79566.85156	BFP_plus	19126.475549025912
185	16923.44531	877404.5625	BFP_plus	210912.66755233202
186	177718.7031	46756.78516	BFP_plus	11239.511059947208
187	125236.9766	274493.0313	BFP_plus	65983.31024294025
188	143494.9063	53975.93359	BFP_plus	12974.867721974515
189	15852.04883	714533.5625	BFP_plus	171761.33583479736
190	260736.2188	29820.19141	BFP_plus	7168.250982515534
191	235026.7344	24787.23242	BFP_plus	5958.415917106478
192	93299.35938	847491.25	BFP_plus	203722.03189308158
193	306991.1875	22252.51953	BFP_plus	5349.1153960493175
194	57943.63281	39560.47266	BFP_plus	9509.643754960187
195	25313.52539	747579.625	BFP_plus	179705.02964705296
196	333000.9063	80077.82813	BFP_plus	19249.30535415978
197	172031.8281	81522.53906	BFP_plus	19596.58852216623
198	293001.0625	131327.8594	BFP_plus	31568.91396947984
199	75435.53906	434923.875	BFP_plus	104548.07118517463
200	110371.9297	157738.9688	BFP_plus	37917.68143052262
201	284593.0938	32586.54688	BFP_plus	7833.2343169003325
202	237146.1719	55770.47656	BFP_plus	13406.244376503804
203	423407.5625	72566.25	BFP_plus	17443.653721334977
204	270836.0313	70322.84375	BFP_plus	16904.37820714927
205	347549.5625	28647.12695	BFP_plus	6886.266861342884
206	100904.2422	23547.85352	BFP_plus	5660.490967682621
207	173348.125	20896.60156	BFP_plus	5023.176498239171
208	209825.9063	28429.88477	BFP_plus	6834.045651598851
209	107787.25	49632.44141	BFP_plus	11930.768384758572
210	136224.4844	40237.44531	BFP_plus	9672.376106231122
211	245113.4063	64300.82813	BFP_plus	15456.79127548682
212	633765.6875	89333.8125	BFP_plus	21474.28165099707
213	180708.9844	18961.64258	BFP_plus	4558.046297738147
214	180194.0781	36925.76172	BFP_plus	8876.305456602851
215	147066.0313	975412.1875	BFP_plus	234471.98159364535
216	188157.1406	18446.47461	BFP_plus	4434.208953559509
217	175603.0625	83576.875	BFP_plus	20090.414850034256
218	175644.375	87643.0	BFP_plus	21067.839982071026
219	74853.07031	343625.7188	BFP_plus	82601.59576238302
220	17917.125	1218754.5	BFP_plus	292967.2054063528
221	283321.0313	41033.92969	BFP_plus	9863.836981213253
222	123630.9141	53004.76953	BFP_plus	12741.416915721666
223	16531.28711	686522.8125	BFP_plus	165028.04283047531
224	128145.9922	36733.01172	BFP_plus	8829.971737349242
225	304888.1563	36406.50391	BFP_plus	8751.484986622127
226	211363.4219	31992.3457	BFP_plus	7690.398775243865
227	30004.73242	1525818.5	BFP_plus	366780.00524495554
228	293826.4063	44801.55859	BFP_plus	10769.508886294394
229	273714.125	135107.2969	BFP_plus	32477.424454883563
230	181097.125	57141.88281	BFP_plus	13735.906385168639
231	152740.6094	52729.17969	BFP_plus	12675.169951904765
232	240701.8125	112662.4453	BFP_plus	27082.07580262234
233	99145.70313	560911.3125	BFP_plus	134833.2413984395
234	314265.7188	62359.13672	BFP_plus	14990.04271689752
235	166063.25	43654.04297	BFP_plus	10493.666258142835
236	366903.2188	99431.9375	BFP_plus	23901.693784526855
237	22658.25195	37892.19531	BFP_plus	9108.619140837971
238	158619.0	29379.50586	BFP_plus	7062.31790571749
239	196218.3438	46397.0625	BFP_plus	11153.040041853294
240	159481.6406	65930.15625	BFP_plus	15848.453177868625
241	215510.9531	49043.20313	BFP_plus	11789.12583721512
242	260190.4531	66454.80469	BFP_plus	15974.569460752178
243	187407.1875	17921.15234	BFP_plus	4307.930693762624
244	325801.5313	42787.48047	BFP_plus	10285.359832250711
245	209388.6406	16180.85547	BFP_plus	3889.5938502216795
246	319343.0313	36571.20313	BFP_plus	8791.075790361523
247	78523.20313	657508.3125	BFP_plus	158053.46593146684
248	26120.95508	985969.25	BFP_plus	237009.71425262236
249	110625.6953	80063.21094	BFP_plus	19245.791638062576
250	191196.5156	20054.40625	BFP_plus	4820.727517433737
251	219867.8594	90113.01563	BFP_plus	21661.58841658438
252	232722.1719	28981.66016	BFP_plus	6966.682777468171
253	251608.2969	31291.15039	BFP_plus	7521.84372136325
254	145404.1563	42840.74219	BFP_plus	10298.163015552627
255	15464.0332	420857.7813	BFP_plus	101166.82897251169
256	207895.3594	79639.77344	BFP_plus	19144.004689961665
257	340511.8438	38602.20313	BFP_plus	9279.29256755521
258	455725.5625	139823.0781	BFP_plus	33611.01554272925
259	259758.2344	55868.55859	BFP_plus	13429.821576202088
260	92201.79688	17056.27148	BFP_plus	4100.028504631307
261	245899.1094	30539.69727	BFP_plus	7341.2075714575185
262	152499.0938	657315.25	BFP_plus	158007.05709269436
263	264785.25	61139.53906	BFP_plus	14696.872830615806
264	330479.6563	25250.46289	BFP_plus	6069.7683972449895
265	183175.4063	52161.02734	BFP_plus	12538.596092095795
266	134752.0938	46951.34766	BFP_plus	11286.2804724104
267	204406.0313	53245.98438	BFP_plus	12799.400734864088
268	187227.3594	36492.02344	BFP_plus	8772.042381660885
269	269465.5938	77357.69531	BFP_plus	18595.43313411095
270	154111.8906	26523.24219	BFP_plus	6375.722217001187
271	21669.91406	999351.3125	BFP_plus	240226.52736239808
272	112205.0859	342023.0625	BFP_plus	82216.34529771775
273	191086.3906	36559.91016	BFP_plus	8788.361158447025
274	183787.75	80753.71094	BFP_plus	19411.775727010012
275	325139.8125	53488.01172	BFP_plus	12857.57986235181
276	124477.4219	50555.92969	BFP_plus	12152.758769710685
277	314412.125	80324.07031	BFP_plus	19308.497655257146
278	436970.7188	102079.7969	BFP_plus	24538.192742050247
279	124994.5391	1357444.75	BFP_plus	326305.90894312615
280	186599.2031	48078.32422	BFP_plus	11557.18587078363
281	158464.0	34991.46875	BFP_plus	8411.335353224316
282	137463.5	53573.92188	BFP_plus	12878.231157991097
283	214796.6719	16668.23047	BFP_plus	4006.750251888234
284	284452.7188	101932.2578	BFP_plus	24502.726930178236
285	287196.5625	65003.67969	BFP_plus	15625.744462817569
286	226348.3281	51554.50781	BFP_plus	12392.799435157525
287	162527.0313	16360.85059	BFP_plus	3932.8615200380214
288	229590.3125	30864.13086	BFP_plus	7419.195716077498
289	212820.6875	83876.74219	BFP_plus	20162.4976629776
290	244728.0313	39318.74219	BFP_plus	9451.535989813503
291	350591.6875	112858.2422	BFP_plus	27129.141943194725
292	118728.3672	90232.72656	BFP_plus	21690.364824481705
293	291685.0938	107609.4609	BFP_plus	25867.42697988577
294	213312.3125	28071.68164	BFP_plus	6747.939901865078
295	234182.4531	48442.64453	BFP_plus	11644.762083296877
296	75746.28125	231381.9531	BFP_plus	55620.16319215297
297	144583.7656	1040371.0	BFP_plus	250086.9407709368
298	262891.0938	56361.21875	BFP_plus	13548.248437633365
299	511601.7813	76215.32031	BFP_plus	18320.826220843282
300	203186.1094	37015.83594	BFP_plus	8897.95771923044
301	187269.3281	33745.60156	BFP_plus	8111.850732686084
302	172383.1563	42064.19922	BFP_plus	10111.495705771333
303	216922.9688	64340.04297	BFP_plus	15466.217835212554
304	31512.32813	432606.5313	BFP_plus	103991.0224048378
305	512429.5	47870.84766	BFP_plus	11507.312144803112
306	145630.1094	49072.29688	BFP_plus	11796.11946442412
307	285502.0313	33066.42969	BFP_plus	7948.5897275004545
308	172401.6094	72204.34375	BFP_plus	17356.657806504227
309	13994.71484	68471.69531	BFP_plus	16459.3945904659
310	243973.5781	42525.74609	BFP_plus	10222.443477999414
311	338397.7188	21475.19336	BFP_plus	5162.259818724989
312	47836.59375	398167.1875	BFP_plus	95712.40820557569
313	177608.125	28282.49805	BFP_plus	6798.616469206163
314	31651.34766	730731.8125	BFP_plus	175655.111024939
315	121362.2578	582041.5	BFP_plus	139912.56785966468
316	210373.7344	43615.33203	BFP_plus	10484.360827138926
317	190500.9219	54677.47656	BFP_plus	13143.506347221333
318	207789.9375	45783.46875	BFP_plus	11005.542866505588
319	203456.2969	341118.2188	BFP_plus	81998.83674278027
320	36294.82813	347529.8125	BFP_plus	83540.0714118543
321	55329.34766	1029577.625	BFP_plus	247492.4027317724
322	204886.2969	31687.25195	BFP_plus	7617.059588947983
323	379213.25	52455.78125	BFP_plus	12609.449762211718
324	185760.7656	51924.02344	BFP_plus	12481.624511475246
325	159484.2656	32726.39648	BFP_plus	7866.851707842639
326	224600.3281	65538.83594	BFP_plus	15754.386638922966
327	197835.2656	78461.01563	BFP_plus	18860.651987307752
328	170336.8125	15830.11816	BFP_plus	3805.2827526688566
329	867463.875	52498.08203	BFP_plus	12619.618127787482
330	107150.5625	17173.30859	BFP_plus	4128.162173098202
331	156343.5781	701575.6875	BFP_plus	168646.4899599679
332	180433.8281	33582.59375	BFP_plus	8072.6665142441325
333	223246.5625	71912.02344	BFP_plus	17286.389131144082
334	171780.6719	50524.75781	BFP_plus	12145.26559649913
335	130042.625	35242.64844	BFP_plus	8471.714545124025
336	173297.0156	31285.5332	BFP_plus	7520.493447410181
337	237534.75	45973.67578	BFP_plus	11051.265300373723
338	221114.2188	648457.5	BFP_plus	155877.8093535573
339	215854.0469	46050.53125	BFP_plus	11069.740007352111
340	241652.4063	35151.09766	BFP_plus	8449.70734337062
341	316693.8438	65087.80859	BFP_plus	15645.967574795339
342	310839.2813	100658.5078	BFP_plus	24196.53977116767
343	130120.0703	642942.125	BFP_plus	154552.00994069927
344	289975.3125	55879.39844	BFP_plus	13432.427286016102
345	144659.7813	20629.32031	BFP_plus	4958.926773729423
346	72391.875	744651.9375	BFP_plus	179001.2649223458
347	311470.7188	42876.97266	BFP_plus	10306.87218507484
348	25634.1543	1051091.375	BFP_plus	252663.93089048765
349	212935.8125	198534.3125	BFP_plus	47724.16652442845
350	225017.2969	41785.37891	BFP_plus	10044.47219362739
351	184474.875	38304.73047	BFP_plus	9207.785357624913
352	368246.5625	78926.42969	BFP_plus	18972.5293641831
353	217207.8438	73596.57813	BFP_plus	17691.326532305236
354	57942.16797	1072400.125	BFP_plus	257786.18064480866
355	275030.75	65129.90234	BFP_plus	15656.086173990316
356	222090.5938	103256.1172	BFP_plus	24820.95951005296
357	107056.2266	16941.9375	BFP_plus	4072.544621204756
358	77978.99219	928620.25	BFP_plus	223224.020527718
359	40815.65234	112150.9609	BFP_plus	26959.12392406358
360	161387.2031	818288.8125	BFP_plus	196702.27811541047
361	298826.875	85083.78906	BFP_plus	20452.650559478396
362	172520.1563	35159.10156	BFP_plus	8451.631340545893
363	71715.91406	603665.8125	BFP_plus	145110.67330416452
364	127571.9766	1454524.875	BFP_plus	349642.2682523631
365	199298.6875	31931.96875	BFP_plus	7675.885215447811
366	252234.3281	96943.85938	BFP_plus	23303.603444225268
367	324137.125	79203.11719	BFP_plus	19039.04018621155
368	196865.7344	37830.21484	BFP_plus	9093.72012295892
369	131322.7656	645020.0625	BFP_plus	155051.5096696308
370	73996.77344	1019671.5	BFP_plus	245111.14403065087
371	200273.3281	59342.80859	BFP_plus	14264.970339454261
372	106778.4453	55129.11719	BFP_plus	13252.072833104308
373	29116.63477	1293818.625	BFP_plus	311011.3044661086
374	214988.9531	71981.20313	BFP_plus	17303.01871524012
375	137262.4531	51881.92188	BFP_plus	12471.504034893254
376	168048.9375	58170.48828	BFP_plus	13983.165098889562
377	204055.8594	35170.50391	BFP_plus	8454.372265493916
378	303676.5313	59924.41797	BFP_plus	14404.779033245113
379	155422.9531	15197.28516	BFP_plus	3653.160799068752
380	149709.2656	91581.16406	BFP_plus	22014.505548507856
381	201652.625	67531.66406	BFP_plus	16233.427565681877
382	99125.625	985876.0625	BFP_plus	236987.31361208827
383	21169.29883	688002.3125	BFP_plus	165383.6886807255
384	240969.0469	51441.61328	BFP_plus	12365.661570263681
385	198532.625	39974.48438	BFP_plus	9609.164910872947
386	200655.4531	66043.0	BFP_plus	15875.578836141125
387	197276.4063	14564.0	BFP_plus	3500.930154135326
388	164295.7969	27963.56445	BFP_plus	6721.950425714888
389	436760.4688	23376.35156	BFP_plus	5619.2649045641565
390	139377.7969	221508.0781	BFP_plus	53246.65682538128
391	210881.375	22693.19922	BFP_plus	5455.047064206143
392	135935.6719	20616.08008	BFP_plus	4955.7440546649705
393	217334.7344	69810.42969	BFP_plus	16781.202854632316
394	117843.8359	910753.25	BFP_plus	218929.10710668424
395	138005.125	48274.47656	BFP_plus	11604.337452897762
396	242322.3125	31875.41602	BFP_plus	7662.290931064697
397	127719.4688	133859.8594	BFP_plus	32177.562359363845
398	158344.5938	32216.08984	BFP_plus	7744.182942130508
399	165555.5	48239.41406	BFP_plus	11595.909042877893
400	211053.8281	46621.39844	BFP_plus	11206.966467080036
401	74608.71875	1031672.375	BFP_plus	247995.94389082037
402	174119.0625	34620.62891	BFP_plus	8322.191960048629
403	544474.375	57004.99219	BFP_plus	13703.00028111918
404	296222.1875	47453.6875	BFP_plus	11407.034159136543
405	60197.65625	109774.1016	BFP_plus	26387.768637363013
406	306568.0625	33108.67188	BFP_plus	7958.744009067862
407	170770.5313	132346.0469	BFP_plus	31813.66838593917
408	55575.71094	294413.8125	BFP_plus	70771.91664207594
409	235129.6875	57008.69141	BFP_plus	13703.889508724564
410	54339.48828	583817.6875	BFP_plus	140339.5321811525
411	213248.7344	21658.5293	BFP_plus	5206.330563072884
412	223919.3281	627719.8125	BFP_plus	150892.83300806256
413	112095.5625	39812.41016	BFP_plus	9570.205111092257
414	146988.9688	58239.19922	BFP_plus	13999.682003707263
415	260947.7344	51477.68359	BFP_plus	12374.332240131025
416	372140.875	121302.7969	BFP_plus	29159.064779467397
417	103489.9141	660852.375	BFP_plus	158857.31990314793
418	26036.43555	320864.2188	BFP_plus	77130.13038862916
419	293028.3125	52523.98047	BFP_plus	12625.843658516751
420	245408.8438	36564.80078	BFP_plus	8789.536777715799
421	258664.0781	45605.14844	BFP_plus	10962.677791637849
422	221116.75	34178.13672	BFP_plus	8215.82459868222
423	65911.61719	798563.375	BFP_plus	191960.62891551608
424	240404.7656	62741.45313	BFP_plus	15081.944876207446
425	266508.9375	42487.03125	BFP_plus	10213.137109503909
426	162186.2813	15263.2002	BFP_plus	3669.0056185652525
427	117456.8203	908327.5625	BFP_plus	218346.01437712787
428	188933.3125	86560.60156	BFP_plus	20807.650381866064
429	327311.3125	30413.53516	BFP_plus	7310.880413038929
430	21027.54492	937177.1875	BFP_plus	225280.95821796803
431	221017.9844	19818.75	BFP_plus	4764.079888236027
432	164400.375	25657.10156	BFP_plus	6167.517201257657
433	280774.1875	27324.0	BFP_plus	6568.210349601322
434	100980.7344	43572.82813	BFP_plus	10474.143635077793
435	17864.63672	265005.875	BFP_plus	63702.764268780345
436	205867.1563	49370.96094	BFP_plus	11867.913066017809
437	229903.5938	53807.19922	BFP_plus	12934.306938949794
438	186321.5938	59163.59375	BFP_plus	14221.890235264167
439	387014.4063	117888.1016	BFP_plus	28338.231921533163
440	235318.2031	79116.60156	BFP_plus	19018.243346203926
441	13276.21973	472865.0313	BFP_plus	113668.45968925534
442	241830.25	43070.53906	BFP_plus	10353.40215256917
443	259346.5938	71243.39844	BFP_plus	17125.6634085192
444	99216.50781	773892.4375	BFP_plus	186030.16825741818
445	248063.2031	48944.19922	BFP_plus	11765.32703373419
446	261824.9688	84804.57031	BFP_plus	20385.53126934691
447	24222.02539	831127.625	BFP_plus	199788.50345354146
448	117970.7422	1122936.0	BFP_plus	269934.1186187934
449	124371.2578	93355.57031	BFP_plus	22441.041688737954
450	93990.42969	640356.0	BFP_plus	153930.3508501429
451	336350.875	128934.0	BFP_plus	30993.47215691322
452	111447.4688	59646.20313	BFP_plus	14337.901065469507
453	342838.1875	50656.39844	BFP_plus	12176.909695034996
454	170227.5469	58156.44922	BFP_plus	13979.790355104222
455	233354.3281	54864.62109	BFP_plus	13188.49260980431
456	299176.4063	51519.19922	BFP_plus	12384.311869417961
457	188893.1094	52171.14844	BFP_plus	12541.029027016353
458	194542.4063	39393.80078	BFP_plus	9469.57875835634
459	457882.8438	49827.89453	BFP_plus	11977.7518866487
460	173544.5625	46241.77344	BFP_plus	11115.711275528016
461	234460.9531	39519.35547	BFP_plus	9499.759903660797
462	132035.625	25103.05664	BFP_plus	6034.33452018285
463	278228.3438	17533.64258	BFP_plus	4214.78014420167
464	352567.75	50118.42188	BFP_plus	12047.589565872542
465	309828.9063	45815.70703	BFP_plus	11013.292383572978
466	119894.5625	86970.33594	BFP_plus	20906.143340265404
467	227227.6094	130221.1641	BFP_plus	31302.88383028664
468	518232.4063	21780.19922	BFP_plus	5235.5778778064205
469	328306.1875	58715.60156	BFP_plus	14114.20077036523
470	183084.3281	31526.98438	BFP_plus	7578.534076139483
471	152656.5938	104100.7969	BFP_plus	25024.005694639338
472	92090.94531	245336.25	BFP_plus	58974.53141496038
473	573959.8125	55771.80078	BFP_plus	13406.562695765593
474	27256.28516	675640.9375	BFP_plus	162412.23094356025
475	134186.4063	21924.40039	BFP_plus	5270.24130985219
476	142096.0	90060.0	BFP_plus	21648.844389002163
477	131241.1406	54554.87891	BFP_plus	13114.036022467753
478	199796.4219	17637.96289	BFP_plus	4239.85691699539
479	75142.70313	456053.125	BFP_plus	109627.17228784312
480	204349.5938	56863.72656	BFP_plus	13669.04250140139
481	357654.2188	57699.91797	BFP_plus	13870.048249952471
482	101512.4063	32430.80078	BFP_plus	7795.795686175327
483	182901.5625	51286.77734	BFP_plus	12328.441726038887
484	304290.5625	56575.82813	BFP_plus	13599.8367684355
485	280260.8125	43676.125	BFP_plus	10498.97439084618
486	125430.8906	93334.50781	BFP_plus	22435.978633164523
487	240913.4063	47123.80078	BFP_plus	11327.735177709956
488	346813.8125	75764.79688	BFP_plus	18212.52829024513
489	28637.40039	1412418.0	BFP_plus	339520.5140375933
490	197162.2031	23542.59961	BFP_plus	5659.228019869787
491	271795.4375	87211.14063	BFP_plus	20964.02856413784
492	292414.5313	116969.0	BFP_plus	28117.2960175127
493	94320.59375	34298.08594	BFP_plus	8244.658287316044
494	40479.96094	238532.0625	BFP_plus	57338.924082281126
495	198967.7969	26613.40039	BFP_plus	6397.394666947806
496	232019.2031	20248.19922	BFP_plus	4867.311948382133
497	295073.1563	22327.88672	BFP_plus	5367.232346619452
498	16951.40039	709830.0	BFP_plus	170630.6819081213
499	34232.89453	740267.75	BFP_plus	177947.38314397907
500	309759.3438	40074.80078	BFP_plus	9633.279213929407
501	371120.3438	44202.0	BFP_plus	10625.385517240435
502	177478.6563	52368.92578	BFP_plus	12588.571230628731
503	245236.4219	97401.79688	BFP_plus	23413.68358721204
504	336313.875	100086.0	BFP_plus	24058.91893757129
505	112965.6094	125916.0	BFP_plus	30267.997891245792
506	88913.80469	19881.91406	BFP_plus	4779.263420391452
507	389158.375	37660.07422	BFP_plus	9052.821302099179
508	178202.0781	25875.40625	BFP_plus	6219.993819769753
509	306539.2188	42751.67578	BFP_plus	10276.753012772513
510	22602.67969	817004.375	BFP_plus	196393.52186885374
511	334130.5625	82480.46875	BFP_plus	19826.858017995844
512	256602.0	57303.39844	BFP_plus	13774.73190971074
513	23724.16797	765609.25	BFP_plus	184039.035265719
514	199182.0	76059.39844	BFP_plus	18283.345338093204
515	342638.2188	28651.77734	BFP_plus	6887.384733533181
516	263458.4688	26194.59961	BFP_plus	6296.722305008958
517	119245.0234	48765.06641	BFP_plus	11722.266648117326
518	212877.125	23876.0	BFP_plus	5739.371625936216
519	205589.0469	34533.39844	BFP_plus	8301.22328504297
520	239800.4375	59047.21484	BFP_plus	14193.914786532747
521	222598.875	66907.60156	BFP_plus	16083.413886451235
522	139888.125	87946.25781	BFP_plus	21140.73784059245
523	83632.14844	878494.625	BFP_plus	211174.6994581369
524	271929.0	48231.33984	BFP_plus	11593.968142008
525	223287.0781	48529.32813	BFP_plus	11665.599300346383
526	237711.4844	105348.4063	BFP_plus	25323.90911190401
527	254565.9844	46717.33984	BFP_plus	11230.029096871987
528	81951.85156	603851.4375	BFP_plus	145155.29429838734
529	39767.31641	938552.75	BFP_plus	225611.61931623417
530	129584.0625	212654.3594	BFP_plus	51118.37814005706
531	132802.0625	357260.0938	BFP_plus	85879.06037171348
532	198075.2813	30818.55469	BFP_plus	7408.2400041945675
533	78335.61719	1116299.625	BFP_plus	268338.85046776
534	181423.7656	18965.38867	BFP_plus	4558.94679206945
535	150627.3438	29749.40039	BFP_plus	7151.23406294948
536	174174.1563	23622.00586	BFP_plus	5678.315889620666
537	103151.6172	188331.4844	BFP_plus	45271.58560210291
538	288459.375	104608.0547	BFP_plus	25145.941572690717
539	328912.3125	100917.4297	BFP_plus	24258.780054556573
540	140189.5313	43315.39844	BFP_plus	10412.26205280021
541	207414.2813	55957.61328	BFP_plus	13451.228761699764
542	283860.1875	72141.79688	BFP_plus	17341.622635999574
543	25312.07813	664363.3125	BFP_plus	159701.28769791822
544	320573.0	66940.39844	BFP_plus	16091.297681161039
545	294859.5938	36680.39844	BFP_plus	8817.324427649985
546	244519.7969	43115.19922	BFP_plus	10364.137671714496
547	347483.0	35013.80078	BFP_plus	8416.703581542777
548	175937.2031	36780.60156	BFP_plus	8841.411500181326
549	219366.5938	42898.60156	BFP_plus	10312.071393273878
550	116935.6016	52648.60156	BFP_plus	12655.800382756124
551	306431.4688	212352.9063	BFP_plus	51045.91410216585
552	137278.4375	29856.76953	BFP_plus	7177.043721000125
553	270475.75	74194.60938	BFP_plus	17835.08275561204
554	374006.8438	78653.48438	BFP_plus	18906.91809899436
555	311051.6563	56106.61328	BFP_plus	13487.045748308263
556	111190.4219	68863.34375	BFP_plus	16553.540006108313
557	334954.0313	35757.10547	BFP_plus	8595.380991796224
558	250220.7969	22225.19922	BFP_plus	5342.548072710994
559	264820.8125	44026.49219	BFP_plus	10583.196518042738
560	18523.80078	1028684.813	BFP_plus	247277.78638648443
561	19370.19922	774456.0	BFP_plus	186165.638797791
562	128987.7109	22034.08203	BFP_plus	5296.606852342648
563	117540.7109	23450.19141	BFP_plus	5637.014709387133
564	242913.6719	41310.27734	BFP_plus	9930.266109262515
565	274230.7813	71704.25	BFP_plus	17236.4440404187
566	245894.6875	141836.0625	BFP_plus	34094.90168566828
567	95581.78125	563505.75	BFP_plus	135456.89866819847
568	172263.4063	37675.19922	BFP_plus	9056.457086813632
569	410877.1563	55685.51953	BFP_plus	13385.822196599052
570	26654.59961	776914.8125	BFP_plus	186756.69419635012
571	212603.7344	13358.34082	BFP_plus	3211.1108339710804
572	98326.79688	41938.39844	BFP_plus	10081.255404747179
573	144388.5938	21604.80078	BFP_plus	5193.415169238425
574	282816.0625	54075.68359	BFP_plus	12998.845872405373
575	401545.375	78655.79688	BFP_plus	18907.473983434174
576	189477.4063	32769.39844	BFP_plus	7877.188624792029
577	122771.7969	61053.39844	BFP_plus	14676.16613643468
578	20663.40039	656140.1875	BFP_plus	157724.5926777504
579	324402.1875	80027.79688	BFP_plus	19237.278719184906
580	217529.2031	45288.10938	BFP_plus	10886.467162333214
581	119888.6016	77767.20313	BFP_plus	18693.871631460046
582	106243.1484	21630.75195	BFP_plus	5199.653375334833
583	210049.4688	40324.97656	BFP_plus	9693.417083473238
584	304422.4375	39129.58984	BFP_plus	9406.067082518764
585	39341.48438	1453755.875	BFP_plus	349457.41414026957
586	228077.7344	58461.75391	BFP_plus	14053.180247676311
587	201782.8125	150673.25	BFP_plus	36219.20656046214
588	246194.875	39159.80859	BFP_plus	9413.331139995782
589	89495.57813	291527.5313	BFP_plus	70078.10526564131
590	210090.0938	45515.11328	BFP_plus	10941.034918349163
591	116113.0	260589.7969	BFP_plus	62641.21654952007
592	266060.1875	39726.0	BFP_plus	9549.433624222738
593	131109.3125	294689.3125	BFP_plus	70838.14200993259
594	84388.83594	530071.625	BFP_plus	127419.92143738072
595	94595.40625	37446.73047	BFP_plus	9001.537206550476
596	366659.8125	115319.3984	BFP_plus	27720.760726126417
597	156542.1719	375343.0313	BFP_plus	90225.88138030277
598	222597.1406	49941.75	BFP_plus	12005.120744664098
599	329833.4063	50254.74609	BFP_plus	12080.35951489257
600	390911.375	29969.80078	BFP_plus	7204.214450983962
601	144966.5625	61239.91797	BFP_plus	14721.002159979871
602	605534.25	72032.17969	BFP_plus	17315.272586158695
603	246003.0313	40005.0	BFP_plus	9616.500330691
604	323702.0938	77853.15625	BFP_plus	18714.533253929836
605	188422.25	62315.98828	BFP_plus	14979.670588725321
606	68766.96875	936685.1875	BFP_plus	225162.69004742187
607	198491.25	50413.79297	BFP_plus	12118.591595235412
608	258520.7969	70438.39844	BFP_plus	16932.155527849132
609	198006.2344	14350.63867	BFP_plus	3449.6418326629687
610	184427.5938	30273.59961	BFP_plus	7277.2423612241455
611	299824.3125	69074.82813	BFP_plus	16604.37714172151
612	181312.25	45061.04297	BFP_plus	10831.884380009658
613	197316.4063	90703.60156	BFP_plus	21803.554915550674
614	267884.3125	29559.9668	BFP_plus	7105.697550491563
615	151207.4844	32356.63086	BFP_plus	7777.966538313626
616	452488.25	141776.8906	BFP_plus	34080.6777987562
617	351285.375	80205.14844	BFP_plus	19279.910923544077
618	29867.11328	791837.5	BFP_plus	190343.84653427158
619	109268.8125	33177.50781	BFP_plus	7975.290959289296
620	224402.0469	73296.79688	BFP_plus	17619.264377830546
621	126383.4609	23912.28125	BFP_plus	5748.0930020797705
622	393889.0	185311.4063	BFP_plus	44545.6117976444
623	188611.2813	36532.91016	BFP_plus	8781.870832014612
624	148252.6563	19423.82031	BFP_plus	4669.145717645233
625	130907.6953	983640.5	BFP_plus	236449.9235978268
626	163747.2031	13380.49219	BFP_plus	3216.4356347942344
627	390514.8125	142666.5156	BFP_plus	34294.52804514268
628	226831.125	114618.6484	BFP_plus	27552.31271695927
629	272062.5625	71198.45313	BFP_plus	17114.859344315275
630	181457.625	87381.29688	BFP_plus	21004.93114217544
631	271223.4063	90056.39844	BFP_plus	21647.97863714787
632	140016.2031	43269.08203	BFP_plus	10401.128400204749
633	85070.0	672166.0	BFP_plus	161576.9169173665
634	636792.25	81918.46875	BFP_plus	19691.76307521748
635	96635.20313	1192985.625	BFP_plus	286772.8198305739
636	991576.0625	14646.57422	BFP_plus	3520.7795483094683
637	134192.1094	42198.95313	BFP_plus	10143.8881822137
638	146070.0938	198440.3594	BFP_plus	47701.581847082634
639	161854.7344	27563.60547	BFP_plus	6625.807302019529
640	329012.7813	104556.6016	BFP_plus	25133.57314991444
641	23887.18359	216084.3438	BFP_plus	51942.88622946751
642	131053.5938	625765.0	BFP_plus	150422.93036957516
643	297442.5	32551.2207	BFP_plus	7824.7425228332895
644	44323.47656	1208147.0	BFP_plus	290417.34845702635
645	243082.5938	101129.7969	BFP_plus	24309.829404613516
646	395546.8438	115043.8125	BFP_plus	27654.51470941641
647	156805.7344	42108.94531	BFP_plus	10122.251880981485
648	149495.0	67525.0	BFP_plus	16231.825642542426
649	226115.125	80458.57031	BFP_plus	19340.829096188976
650	252268.1406	23064.28711	BFP_plus	5544.250084251148
651	283215.0938	22348.65234	BFP_plus	5372.224037448024
652	701530.375	34446.80078	BFP_plus	8280.406726462117
653	230708.4063	26761.75	BFP_plus	6433.055311207846
654	253353.5313	91152.0	BFP_plus	21911.342035824175
655	292919.0625	75366.42969	BFP_plus	18116.767804946507
656	243505.0156	61538.0625	BFP_plus	14792.670875673877
657	412605.6875	30216.8457	BFP_plus	7263.599716697637
658	250537.2813	68496.38281	BFP_plus	16465.3290324585
659	73599.89844	406059.625	BFP_plus	97609.61175085024
660	329469.9375	80239.91406	BFP_plus	19288.267968819084
661	56439.28125	759028.625	BFP_plus	182457.16843685627
662	167472.1094	34704.31641	BFP_plus	8342.308967208352
663	225698.6094	37111.76953	BFP_plus	8921.018471635374
664	217708.9219	41325.50781	BFP_plus	9933.927247115074
665	181431.0938	24833.67578	BFP_plus	5969.580086255295
666	170277.7188	31833.12109	BFP_plus	7652.123971726325
667	447736.8125	87335.83594	BFP_plus	20994.00312956343
668	332469.25	71868.28906	BFP_plus	17275.876153273
669	357402.5	57386.80078	BFP_plus	13794.780369408038
670	214950.0	663429.625	BFP_plus	159476.84559936775
671	226483.2031	37399.90625	BFP_plus	8990.281485337768
672	29346.67969	1658034.5	BFP_plus	398562.4126370975
673	185376.3594	28902.14844	BFP_plus	6947.569554579187
674	283382.9063	90637.77344	BFP_plus	21787.730990097636
675	177976.3438	19032.52148	BFP_plus	4575.084342114825
676	206226.7813	62355.50391	BFP_plus	14989.169453091337
677	81240.63281	1061729.625	BFP_plus	255221.17960047323
678	73488.71875	661426.4375	BFP_plus	158995.31445935558
679	309797.375	127755.6484	BFP_plus	30710.217100018577
680	198364.0469	74139.96875	BFP_plus	17821.94810653157
681	73988.76563	1284654.875	BFP_plus	308808.4996940709
682	164291.0	448118.5	BFP_plus	107719.82760751793
683	362960.8125	42132.14063	BFP_plus	10127.827629074234
684	176987.5	55244.07813	BFP_plus	13279.707426718272
685	291017.4688	38950.62891	BFP_plus	9363.048013839205
686	292692.0	276795.4375	BFP_plus	66536.76831027397
687	226110.4063	39514.58594	BFP_plus	9498.61339230416
688	257730.4844	56611.41797	BFP_plus	13608.39194174207
689	113416.6094	118635.5078	BFP_plus	28517.895262852013
690	334003.5625	47918.66797	BFP_plus	11518.80730858086
691	289243.375	60991.74609	BFP_plus	14661.345992848557
692	215060.2969	104167.9453	BFP_plus	25040.14699224727
693	164253.2188	58012.875	BFP_plus	13945.277630842036
694	430511.0313	65158.15625	BFP_plus	15662.877918393722
695	108008.5781	715779.0625	BFP_plus	172060.73218929995
696	312640.9688	80610.67969	BFP_plus	19377.39352321238
697	356753.7188	37083.23438	BFP_plus	8914.159122068788
698	205440.9375	66603.60156	BFP_plus	16010.33761847148
699	182760.7188	44863.32422	BFP_plus	10784.356260405639
700	193846.5938	30020.82031	BFP_plus	7216.47865113686
701	347747.0	28507.44531	BFP_plus	6852.689845038635
702	338957.5938	126457.6875	BFP_plus	30398.210065296065
703	146261.2031	31111.80078	BFP_plus	7478.7312208289595
704	170441.8281	22766.83008	BFP_plus	5472.746631498708
705	184280.1719	37130.83203	BFP_plus	8925.600762287888
706	427010.0313	101625.25	BFP_plus	24428.92763983391
707	114271.875	15764.90332	BFP_plus	3789.6062489711694
708	257240.6406	78906.07813	BFP_plus	18967.637206116106
709	188566.4063	57275.49609	BFP_plus	13768.024674165132
710	191114.5781	34183.65625	BFP_plus	8217.151396884201
711	270272.7188	29764.96875	BFP_plus	7154.976423631603
712	118679.25	1040006.938	BFP_plus	249999.4266516169
713	98304.36719	52527.59375	BFP_plus	12626.712227653481
714	146229.9219	25228.4668	BFP_plus	6064.4809230102965
715	70809.63281	304637.7813	BFP_plus	73229.57941788332
716	316980.875	20990.82422	BFP_plus	5045.8259730810305
717	196033.8906	57922.5625	BFP_plus	13923.568089881768
718	73034.64844	21060.81836	BFP_plus	5062.651336671994
719	179965.6719	26711.21875	BFP_plus	6420.908485002741
720	897578.5	304143.5	BFP_plus	73110.7628628301
721	580618.625	45537.02344	BFP_plus	10946.30173651903
722	220491.1875	88351.40625	BFP_plus	21238.128419451066
723	527299.8125	64257.27344	BFP_plus	15446.321491940058
724	263501.7188	24193.9668	BFP_plus	5815.8052676647185
725	137955.4531	58262.96484	BFP_plus	14005.394841917214
726	255570.6719	122904.9219	BFP_plus	29544.187528931423
727	191200.5781	19263.27539	BFP_plus	4630.553534761325
728	152257.0	45133.23047	BFP_plus	10849.236988874094
729	237064.2344	41861.59375	BFP_plus	10062.792904390133
730	746081.0625	115036.0391	BFP_plus	27652.64612039827
731	22946.9043	653003.0625	BFP_plus	156970.48285148072
732	49271.92969	1068184.0	BFP_plus	256772.69814370293
733	228837.2813	20725.59961	BFP_plus	4982.070628754763
734	410593.8438	95399.42188	BFP_plus	22932.34775794901
735	253234.3438	57599.98047	BFP_plus	13846.025027810278
736	281333.7813	138473.2188	BFP_plus	33286.53304292082
737	158534.6406	37945.25	BFP_plus	9121.372557759098
738	265994.625	66654.5	BFP_plus	16022.572710712242
739	271548.1875	54379.99609	BFP_plus	13071.99725990402
740	40556.41406	1200880.875	BFP_plus	288670.6994515185
741	316244.3125	16043.8877	BFP_plus	3856.6692006653984
742	55265.00781	1136931.25	BFP_plus	273298.33124854224
743	217158.4375	85681.95313	BFP_plus	20596.438710383594
744	124439.1406	23340.55273	BFP_plus	5610.6594937271775
745	169108.4531	70328.65625	BFP_plus	16905.77543020069
746	241037.2656	57657.6875	BFP_plus	13859.8967856675
747	581766.125	48456.99609	BFP_plus	11648.211946601112
748	71991.60156	1070695.0	BFP_plus	257376.29850191728
749	140912.875	33868.3125	BFP_plus	8141.348290368607
750	264907.3125	123630.2188	BFP_plus	29718.536182317228
751	16774.10547	693654.75	BFP_plus	166742.43551457024
752	113173.0703	596896.0	BFP_plus	143483.32911856356
753	218865.4375	53650.12891	BFP_plus	12896.549991366825
754	266295.6875	32290.31445	BFP_plus	7762.025236508971
755	332436.7188	51418.70703	BFP_plus	12360.155309528775
756	148692.25	17420.92383	BFP_plus	4187.684533736726
757	265062.9375	65076.83203	BFP_plus	15643.329002295155
758	478818.6875	42579.79688	BFP_plus	10235.436339889404
759	385994.5938	131586.4844	BFP_plus	31631.082883316234
760	165449.0313	160804.7656	BFP_plus	38654.64520857615
761	211850.0781	30553.60156	BFP_plus	7344.549918898664
762	38921.78906	601728.3125	BFP_plus	144644.9322870238
763	105836.6719	1251310.375	BFP_plus	300793.0667412718
764	260973.2344	52221.41016	BFP_plus	12553.111062936892
765	153116.2188	21689.41016	BFP_plus	5213.753780180796
766	188317.125	23514.08984	BFP_plus	5652.374771210046
767	18176.90234	768875.875	BFP_plus	184824.27462061823
768	236091.7969	47260.71484	BFP_plus	11360.646916324285
769	16888.22266	815749.625	BFP_plus	196091.9019765919
770	387099.8438	62174.35156	BFP_plus	14945.623605480278
771	28206.88086	857019.1875	BFP_plus	206012.380952438
772	220947.3906	32920.85938	BFP_plus	7913.597178212772
773	175904.2656	110861.8906	BFP_plus	26649.254033644032
774	269711.9375	41226.11328	BFP_plus	9910.034545437436
775	133177.9844	41256.53516	BFP_plus	9917.347431803646
776	209471.625	52005.07813	BFP_plus	12501.108637289246
777	252619.5	56236.33203	BFP_plus	13518.227860601022
778	233386.7813	35058.48828	BFP_plus	8427.44567274457
779	232230.2969	20425.9707	BFP_plus	4910.0450941440995
780	201035.9063	43840.82031	BFP_plus	10538.564254690158
781	246287.3906	35255.39453	BFP_plus	8474.778481599467
782	361936.5938	83722.16406	BFP_plus	20125.339791754934
783	379059.5313	76871.92969	BFP_plus	18478.663599168613
784	155176.3281	48038.40234	BFP_plus	11547.589351043052
785	573717.4375	167252.1094	BFP_plus	40204.47357464985
786	172222.4375	37606.67969	BFP_plus	9039.986193602686
787	430032.5938	77744.25781	BFP_plus	18688.35597898241
788	232970.7344	46566.90625	BFP_plus	11193.867500371998
789	364185.4688	66111.58594	BFP_plus	15892.06569315127
790	161019.4375	53202.4375	BFP_plus	12788.932828704345
791	311132.2188	144687.0781	BFP_plus	34780.23583040532
792	150056.0	30560.08594	BFP_plus	7346.1086501176205
793	26582.89453	306747.3438	BFP_plus	73736.68124212687
794	238331.1563	24591.39063	BFP_plus	5911.338985765444
795	211028.5156	21814.82813	BFP_plus	5243.9020603952595
796	92145.78125	653481.25	BFP_plus	157085.4307392918
797	157780.3125	38363.05469	BFP_plus	9221.805477132906
798	82189.35156	46689.3125	BFP_plus	11223.291815922646
799	253677.9688	54216.07422	BFP_plus	13032.593317470262
800	28827.26367	1386115.625	BFP_plus	333197.88441915915
801	43047.79297	770921.5	BFP_plus	185316.00699129613
802	468719.9375	45049.75	BFP_plus	10829.16974809516
803	26330.02344	1209687.0	BFP_plus	290787.5374461343
804	212603.4844	97032.25	BFP_plus	23324.850998942427
805	191076.25	89252.71875	BFP_plus	21454.788135844166
806	94132.71875	254295.6875	BFP_plus	61128.22304554544
807	158472.4531	754134.875	BFP_plus	181280.79677098154
808	185185.4375	50085.30469	BFP_plus	12039.62877425683
809	391566.0938	91135.84375	BFP_plus	21907.45835669737
810	303256.4375	73137.49219	BFP_plus	17580.970324485577
811	219786.5313	36240.46875	BFP_plus	8711.573046338504
812	120848.4844	777951.9375	BFP_plus	187006.0008556544
813	135156.4063	73225.39063	BFP_plus	17602.099567763344
814	280185.5625	49576.07813	BFP_plus	11917.219640832593
815	224231.9844	38713.94531	BFP_plus	9306.153427720743
816	398008.2813	142378.0625	BFP_plus	34225.18897923744
817	211674.5313	66942.49219	BFP_plus	16091.800981937626
818	369675.75	34928.94922	BFP_plus	8396.306754776133
819	242286.9219	118547.8359	BFP_plus	28496.820475816836
820	470683.625	75359.75781	BFP_plus	18115.164002016212
821	189319.6719	82746.70313	BFP_plus	19890.85609331921
822	121897.0078	95802.42969	BFP_plus	23029.223766901297
823	313026.25	79486.21094	BFP_plus	19107.090958377317
824	236024.7344	39335.33984	BFP_plus	9455.525773758352
825	66239.83594	615993.375	BFP_plus	148074.00310938546
826	192241.5781	58414.58594	BFP_plus	14041.841894992822
827	305760.7188	64574.17188	BFP_plus	15522.498318663105
828	266737.125	73811.78906	BFP_plus	17743.059465176462
829	176425.0781	33173.60156	BFP_plus	7974.351965303124
830	121146.7422	15368.52539	BFP_plus	3694.32394688584
831	416461.5313	54959.96484	BFP_plus	13211.411575018767
832	359263.9375	34538.63672	BFP_plus	8302.482475677949
833	323156.1875	38919.99609	BFP_plus	9355.684421196785
834	168792.7188	36875.14063	BFP_plus	8864.1370344375
835	118822.0625	827799.875	BFP_plus	198988.57072074662
836	25461.1582	1315762.5	BFP_plus	316286.2271306291
837	305953.125	68168.79688	BFP_plus	16386.583120593114
838	218699.6563	85521.875	BFP_plus	20557.958735628406
839	270515.1563	44276.67188	BFP_plus	10643.335327481987
840	66175.53906	467030.2188	BFP_plus	112265.87310418423
841	376539.9063	70967.78125	BFP_plus	17059.40987024201
842	148056.7344	31568.58789	BFP_plus	7588.534830237043
843	36085.17578	701822.1875	BFP_plus	168705.74423647122
844	168088.9063	38953.71094	BFP_plus	9363.788879793816
845	229765.5469	55568.10156	BFP_plus	13357.59697606827
846	171652.4219	32593.0293	BFP_plus	7834.792576969665
847	211737.9531	24777.00391	BFP_plus	5955.957162705842
848	328480.0	52018.0	BFP_plus	12504.214828193586
849	122143.9219	18921.85547	BFP_plus	4548.482174341765
850	315407.7188	41928.94531	BFP_plus	10078.983038098735
851	266445.0	85018.33594	BFP_plus	20436.916777448034
852	273063.9063	55538.64844	BFP_plus	13350.516962614452
853	118182.0156	807812.9375	BFP_plus	194184.06150744203
854	186693.625	28476.70313	BFP_plus	6845.29996417034
855	126019.1172	38152.84766	BFP_plus	9171.275394055576
856	301478.5625	49780.09375	BFP_plus	11966.261417540407
857	24425.56055	758324.375	BFP_plus	182287.87908907753
858	342636.0	79805.64844	BFP_plus	19183.87813059042
859	231736.7031	68424.35938	BFP_plus	16448.015863144352
860	316559.8438	42636.78906	BFP_plus	10249.136260344769
861	511403.9375	32381.19141	BFP_plus	7783.87046375287
862	375682.1563	27090.35547	BFP_plus	6512.046302606967
863	198485.0469	55011.17969	BFP_plus	13223.722726673841
864	284117.5	67934.50781	BFP_plus	16330.264137487697
865	199242.4375	55420.70313	BFP_plus	13322.164978796969
866	27598.20703	780697.6875	BFP_plus	187666.03099646166
867	265274.1875	67785.89063	BFP_plus	16294.539174092712
868	231171.7188	63232.64063	BFP_plus	15200.017736004504
869	171678.2344	27537.36328	BFP_plus	6619.499139819478
870	237632.3281	24891.23633	BFP_plus	5983.41663288971
871	946436.5	33735.8125	BFP_plus	8109.497614357695
872	284504.0313	28793.01953	BFP_plus	6921.3368786861
873	155304.3906	36874.97656	BFP_plus	8864.097594887211
874	76336.78906	54104.10156	BFP_plus	13005.677053955244
875	67280.03906	40801.86328	BFP_plus	9808.0522865874
876	494356.8125	28564.1582	BFP_plus	6866.322629076617
877	151148.8906	45308.83594	BFP_plus	10891.449463822879
878	73087.5	264507.2188	BFP_plus	63582.89606450085
879	119418.1641	46972.47656	BFP_plus	11291.359489379209
880	297465.8438	39478.12891	BFP_plus	9489.849761731706
881	238408.7969	18965.49023	BFP_plus	4558.971205312134
882	200146.3438	22063.12305	BFP_plus	5303.587804184507
883	178673.1094	44264.14453	BFP_plus	10640.323972265947
884	134631.4844	67835.89844	BFP_plus	16306.560174502716
885	19462.91797	655545.1875	BFP_plus	157581.56511377686
886	257201.7031	40192.75391	BFP_plus	9661.633077537732
887	74399.22656	982466.125	BFP_plus	236167.62444582442
888	369688.5	88154.44531	BFP_plus	21190.782464079406
889	153213.4844	37956.34375	BFP_plus	9124.039300679822
890	169823.4844	19320.25391	BFP_plus	4644.250171592278
891	201308.1875	90631.78125	BFP_plus	21786.290572721893
892	121342.4297	38987.82813	BFP_plus	9371.99005386999
893	352856.2188	28097.86523	BFP_plus	6754.233977652947
894	228431.7344	23678.74023	BFP_plus	5691.953837073898
895	221558.625	56057.95313	BFP_plus	13475.348701724924
896	293556.7813	60812.48047	BFP_plus	14618.25368203712
897	316614.4688	102164.3672	BFP_plus	24558.52195884606
898	193469.5938	55540.20313	BFP_plus	13350.890682821906
899	17389.18164	199033.2031	BFP_plus	47844.091074356686
900	224757.6094	47481.67578	BFP_plus	11413.762050746978
901	51510.82813	355699.9375	BFP_plus	85504.02616161774
902	182768.5313	12768.78613	BFP_plus	3069.392227013315
903	98600.80469	32516.93945	BFP_plus	7816.501911610655
904	110347.6172	399261.625	BFP_plus	95975.49178464507
905	292676.8438	24546.45313	BFP_plus	5900.536798948535
906	327913.3125	54362.49219	BFP_plus	13067.789629354378
907	189315.2031	46480.38672	BFP_plus	11173.06972287278
908	689972.0625	71000.78906	BFP_plus	17067.344368824193
909	27850.92969	964066.5625	BFP_plus	231744.69234069207
910	38847.42188	891261.75	BFP_plus	214243.69237863366
911	163241.5781	28075.41602	BFP_plus	6748.837581317771
912	230374.9844	70447.22656	BFP_plus	16934.27765305596
913	287598.5313	36970.39844	BFP_plus	8887.035341183302
914	81003.49219	169398.5625	BFP_plus	40720.44325208924
915	226787.4375	105934.3516	BFP_plus	25464.760084812813
916	348977.7813	70545.64844	BFP_plus	16957.936546733436
917	200118.375	54246.75	BFP_plus	13039.967236943183
918	253643.3125	46907.08984	BFP_plus	11275.641668744218
919	66845.5625	578839.25	BFP_plus	139142.80312565755
920	20222.89453	188340.0	BFP_plus	45273.6326029832
921	251851.5781	80665.20313	BFP_plus	19390.500001872308
922	212380.2031	55081.08984	BFP_plus	13240.527900541949
923	31735.41211	1251796.75	BFP_plus	300909.9827604779
924	114968.8672	62547.82422	BFP_plus	15035.399882405514
925	287266.75	107415.9609	BFP_plus	25820.912973786817
926	729010.875	70539.625	BFP_plus	16956.4886174058
927	123891.9844	513917.625	BFP_plus	123536.78317111444
928	377610.6875	70373.80469	BFP_plus	16916.62832329381
929	149014.9063	157529.875	BFP_plus	37867.418948411745
930	305878.0938	59861.15234	BFP_plus	14389.571085443178
931	183594.75	1076512.375	BFP_plus	258774.69341783412
932	322073.7188	65935.20313	BFP_plus	15849.666359300667
933	278949.125	129847.0859	BFP_plus	31212.9619921663
934	69573.10938	1317466.625	BFP_plus	316695.86889106
935	225387.3281	82914.96875	BFP_plus	19931.30419706559
936	27780.7793	1346941.75	BFP_plus	323781.17196091777
937	15356.7041	553650.1875	BFP_plus	133087.79430523395
938	335346.8438	40412.25	BFP_plus	9714.39608771322
939	767510.4375	57944.54297	BFP_plus	13928.85180934243
940	20856.43164	1072552.125	BFP_plus	257822.71877879853
941	312249.2813	59730.87109	BFP_plus	14358.25375801641
942	366963.3125	66628.55469	BFP_plus	16016.335913257053
943	189823.7344	24350.40039	BFP_plus	5853.409158927465
944	263762.3438	53180.00391	BFP_plus	12783.540187143199
945	93829.30469	102302.8359	BFP_plus	24591.807405648724
946	130213.9375	846434.625	BFP_plus	203468.03777579835
947	291924.5938	35531.06641	BFP_plus	8541.045166393424
948	204018.3281	35738.20313	BFP_plus	8590.837200798578
949	32009.83984	1212520.625	BFP_plus	291468.6911956545
950	229988.5781	34130.80469	BFP_plus	8204.446808852266
951	170908.9375	23766.2168	BFP_plus	5712.981670203074
952	203359.5625	53975.15625	BFP_plus	12974.680863072701
953	157435.875	199903.9688	BFP_plus	48053.40787580661
954	221544.0156	23985.79688	BFP_plus	5765.764870101417
955	229902.7344	32153.06055	BFP_plus	7729.031806319278
956	279538.7188	25612.92578	BFP_plus	6156.898118568531
957	235325.4375	18326.94141	BFP_plus	4405.475268836884
958	282798.0938	29385.28906	BFP_plus	7063.70808556282
959	410425.3438	19862.30469	BFP_plus	4774.549671782787
960	122766.5859	33162.5	BFP_plus	7971.683344995383
961	170497.9375	20918.04688	BFP_plus	5028.331577026118
962	173359.9688	26275.11719	BFP_plus	6316.07731899962
963	352737.6875	42655.125	BFP_plus	10253.543898716809
964	108615.1094	378731.625	BFP_plus	91040.43987140707
965	248520.1875	57025.32422	BFP_plus	13707.887744516724
966	264290.1875	243701.8438	BFP_plus	58581.64883121376
967	414768.4688	28847.10352	BFP_plus	6934.337721273779
968	331038.9375	71856.47656	BFP_plus	17273.03663545882
969	53425.38672	1042759.313	BFP_plus	250661.04932622472
970	265695.75	43698.94141	BFP_plus	10504.459055620839
971	55857.62109	1640100.375	BFP_plus	394251.36354340543
972	244211.8594	19329.82617	BFP_plus	4646.551175003238
973	114814.2422	30854.04297	BFP_plus	7416.770764258451
974	149358.9844	82468.09375	BFP_plus	19823.883285047654
975	159150.9844	806464.5625	BFP_plus	193859.93580731965
976	117012.3516	1028923.5	BFP_plus	247335.16255482417
977	29562.5	689513.25	BFP_plus	165746.89155457634
978	735125.5	108787.25	BFP_plus	26150.546821646407
979	292898.3438	91679.17969	BFP_plus	22038.066786810767
980	245132.3125	21919.96094	BFP_plus	5269.174143938103
981	144225.6563	37585.60156	BFP_plus	9034.9193808514
982	36377.46484	1406049.125	BFP_plus	337989.5481947329
983	141077.2813	18156.73047	BFP_plus	4364.559544282523
984	213379.7656	12546.62793	BFP_plus	3015.9892922860126
985	205952.0313	129235.8438	BFP_plus	31066.030112231732
986	210134.6875	35677.73047	BFP_plus	8576.300633997234
987	338664.5	29236.0957	BFP_plus	7027.844618601768
988	97960.57813	50772.11719	BFP_plus	12204.72645288132
989	260815.1406	45919.57813	BFP_plus	11038.261174161637
990	21306.86133	712350.1875	BFP_plus	171236.49078019112
991	428006.9063	28777.10352	BFP_plus	6917.510949041599
992	528864.0625	36562.87891	BFP_plus	8789.074793876514
993	499199.4063	36426.85547	BFP_plus	8756.37714468912
994	574087.375	66892.01563	BFP_plus	16079.667302249281
995	59043.67188	478432.0625	BFP_plus	115006.67634656736
996	140120.875	186035.7031	BFP_plus	44719.7200445315
997	238743.25	80837.76563	BFP_plus	19431.981000205385
998	339515.3125	80491.33594	BFP_plus	19348.705378946892
999	259077.3281	114171.2891	BFP_plus	27444.77538771573
1000	355525.6563	34639.54297	BFP_plus	8326.738568328712
1001	129767.6016	862136.75	BFP_plus	207242.5532177444
1002	90145.45313	493051.0625	BFP_plus	118520.82753602797
1003	318803.4063	78994.26563	BFP_plus	18988.8359343479
1004	248153.0781	103882.75	BFP_plus	24971.59104432172
1005	40858.98828	409204.9063	BFP_plus	98365.68220858216
1006	196068.2344	73694.85938	BFP_plus	17714.951620997294
1007	311220.875	45616.86719	BFP_plus	10965.494773596361
1008	220833.4375	35370.10547	BFP_plus	8502.352979598314
1009	216847.6875	37238.00391	BFP_plus	8951.363002494381
1010	20429.24023	843193.0625	BFP_plus	202688.8230063144
1011	167945.5313	32990.09375	BFP_plus	7930.23990642175
1012	233262.2656	50052.07031	BFP_plus	12031.639812220577
1013	163587.0313	44394.66406	BFP_plus	10671.698578025394
1014	201979.9063	40693.58203	BFP_plus	9782.023373290747
1015	279581.6563	68224.69531	BFP_plus	16400.020122732352
1016	300142.9688	62899.84766	BFP_plus	15120.020143052207
1017	135604.7656	934638.4375	BFP_plus	224670.68724647592
1018	208634.375	44491.52344	BFP_plus	10694.981874108395
1019	79845.60156	460377.8125	BFP_plus	110666.7513098125
1020	272045.0938	32583.15039	BFP_plus	7832.417860277204
1021	216911.4063	80370.1875	BFP_plus	19319.583418858834
1022	382383.7188	30812.31641	BFP_plus	7406.740431099131
1023	238866.4844	38325.01563	BFP_plus	9212.661554296532
1024	240766.2031	64059.18359	BFP_plus	15398.704166404961
1025	215060.7969	56653.69141	BFP_plus	13618.553735261365
1026	49159.98438	604537.125	BFP_plus	145320.12154674382
1027	194725.6875	35858.65234	BFP_plus	8619.791078258808
1028	298862.4375	172097.2656	BFP_plus	41369.16414331751
1029	400553.625	65694.85156	BFP_plus	15791.890057528712
1030	231876.5469	39626.20313	BFP_plus	9525.44420706596
1031	170717.6563	67034.64063	BFP_plus	16113.951850672349
1032	133496.4063	28365.55078	BFP_plus	6818.58088879146
1033	363749.5	51673.05469	BFP_plus	12421.296025851747
1034	451473.5625	29505.66016	BFP_plus	7092.643186749063
1035	234125.1719	60318.09375	BFP_plus	14499.411785864912
1036	282259.0313	77198.14844	BFP_plus	18557.080864941705
1037	302437.9063	21503.31641	BFP_plus	5169.02010667962
1038	202341.5469	32829.98828	BFP_plus	7891.753359610089
1039	34622.89453	1579883.125	BFP_plus	379776.1928262875
1040	192503.1563	24279.4082	BFP_plus	5836.343881621842
1041	224260.3125	62000.32031	BFP_plus	14903.789545408397
1042	360102.9688	97969.75781	BFP_plus	23550.211433010427
1043	202247.5625	52119.34375	BFP_plus	12528.576088170801
1044	175783.0625	22410.65625	BFP_plus	5387.128689891947
1045	194810.1563	28433.34375	BFP_plus	6834.877129721932
1046	257093.0313	71124.78125	BFP_plus	17097.149916534185
1047	14215.35254	387153.3125	BFP_plus	93064.86583387991
1048	76136.69531	912859.125	BFP_plus	219435.32252060485
1049	81914.60938	649966.4375	BFP_plus	156240.5314624872
1050	25239.59961	1035043.438	BFP_plus	248806.28830912508
1051	118711.9922	11254.10742	BFP_plus	2705.290031897564
1052	97764.36719	366800.4375	BFP_plus	88172.39166395084
1053	235982.9844	28045.98828	BFP_plus	6741.763668770802
1054	619168.3125	36036.89063	BFP_plus	8662.63643695714
1055	204345.9688	86557.41406	BFP_plus	20806.88416277335
1056	32575.11914	1150415.625	BFP_plus	276539.73848880373
1057	207392.6875	48545.79297	BFP_plus	11669.55715909666
1058	183247.9688	36211.16016	BFP_plus	8704.5277753617
1059	151254.9219	35007.67578	BFP_plus	8415.231238972461
1060	201969.3438	82833.19531	BFP_plus	19911.647296358133
1061	236827.6406	22241.5332	BFP_plus	5346.4744750124955
1062	261003.8438	34210.33984	BFP_plus	8223.5656639023
1063	91849.5	325570.3125	BFP_plus	78261.39277138913
1064	133578.25	40035.01563	BFP_plus	9623.71556168265
1065	218910.4063	40850.70703	BFP_plus	9819.79346739048
1066	22705.30859	724907.9375	BFP_plus	174255.15362302915
1067	313341.4063	107233.9531	BFP_plus	25777.161490999955
1068	237603.1094	32684.06445	BFP_plus	7856.675830314985
1069	342131.8438	70831.46875	BFP_plus	17026.64273610059
1070	236250.2188	558685.4375	BFP_plus	134298.18008926374
1071	87405.91406	797306.375	BFP_plus	191658.46816271823
1072	226204.2188	59310.73047	BFP_plus	14257.25932204174
1073	17821.04688	902189.625	BFP_plus	216870.5618587299
1074	427262.4063	39225.28516	BFP_plus	9429.070558994845
1075	297809.75	76439.625	BFP_plus	18374.745134118137
1076	350172.1563	65397.94531	BFP_plus	15720.519002627845
1077	291490.375	111975.3594	BFP_plus	26916.91240343316
1078	59220.01953	871524.875	BFP_plus	209499.29380434778
1079	15752.61914	609455.875	BFP_plus	146502.50277413006
1080	201705.3438	46816.89844	BFP_plus	11253.961238099911
1081	39465.14063	813212.5625	BFP_plus	195482.03665050183
1082	16237.16895	568549.9375	BFP_plus	136669.43287046862
1083	351565.5	47246.95313	BFP_plus	11357.338842614354
1084	572710.5625	73636.26563	BFP_plus	17700.86671120473
1085	156778.5469	37291.08594	BFP_plus	8964.122991471979
1086	258683.2656	45545.25391	BFP_plus	10948.280197148371
1087	210463.6563	42392.53516	BFP_plus	10190.421906885886
1088	191064.7969	64319.79297	BFP_plus	15461.350090388243
1089	72045.49219	54114.71094	BFP_plus	13008.227362823594
1090	179370.6563	46702.28906	BFP_plus	11226.41115334375
1091	238146.3906	61534.22656	BFP_plus	14791.748782978502
1092	213389.3125	37339.83984	BFP_plus	8975.842573910986
1093	28307.5332	196113.1406	BFP_plus	47142.15926591053
1094	144712.1875	131427.7188	BFP_plus	31592.918417751876
1095	303514.8125	42019.57813	BFP_plus	10100.769578368738
1096	210912.8906	69293.75781	BFP_plus	16657.003996867566
1097	400144.4375	72740.10156	BFP_plus	17485.444587082537
1098	238072.9219	15721.1543	BFP_plus	3779.0897519008686
1099	195948.9531	31387.05078	BFP_plus	7544.896493070497
1100	275659.0938	12178.8252	BFP_plus	2927.5759670848115
1101	137919.6719	25245.5957	BFP_plus	6068.598410137265
1102	216451.0938	18939.76758	BFP_plus	4552.78793141559
1103	734571.5	69381.02344	BFP_plus	16677.981123720536
1104	138303.3125	105970.6328	BFP_plus	25473.481448937247
1105	260462.875	90611.5625	BFP_plus	21781.430339849474
1106	52668.0	262735.0938	BFP_plus	63156.90829675867
1107	155596.6875	40787.07813	BFP_plus	9804.498195852135
1108	87564.10156	1334505.0	BFP_plus	320791.59539579536
1109	58559.625	850867.4375	BFP_plus	204533.60815130494
1110	248876.2813	61848.66797	BFP_plus	14867.334982784725
1111	129324.0313	51829.35547	BFP_plus	12458.86799191992
1112	82183.63281	41609.66797	BFP_plus	10002.2343655405
1113	89510.38281	1561414.75	BFP_plus	375336.7194030947
1114	240452.5469	11604.43945	BFP_plus	2789.5037072468112
1115	84304.32813	33558.66406	BFP_plus	8066.9142364838945
1116	660343.1875	61755.26563	BFP_plus	14844.882698482828
1117	138459.9219	22232.41406	BFP_plus	5344.282393702018
1118	477999.8125	82514.39063	BFP_plus	19835.012242973662
1119	175711.3125	85171.05469	BFP_plus	20473.627686331365
1120	307166.75	90883.96875	BFP_plus	21846.91202446908
1121	31147.77344	786974.3125	BFP_plus	189174.82155734464
1122	52626.5625	54387.31641	BFP_plus	13073.756936436972
1123	174069.7656	35212.67188	BFP_plus	8464.508705875109
1124	132929.6719	113777.8438	BFP_plus	27350.19803844542
1125	129403.6797	217857.875	BFP_plus	52369.21202302559
1126	204084.1875	89596.13281	BFP_plus	21537.338852543424
1127	290941.3125	58807.40625	BFP_plus	14136.269007629171
1128	170234.5781	405686.8438	BFP_plus	97520.00168878109
1129	64417.35938	881811.125	BFP_plus	211971.92788825155
1130	201151.625	52682.88672	BFP_plus	12664.04193387418
1131	295378.625	12152.57617	BFP_plus	2921.2661606687307
1132	304182.5313	57821.27734	BFP_plus	13899.220913912912
1133	258856.2969	52681.36719	BFP_plus	12663.676665514035
1134	23583.30469	993245.625	BFP_plus	238758.82717834992
1135	120898.0781	21472.64258	BFP_plus	5161.646655952497
1136	34191.58984	1075117.0	BFP_plus	258439.26974207014
1137	123886.8438	59760.98047	BFP_plus	14365.491524863728
1138	307093.5938	36597.17188	BFP_plus	8797.318222381587
1139	240398.4375	24628.16406	BFP_plus	5920.178673348386
1140	22934.02344	575227.375	BFP_plus	138274.5717262846
1141	259920.9844	27111.38086	BFP_plus	6517.1004375872935
1142	883821.5625	49859.4375	BFP_plus	11985.334263387507
1143	213777.3594	39221.94922	BFP_plus	9428.2686575297
1144	745400.375	54964.05859	BFP_plus	13212.395640716273
1145	207996.8594	38510.98438	BFP_plus	9257.36517999015
1146	52421.16406	367586.25	BFP_plus	88361.28720616085
1147	82328.61719	173668.3438	BFP_plus	41746.82378660813
1148	77345.13281	20452.78906	BFP_plus	4916.491757506394
1149	245410.4688	75249.69531	BFP_plus	18088.706907461867
1150	129896.2578	28596.15625	BFP_plus	6874.01439906553
1151	182694.3438	36758.75391	BFP_plus	8836.159708319063
1152	74120.875	859509.9375	BFP_plus	206611.11356582804
1153	156398.9688	42059.34766	BFP_plus	10110.329475841463
1154	213840.0938	45281.62891	BFP_plus	10884.909371009677
1155	144730.4844	48658.01953	BFP_plus	11696.534455718389
1156	108287.0625	19219.80469	BFP_plus	4620.103940937419
1157	246696.625	77453.83594	BFP_plus	18618.543655300502
1158	103199.7266	19893.69336	BFP_plus	4782.094957507946
1159	203427.0938	57396.44922	BFP_plus	13797.099685154835
1160	121840.8281	30019.74023	BFP_plus	7216.219018848967
1161	383254.8125	89108.76563	BFP_plus	21420.18433066771
1162	32602.46289	1292841.625	BFP_plus	310776.4508022395
1163	165321.4219	17179.86328	BFP_plus	4129.737805607953
1164	865663.6875	25176.50391	BFP_plus	6051.989955659499
1165	222254.4531	57411.14844	BFP_plus	13800.633119825274
1166	524492.0	90213.5	BFP_plus	21685.743096682727
1167	182960.9375	68392.70313	BFP_plus	16440.406255880425
1168	25518.9043	1027300.0	BFP_plus	246944.90163026782
1169	27821.08594	697728.0625	BFP_plus	167721.5883955416
1170	226372.2969	38906.55859	BFP_plus	9352.454281884358
1171	46150.72266	929717.875	BFP_plus	223487.87032588013
1172	150271.625	183327.4375	BFP_plus	44068.700496025085
1173	214061.0781	51787.08203	BFP_plus	12448.706198400623
1174	347889.5625	47202.81641	BFP_plus	11346.72914926413
1175	258960.4375	57303.08203	BFP_plus	13774.655850296425
1176	256732.7969	45000.20313	BFP_plus	10817.259549576484
1177	170005.3281	735665.1875	BFP_plus	176841.00784580945
1178	288453.9063	15882.48047	BFP_plus	3817.869733582011
1179	390444.8438	46782.38281	BFP_plus	11245.664286036195
1180	364133.0625	69113.60156	BFP_plus	16613.69759422537
1181	279398.125	12004.89356	BFP_plus	2885.765851509818
1182	192292.2188	24944.25195	BFP_plus	5996.160658068107
1183	155334.6094	58004.51563	BFP_plus	13943.268184913544
1184	342480.3125	52640.83984	BFP_plus	12653.934601405124
1185	247700.9063	50987.9375	BFP_plus	12256.6058700163
1186	256136.125	49498.80078	BFP_plus	11898.643521301785
1187	122475.6172	38232.23047	BFP_plus	9190.357629241584
1188	309188.4688	45795.68359	BFP_plus	11008.479099798911
1189	228303.5	32598.19922	BFP_plus	7836.035335059645
1190	148242.9375	39694.44922	BFP_plus	9541.849370096916
1191	24184.54883	1085781.375	BFP_plus	261002.79844383523
1192	220062.4063	19295.60156	BFP_plus	4638.324179043164
1193	234153.0781	74492.5	BFP_plus	17906.69043579551
1194	189522.5469	55138.69141	BFP_plus	13254.374307664892
1195	257405.5313	64316.69531	BFP_plus	15460.605467255777
1196	396909.6563	21112.32617	BFP_plus	5075.032910772685
1197	294829.5313	90377.13281	BFP_plus	21725.077554162464
1198	119806.9375	40999.16016	BFP_plus	9855.478996042826
1199	307261.3125	82317.11719	BFP_plus	19787.591168083112
1200	375450.7188	76378.24219	BFP_plus	18359.989783220404
1201	31614.77148	1641479.25	BFP_plus	394582.8209085718
1202	440972.25	70577.75	BFP_plus	16965.65319871083
1203	256485.1719	48472.07422	BFP_plus	11651.836464589644
1204	406713.375	72014.29688	BFP_plus	17310.97387229096
1205	201911.375	68875.46094	BFP_plus	16556.45276605437
1206	169414.75	78622.16406	BFP_plus	18899.389243410373
1207	132016.1563	37671.92969	BFP_plus	9055.671149147684
1208	288347.6875	68978.33594	BFP_plus	16581.182111674163
1209	464132.0	61070.09766	BFP_plus	14680.180336026038
1210	265971.125	65024.21094	BFP_plus	15630.679815208881
1211	270812.0625	31364.07617	BFP_plus	7539.373799790595
1212	260976.3281	94076.96094	BFP_plus	22614.451343329943
1213	181200.7188	48192.26172	BFP_plus	11584.574447372259
1214	38448.92969	622800.625	BFP_plus	149710.34661334986
1215	299883.25	56929.02344	BFP_plus	13684.738726076132
1216	310793.25	61079.10156	BFP_plus	14682.344715661773
1217	226472.2031	97962.875	BFP_plus	23548.55692620775
1218	26980.36328	1309862.25	BFP_plus	314867.91051830165
1219	132908.5625	32774.08984	BFP_plus	7878.316355067031
1220	287529.1875	98886.57031	BFP_plus	23770.597077540653
1221	292201.2188	91278.50781	BFP_plus	21941.752294459344
1222	137479.7969	29525.07813	BFP_plus	7097.310926154796
1223	298170.6563	67313.0625	BFP_plus	16180.879584828745
1224	312953.7813	46237.21094	BFP_plus	11114.614530552168
1225	144632.8281	39187.22656	BFP_plus	9419.921939085194
1226	456928.9375	90507.27344	BFP_plus	21756.361079007645
1227	124851.5391	412149.0	BFP_plus	99073.39069601212
1228	255321.9375	54212.84766	BFP_plus	13031.81770903864
1229	217055.7344	44285.0625	BFP_plus	10645.35228536237
1230	255714.125	46573.87109	BFP_plus	11195.541725747908
1231	208306.4531	69179.875	BFP_plus	16629.6285667957
1232	738089.8125	62861.64063	BFP_plus	15110.835843173949
1233	174399.25	46722.15625	BFP_plus	11231.18687735837
1234	349800.0625	63523.60547	BFP_plus	15269.960580150972
1235	28514.42188	1012030.313	BFP_plus	243274.33669875807
1236	233202.7969	88593.77344	BFP_plus	21296.389240917975
1237	255106.5938	27448.13281	BFP_plus	6598.0496998929
1238	130359.1875	14086.37402	BFP_plus	3386.117245883442
1239	139035.8594	19590.75195	BFP_plus	4709.27315599701
1240	209355.9844	36026.83203	BFP_plus	8660.21852594036
1241	621217.6875	78649.52344	BFP_plus	18905.96595849143
1242	164790.6719	47158.92578	BFP_plus	11336.178611633604
1243	25213.98828	602085.5625	BFP_plus	144730.80892102304
1244	162213.875	38568.10938	BFP_plus	9271.097028043912
1245	308052.4063	47306.1875	BFP_plus	11371.577746218734
1246	289300.125	14928.34277	BFP_plus	3588.511765638635
1247	240511.9688	53854.0625	BFP_plus	12945.572049501407
1248	195970.5469	37826.84766	BFP_plus	9092.91071194571
1249	35712.90234	1082377.5	BFP_plus	260184.5665962379
1250	397605.3125	79745.60156	BFP_plus	19169.44391383309
1251	233202.2969	43713.33203	BFP_plus	10507.91830826398
1252	226453.5	67220.94531	BFP_plus	16158.73622804591
1253	223068.0469	145008.9375	BFP_plus	34857.6051848994
1254	430853.2188	118401.7891	BFP_plus	28461.713386690564
1255	137074.3906	287787.6563	BFP_plus	69179.10491132953
1256	118802.8672	45250.46484	BFP_plus	10877.418075185138
1257	444877.8125	42125.71875	BFP_plus	10126.283921759057
1258	150785.125	82561.77344	BFP_plus	19846.40223942496
1259	239496.9531	22283.13477	BFP_plus	5356.474762768083
1260	154856.0156	61555.65234	BFP_plus	14796.89916469217
1261	200090.75	56601.19922	BFP_plus	13605.935533474245
1262	364556.3438	95622.60156	BFP_plus	22985.996238552023
1263	306998.625	73108.29688	BFP_plus	17573.95228403389
1264	181230.9375	56499.19141	BFP_plus	13581.414645120338
1265	160722.5469	974680.0625	BFP_plus	234295.99158478127
1266	186796.0313	46482.26172	BFP_plus	11173.520439986143
1267	326650.3438	16489.73828	BFP_plus	3963.843860083191
1268	145002.0625	30188.32031	BFP_plus	7256.742713263863
1269	59291.10156	22477.82617	BFP_plus	5403.275160530429
1270	183890.9219	40448.19141	BFP_plus	9723.035772281411
1271	139926.9688	35767.84766	BFP_plus	8597.96322585915
1272	140557.25	23256.79102	BFP_plus	5590.524647785064
1273	433681.9688	31412.84961	BFP_plus	7551.098079302878
1274	97771.27344	270345.4688	BFP_plus	64986.30896427979
1275	265606.6875	80879.83594	BFP_plus	19442.093964835494
1276	184309.5156	56687.75781	BFP_plus	13626.74270031237
1277	148421.5156	141923.4688	BFP_plus	34115.91262712196
1278	34742.69531	25896.0293	BFP_plus	6224.951239270937
1279	196281.1875	18972.69727	BFP_plus	4560.703651319966
1280	25040.85742	819030.6875	BFP_plus	196880.611853264
1281	288328.0938	73682.50781	BFP_plus	17711.982520210153
1282	230149.1563	148440.0	BFP_plus	35682.37243064047
1283	56304.32813	1411241.375	BFP_plus	339237.6740250549
1284	236363.0625	16176.30176	BFP_plus	3888.4992182076594
1285	225670.0625	49683.50781	BFP_plus	11943.043851637392
1286	375518.9688	38913.00391	BFP_plus	9354.003623764409
1287	279378.7813	87146.96094	BFP_plus	20948.6008923441
1288	207382.0781	49410.23828	BFP_plus	11877.354649647321
1289	338663.1875	97901.15625	BFP_plus	23533.720821226252
1290	317543.4375	69756.78125	BFP_plus	16768.30671062529
1291	81470.54688	28214.48828	BFP_plus	6782.268113358265
1292	42331.69141	36574.625	BFP_plus	8791.898347891496
1293	478838.8438	55549.86719	BFP_plus	13353.213753342736
1294	109341.7422	41584.10547	BFP_plus	9996.089588895
1295	358692.2188	92775.60156	BFP_plus	22301.627373623207
1296	20547.50781	900222.0625	BFP_plus	216397.59434387163
1297	244298.9063	54515.08984	BFP_plus	13104.47142792175
1298	39187.29297	841119.1875	BFP_plus	202190.2998311285
1299	201545.7031	16416.49023	BFP_plus	3946.236313600314
1300	176224.0938	20088.25	BFP_plus	4828.862961329921
1301	152914.5938	50622.91797	BFP_plus	12168.86157727905
1302	444648.9063	100595.5078	BFP_plus	24181.39567615871
1303	243550.5156	195905.875	BFP_plus	47092.33625101387
1304	206304.1094	36615.35156	BFP_plus	8801.688298590358
1305	344832.25	96552.92969	BFP_plus	23209.630803476313
1306	165364.1094	44595.01953	BFP_plus	10719.860518870555
1307	83091.375	50049.23047	BFP_plus	12030.957164494066
1308	171675.75	46166.24219	BFP_plus	11097.554887811419
1309	247411.7031	63181.03906	BFP_plus	15187.61362364432
1310	199745.0	24266.77734	BFP_plus	5833.307644417319
1311	170047.1406	49077.98828	BFP_plus	11797.48757715958
1312	258178.9688	82450.07031	BFP_plus	19819.550766194505
1313	158737.6406	31445.99414	BFP_plus	7559.065442975059
1314	71432.01563	1096390.375	BFP_plus	263553.01596685237
1315	283566.625	26010.58203	BFP_plus	6252.487706360715
1316	13353.54395	596377.0625	BFP_plus	143358.58564548875
1317	300956.0313	45396.44922	BFP_plus	10912.510159638226
1318	28662.55664	949416.0625	BFP_plus	228222.96910372697
1319	310184.9375	27273.66211	BFP_plus	6556.110003748771
1320	21452.93359	988041.625	BFP_plus	237507.87685411755
1321	183049.2031	45974.51953	BFP_plus	11051.468123074736
1322	40301.64453	828116.75	BFP_plus	199064.7419129048
1323	163679.2969	39637.0	BFP_plus	9528.039585241824
1324	754942.4375	34259.70313	BFP_plus	8235.431733008887
1325	214317.125	25029.25977	BFP_plus	6016.595046998024
1326	195577.3438	37884.50781	BFP_plus	9106.771200673185
1327	87716.21875	10369.91406	BFP_plus	2492.7454564986188
1328	140746.25	144313.125	BFP_plus	34690.344064130775
1329	317044.5	51926.15625	BFP_plus	12482.13720159074
1330	346557.9063	44425.85547	BFP_plus	10679.196445906402
1331	239544.1563	74924.23438	BFP_plus	18010.471808324957
1332	171759.2656	40198.76563	BFP_plus	9663.078189582928
1333	121148.9922	702710.0	BFP_plus	168919.15878964812
1334	304836.3125	26162.81055	BFP_plus	6289.080772550456
1335	28844.27734	522947.9063	BFP_plus	125707.50440865182
1336	178138.9531	119392.8047	BFP_plus	28699.936154972525
1337	232604.3594	86222.42969	BFP_plus	20726.3597956972
1338	151930.7969	286171.0	BFP_plus	68790.48909221783
1339	290992.8125	72981.76563	BFP_plus	17543.536390833848
1340	165161.7031	1159561.125	BFP_plus	278738.15628093807
1341	272607.0	24388.64258	BFP_plus	5862.601910653034
1342	153812.75	26903.69531	BFP_plus	6467.176474076363
1343	265236.4063	41180.75391	BFP_plus	9899.130948471933
1344	447006.8125	33289.20313	BFP_plus	8002.140555132731
1345	333562.9375	59798.30469	BFP_plus	14374.463612702066
1346	178557.6406	39564.625	BFP_plus	9510.641904666052
1347	45056.62109	761073.1875	BFP_plus	182948.64540116995
1348	258825.5938	43766.70703	BFP_plus	10520.748722091015
1349	156199.7031	28618.08594	BFP_plus	6879.285911904849
1350	226581.7188	42034.17188	BFP_plus	10104.27765990107
1351	102069.4063	30170.13281	BFP_plus	7252.370757264252
1352	59266.625	1159837.0	BFP_plus	278804.4717922174
1353	256736.0469	37522.34375	BFP_plus	9019.713312840304
1354	186432.7969	76249.83594	BFP_plus	18329.123172907
1355	292817.0938	50150.64453	BFP_plus	12055.335325762075
1356	236007.4844	35847.13672	BFP_plus	8617.022925189489
1357	197325.9375	38237.77344	BFP_plus	9191.690062008436
1358	161846.0313	7577.22168	BFP_plus	1821.4311908871143
1359	128074.9766	40541.03516	BFP_plus	9745.353781344718
1360	256633.1875	23298.77539	BFP_plus	5600.6169539465145
1361	68629.02344	678859.9375	BFP_plus	163186.02208378006
1362	85723.84375	34246.0625	BFP_plus	8232.152764807266
1363	171550.7188	58598.4375	BFP_plus	14086.03658534498
1364	30006.06445	904679.875	BFP_plus	217469.1742808897
1365	148792.5313	31766.63086	BFP_plus	7636.1408866423935
1366	187483.3438	56130.05078	BFP_plus	13492.679712225286
1367	227518.3438	88916.94531	BFP_plus	21374.07409017994
1368	521060.7813	38086.83984	BFP_plus	9155.408271874396
1369	196203.9219	34225.70703	BFP_plus	8227.259666844851
1370	200297.7813	91267.63281	BFP_plus	21939.138135201843
1371	162324.8594	290310.25	BFP_plus	69785.49219167572
1372	32710.46094	1136871.5	BFP_plus	273283.9683965298
1373	292404.4688	60712.58984	BFP_plus	14594.241726620849
1374	163661.9844	12871.47656	BFP_plus	3094.077205242381
1375	160099.0938	445034.5313	BFP_plus	106978.49562343117
1376	35817.48047	817086.625	BFP_plus	196413.29332622656
1377	321270.5313	37758.50391	BFP_plus	9076.482073163665
1378	329420.125	48873.77734	BFP_plus	11748.39884894959
1379	220428.6875	23375.00781	BFP_plus	5618.941890632914
1380	221763.4375	41210.89063	BFP_plus	9906.37528737572
1381	232487.5469	13451.53711	BFP_plus	3233.513587466998
1382	222761.7188	47456.89453	BFP_plus	11407.805072898711
1383	392133.375	39116.22266	BFP_plus	9402.853846900956
1384	217451.5	31534.56836	BFP_plus	7580.35713191196
1385	21752.27734	908213.4375	BFP_plus	218318.5807288279
1386	313298.3438	60328.21875	BFP_plus	14501.845658277065
1387	323341.5625	43425.47266	BFP_plus	10438.721964636994
1388	243879.0313	75534.55469	BFP_plus	18157.182106111297
1389	43691.96484	820472.5625	BFP_plus	197227.21331343937
1390	139802.3281	530364.4375	BFP_plus	127490.30842658409
1391	388326.75	32508.5293	BFP_plus	7814.480259060819
1392	128598.8203	52180.88672	BFP_plus	12543.369938723401
1393	331116.0938	82116.08594	BFP_plus	19739.26678157882
1394	156977.1094	12858.21191	BFP_plus	3090.888616038244
1395	133005.4688	71619.28906	BFP_plus	17216.020920618528
1396	297867.375	15559.48731	BFP_plus	3740.227843069552
1397	214472.9375	619366.625	BFP_plus	148884.8732441312
1398	307052.9375	33453.13672	BFP_plus	8041.547314848925
1399	316719.4375	81920.10156	BFP_plus	19692.155574102744
1400	207306.1719	92047.22656	BFP_plus	22126.53879898586
1401	264471.75	47977.85547	BFP_plus	11533.034945459318
1402	251514.0938	44596.01172	BFP_plus	10720.099023944
1403	332927.0938	77100.29688	BFP_plus	18533.559066189082
1404	165117.1094	26068.90039	BFP_plus	6266.50641722749
1405	34471.9375	1004403.25	BFP_plus	241440.9245287368
1406	154268.2188	68475.19531	BFP_plus	16460.23592907751
1407	218820.75	75296.10938	BFP_plus	18099.864035808416
1408	205197.4375	102276.7266	BFP_plus	24585.53118787384
1409	262450.0938	118939.2344	BFP_plus	28590.905810267075
1410	178353.9844	37831.12891	BFP_plus	9093.939849354552
1411	84466.15625	554615.4375	BFP_plus	133319.8234751927
1412	180841.8906	31890.01758	BFP_plus	7665.800889984047
1413	414838.9063	143436.7656	BFP_plus	34479.68263531178
1414	513849.6563	88243.11719	BFP_plus	21212.0976287674
1415	268137.25	48005.5625	BFP_plus	11539.69522950275
1416	179602.5781	41819.48438	BFP_plus	10052.670550421126
1417	137382.0938	50183.71875	BFP_plus	12063.285788143461
1418	247808.8438	27418.71289	BFP_plus	6590.977667136773
1419	291149.0313	96374.28125	BFP_plus	23166.68685191182
1420	332700.1563	56116.33203	BFP_plus	13489.381965345856
1421	325609.8125	15651.18164	BFP_plus	3762.2695517251573
1422	179860.8594	80063.28125	BFP_plus	19245.80853935337
1423	56174.26563	1158411.25	BFP_plus	278461.74649921694
1424	53498.85156	970400.0625	BFP_plus	233267.1546540137
1425	207578.625	36159.35547	BFP_plus	8692.074836516147
1426	259196.9688	60994.86328	BFP_plus	14662.095310650477
1427	270752.0313	40051.25391	BFP_plus	9627.618959382682
1428	194632.0938	80155.92969	BFP_plus	19268.079599318324
1429	466514.2188	281521.7813	BFP_plus	67672.89846189649
1430	252883.7031	28774.25977	BFP_plus	6916.827361419666
1431	127520.8516	427350.8438	BFP_plus	102727.64731218042
1432	172361.9531	45613.38672	BFP_plus	10964.658129654206
1433	275813.7813	53087.66406	BFP_plus	12761.343306801718
1434	160328.0625	110219.625	BFP_plus	26494.864648447394
1435	219830.4219	72394.00781	BFP_plus	17402.249719907806
1436	377941.0313	69406.27344	BFP_plus	16684.050780847145
1437	138707.7188	76568.67969	BFP_plus	18405.767618034202
1438	269690.875	80447.4375	BFP_plus	19338.152963929348
1439	191643.2813	66294.71875	BFP_plus	15936.08760860997
1440	129929.4609	29792.72461	BFP_plus	7161.648445550579
1441	324724.0313	93982.69531	BFP_plus	22591.791539253754
1442	310327.25	63778.52344	BFP_plus	15331.238388994967
1443	250173.5	54908.27734	BFP_plus	13198.986806593755
1444	219089.9375	43852.79688	BFP_plus	10541.443212054624
1445	143667.3438	46910.01953	BFP_plus	11276.345914834803
1446	168490.25	90119.65625	BFP_plus	21663.18470515896
1447	314820.8438	19161.94531	BFP_plus	4606.195560812344
1448	219770.1875	96848.28906	BFP_plus	23280.630015556744
1449	334206.1563	47704.56641	BFP_plus	11467.341048799793
1450	328189.7188	67470.78125	BFP_plus	16218.792406014376
1451	134634.8594	59915.24609	BFP_plus	14402.574274163671
1452	241297.4531	41592.71875	BFP_plus	9998.160070334028
1453	229858.5	14592.06543	BFP_plus	3507.676591252586
1454	233207.625	35589.08984	BFP_plus	8554.992981261135
1455	291768.0	42251.68359	BFP_plus	10156.563659929672
1456	345109.0938	50934.5	BFP_plus	12243.760432285482
1457	195559.1563	71526.91406	BFP_plus	17193.815590833565
1458	81253.54688	245733.0938	BFP_plus	59069.925704022564
1459	19862.42969	537077.1875	BFP_plus	129103.93578803506
1460	323928.25	31782.74414	BFP_plus	7640.014236534869
1461	289044.5625	52587.80469	BFP_plus	12641.185881557272
1462	445668.7813	48887.80078	BFP_plus	11751.769837960897
1463	89580.70313	767810.75	BFP_plus	184568.23725242107
1464	229093.3438	54035.95313	BFP_plus	12989.295366675376
1465	224279.9063	53767.91797	BFP_plus	12924.864415424861
1466	220879.8281	60076.55078	BFP_plus	14441.349092429562
1467	234684.0	19588.60352	BFP_plus	4708.756711107484
1468	139902.4844	32807.98438	BFP_plus	7886.464007988381
1469	168964.4063	34122.13672	BFP_plus	8202.363180896476
1470	229358.6563	62391.83984	BFP_plus	14997.90397334783
1471	14356.63379	1068243.0	BFP_plus	256786.88070887004
1472	215436.7344	36917.12891	BFP_plus	8874.23028049437
1473	307037.0625	25026.98242	BFP_plus	6016.047612001696
1474	222049.375	41964.22656	BFP_plus	10087.464031781828
1475	235224.6719	71107.67969	BFP_plus	17093.039001463687
1476	214512.1875	22237.31445	BFP_plus	5345.460361507431
1477	32137.20898	566948.6875	BFP_plus	136284.5204556575
1478	339313.7188	77804.00781	BFP_plus	18702.71883099488
1479	263233.9688	18883.99219	BFP_plus	4539.38050593429
1480	165650.7969	25481.60938	BFP_plus	6125.331959237818
1481	281290.75	49044.96875	BFP_plus	11789.550261294957
1482	82644.9375	58812.63281	BFP_plus	14137.525380981711
1483	270085.375	32393.21484	BFP_plus	7786.760685439435
1484	240539.2813	29806.7832	BFP_plus	7165.027884005373
1485	24051.23047	758591.0625	BFP_plus	182351.98608650136
1486	175263.3594	42430.86719	BFP_plus	10199.6362545717
1487	67242.75781	280160.2813	BFP_plus	67345.61774198059
1488	147426.6406	73465.34375	BFP_plus	17659.780089143933
1489	95163.91406	17104.33594	BFP_plus	4111.582357786776
1490	138194.0156	581544.875	BFP_plus	139793.18792023888
1491	219550.5938	46085.4375	BFP_plus	11078.130857612534
1492	251068.4063	20886.44336	BFP_plus	5020.734645129331
1493	166122.7188	33131.57422	BFP_plus	7964.249329907348
1494	154600.2656	19987.13281	BFP_plus	4804.556162402948
1495	325912.5313	55369.90234	BFP_plus	13309.953359903471
1496	159451.1406	27858.96875	BFP_plus	6696.807453995381
1497	260334.75	61982.55469	BFP_plus	14899.519001961204
1498	337164.6875	56919.07813	BFP_plus	13682.348047988298
1499	234413.6875	32043.52734	BFP_plus	7702.701943797428
1500	236118.7656	112646.9141	BFP_plus	27078.342374552445
1501	60877.82813	424180.9375	BFP_plus	101965.65743635967
1502	170358.5	70201.65625	BFP_plus	16875.246857722308
1503	286004.25	37240.94141	BFP_plus	8952.069125971982
1504	23186.61133	138676.25	BFP_plus	33335.3381823269
1505	255063.4063	28455.7793	BFP_plus	6840.270242432698
1506	116310.8125	78438.14844	BFP_plus	18855.155115911755
1507	332097.2188	61179.25391	BFP_plus	14706.419583975594
1508	224990.6719	73786.78125	BFP_plus	17737.048026277953
1509	25314.52344	743690.0625	BFP_plus	178770.04704319112
1510	221608.5156	41880.51172	BFP_plus	10067.340452565637
1511	344722.0	87759.96094	BFP_plus	21095.955340605906
1512	181809.5938	840480.6875	BFP_plus	202036.81563012497
1513	183843.5469	489041.25	BFP_plus	117556.93894129584
1514	154701.5469	40953.30078	BFP_plus	9844.45520544327
1515	60406.75781	39769.32031	BFP_plus	9559.847066928418
1516	190169.5469	72940.53906	BFP_plus	17533.62624650093
1517	214971.7344	63798.89453	BFP_plus	15336.135241731414
1518	229689.5781	24931.76758	BFP_plus	5993.159634490217
1519	153625.8125	32290.64453	BFP_plus	7762.104581951519
1520	235177.7344	29339.09375	BFP_plus	7052.603543283321
1521	213045.5	14769.69336	BFP_plus	3550.3752301123527
1522	241761.2813	44218.92578	BFP_plus	10629.454177882035
1523	107260.5078	789362.125	BFP_plus	189748.80980121111
1524	112982.7734	44202.19922	BFP_plus	10625.433406234208
1525	246217.0938	63486.88281	BFP_plus	15261.133096785547
1526	269166.3438	11139.90039	BFP_plus	2677.836665024367
1527	159670.4844	35130.41016	BFP_plus	8444.734431219858
1528	30264.25391	1048240.688	BFP_plus	251978.6757354271
1529	253300.0313	109922.6563	BFP_plus	26423.47858166187
1530	192214.5313	60407.73828	BFP_plus	14520.960758553065
1531	295646.1563	48276.38672	BFP_plus	11604.796621858433
1532	23049.5625	529858.75	BFP_plus	127368.75002111036
1533	210447.2344	56423.27734	BFP_plus	13563.166234190227
1534	232216.625	47422.38281	BFP_plus	11399.509060730414
1535	11692.64356	536898.6875	BFP_plus	129061.027518843
1536	378861.6875	104774.5938	BFP_plus	25185.974651311466
1537	151794.7813	124309.8906	BFP_plus	29881.91736190631
1538	274980.4688	71754.46094	BFP_plus	17248.5138697179
1539	163727.8594	33576.94531	BFP_plus	8071.308728339174
1540	110629.7031	750749.1875	BFP_plus	180466.9368793838
1541	31625.68555	799994.1875	BFP_plus	192304.5711447226
1542	128885.1719	680561.9375	BFP_plus	163595.1530314825
1543	253013.125	39135.48047	BFP_plus	9407.483086651824
1544	151476.7188	34760.39453	BFP_plus	8355.789163671907
1545	278490.9063	120525.1484	BFP_plus	28972.13171966459
1546	133584.6094	580467.4375	BFP_plus	139534.1908429973
1547	96534.24219	71289.85938	BFP_plus	17136.83180359167
1548	208460.9219	64252.4375	BFP_plus	15445.159016784222
1549	286375.1875	31900.69336	BFP_plus	7668.367160247774
1550	449004.4063	118708.2969	BFP_plus	28535.39248580466
1551	202794.1406	17920.60156	BFP_plus	4307.798295911052
1552	116331.0	41695.53125	BFP_plus	10022.874392050042
1553	272119.6563	28794.71094	BFP_plus	6921.7434639835465
1554	327732.0	15095.70215	BFP_plus	3628.7420251840476
1555	165504.1563	133066.9688	BFP_plus	31986.965366060467
1556	238911.9063	92683.83594	BFP_plus	22279.568528101998
1557	188881.8281	57512.40234	BFP_plus	13824.972781438417
1558	155284.2031	1367743.25	BFP_plus	328781.4877121706
1559	199686.6094	28644.61914	BFP_plus	6885.664027804718
1560	156183.4219	137258.2969	BFP_plus	32994.48712733242
1561	197866.9688	93364.8125	BFP_plus	22443.26334911019
1562	391457.3438	59874.64063	BFP_plus	14392.813433780773
1563	211642.5469	50318.77344	BFP_plus	12095.750566822284
1564	88244.70313	894464.375	BFP_plus	215013.54725606347
1565	271363.2188	43794.58203	BFP_plus	10527.44938317633
1566	304804.9375	82065.21875	BFP_plus	19727.039201289947
1567	352273.375	16350.96094	BFP_plus	3930.484221637936
1568	236138.875	71128.90625	BFP_plus	17098.14149418358
1569	33003.39453	1128137.625	BFP_plus	271184.4980346821
1570	23801.57031	1267497.0	BFP_plus	304684.0474853106
1571	166129.9063	16462.67383	BFP_plus	3957.3380410012014
1572	22788.69727	1022206.0	BFP_plus	245720.39337668603
1573	195349.9688	69455.41406	BFP_plus	16695.86332399126
1574	104919.8828	13555.43848	BFP_plus	3258.489654432734
1575	76526.55469	1273645.5	BFP_plus	306162.0390434472
1576	208889.0469	120592.5625	BFP_plus	28988.336886892266
1577	320099.4375	81517.17969	BFP_plus	19595.300223619117
1578	351546.875	162084.0	BFP_plus	38962.15072115286
1579	353937.3125	54700.24609	BFP_plus	13148.979742866244
1580	255778.6406	44144.25781	BFP_plus	10611.505307535903
1581	211649.5625	77058.22656	BFP_plus	18523.446099155153
1582	155660.0938	54066.24609	BFP_plus	12996.577262934783
1583	129617.9688	165351.0625	BFP_plus	39747.49524337854
1584	215147.9688	56936.08203	BFP_plus	13686.435487307708
1585	232361.6875	43645.8125	BFP_plus	10491.687797513496
1586	340562.3438	61315.41016	BFP_plus	14739.149158357563
1587	94905.67969	396668.7813	BFP_plus	95352.21763645159
1588	463392.0625	69025.375	BFP_plus	16592.489476654675
1589	101540.0	26530.70703	BFP_plus	6377.516633607325
1590	398371.6563	22745.4375	BFP_plus	5467.604230482727
1591	110877.5859	21174.54492	BFP_plus	5089.989206984413
1592	26329.70313	560821.6875	BFP_plus	134811.6971204208
1593	244143.4688	67521.07813	BFP_plus	16230.882893782222
1594	101111.8047	23216.06641	BFP_plus	5580.735165832001
1595	158574.3906	47302.16016	BFP_plus	11370.609644320426
1596	77975.48438	200498.1875	BFP_plus	48196.247628963785
1597	77783.02344	491024.9063	BFP_plus	118033.77512339625
1598	359041.0938	40490.625	BFP_plus	9733.23606305175
1599	138046.2344	69239.96094	BFP_plus	16644.072172891938
1600	209387.5781	43589.38281	BFP_plus	10478.123089788318
1601	27246.82617	1525122.125	BFP_plus	366612.6089090529
1602	257544.3906	81759.54688	BFP_plus	19653.561045086022
1603	404166.2188	44922.39063	BFP_plus	10798.554789371961
1604	229998.1563	15760.66504	BFP_plus	3788.5874407966526
1605	202207.4063	37722.79688	BFP_plus	9067.898729436556
1606	97957.89063	34916.81641	BFP_plus	8393.390240056042
1607	20923.91602	1435154.625	BFP_plus	344985.9998976432
1608	316924.9688	43013.07813	BFP_plus	10339.589552835467
1609	347597.0313	17853.89063	BFP_plus	4291.762158418097
1610	449015.0313	63909.41797	BFP_plus	15362.703138177087
1611	395029.5313	116464.1875	BFP_plus	27995.94794669188
1612	183993.6719	81165.65625	BFP_plus	19510.80015420265
1613	174853.7344	50819.87891	BFP_plus	12216.207532650707
1614	261447.6563	26658.99805	BFP_plus	6408.355544649811
1615	27554.16211	1193122.375	BFP_plus	286805.6921320418
1616	139979.125	33045.62109	BFP_plus	7943.587705033733
1617	354007.0313	80759.30469	BFP_plus	19413.12036639821
1618	91017.66406	66096.53906	BFP_plus	15888.448687114625
1619	111403.1016	120558.6484	BFP_plus	28980.184532089992
1620	26314.0918	1048345.875	BFP_plus	252003.96084529549
1621	210884.7188	82796.8125	BFP_plus	19902.901506971895
1622	257218.5	58780.4375	BFP_plus	14129.786193148648
1623	23928.56641	868968.375	BFP_plus	208884.7560441825
1624	365566.6563	58660.64453	BFP_plus	14100.99006427427
1625	483074.6563	51592.43359	BFP_plus	12401.916127468778
1626	379547.25	119593.625	BFP_plus	28748.209832796787
1627	78803.71875	651923.5	BFP_plus	156710.97496151066
1628	297143.0313	65228.61719	BFP_plus	15679.815492517226
1629	184233.3281	13142.90918	BFP_plus	3159.3248462870088
1630	265917.7188	102098.7969	BFP_plus	24542.76000879898
1631	24682.25391	830817.0625	BFP_plus	199713.8496756649
1632	204485.375	51304.45703	BFP_plus	12332.691613421252
1633	302956.6875	63235.94141	BFP_plus	15200.81118562234
1634	153589.0938	43510.30859	BFP_plus	10459.115034225784
1635	209511.6719	45897.83984	BFP_plus	11033.035670525249
1636	298985.3125	38014.55078	BFP_plus	9138.031249767275
1637	272990.9063	55081.27734	BFP_plus	13240.572972253285
1638	416706.75	119785.25	BFP_plus	28794.273121782382
1639	132229.8438	1297227.75	BFP_plus	311830.79832162336
1640	376437.2813	38828.24219	BFP_plus	9333.628392958011
1641	150818.7344	26058.5918	BFP_plus	6264.02841299942
1642	501092.2188	14725.0752	BFP_plus	3539.6498070303674
1643	149540.5313	38500.32813	BFP_plus	9254.803604395876
1644	149972.7344	38611.60156	BFP_plus	9281.551785283069
1645	175974.9219	74741.41406	BFP_plus	17966.525009981324
1646	136698.5938	294433.125	BFP_plus	70776.55902834357
1647	20126.94727	909176.3125	BFP_plus	218550.03899044305
1648	359470.7813	30259.25	BFP_plus	7273.792966665708
1649	457206.0938	68634.14063	BFP_plus	16498.443596177665
1650	450570.3125	53822.125	BFP_plus	12937.894834670475
1651	207780.0781	23988.88477	BFP_plus	5766.507144697245
1652	72994.32813	1089459.625	BFP_plus	261886.9852290212
1653	185137.5156	44920.26953	BFP_plus	10798.044914135078
1654	279192.1875	38048.78516	BFP_plus	9146.260594263988
1655	67781.03906	21014.21875	BFP_plus	5051.44960776373
1656	947813.0625	21190.00391	BFP_plus	5093.705277036835
1657	168154.6719	22089.24609	BFP_plus	5309.867324814395
1658	244243.5938	99609.77344	BFP_plus	23944.442425342222
1659	250249.5313	50633.29688	BFP_plus	12171.35648520174
1660	15147.67676	557115.125	BFP_plus	133920.7045068231
1661	207722.8906	25531.11328	BFP_plus	6137.23182852217
1662	170212.2031	56645.00391	BFP_plus	13616.46541263612
1663	187584.3594	42450.10938	BFP_plus	10204.261739548536
1664	177841.5781	42515.42969	BFP_plus	10219.963596384325
1665	257776.2656	46226.53906	BFP_plus	11112.04919778004
1666	395192.7188	50156.08594	BFP_plus	12056.643345286244
1667	168980.7031	32527.28125	BFP_plus	7818.987898940237
1668	213867.4219	96456.71094	BFP_plus	23186.501503608953
1669	27185.74023	577020.0	BFP_plus	138705.48733446622
1670	346760.5313	112093.2656	BFP_plus	26945.254985892618
1671	238902.7188	49875.48828	BFP_plus	11989.192589376205
1672	227698.9688	43058.44531	BFP_plus	10350.495027187986
1673	37594.0	1372558.875	BFP_plus	329939.07949832187
1674	127280.375	817271.5625	BFP_plus	196457.7490575078
1675	196130.8438	11606.76172	BFP_plus	2790.0619402232633
1676	218857.6563	44557.85547	BFP_plus	10710.926930687085
1677	252665.2656	36293.30078	BFP_plus	8724.272939700984
1678	156231.0781	38233.92578	BFP_plus	9190.765152030624
1679	79805.0625	1074172.5	BFP_plus	258212.22850816595
1680	337199.6563	39763.19922	BFP_plus	9558.375664253523
1681	161452.4844	44073.91406	BFP_plus	10594.59590383294
1682	159040.4375	48966.02734	BFP_plus	11770.574130926998
1683	51025.38281	1616061.0	BFP_plus	388472.7194329916
1684	97375.70313	33917.30469	BFP_plus	8153.125153544117
1685	74952.5625	810686.3125	BFP_plus	194874.77045976548
1686	142652.3125	311847.4688	BFP_plus	74962.66183827899
1687	296681.0313	24809.23438	BFP_plus	5963.704802386215
1688	279840.375	26966.55273	BFP_plus	6482.286295354113
1689	209449.7031	59333.83594	BFP_plus	14262.813471770416
1690	24317.1875	817261.8125	BFP_plus	196455.40532851833
1691	340173.9688	31259.19531	BFP_plus	7514.1622806086625
1692	290508.875	62922.30859	BFP_plus	15125.41935666982
1693	348491.7188	52286.92188	BFP_plus	12568.85893137944
1694	257056.4844	31335.89844	BFP_plus	7532.600367723025
1695	213083.0	61890.33594	BFP_plus	14877.351231935685
1696	93591.32813	824956.75	BFP_plus	198305.13333785208
1697	788508.8125	209736.4219	BFP_plus	50416.95714433938
1698	419574.625	66662.00781	BFP_plus	16024.377456552706
1699	17132.07422	758206.5	BFP_plus	182259.54400655083
1700	240196.7656	15280.71875	BFP_plus	3673.216770717939
1701	65382.42969	1146805.375	BFP_plus	275671.89771092904
1702	73490.52344	840479.4375	BFP_plus	202036.5151520494
1703	78619.5	166055.9844	BFP_plus	39916.94610413247
1704	207285.4063	56553.76563	BFP_plus	13594.533330401608
1705	16109.91797	63293.47656	BFP_plus	15214.64162654226
1706	86392.63281	1370994.25	BFP_plus	329562.9710911251
1707	41311.96094	815355.3125	BFP_plus	195997.1161676519
1708	262283.9375	18659.31641	BFP_plus	4485.372389132183
1709	201601.0313	54164.89063	BFP_plus	13020.289680170901
1710	244031.6719	59444.21094	BFP_plus	14289.345685843658
1711	122910.875	51380.36719	BFP_plus	12350.939084455942
1712	92184.97656	44435.73438	BFP_plus	10681.571162598862
1713	223708.75	243167.5313	BFP_plus	58453.209477809374
1714	236952.0	106682.1172	BFP_plus	25644.50981958795
1715	69819.70313	336061.25	BFP_plus	80783.23014016825
1716	250443.1719	103775.0547	BFP_plus	24945.702983127772
1717	582426.6875	60318.25781	BFP_plus	14499.451223011374
1718	80552.46875	579115.125	BFP_plus	139209.11863693688
1719	200102.8125	40322.98438	BFP_plus	9692.938198343158
1720	171789.7656	33411.42188	BFP_plus	8031.519798972042
1721	26901.0293	1139597.625	BFP_plus	273939.2810315505
1722	31165.29492	771100.4375	BFP_plus	185359.02042781466
1723	244928.5781	140894.7656	BFP_plus	33868.630420823174
1724	241894.2344	87704.03906	BFP_plus	21082.51270149797
1725	88767.01563	17562.86719	BFP_plus	4221.805227859446
1726	16623.91992	958813.875	BFP_plus	230482.03839541605
1727	178937.3594	136769.2969	BFP_plus	32876.94010416762
1728	323089.7813	33035.42188	BFP_plus	7941.135993839188
1729	196863.5156	69503.4375	BFP_plus	16707.4073166582
1730	221747.8594	57707.71094	BFP_plus	13871.92154325536
1731	274162.8125	39342.05469	BFP_plus	9457.13990592297
1732	140748.9375	678995.5	BFP_plus	163218.60893107613
1733	374503.4688	19912.22656	BFP_plus	4786.550013724137
1734	178557.2188	33054.87109	BFP_plus	7945.8112427929855
1735	98670.19531	1064282.75	BFP_plus	255834.90606983445
1736	21626.45898	971281.9375	BFP_plus	233479.14193633158
1737	88024.29688	752913.9375	BFP_plus	180987.304810664
1738	258241.4375	40826.87891	BFP_plus	9814.06560527675
1739	213079.8438	74605.375	BFP_plus	17933.823606019898
1740	42402.85938	61444.07031	BFP_plus	14770.07680177768
1741	256170.8438	23418.82617	BFP_plus	5629.4750558230235
1742	43621.52344	2075526.75	BFP_plus	498920.22691496107
1743	236861.7031	45461.35938	BFP_plus	10928.11342360786
1744	185321.1094	52937.64453	BFP_plus	12725.281243063308
1745	381680.5	73214.28906	BFP_plus	17599.43094505178
1746	73412.57031	185893.4063	BFP_plus	44685.51438963196
1747	151025.8125	243782.9375	BFP_plus	58601.14233434754
1748	205447.9063	61729.41797	BFP_plus	14838.669374374902
1749	204434.75	72284.36719	BFP_plus	17375.89403790588
1750	138026.6563	38748.60156	BFP_plus	9314.48418236605
1751	17014.99414	1005387.063	BFP_plus	241677.41591830904
1752	258952.1563	59388.54688	BFP_plus	14275.965022141681
1753	15316.45996	1042444.688	BFP_plus	250585.41899460257
1754	280997.6875	127858.1797	BFP_plus	30734.86382618671
1755	140102.9688	14386.33887	BFP_plus	3458.223534577872
1756	354001.8125	61860.48438	BFP_plus	14870.175440494324
1757	348026.6563	43127.38672	BFP_plus	10367.067332951348
1758	653996.0	61191.51172	BFP_plus	14709.366146503244
1759	115506.8672	122858.3359	BFP_plus	29532.989071628446
1760	677629.375	260604.0	BFP_plus	62644.63072564423
1761	320048.5	48930.64063	BFP_plus	11762.067786509624
1762	400898.1875	62005.9375	BFP_plus	14905.139819361468
1763	32486.59375	28953.92188	BFP_plus	6960.014981472851
1764	34816.16797	1030488.125	BFP_plus	247711.27096202096
1765	153638.0625	19259.34375	BFP_plus	4629.608437464483
1766	225573.7188	33087.30469	BFP_plus	7953.607711362551
1767	236337.4844	58648.40625	BFP_plus	14098.048196416075
1768	430946.6875	153989.0625	BFP_plus	37016.26972763523
1769	121967.875	43771.55859	BFP_plus	10521.914952020885
1770	21096.0625	901735.8125	BFP_plus	216761.4732933925
1771	287569.0625	100143.7266	BFP_plus	24072.79539971326
1772	19062.44727	826891.75	BFP_plus	198770.27339884164
1773	21491.7207	1137057.5	BFP_plus	273328.67953417526
1774	18670.75195	750113.875	BFP_plus	180314.218897473
1775	169615.2344	50553.10156	BFP_plus	12152.078936862787
1776	334892.8125	98906.35938	BFP_plus	23775.354022877462
1777	211908.7344	47609.5625	BFP_plus	11444.503775160701
1778	128964.4141	43047.45313	BFP_plus	10347.85269991377
1779	45105.89063	937495.5625	BFP_plus	225357.4899838169
1780	259408.9219	59461.74219	BFP_plus	14293.559890853592
1781	310811.4063	78593.17969	BFP_plus	18892.4219092349
1782	186264.4688	56922.44141	BFP_plus	13683.156521509913
1783	185795.0	26309.40234	BFP_plus	6324.3188677138505
1784	87763.82813	44516.53906	BFP_plus	10700.995190393922
1785	150435.8281	62939.15234	BFP_plus	15129.46829873819
1786	235092.9688	21021.13867	BFP_plus	5053.113035159515
1787	166163.5625	33134.66016	BFP_plus	7964.991135757378
1788	139587.5938	15063.02441	BFP_plus	3620.8868696405852
1789	289346.625	77323.03906	BFP_plus	18587.102379465643
1790	182041.0781	28803.14063	BFP_plus	6923.769813606659
1791	181234.7969	1209024.75	BFP_plus	290628.34416169487
1792	357628.375	62997.38672	BFP_plus	15143.466822285935
1793	187151.6563	50804.59375	BFP_plus	12212.533248281388
1794	139101.1719	51447.47656	BFP_plus	12367.070999936446
1795	94080.25	739202.375	BFP_plus	177691.2856801668
1796	135216.3281	49432.24609	BFP_plus	11882.644941164452
1797	185118.5625	64349.96875	BFP_plus	15468.603818630934
1798	221730.6719	28820.51758	BFP_plus	6927.946927602944
1799	323266.75	47108.02734	BFP_plus	11323.943519392842
1800	55627.38672	87401.16406	BFP_plus	21009.706863786236
1801	208669.0313	54742.33984	BFP_plus	13159.098342061221
1802	34497.91406	686789.75	BFP_plus	165092.20992351428
1803	506774.8125	37296.78125	BFP_plus	8965.492044102859
1804	234446.8281	34149.58984	BFP_plus	8208.962429429372
1805	284285.2188	101391.7344	BFP_plus	24372.794585350184
1806	321907.7813	15042.86035	BFP_plus	3616.039783284928
1807	400866.25	60389.6875	BFP_plus	14516.621667643449
1808	216346.6563	91910.42188	BFP_plus	22093.653353405058
1809	133058.8906	37155.58984	BFP_plus	8931.552105571283
1810	220871.5938	31146.71094	BFP_plus	7487.123010984802
1811	84420.83594	1588886.5	BFP_plus	381940.446261229
1812	174816.9531	45318.55859	BFP_plus	10893.786618352067
1813	272068.9375	62401.95313	BFP_plus	15000.335030881373
1814	371029.5313	137276.1875	BFP_plus	32998.78771377952
1815	221717.875	105825.8672	BFP_plus	25438.68233781932
1816	104928.0859	247624.2813	BFP_plus	59524.534008463226
1817	198220.4219	64076.625	BFP_plus	15402.896775454648
1818	250105.1406	63796.3125	BFP_plus	15335.514567007034
1819	367518.2813	32809.46484	BFP_plus	7886.819884605793
1820	375277.0313	106881.7969	BFP_plus	25692.50931717781
1821	240889.0625	46817.03906	BFP_plus	11253.995040681502
1822	115776.8047	47620.23828	BFP_plus	11447.070045424427
1823	350714.9063	48289.41016	BFP_plus	11607.927228409282
1824	210500.4219	34792.24609	BFP_plus	8363.445720034188
1825	334727.3438	51412.03516	BFP_plus	12358.551509002307
1826	139880.7656	62152.5625	BFP_plus	14940.385897626373
1827	362562.0	100183.7969	BFP_plus	24082.427597018625
1828	221073.7969	41306.66797	BFP_plus	9929.398480021206
1829	296962.7813	55469.89844	BFP_plus	13333.990668457847
1830	269653.6875	61410.97266	BFP_plus	14762.120707235244
1831	212698.6406	144395.7656	BFP_plus	34710.20941489265
1832	181426.6719	44253.01953	BFP_plus	10637.649717393333
1833	70115.33594	853375.125	BFP_plus	205136.412242619
1834	219278.2813	37661.89844	BFP_plus	9053.259812591197
1835	213093.625	50901.20703	BFP_plus	12235.757386240872
1836	269322.1563	56761.99609	BFP_plus	13644.588280719066
1837	495329.6875	36789.71094	BFP_plus	8843.601235358987
1838	144690.9219	65691.28125	BFP_plus	15791.03181762631
1839	145802.3281	74041.8125	BFP_plus	17798.35306564707
1840	208356.3125	591098.5	BFP_plus	142089.71180404836
1841	184663.75	27120.20508	BFP_plus	6519.221625302531
1842	22370.35742	837651.125	BFP_plus	201356.6384343504
1843	100852.7266	25036.18359	BFP_plus	6018.259411885404
1844	171468.3281	34805.12109	BFP_plus	8366.540644212606
1845	182398.4844	39200.51563	BFP_plus	9423.116398429014
1846	302536.5625	63195.47266	BFP_plus	15191.08320792561
1847	325191.4063	94585.92969	BFP_plus	22736.79850375205
1848	579462.25	57318.21094	BFP_plus	13778.292574906298
1849	335370.0313	29030.42578	BFP_plus	6978.405177189615
1850	113446.4297	30356.00781	BFP_plus	7297.0518471022015
1851	231273.4219	108240.8594	BFP_plus	26019.204104846347
1852	211869.9844	23977.625	BFP_plus	5763.800493480435
1853	286884.5625	57476.36328	BFP_plus	13816.30962352296
1854	184285.0938	64744.36719	BFP_plus	15563.410286039609
1855	212911.5625	83167.09375	BFP_plus	19991.910624908996
1856	213266.8594	64236.51563	BFP_plus	15441.331678498504
1857	13487.74023	280162.5	BFP_plus	67346.15107854562
1858	132923.0	79059.28906	BFP_plus	19004.466426438827
1859	171811.2656	41511.01563	BFP_plus	9978.520073321191
1860	179738.2813	54629.83594	BFP_plus	13132.054377767905
1861	410692.3125	83642.9375	BFP_plus	20106.295116328376
1862	402876.125	69241.75	BFP_plus	16644.502231536648
1863	223273.8281	54887.95703	BFP_plus	13194.10216047865
1864	358905.6563	38742.09766	BFP_plus	9312.920758881466
1865	190998.8906	56997.99609	BFP_plus	13701.31854138756
1866	42553.45313	961949.4375	BFP_plus	231235.77262409127
1867	201152.9531	17586.89063	BFP_plus	4227.580041475352
1868	169934.2344	42107.36719	BFP_plus	10121.872528612981
1869	196040.375	48876.26953	BFP_plus	11748.99792771372
1870	140153.7969	308884.0313	BFP_plus	74250.3034406104
1871	517879.125	43394.66016	BFP_plus	10431.31518007408
1872	158275.2344	41666.07813	BFP_plus	10015.794378596227
1873	87551.40625	16727.35742	BFP_plus	4020.9633336087127
1874	214814.9375	81592.10938	BFP_plus	19613.312006862798
1875	400825.5938	51379.07422	BFP_plus	12350.628277146043
1876	237473.5313	44655.51172	BFP_plus	10734.401780341354
1877	61131.82813	451017.125	BFP_plus	108416.60621696798
1878	293410.5938	41040.78906	BFP_plus	9865.485853451059
1879	274173.6563	37281.95313	BFP_plus	8961.927624133268
1880	346584.25	50616.59375	BFP_plus	12167.341345714962
1881	20628.3125	879548.3125	BFP_plus	211427.98745194255
1882	196951.5781	48807.75	BFP_plus	11732.527034502778
1883	23415.36523	1332812.375	BFP_plus	320384.71803365974
1884	90912.29688	436635.75	BFP_plus	104959.57590967411
1885	26378.93555	603458.5625	BFP_plus	145060.85403923423
1886	237660.5938	10073.41797	BFP_plus	2421.4729968677334
1887	80689.25	119907.1797	BFP_plus	28823.582883071493
1888	306675.75	41412.82422	BFP_plus	9954.916580589383
1889	97473.39844	271482.625	BFP_plus	65259.661369562826
1890	138535.5625	15161.77148	BFP_plus	3644.623933290373
1891	161394.2031	47797.76172	BFP_plus	11489.743566720901
1892	129904.9531	1230622.125	BFP_plus	295819.9743036661
1893	243574.0938	31686.68359	BFP_plus	7616.9229651727555
1894	177492.2188	40165.24219	BFP_plus	9655.019742592653
1895	233848.375	60429.91406	BFP_plus	14526.291427112079
1896	47425.17578	1311360.75	BFP_plus	315228.12363530055
1897	94247.19531	364468.7188	BFP_plus	87611.8873857449
1898	370453.5938	11158.06152	BFP_plus	2682.202282138496
1899	269143.3125	44138.48828	BFP_plus	10610.118413718805
1900	72494.88281	1074805.375	BFP_plus	258364.36055782938
1901	170151.125	45709.38672	BFP_plus	10987.734845858338
1902	212511.4844	36042.05469	BFP_plus	8663.877786405901
1903	186719.3438	49818.13281	BFP_plus	11975.405340376783
1904	232492.3906	38529.95703	BFP_plus	9261.92587227859
1905	38706.09766	613662.6875	BFP_plus	147513.74671357276
1906	137730.9063	38444.75391	BFP_plus	9241.444536654146
1907	92671.10938	33268.03125	BFP_plus	7997.051206525773
1908	176929.8125	55845.23047	BFP_plus	13424.21390531859
1909	214288.7031	28659.99609	BFP_plus	6889.360376880084
1910	76090.22656	457119.0313	BFP_plus	109883.39746685662
1911	198335.2813	25350.50195	BFP_plus	6093.816032629868
1912	243574.9688	41347.00781	BFP_plus	9939.095470014958
1913	223054.5313	46985.06641	BFP_plus	11294.385868499028
1914	226709.7031	25002.08398	BFP_plus	6010.062463732887
1915	254601.9063	56935.28906	BFP_plus	13686.244871228038
1916	242419.2813	83376.63281	BFP_plus	20042.28013971421
1917	60070.39453	19008.0625	BFP_plus	4569.20483232209
1918	72333.375	1018235.125	BFP_plus	244765.86467400804
1919	157715.1719	85371.30469	BFP_plus	20521.764274038425
1920	250612.8594	46507.65234	BFP_plus	11179.62389969434
1921	152093.25	22307.16211	BFP_plus	5362.250513875584
1922	135166.9219	590392.5	BFP_plus	141920.00178696378
1923	378815.4063	29451.73438	BFP_plus	7079.680375070454
1924	199397.0781	22500.63477	BFP_plus	5408.75794791807
1925	150146.1094	13585.70313	BFP_plus	3265.764745464686
1926	27710.30273	1574808.625	BFP_plus	378556.37203068467
1927	7634.507324	613052.8125	BFP_plus	147367.14346049988
1928	16531.05469	348137.0313	BFP_plus	83686.03616103569
1929	112294.4141	25798.46289	BFP_plus	6201.497985576915
1930	26220.48633	1331350.625	BFP_plus	320033.3389720827
1931	427762.1563	83212.11719	BFP_plus	20002.73347019456
1932	138524.0313	38454.24219	BFP_plus	9243.725352746076
1933	225393.8281	77861.67188	BFP_plus	18716.580262021598
1934	433871.25	246483.0313	BFP_plus	59250.19752546357
1935	408880.2188	76642.91406	BFP_plus	18423.61225854548
1936	155609.7969	46026.48047	BFP_plus	11063.958621679738
1937	195128.5938	41011.13672	BFP_plus	9858.35795100347
1938	86437.35156	394937.6563	BFP_plus	94936.08554958826
1939	287060.8125	17048.00781	BFP_plus	4098.04206330428
1940	297298.6563	55821.91406	BFP_plus	13418.609049313702
1941	225674.4219	34828.66406	BFP_plus	8372.199961267735
1942	229771.2344	45122.26953	BFP_plus	10846.602171147942
1943	207678.7969	50248.08984	BFP_plus	12078.759469140135
1944	160918.6563	67445.25	BFP_plus	16212.655141320764
1945	225396.9375	42834.58203	BFP_plus	10296.682221135003
1946	116521.4609	58407.40625	BFP_plus	14040.116023445284
1947	382547.2813	107559.2891	BFP_plus	25855.366559156075
1948	89414.85156	15336.0957	BFP_plus	3686.5284182116943
1949	152225.6406	25631.73633	BFP_plus	6161.41984486013
1950	330061.0	53188.95703	BFP_plus	12785.692360157589
1951	184470.8594	333189.25	BFP_plus	80092.85171372794
1952	228608.5156	56022.56641	BFP_plus	13466.842354903725
1953	18295.98242	551731.0	BFP_plus	132626.4552919004
1954	72836.04688	1038120.813	BFP_plus	249546.0352833823
1955	223275.5938	25699.61914	BFP_plus	6177.73768175085
1956	38973.57031	345585.875	BFP_plus	83072.78293262438
1957	301848.4063	65089.24219	BFP_plus	15646.312187090653
1958	275681.125	54772.44531	BFP_plus	13166.335169013117
1959	168378.4688	16034.66016	BFP_plus	3854.451061896208
1960	319213.4063	66784.60938	BFP_plus	16053.84872360553
1961	77988.17188	20079.76172	BFP_plus	4826.822527698449
1962	44532.38672	1021787.75	BFP_plus	245619.85341259875
1963	425559.2188	46617.67188	BFP_plus	11206.070667418187
1964	67044.83594	533409.375	BFP_plus	128222.25799478014
1965	305541.7188	52536.67969	BFP_plus	12628.89632826627
1966	199090.2188	19843.31445	BFP_plus	4769.984751166867
1967	571433.0	31020.88281	BFP_plus	7456.876135500356
1968	17560.26172	476789.5	BFP_plus	114611.8331313585
1969	42259.65234	1573318.25	BFP_plus	378198.112021177
1970	249699.9531	36204.93359	BFP_plus	8703.031017144875
1971	379036.3438	84014.11719	BFP_plus	20195.52020348325
1972	128916.5547	22026.80273	BFP_plus	5294.857036298224
1973	14857.62695	631746.1875	BFP_plus	151860.70293729604
1974	145489.375	17243.32422	BFP_plus	4144.99270250824
1975	205275.3125	69150.03125	BFP_plus	16622.45465274136
1976	158597.7969	42682.58984	BFP_plus	10260.145964532141
1977	201258.5	57384.04297	BFP_plus	13794.117440254759
1978	25398.00781	815219.5	BFP_plus	195964.4692247407
1979	145334.1406	10216.18457	BFP_plus	2455.7915834472014
1980	193944.8438	60257.23828	BFP_plus	14484.783198253877
1981	135109.9688	106491.4844	BFP_plus	25598.685038079628
1982	26258.85938	694978.6875	BFP_plus	167060.68686831516
1983	248509.3125	33058.3125	BFP_plus	7946.638497396236
1984	196438.6719	55093.03516	BFP_plus	13243.399345954527
1985	110304.2188	646259.25	BFP_plus	155349.3886098517
1986	145289.5313	15102.52148	BFP_plus	3630.3812725081348
1987	255472.375	22530.16602	BFP_plus	5415.856742453522
1988	212178.1875	73625.08594	BFP_plus	17698.179309815358
1989	223592.0938	146816.6406	BFP_plus	35292.145303858066
1990	92432.71875	236289.9688	BFP_plus	56799.964082093895
1991	202492.5469	51847.59766	BFP_plus	12463.253094436293
1992	274924.9688	71915.5625	BFP_plus	17287.239859094596
1993	172558.9688	18885.31836	BFP_plus	4539.699293941878
1994	236866.2344	25701.99219	BFP_plus	6178.308121348644
1995	153033.4063	15749.84375	BFP_plus	3785.9861924811044
1996	13821.93945	593604.875	BFP_plus	142692.20039338307
1997	135529.2656	38088.91406	BFP_plus	9155.90687798153
1998	149843.4219	74796.55469	BFP_plus	17979.779850292027
[truncated: 8,522 more rows]
