# Supplementary material for: A unified mechanism for mitochondrial damage sensing in PINK1-Parkin–mediated mitophagy
Source: EMBO J. 2025 Nov 20;45(1):64–105. doi: 10.1038/s44318-025-00604-z (PMC12759083; doi:10.1038/s44318-025-00604-z)
Supplement: Supplementary file 26 — Source data Fig. 4 [file 44318_2025_604_MOESM26_ESM.zip › Figure 4/4F/4F_CTRL.fcs_singlecelldata_for_2kde_plot.csv]

	PINK1YFP	MitoLite	group	MitoLite_norm
0	18852.20898	30289.99219	BFP_plus	30289.99219
1	10853.57715	102627.1016	BFP_plus	102627.1016
2	23733.25195	69041.71094	BFP_plus	69041.71094
3	27762.38477	312262.0938	BFP_plus	312262.0938
4	38895.80078	160261.9063	BFP_plus	160261.9063
5	16404.0293	271165.3438	BFP_plus	271165.3438
6	23312.72852	170098.1094	BFP_plus	170098.1094
7	16311.18457	45801.85938	BFP_plus	45801.85938
8	19892.26563	146961.6094	BFP_plus	146961.6094
9	23723.26758	186246.5156	BFP_plus	186246.5156
10	15088.50977	251563.3438	BFP_plus	251563.3438
11	9369.743164	400007.0625	BFP_plus	400007.0625
12	13276.63672	43228.53906	BFP_plus	43228.53906
13	24127.16211	75016.55469	BFP_plus	75016.55469
14	24407.64258	205829.2188	BFP_plus	205829.2188
15	17718.67773	555425.4375	BFP_plus	555425.4375
16	18368.3457	123546.7188	BFP_plus	123546.7188
17	26602.0293	34449.26172	BFP_plus	34449.26172
18	16874.59961	74579.79688	BFP_plus	74579.79688
19	18388.56836	73617.14844	BFP_plus	73617.14844
20	25354.80078	186514.7969	BFP_plus	186514.7969
21	15475.2002	172200.1875	BFP_plus	172200.1875
22	27625.0	200734.4063	BFP_plus	200734.4063
23	19573.51758	156925.4844	BFP_plus	156925.4844
24	25795.09961	319170.0625	BFP_plus	319170.0625
25	21839.50586	229627.0156	BFP_plus	229627.0156
26	24862.81445	396043.5313	BFP_plus	396043.5313
27	26497.88086	192689.75	BFP_plus	192689.75
28	18981.35156	504482.9375	BFP_plus	504482.9375
29	16807.0	26590.80078	BFP_plus	26590.80078
30	15280.66504	55062.90625	BFP_plus	55062.90625
31	14295.79199	133210.5	BFP_plus	133210.5
32	27579.42383	534668.1875	BFP_plus	534668.1875
33	18771.80859	327805.875	BFP_plus	327805.875
34	21160.65234	171128.9063	BFP_plus	171128.9063
35	23010.98633	279822.25	BFP_plus	279822.25
36	21413.57813	413950.4688	BFP_plus	413950.4688
37	20374.74414	183064.9375	BFP_plus	183064.9375
38	19379.0293	532539.0625	BFP_plus	532539.0625
39	22632.33398	242875.0625	BFP_plus	242875.0625
40	21109.92383	218930.6875	BFP_plus	218930.6875
41	21245.86133	589896.3125	BFP_plus	589896.3125
42	12555.87305	517102.4688	BFP_plus	517102.4688
43	13394.52637	191350.0313	BFP_plus	191350.0313
44	16018.23438	4382.476563	BFP_plus	4382.476563
45	21382.73047	388137.7188	BFP_plus	388137.7188
46	26282.90039	271282.875	BFP_plus	271282.875
47	19322.51953	143782.8281	BFP_plus	143782.8281
48	24180.47656	322315.0313	BFP_plus	322315.0313
49	14739.66211	199843.875	BFP_plus	199843.875
50	35205.60156	371717.75	BFP_plus	371717.75
51	17026.08008	53547.78125	BFP_plus	53547.78125
52	30536.17773	258714.5	BFP_plus	258714.5
53	21804.10547	153051.5469	BFP_plus	153051.5469
54	16470.31836	282677.5	BFP_plus	282677.5
55	31821.94922	215634.3906	BFP_plus	215634.3906
56	27583.74805	92844.60156	BFP_plus	92844.60156
57	16254.7959	133667.1094	BFP_plus	133667.1094
58	25231.80078	542384.625	BFP_plus	542384.625
59	23692.05078	393133.3438	BFP_plus	393133.3438
60	19874.83398	112576.5313	BFP_plus	112576.5313
61	21334.70313	42540.88281	BFP_plus	42540.88281
62	26073.79102	219609.4375	BFP_plus	219609.4375
63	30204.94727	300477.2188	BFP_plus	300477.2188
64	23529.95508	401227.6875	BFP_plus	401227.6875
65	15780.5791	323203.9688	BFP_plus	323203.9688
66	16044.93945	587164.625	BFP_plus	587164.625
67	20576.66406	58054.56641	BFP_plus	58054.56641
68	40734.42188	225125.6719	BFP_plus	225125.6719
69	21893.59961	346659.7813	BFP_plus	346659.7813
70	19486.63867	243553.0469	BFP_plus	243553.0469
71	22015.59961	140874.2031	BFP_plus	140874.2031
72	4712.365723	237940.4219	BFP_plus	237940.4219
73	17557.55469	219733.4063	BFP_plus	219733.4063
74	20569.76367	271561.3125	BFP_plus	271561.3125
75	29300.70703	217286.0625	BFP_plus	217286.0625
76	18342.53516	343662.5	BFP_plus	343662.5
77	26810.625	151432.5938	BFP_plus	151432.5938
78	13640.69727	595334.0625	BFP_plus	595334.0625
79	20984.22461	79855.79688	BFP_plus	79855.79688
80	49828.05078	399379.0313	BFP_plus	399379.0313
81	27595.54688	39191.80078	BFP_plus	39191.80078
82	17694.82422	163539.5938	BFP_plus	163539.5938
83	25312.98047	527250.75	BFP_plus	527250.75
84	22845.69336	83824.0	BFP_plus	83824.0
85	23070.19922	137803.4063	BFP_plus	137803.4063
86	19902.35547	36723.80078	BFP_plus	36723.80078
87	25440.47266	299020.1875	BFP_plus	299020.1875
88	32239.05273	97570.57813	BFP_plus	97570.57813
89	25535.30273	366074.4688	BFP_plus	366074.4688
90	22874.00781	72163.66406	BFP_plus	72163.66406
91	21105.80859	318229.8125	BFP_plus	318229.8125
92	20851.7793	126290.6328	BFP_plus	126290.6328
93	17324.12305	56585.48828	BFP_plus	56585.48828
94	24802.65234	343512.25	BFP_plus	343512.25
95	14534.92285	46776.60547	BFP_plus	46776.60547
96	15998.62891	18169.75195	BFP_plus	18169.75195
97	19056.05273	240528.375	BFP_plus	240528.375
98	12941.94238	165684.375	BFP_plus	165684.375
99	16192.56738	23908.4082	BFP_plus	23908.4082
100	21830.70703	255428.1875	BFP_plus	255428.1875
101	16486.9707	391035.375	BFP_plus	391035.375
102	19770.07031	85557.44531	BFP_plus	85557.44531
103	25296.66602	226243.3594	BFP_plus	226243.3594
104	13653.09375	77081.46875	BFP_plus	77081.46875
105	22071.41406	367525.5	BFP_plus	367525.5
106	38794.87891	241129.125	BFP_plus	241129.125
107	11174.42285	178109.1563	BFP_plus	178109.1563
108	27114.82031	224082.0313	BFP_plus	224082.0313
109	21238.64453	218930.2031	BFP_plus	218930.2031
110	16386.22266	424814.1563	BFP_plus	424814.1563
111	26219.89648	326904.875	BFP_plus	326904.875
112	16866.29883	164516.4063	BFP_plus	164516.4063
113	19468.2207	59933.75391	BFP_plus	59933.75391
114	23137.01563	276002.1875	BFP_plus	276002.1875
115	23186.98828	146550.4375	BFP_plus	146550.4375
116	29364.14453	106470.8359	BFP_plus	106470.8359
117	24697.0918	471437.5938	BFP_plus	471437.5938
118	28025.11523	35642.81641	BFP_plus	35642.81641
119	29053.09375	158749.4063	BFP_plus	158749.4063
120	25967.98633	261322.6563	BFP_plus	261322.6563
121	16816.81055	170775.6563	BFP_plus	170775.6563
122	13692.0	122366.2266	BFP_plus	122366.2266
123	16972.40039	128648.2891	BFP_plus	128648.2891
124	13181.1875	322054.125	BFP_plus	322054.125
125	29118.0293	302066.9063	BFP_plus	302066.9063
126	25064.19141	189247.5469	BFP_plus	189247.5469
127	18167.85938	346549.75	BFP_plus	346549.75
128	29446.40039	322206.2813	BFP_plus	322206.2813
129	30332.80859	203317.9219	BFP_plus	203317.9219
130	14188.77637	48161.96094	BFP_plus	48161.96094
131	18107.83398	66403.80469	BFP_plus	66403.80469
132	28630.57227	259154.5	BFP_plus	259154.5
133	21429.21289	157837.5938	BFP_plus	157837.5938
134	19692.40039	158418.7969	BFP_plus	158418.7969
135	25363.19922	49203.19922	BFP_plus	49203.19922
136	17080.59961	141278.7969	BFP_plus	141278.7969
137	23084.0	80602.60156	BFP_plus	80602.60156
138	26245.19922	213500.5938	BFP_plus	213500.5938
139	18562.40039	146236.2031	BFP_plus	146236.2031
140	36787.0	60205.19922	BFP_plus	60205.19922
141	25903.0	233161.0	BFP_plus	233161.0
142	23464.39063	973130.375	BFP_plus	973130.375
143	28899.80078	145648.0	BFP_plus	145648.0
144	19115.70703	256538.2813	BFP_plus	256538.2813
145	23220.40039	313362.8125	BFP_plus	313362.8125
146	55594.39844	221834.4063	BFP_plus	221834.4063
147	18344.80078	235019.2031	BFP_plus	235019.2031
148	21151.19922	51106.39844	BFP_plus	51106.39844
149	16759.40039	34324.60156	BFP_plus	34324.60156
150	26470.59961	301279.8125	BFP_plus	301279.8125
151	40658.67188	286754.0938	BFP_plus	286754.0938
152	18448.9668	280768.3438	BFP_plus	280768.3438
153	19633.08203	478911.125	BFP_plus	478911.125
154	17103.9707	158327.6563	BFP_plus	158327.6563
155	27482.54688	404113.3438	BFP_plus	404113.3438
156	21701.63672	433434.1563	BFP_plus	433434.1563
157	16646.91406	203938.4688	BFP_plus	203938.4688
158	17929.23633	133184.4375	BFP_plus	133184.4375
159	30659.64063	121579.3516	BFP_plus	121579.3516
160	26322.27734	200009.7969	BFP_plus	200009.7969
161	10615.73047	77039.77344	BFP_plus	77039.77344
162	14572.7959	82332.03125	BFP_plus	82332.03125
163	37679.42969	141933.375	BFP_plus	141933.375
164	35144.84766	72560.28125	BFP_plus	72560.28125
165	25177.22461	202083.4063	BFP_plus	202083.4063
166	19367.36719	301639.6875	BFP_plus	301639.6875
167	23661.57422	719955.8125	BFP_plus	719955.8125
168	17502.29102	713086.6875	BFP_plus	713086.6875
169	17869.7832	175418.1875	BFP_plus	175418.1875
170	20907.14844	285258.3125	BFP_plus	285258.3125
171	28994.32227	389221.2813	BFP_plus	389221.2813
172	25675.17969	503749.75	BFP_plus	503749.75
173	15257.58691	353386.4063	BFP_plus	353386.4063
174	20821.66602	131759.375	BFP_plus	131759.375
175	15753.4375	155920.7344	BFP_plus	155920.7344
176	18597.22656	83347.79688	BFP_plus	83347.79688
177	28311.91406	339129.25	BFP_plus	339129.25
178	20568.22266	126184.375	BFP_plus	126184.375
179	22391.27734	7767.963379	BFP_plus	7767.963379
180	18999.0	170745.7969	BFP_plus	170745.7969
181	16483.44336	644075.3125	BFP_plus	644075.3125
182	31915.44922	492339.7813	BFP_plus	492339.7813
183	17001.40234	193578.5156	BFP_plus	193578.5156
184	16398.45313	339691.6875	BFP_plus	339691.6875
185	26830.69336	495868.4688	BFP_plus	495868.4688
186	23769.72852	683524.3125	BFP_plus	683524.3125
187	26606.20313	418994.0625	BFP_plus	418994.0625
188	16729.64063	59304.30859	BFP_plus	59304.30859
189	46159.23047	505046.0313	BFP_plus	505046.0313
190	18838.91406	651928.3125	BFP_plus	651928.3125
191	22969.41602	199305.0313	BFP_plus	199305.0313
192	15715.78613	1101077.875	BFP_plus	1101077.875
193	26939.99609	370941.4063	BFP_plus	370941.4063
194	13094.08984	309641.0	BFP_plus	309641.0
195	41843.93359	547355.1875	BFP_plus	547355.1875
196	12879.54004	71075.77344	BFP_plus	71075.77344
197	17379.67383	128837.3984	BFP_plus	128837.3984
198	23180.34766	97121.47656	BFP_plus	97121.47656
199	21463.40039	279441.4063	BFP_plus	279441.4063
200	29071.40039	36353.19922	BFP_plus	36353.19922
201	14708.59961	144895.3906	BFP_plus	144895.3906
202	30469.59961	331222.7188	BFP_plus	331222.7188
203	21958.59961	197173.2188	BFP_plus	197173.2188
204	13865.2002	507712.7188	BFP_plus	507712.7188
205	21639.0	300149.1563	BFP_plus	300149.1563
206	21382.17773	559874.1875	BFP_plus	559874.1875
207	39844.05469	557760.0	BFP_plus	557760.0
208	19297.40039	112600.2891	BFP_plus	112600.2891
209	23926.43945	315411.6563	BFP_plus	315411.6563
210	6348.053223	251058.1719	BFP_plus	251058.1719
211	24956.58984	551403.0	BFP_plus	551403.0
212	16930.2207	608938.0625	BFP_plus	608938.0625
213	22534.11133	340991.8438	BFP_plus	340991.8438
214	28340.80078	256643.1719	BFP_plus	256643.1719
215	20528.0	203855.5781	BFP_plus	203855.5781
216	18198.07813	63709.45703	BFP_plus	63709.45703
217	18390.19922	524729.0	BFP_plus	524729.0
218	13787.59961	77800.79688	BFP_plus	77800.79688
219	31118.08594	639006.75	BFP_plus	639006.75
220	23015.28516	57639.79688	BFP_plus	57639.79688
221	25077.30273	574250.375	BFP_plus	574250.375
222	16009.23926	239848.0625	BFP_plus	239848.0625
223	15962.56543	239148.7969	BFP_plus	239148.7969
224	16653.19922	397095.1875	BFP_plus	397095.1875
225	27122.33398	308114.5313	BFP_plus	308114.5313
226	15705.91406	207173.0469	BFP_plus	207173.0469
227	26079.08984	250431.0625	BFP_plus	250431.0625
228	26673.30078	278774.9375	BFP_plus	278774.9375
229	17498.27734	252524.0938	BFP_plus	252524.0938
230	20846.39844	143178.9375	BFP_plus	143178.9375
231	20911.10547	127381.8125	BFP_plus	127381.8125
232	27614.80664	313361.9688	BFP_plus	313361.9688
233	20752.6582	838717.4375	BFP_plus	838717.4375
234	23115.90625	136001.0	BFP_plus	136001.0
235	24138.53516	162809.0781	BFP_plus	162809.0781
236	20762.56445	108485.6016	BFP_plus	108485.6016
237	17668.94141	361840.2813	BFP_plus	361840.2813
238	21723.17969	75040.0625	BFP_plus	75040.0625
239	17671.7207	142006.2813	BFP_plus	142006.2813
240	22590.37305	286672.875	BFP_plus	286672.875
241	30298.85547	386385.625	BFP_plus	386385.625
242	25713.18359	123144.5156	BFP_plus	123144.5156
243	20766.83203	178171.9375	BFP_plus	178171.9375
244	19154.42188	175652.3594	BFP_plus	175652.3594
245	13759.48535	171096.4688	BFP_plus	171096.4688
246	19777.96875	56235.16797	BFP_plus	56235.16797
247	15596.22559	320147.625	BFP_plus	320147.625
248	17981.45703	153146.7969	BFP_plus	153146.7969
249	20418.19922	582938.3125	BFP_plus	582938.3125
250	18677.38867	103532.2734	BFP_plus	103532.2734
251	17304.6582	1165210.375	BFP_plus	1165210.375
252	19472.46289	166178.0469	BFP_plus	166178.0469
253	17229.73438	40608.0625	BFP_plus	40608.0625
254	18388.44531	138523.7813	BFP_plus	138523.7813
255	363431.3438	138053.4219	BFP_plus	138053.4219
256	25889.13086	131823.7969	BFP_plus	131823.7969
257	21788.83594	62205.64453	BFP_plus	62205.64453
258	34859.16016	166887.8438	BFP_plus	166887.8438
259	19275.03516	133357.0781	BFP_plus	133357.0781
260	15743.42383	114995.9375	BFP_plus	114995.9375
261	23754.38086	693209.25	BFP_plus	693209.25
262	33490.80078	379834.875	BFP_plus	379834.875
263	26164.09375	126192.4297	BFP_plus	126192.4297
264	16697.4043	101287.8203	BFP_plus	101287.8203
265	14178.40527	100829.5	BFP_plus	100829.5
266	16027.64551	277945.7813	BFP_plus	277945.7813
267	24389.89844	282099.9063	BFP_plus	282099.9063
268	44517.4375	357651.2188	BFP_plus	357651.2188
269	21120.74609	584212.25	BFP_plus	584212.25
270	14921.48047	357727.5625	BFP_plus	357727.5625
271	22898.97852	39237.81641	BFP_plus	39237.81641
272	31219.64063	227193.5313	BFP_plus	227193.5313
273	17712.97461	78557.70313	BFP_plus	78557.70313
274	21827.5918	154632.2188	BFP_plus	154632.2188
275	21451.89648	320532.9688	BFP_plus	320532.9688
276	12156.80859	33274.95313	BFP_plus	33274.95313
277	31501.44141	281182.9688	BFP_plus	281182.9688
278	18427.91797	122834.5469	BFP_plus	122834.5469
279	19008.48438	79054.17188	BFP_plus	79054.17188
280	19165.42969	84469.73438	BFP_plus	84469.73438
281	21495.80469	134906.0625	BFP_plus	134906.0625
282	18310.6875	392344.75	BFP_plus	392344.75
283	21623.07813	253255.9844	BFP_plus	253255.9844
284	19911.49414	506965.3125	BFP_plus	506965.3125
285	26032.32031	384496.5313	BFP_plus	384496.5313
286	19629.75	88600.0	BFP_plus	88600.0
287	23330.22266	462999.5938	BFP_plus	462999.5938
288	17298.71875	990852.625	BFP_plus	990852.625
289	23531.83984	225627.2656	BFP_plus	225627.2656
290	22953.89258	879503.1875	BFP_plus	879503.1875
291	29322.48438	397414.5313	BFP_plus	397414.5313
292	23119.88281	29554.96875	BFP_plus	29554.96875
293	22263.37695	933427.1875	BFP_plus	933427.1875
294	23153.14844	503767.625	BFP_plus	503767.625
295	31060.14844	120449.2344	BFP_plus	120449.2344
296	31693.61719	58118.99219	BFP_plus	58118.99219
297	22196.12109	249381.5156	BFP_plus	249381.5156
298	21756.67773	74122.35938	BFP_plus	74122.35938
299	15672.15039	56818.28516	BFP_plus	56818.28516
300	16590.17188	259251.2813	BFP_plus	259251.2813
301	20022.20703	151254.4219	BFP_plus	151254.4219
302	15353.42578	64593.1875	BFP_plus	64593.1875
303	27288.65625	279033.7813	BFP_plus	279033.7813
304	25409.19727	181705.7031	BFP_plus	181705.7031
305	16912.70703	26265.88672	BFP_plus	26265.88672
306	23522.0293	115437.8125	BFP_plus	115437.8125
307	12784.40234	17776.92188	BFP_plus	17776.92188
308	19099.24219	154294.9063	BFP_plus	154294.9063
309	22781.76172	72289.50781	BFP_plus	72289.50781
310	22580.66016	58860.00391	BFP_plus	58860.00391
311	85485.04688	535132.5	BFP_plus	535132.5
312	16640.34375	161858.3281	BFP_plus	161858.3281
313	25543.71094	658754.0	BFP_plus	658754.0
314	18732.22656	396680.3125	BFP_plus	396680.3125
315	16894.00195	445187.0938	BFP_plus	445187.0938
316	15122.98047	188964.8125	BFP_plus	188964.8125
317	43875.10938	155032.2969	BFP_plus	155032.2969
318	31066.58984	370200.7188	BFP_plus	370200.7188
319	20772.66211	158067.4219	BFP_plus	158067.4219
320	15208.53027	192001.5938	BFP_plus	192001.5938
321	23138.74219	298406.0625	BFP_plus	298406.0625
322	24492.83594	341393.5	BFP_plus	341393.5
323	17945.86523	314880.2188	BFP_plus	314880.2188
324	14760.64063	151899.6563	BFP_plus	151899.6563
325	16466.85156	20086.86719	BFP_plus	20086.86719
326	25071.89063	112642.0391	BFP_plus	112642.0391
327	28201.45703	744402.8125	BFP_plus	744402.8125
328	32698.35742	394520.3125	BFP_plus	394520.3125
329	21592.46484	578850.6875	BFP_plus	578850.6875
330	42621.64063	119871.2266	BFP_plus	119871.2266
331	18164.2168	181987.125	BFP_plus	181987.125
332	20159.05469	32764.93945	BFP_plus	32764.93945
333	16838.89063	413627.5	BFP_plus	413627.5
334	31817.45313	242682.6406	BFP_plus	242682.6406
335	20589.85156	255225.9219	BFP_plus	255225.9219
336	28266.67773	83753.21875	BFP_plus	83753.21875
337	26002.75586	163231.1094	BFP_plus	163231.1094
338	17036.19922	42548.89063	BFP_plus	42548.89063
339	19760.50586	151118.3125	BFP_plus	151118.3125
340	22642.50195	36822.92969	BFP_plus	36822.92969
341	23831.33398	108003.2734	BFP_plus	108003.2734
342	33074.12891	202344.0625	BFP_plus	202344.0625
343	24261.19727	690398.375	BFP_plus	690398.375
344	11884.16504	241674.625	BFP_plus	241674.625
345	20008.09375	34136.96875	BFP_plus	34136.96875
346	15763.80859	326431.6563	BFP_plus	326431.6563
347	15486.31836	148916.0313	BFP_plus	148916.0313
348	30841.24609	847614.5625	BFP_plus	847614.5625
349	16822.81055	303320.6875	BFP_plus	303320.6875
350	30850.49609	60710.35938	BFP_plus	60710.35938
351	18339.15039	1095671.625	BFP_plus	1095671.625
352	38784.74609	398434.9063	BFP_plus	398434.9063
353	16253.47559	39060.78906	BFP_plus	39060.78906
354	16547.41602	90819.25	BFP_plus	90819.25
355	23123.37305	128633.2031	BFP_plus	128633.2031
356	15783.05078	225422.6719	BFP_plus	225422.6719
357	29095.32617	199241.4219	BFP_plus	199241.4219
358	34755.81641	273268.8125	BFP_plus	273268.8125
359	16183.41211	66512.0625	BFP_plus	66512.0625
360	30810.41406	246597.0781	BFP_plus	246597.0781
361	34690.11719	160785.0625	BFP_plus	160785.0625
362	21697.92773	81206.9375	BFP_plus	81206.9375
363	32758.44727	431203.5313	BFP_plus	431203.5313
364	13405.37207	361738.875	BFP_plus	361738.875
365	21126.57422	40625.00391	BFP_plus	40625.00391
366	22511.65625	218180.0625	BFP_plus	218180.0625
367	19367.02148	373973.9688	BFP_plus	373973.9688
368	27126.84961	316651.7813	BFP_plus	316651.7813
369	17486.87109	140201.5156	BFP_plus	140201.5156
370	28458.78711	220027.4375	BFP_plus	220027.4375
371	16679.22266	377489.3125	BFP_plus	377489.3125
372	28803.94727	144047.5938	BFP_plus	144047.5938
373	26578.28516	321338.0	BFP_plus	321338.0
374	19505.2793	353356.1563	BFP_plus	353356.1563
375	10400.64941	95212.92188	BFP_plus	95212.92188
376	34837.05469	438026.9063	BFP_plus	438026.9063
377	25506.61914	181089.5	BFP_plus	181089.5
378	32083.58789	588635.0625	BFP_plus	588635.0625
379	20859.39453	196305.4531	BFP_plus	196305.4531
380	19033.70898	759840.9375	BFP_plus	759840.9375
381	29601.63086	653512.625	BFP_plus	653512.625
382	20709.22656	98174.92969	BFP_plus	98174.92969
383	29538.43945	287324.6875	BFP_plus	287324.6875
384	21630.56836	154518.4688	BFP_plus	154518.4688
385	24584.56445	332741.625	BFP_plus	332741.625
386	43006.43359	111938.3828	BFP_plus	111938.3828
387	21547.0918	76918.13281	BFP_plus	76918.13281
388	31237.52539	113213.1328	BFP_plus	113213.1328
389	31236.84766	627332.0625	BFP_plus	627332.0625
390	25079.42773	48387.61328	BFP_plus	48387.61328
391	32750.83789	252521.0313	BFP_plus	252521.0313
392	19092.57422	583981.625	BFP_plus	583981.625
393	15522.81152	141090.25	BFP_plus	141090.25
394	20850.03516	211800.9063	BFP_plus	211800.9063
395	13593.44922	59435.98828	BFP_plus	59435.98828
396	32258.02148	171462.7031	BFP_plus	171462.7031
397	14027.14453	114385.9219	BFP_plus	114385.9219
398	33429.01172	253267.2656	BFP_plus	253267.2656
399	18171.87891	341495.8438	BFP_plus	341495.8438
400	24232.1543	152367.9688	BFP_plus	152367.9688
401	20916.84766	98994.26563	BFP_plus	98994.26563
402	19404.00781	174478.2969	BFP_plus	174478.2969
403	32417.41211	145976.1406	BFP_plus	145976.1406
404	27073.18555	212330.7031	BFP_plus	212330.7031
405	27642.41016	183541.5625	BFP_plus	183541.5625
406	30339.37695	683039.5625	BFP_plus	683039.5625
407	22902.17578	208896.9531	BFP_plus	208896.9531
408	15453.92871	139247.4531	BFP_plus	139247.4531
409	18980.85352	458670.0	BFP_plus	458670.0
410	42667.66797	161758.3906	BFP_plus	161758.3906
411	16944.25195	202365.7344	BFP_plus	202365.7344
412	27647.42578	278790.4063	BFP_plus	278790.4063
413	29746.00391	238944.8594	BFP_plus	238944.8594
414	35648.50781	299215.5938	BFP_plus	299215.5938
415	23491.37109	730088.8125	BFP_plus	730088.8125
416	28997.33984	411966.4688	BFP_plus	411966.4688
417	30124.91797	566777.5625	BFP_plus	566777.5625
418	12673.87109	224430.375	BFP_plus	224430.375
419	37730.12109	165705.375	BFP_plus	165705.375
420	19148.42578	552333.625	BFP_plus	552333.625
421	19122.92188	188092.8906	BFP_plus	188092.8906
422	28989.4707	395097.5	BFP_plus	395097.5
423	26535.49805	66941.03906	BFP_plus	66941.03906
424	36948.78516	315334.1875	BFP_plus	315334.1875
425	19400.92773	340229.1563	BFP_plus	340229.1563
426	20663.69727	249729.2969	BFP_plus	249729.2969
427	23144.0625	319137.5	BFP_plus	319137.5
428	32883.30078	71864.14063	BFP_plus	71864.14063
429	18269.82227	131960.0938	BFP_plus	131960.0938
430	14484.40332	397049.6563	BFP_plus	397049.6563
431	18609.38477	118415.3672	BFP_plus	118415.3672
432	20263.08203	58974.22266	BFP_plus	58974.22266
433	24306.75391	723012.875	BFP_plus	723012.875
434	22964.86719	430591.7813	BFP_plus	430591.7813
435	24931.18164	126797.1953	BFP_plus	126797.1953
436	22559.55664	551754.0625	BFP_plus	551754.0625
437	21246.07617	37650.51172	BFP_plus	37650.51172
438	20854.44336	540957.3125	BFP_plus	540957.3125
439	18533.41797	151905.4063	BFP_plus	151905.4063
440	21635.41602	204199.4219	BFP_plus	204199.4219
441	24459.5625	539863.3125	BFP_plus	539863.3125
442	41647.84375	62500.10156	BFP_plus	62500.10156
443	31108.69922	396887.625	BFP_plus	396887.625
444	25821.06055	285448.5625	BFP_plus	285448.5625
445	34721.19141	158472.9219	BFP_plus	158472.9219
446	16020.05566	119264.3359	BFP_plus	119264.3359
447	38969.85156	212164.2344	BFP_plus	212164.2344
448	27607.1543	88947.83594	BFP_plus	88947.83594
449	16379.81152	253033.875	BFP_plus	253033.875
450	28671.56445	224139.625	BFP_plus	224139.625
451	19355.93359	140109.7344	BFP_plus	140109.7344
452	20988.65625	25486.15039	BFP_plus	25486.15039
453	22703.00977	258324.5	BFP_plus	258324.5
454	22860.25195	251982.375	BFP_plus	251982.375
455	27190.91211	67724.96094	BFP_plus	67724.96094
456	31882.44141	39356.36719	BFP_plus	39356.36719
457	20694.36328	57579.89063	BFP_plus	57579.89063
458	23915.76953	90468.58594	BFP_plus	90468.58594
459	10630.05957	64199.42188	BFP_plus	64199.42188
460	34460.29297	82309.35938	BFP_plus	82309.35938
461	20633.76563	586227.0625	BFP_plus	586227.0625
462	23217.08789	346555.75	BFP_plus	346555.75
463	20689.16602	83361.3125	BFP_plus	83361.3125
464	34964.97266	182650.5156	BFP_plus	182650.5156
465	19753.79102	179335.0313	BFP_plus	179335.0313
466	33639.82422	139893.6406	BFP_plus	139893.6406
467	20291.91797	56963.31641	BFP_plus	56963.31641
468	26631.74805	51480.53516	BFP_plus	51480.53516
469	14219.51856	121173.5469	BFP_plus	121173.5469
470	34800.14844	189861.5781	BFP_plus	189861.5781
471	23414.83398	613033.125	BFP_plus	613033.125
472	12468.90723	331885.875	BFP_plus	331885.875
473	32975.91016	144720.1875	BFP_plus	144720.1875
474	22240.79297	375175.2188	BFP_plus	375175.2188
475	15788.50195	367359.0	BFP_plus	367359.0
476	19327.35352	232948.1563	BFP_plus	232948.1563
477	35571.80078	428323.3125	BFP_plus	428323.3125
478	16115.28613	62431.77344	BFP_plus	62431.77344
479	19761.64648	173834.625	BFP_plus	173834.625
480	28260.91016	149861.7031	BFP_plus	149861.7031
481	33427.92578	41512.51172	BFP_plus	41512.51172
482	22860.57813	31809.69727	BFP_plus	31809.69727
483	18756.95313	197678.9219	BFP_plus	197678.9219
484	20195.42578	114634.2891	BFP_plus	114634.2891
485	21851.85156	138123.4219	BFP_plus	138123.4219
486	52075.46484	294777.9063	BFP_plus	294777.9063
487	22624.94336	237509.4063	BFP_plus	237509.4063
488	23930.61133	152321.4063	BFP_plus	152321.4063
489	13748.00195	98835.04688	BFP_plus	98835.04688
490	24915.40234	403233.5938	BFP_plus	403233.5938
491	38820.17969	310652.0938	BFP_plus	310652.0938
492	17485.14844	229814.8594	BFP_plus	229814.8594
493	202231.9844	102574.7891	BFP_plus	102574.7891
494	39132.55469	500259.875	BFP_plus	500259.875
495	24734.10938	155814.5469	BFP_plus	155814.5469
496	17257.67773	370629.5	BFP_plus	370629.5
497	24963.12695	209372.25	BFP_plus	209372.25
498	39987.15625	123342.8125	BFP_plus	123342.8125
499	16711.53516	11901.84863	BFP_plus	11901.84863
500	25479.88086	173023.0	BFP_plus	173023.0
501	28128.70508	244740.9688	BFP_plus	244740.9688
502	12917.55664	63253.58594	BFP_plus	63253.58594
503	20567.69922	267146.3438	BFP_plus	267146.3438
504	22779.9043	614465.75	BFP_plus	614465.75
505	18831.87695	165275.125	BFP_plus	165275.125
506	23780.32813	180487.625	BFP_plus	180487.625
507	17434.22266	140210.0156	BFP_plus	140210.0156
508	27931.31836	104231.8203	BFP_plus	104231.8203
509	20809.97461	522252.6875	BFP_plus	522252.6875
510	11953.50098	328306.375	BFP_plus	328306.375
511	12300.5166	120692.375	BFP_plus	120692.375
512	15502.4209	199957.625	BFP_plus	199957.625
513	21879.86328	37077.17578	BFP_plus	37077.17578
514	23696.89453	786276.5625	BFP_plus	786276.5625
515	22355.10938	336175.4063	BFP_plus	336175.4063
516	32112.78906	79732.25	BFP_plus	79732.25
517	20487.89453	164259.1094	BFP_plus	164259.1094
518	27462.00391	253408.875	BFP_plus	253408.875
519	15121.76856	72900.88281	BFP_plus	72900.88281
520	16163.47656	27644.53516	BFP_plus	27644.53516
521	22231.39258	176807.0469	BFP_plus	176807.0469
522	21031.71094	107561.9844	BFP_plus	107561.9844
523	17990.54102	26890.74414	BFP_plus	26890.74414
524	23248.95117	533564.9375	BFP_plus	533564.9375
525	28790.30469	143943.4844	BFP_plus	143943.4844
526	28438.69141	135094.2656	BFP_plus	135094.2656
527	19153.28711	135359.0938	BFP_plus	135359.0938
528	20219.89844	39586.64844	BFP_plus	39586.64844
529	13901.41113	226290.0625	BFP_plus	226290.0625
530	22708.22852	430798.9063	BFP_plus	430798.9063
531	19835.60156	132908.7188	BFP_plus	132908.7188
532	24551.04688	355593.7188	BFP_plus	355593.7188
533	29871.42773	71269.42188	BFP_plus	71269.42188
534	15950.32324	45969.125	BFP_plus	45969.125
535	22152.61133	152348.2813	BFP_plus	152348.2813
536	16344.16699	98729.50781	BFP_plus	98729.50781
537	9141.560547	143110.2969	BFP_plus	143110.2969
538	19353.11133	607732.875	BFP_plus	607732.875
539	7715.480469	233675.2813	BFP_plus	233675.2813
540	30355.68164	211227.3594	BFP_plus	211227.3594
541	27349.85938	233844.8906	BFP_plus	233844.8906
542	16966.18164	76553.51563	BFP_plus	76553.51563
543	21267.62695	42317.52734	BFP_plus	42317.52734
544	32034.66211	93789.52344	BFP_plus	93789.52344
545	30790.14063	370039.4375	BFP_plus	370039.4375
546	23940.5957	207482.25	BFP_plus	207482.25
547	25334.44531	325999.7813	BFP_plus	325999.7813
548	34351.91016	272921.375	BFP_plus	272921.375
549	15108.44629	26879.01367	BFP_plus	26879.01367
550	18140.51563	91607.08594	BFP_plus	91607.08594
551	23220.60742	198915.5469	BFP_plus	198915.5469
552	19714.23438	132213.3594	BFP_plus	132213.3594
553	22367.07422	108301.2891	BFP_plus	108301.2891
554	31707.35742	146299.6875	BFP_plus	146299.6875
555	15506.58496	43273.375	BFP_plus	43273.375
556	22644.29102	154663.1875	BFP_plus	154663.1875
557	14123.15918	196035.7969	BFP_plus	196035.7969
558	25405.27344	697672.375	BFP_plus	697672.375
559	22719.74023	356743.625	BFP_plus	356743.625
560	31078.69336	214221.9063	BFP_plus	214221.9063
561	12011.44824	92923.25781	BFP_plus	92923.25781
562	25185.99414	691349.3125	BFP_plus	691349.3125
563	21798.87109	25884.85547	BFP_plus	25884.85547
564	20728.47852	57438.30078	BFP_plus	57438.30078
565	29496.6875	358646.875	BFP_plus	358646.875
566	20684.92969	236966.6094	BFP_plus	236966.6094
567	26180.20508	220057.9063	BFP_plus	220057.9063
568	24091.34766	287758.9063	BFP_plus	287758.9063
569	28961.43555	789974.25	BFP_plus	789974.25
570	17906.51172	161085.1094	BFP_plus	161085.1094
571	18190.26172	125262.0391	BFP_plus	125262.0391
572	19657.64258	238968.5781	BFP_plus	238968.5781
573	23867.83398	78315.02344	BFP_plus	78315.02344
574	20899.68555	480352.625	BFP_plus	480352.625
575	10976.12207	163668.5625	BFP_plus	163668.5625
576	13757.34766	30887.49023	BFP_plus	30887.49023
577	45863.15625	314083.0313	BFP_plus	314083.0313
578	35101.69141	556245.6875	BFP_plus	556245.6875
579	30218.48438	39087.81641	BFP_plus	39087.81641
580	18314.29883	98094.75	BFP_plus	98094.75
581	17462.87695	373881.1563	BFP_plus	373881.1563
582	16777.88281	122734.0547	BFP_plus	122734.0547
583	26918.47266	53496.33203	BFP_plus	53496.33203
584	29229.26953	252482.5	BFP_plus	252482.5
585	25651.96484	58186.65234	BFP_plus	58186.65234
586	31558.625	141348.4688	BFP_plus	141348.4688
587	17417.4082	186515.125	BFP_plus	186515.125
588	23587.16992	42026.54297	BFP_plus	42026.54297
589	27114.00586	96511.10938	BFP_plus	96511.10938
590	22455.51367	95487.78125	BFP_plus	95487.78125
591	13577.29883	54290.875	BFP_plus	54290.875
592	19978.25781	204611.9844	BFP_plus	204611.9844
593	20363.43164	275107.1563	BFP_plus	275107.1563
594	48987.82813	1072426.0	BFP_plus	1072426.0
595	43263.12109	75561.89063	BFP_plus	75561.89063
596	31965.09766	66253.22656	BFP_plus	66253.22656
597	11936.29102	97853.91406	BFP_plus	97853.91406
598	13751.46289	301576.125	BFP_plus	301576.125
599	12916.37598	425715.6875	BFP_plus	425715.6875
600	16699.07617	36412.13672	BFP_plus	36412.13672
601	21795.50391	70671.72656	BFP_plus	70671.72656
602	25213.18164	64765.03125	BFP_plus	64765.03125
603	34970.49609	115500.6641	BFP_plus	115500.6641
604	34556.22266	71432.80469	BFP_plus	71432.80469
605	14249.25098	85975.44531	BFP_plus	85975.44531
606	28415.20508	140913.7188	BFP_plus	140913.7188
607	18144.93359	118986.6094	BFP_plus	118986.6094
608	25838.47266	597169.0625	BFP_plus	597169.0625
609	15391.03516	179939.0938	BFP_plus	179939.0938
610	12856.49707	32651.67578	BFP_plus	32651.67578
611	20146.98047	349936.875	BFP_plus	349936.875
612	21647.00977	216182.3438	BFP_plus	216182.3438
613	13916.83984	184138.8594	BFP_plus	184138.8594
614	28433.87109	161440.2969	BFP_plus	161440.2969
615	21681.29883	536219.375	BFP_plus	536219.375
616	12773.50098	131000.6016	BFP_plus	131000.6016
617	14137.28125	189318.5469	BFP_plus	189318.5469
618	21033.09375	44415.12109	BFP_plus	44415.12109
619	28307.95117	254527.0781	BFP_plus	254527.0781
620	23630.80859	152497.4375	BFP_plus	152497.4375
621	21565.54688	585580.5625	BFP_plus	585580.5625
622	41746.12891	267147.3125	BFP_plus	267147.3125
623	52434.27734	360212.0	BFP_plus	360212.0
624	14709.44922	516444.0	BFP_plus	516444.0
625	14533.31445	40035.80859	BFP_plus	40035.80859
626	20479.23828	584361.3125	BFP_plus	584361.3125
627	17621.88281	140943.6094	BFP_plus	140943.6094
628	19251.65625	182206.1563	BFP_plus	182206.1563
629	20506.26758	629765.3125	BFP_plus	629765.3125
630	13788.0293	74169.60938	BFP_plus	74169.60938
631	23023.68945	291700.5938	BFP_plus	291700.5938
632	28340.26758	231975.8125	BFP_plus	231975.8125
633	25892.18359	306603.7813	BFP_plus	306603.7813
634	23850.83594	227996.5313	BFP_plus	227996.5313
635	39983.1875	44861.37891	BFP_plus	44861.37891
636	20413.60547	59995.48828	BFP_plus	59995.48828
637	25754.96484	964971.6875	BFP_plus	964971.6875
638	16584.66211	257732.125	BFP_plus	257732.125
639	23466.41016	52940.08594	BFP_plus	52940.08594
640	20674.28516	350279.9688	BFP_plus	350279.9688
641	15135.72949	460706.625	BFP_plus	460706.625
642	21512.97461	47131.83594	BFP_plus	47131.83594
643	20860.11328	54152.61719	BFP_plus	54152.61719
644	16217.45508	230729.8125	BFP_plus	230729.8125
645	34093.32813	331610.6563	BFP_plus	331610.6563
646	29796.83203	213970.4688	BFP_plus	213970.4688
647	21220.45508	490110.625	BFP_plus	490110.625
648	18107.27734	657479.1875	BFP_plus	657479.1875
649	19993.48047	53399.27734	BFP_plus	53399.27734
650	24190.09961	224299.6406	BFP_plus	224299.6406
651	21937.68164	282660.9063	BFP_plus	282660.9063
652	15030.50195	99430.53125	BFP_plus	99430.53125
653	24286.39063	88028.21875	BFP_plus	88028.21875
654	18687.3457	204327.6563	BFP_plus	204327.6563
655	22735.5293	208358.125	BFP_plus	208358.125
656	29473.99219	252722.8906	BFP_plus	252722.8906
657	12761.91602	266080.9688	BFP_plus	266080.9688
658	27001.52148	62331.88672	BFP_plus	62331.88672
659	16176.28711	72685.9375	BFP_plus	72685.9375
660	25676.99805	387430.3125	BFP_plus	387430.3125
661	23156.14648	604023.8125	BFP_plus	604023.8125
662	18211.41797	195562.0781	BFP_plus	195562.0781
663	19766.32227	41882.21094	BFP_plus	41882.21094
664	28071.7832	208270.125	BFP_plus	208270.125
665	25206.09961	407010.3125	BFP_plus	407010.3125
666	17023.31836	112496.0859	BFP_plus	112496.0859
667	17307.05078	200509.8594	BFP_plus	200509.8594
668	21661.51367	202031.6406	BFP_plus	202031.6406
669	11711.54785	112357.5156	BFP_plus	112357.5156
670	14511.03516	128501.4688	BFP_plus	128501.4688
671	29932.26367	219193.1406	BFP_plus	219193.1406
672	25412.61719	110025.0547	BFP_plus	110025.0547
673	11148.51856	238526.75	BFP_plus	238526.75
674	22621.17188	111022.9453	BFP_plus	111022.9453
675	22951.38086	612528.875	BFP_plus	612528.875
676	23471.25195	201907.7344	BFP_plus	201907.7344
677	23497.98438	133997.7813	BFP_plus	133997.7813
678	23782.32227	178229.9688	BFP_plus	178229.9688
679	29078.25977	942095.0625	BFP_plus	942095.0625
680	25145.82227	157789.875	BFP_plus	157789.875
681	43371.05078	136269.9219	BFP_plus	136269.9219
682	17689.42969	222793.5156	BFP_plus	222793.5156
683	16183.44043	238286.8438	BFP_plus	238286.8438
684	21541.42578	214588.8281	BFP_plus	214588.8281
685	9070.077148	161417.3281	BFP_plus	161417.3281
686	31279.87695	174013.1719	BFP_plus	174013.1719
687	26160.78906	179236.5625	BFP_plus	179236.5625
688	20234.95703	574705.4375	BFP_plus	574705.4375
689	19821.28516	30482.14258	BFP_plus	30482.14258
690	27824.22852	395831.7188	BFP_plus	395831.7188
691	20887.45117	232445.2969	BFP_plus	232445.2969
692	53601.34375	682666.8125	BFP_plus	682666.8125
693	27072.91797	749602.75	BFP_plus	749602.75
694	15107.375	114452.8359	BFP_plus	114452.8359
695	18699.96484	110104.7656	BFP_plus	110104.7656
696	27072.125	129738.1484	BFP_plus	129738.1484
697	23351.36328	160652.7656	BFP_plus	160652.7656
698	19815.55469	71059.85156	BFP_plus	71059.85156
699	16514.91211	275833.4063	BFP_plus	275833.4063
700	29025.7168	660045.375	BFP_plus	660045.375
701	26720.98242	82415.34375	BFP_plus	82415.34375
702	21191.67188	64947.78906	BFP_plus	64947.78906
703	25762.41406	167984.0625	BFP_plus	167984.0625
704	17886.29883	97303.45313	BFP_plus	97303.45313
705	11890.88281	455666.3125	BFP_plus	455666.3125
706	23086.48633	141832.4531	BFP_plus	141832.4531
707	38610.60547	243380.9219	BFP_plus	243380.9219
708	24486.4043	179602.2969	BFP_plus	179602.2969
709	22727.78906	174909.7813	BFP_plus	174909.7813
710	18339.11328	192988.3906	BFP_plus	192988.3906
711	25015.76367	278640.75	BFP_plus	278640.75
712	39627.92578	219540.5469	BFP_plus	219540.5469
713	25268.23242	252040.4844	BFP_plus	252040.4844
714	23760.91016	309433.9688	BFP_plus	309433.9688
715	19556.84961	208493.0313	BFP_plus	208493.0313
716	22606.6875	75231.44531	BFP_plus	75231.44531
717	23933.85352	312179.7813	BFP_plus	312179.7813
718	19660.64453	713747.25	BFP_plus	713747.25
719	27662.71484	629681.6875	BFP_plus	629681.6875
720	21323.13477	26154.84961	BFP_plus	26154.84961
721	23392.16211	235000.4844	BFP_plus	235000.4844
722	17556.93555	149752.3281	BFP_plus	149752.3281
723	20353.94922	134470.6094	BFP_plus	134470.6094
724	17636.94141	38822.67578	BFP_plus	38822.67578
725	7237.677734	84223.84375	BFP_plus	84223.84375
726	36282.84766	426825.5	BFP_plus	426825.5
727	21229.76953	62749.43359	BFP_plus	62749.43359
728	17422.31836	23836.55078	BFP_plus	23836.55078
729	17199.31641	259867.5625	BFP_plus	259867.5625
730	16301.74121	163095.8594	BFP_plus	163095.8594
731	22281.03125	114401.3516	BFP_plus	114401.3516
732	21374.00195	307105.8125	BFP_plus	307105.8125
733	23931.98828	276759.3125	BFP_plus	276759.3125
734	17044.91406	186466.8906	BFP_plus	186466.8906
735	25527.59961	766018.4375	BFP_plus	766018.4375
736	29740.75586	317057.3438	BFP_plus	317057.3438
737	19429.82617	725771.125	BFP_plus	725771.125
738	28654.24609	240003.4531	BFP_plus	240003.4531
739	18743.58789	34121.85547	BFP_plus	34121.85547
740	14934.46973	214936.5938	BFP_plus	214936.5938
741	15122.14941	225413.6875	BFP_plus	225413.6875
742	14800.37109	126104.9766	BFP_plus	126104.9766
743	15076.94629	171695.1094	BFP_plus	171695.1094
744	16672.05273	252469.9531	BFP_plus	252469.9531
745	22161.32422	311336.5938	BFP_plus	311336.5938
746	14685.67578	153151.5	BFP_plus	153151.5
747	26950.46289	219127.3281	BFP_plus	219127.3281
748	26784.59766	767045.125	BFP_plus	767045.125
749	46760.53516	501984.2813	BFP_plus	501984.2813
750	21375.11914	58841.42578	BFP_plus	58841.42578
751	21306.25977	81554.75	BFP_plus	81554.75
752	42122.3125	762150.125	BFP_plus	762150.125
753	23447.78711	36738.09375	BFP_plus	36738.09375
754	24184.50391	218866.2031	BFP_plus	218866.2031
755	16210.00488	47252.54297	BFP_plus	47252.54297
756	30793.32227	585592.875	BFP_plus	585592.875
757	30606.32422	306048.9688	BFP_plus	306048.9688
758	37701.24219	418112.1563	BFP_plus	418112.1563
759	39991.9375	882382.125	BFP_plus	882382.125
760	24462.02148	310740.125	BFP_plus	310740.125
761	19196.22852	484892.125	BFP_plus	484892.125
762	24713.01953	50997.85156	BFP_plus	50997.85156
763	19563.19531	201650.9531	BFP_plus	201650.9531
764	22664.58789	120293.7891	BFP_plus	120293.7891
765	13998.40723	36305.73047	BFP_plus	36305.73047
766	17232.23633	182882.5469	BFP_plus	182882.5469
767	21498.67188	122933.5703	BFP_plus	122933.5703
768	21989.50977	103532.8203	BFP_plus	103532.8203
769	21950.65039	714535.5	BFP_plus	714535.5
770	16227.30371	491640.125	BFP_plus	491640.125
771	31150.91797	803757.8125	BFP_plus	803757.8125
772	17066.58203	260129.5469	BFP_plus	260129.5469
773	17724.70898	204400.5625	BFP_plus	204400.5625
774	19256.68164	385234.9688	BFP_plus	385234.9688
775	22964.75391	128578.9141	BFP_plus	128578.9141
776	20068.05273	100496.5078	BFP_plus	100496.5078
777	10388.79395	145077.5156	BFP_plus	145077.5156
778	17462.32031	213001.3594	BFP_plus	213001.3594
779	26813.99023	442300.875	BFP_plus	442300.875
780	17283.67383	243141.9219	BFP_plus	243141.9219
781	20990.19336	144675.9531	BFP_plus	144675.9531
782	25396.74414	291891.8125	BFP_plus	291891.8125
783	24941.5293	1221047.375	BFP_plus	1221047.375
784	28326.5332	87556.51563	BFP_plus	87556.51563
785	14461.25977	107490.6406	BFP_plus	107490.6406
786	28670.71094	342238.9063	BFP_plus	342238.9063
787	17481.00781	109648.4063	BFP_plus	109648.4063
788	21900.52344	199923.6719	BFP_plus	199923.6719
789	15742.84766	236474.5156	BFP_plus	236474.5156
790	20302.0957	274080.4688	BFP_plus	274080.4688
791	27359.11523	232813.875	BFP_plus	232813.875
792	35880.58984	152228.1563	BFP_plus	152228.1563
793	27349.60742	829672.75	BFP_plus	829672.75
794	42885.04688	231999.8281	BFP_plus	231999.8281
795	20184.16602	565403.1875	BFP_plus	565403.1875
796	28517.68359	130266.4531	BFP_plus	130266.4531
797	18729.05469	29032.85156	BFP_plus	29032.85156
798	23799.42773	88207.65625	BFP_plus	88207.65625
799	18092.18555	117305.7422	BFP_plus	117305.7422
800	33217.55859	160713.4531	BFP_plus	160713.4531
801	26226.46875	161827.625	BFP_plus	161827.625
802	27494.04297	59891.49219	BFP_plus	59891.49219
803	13452.74805	317525.7188	BFP_plus	317525.7188
804	18871.75586	372149.5	BFP_plus	372149.5
805	25761.41992	219585.2656	BFP_plus	219585.2656
806	19637.97656	354164.9063	BFP_plus	354164.9063
807	12645.69336	76425.05469	BFP_plus	76425.05469
808	25655.02539	582136.875	BFP_plus	582136.875
809	14703.14551	318636.2188	BFP_plus	318636.2188
810	15218.25586	183869.0938	BFP_plus	183869.0938
811	15165.61914	248646.25	BFP_plus	248646.25
812	23405.06055	106230.0703	BFP_plus	106230.0703
813	20444.08398	162027.0156	BFP_plus	162027.0156
814	18029.56055	65280.67188	BFP_plus	65280.67188
815	21839.98047	268723.75	BFP_plus	268723.75
816	15530.8125	57104.17188	BFP_plus	57104.17188
817	15145.86426	135744.5938	BFP_plus	135744.5938
818	29049.34961	189333.6875	BFP_plus	189333.6875
819	24675.01367	89481.01563	BFP_plus	89481.01563
820	15051.01856	29906.2168	BFP_plus	29906.2168
821	23726.51367	785686.6875	BFP_plus	785686.6875
822	20018.83203	355983.125	BFP_plus	355983.125
823	24535.53906	1005633.313	BFP_plus	1005633.313
824	17604.89453	220863.9531	BFP_plus	220863.9531
825	24663.00781	207605.1094	BFP_plus	207605.1094
826	23282.29883	176106.1094	BFP_plus	176106.1094
827	56595.92188	227427.7813	BFP_plus	227427.7813
828	24606.28516	363714.625	BFP_plus	363714.625
829	22979.78125	197320.6406	BFP_plus	197320.6406
830	19009.21484	510760.9688	BFP_plus	510760.9688
831	17401.63672	179613.7031	BFP_plus	179613.7031
832	19910.54492	237707.625	BFP_plus	237707.625
833	18534.6543	111662.7188	BFP_plus	111662.7188
834	18171.88086	171456.3125	BFP_plus	171456.3125
835	22965.55078	865038.4375	BFP_plus	865038.4375
836	17332.04297	289348.0313	BFP_plus	289348.0313
837	20225.32422	207486.2344	BFP_plus	207486.2344
838	17039.55273	125895.5703	BFP_plus	125895.5703
839	13885.59668	24411.49609	BFP_plus	24411.49609
840	17830.52734	149714.375	BFP_plus	149714.375
841	7592.796387	161028.4688	BFP_plus	161028.4688
842	38135.28125	388274.2813	BFP_plus	388274.2813
843	24764.77734	146798.5313	BFP_plus	146798.5313
844	26584.53516	136400.9375	BFP_plus	136400.9375
845	20332.04883	183456.7344	BFP_plus	183456.7344
846	20944.08008	175926.1875	BFP_plus	175926.1875
847	15795.23047	95554.02344	BFP_plus	95554.02344
848	24378.63477	247944.6094	BFP_plus	247944.6094
849	22390.78906	60934.39063	BFP_plus	60934.39063
850	22810.40625	788101.625	BFP_plus	788101.625
851	29457.93164	734544.125	BFP_plus	734544.125
852	12975.32129	833800.75	BFP_plus	833800.75
853	20901.37891	317596.7813	BFP_plus	317596.7813
854	19626.54102	35422.34766	BFP_plus	35422.34766
855	24805.95117	499601.7188	BFP_plus	499601.7188
856	19635.75195	247137.7188	BFP_plus	247137.7188
857	23169.39063	83455.53125	BFP_plus	83455.53125
858	25006.80469	244178.7344	BFP_plus	244178.7344
859	20781.78711	138803.9063	BFP_plus	138803.9063
860	24957.47852	116649.8672	BFP_plus	116649.8672
861	13658.9082	42858.17969	BFP_plus	42858.17969
862	26799.49023	624116.875	BFP_plus	624116.875
863	24903.0293	430369.3438	BFP_plus	430369.3438
864	34327.85156	58545.88281	BFP_plus	58545.88281
865	16705.07617	362402.2813	BFP_plus	362402.2813
866	17672.57813	38130.33984	BFP_plus	38130.33984
867	28650.43555	345494.1563	BFP_plus	345494.1563
868	8237.279297	332305.0	BFP_plus	332305.0
869	20613.73242	110426.2813	BFP_plus	110426.2813
870	27958.75586	78224.0625	BFP_plus	78224.0625
871	12757.06348	14680.79297	BFP_plus	14680.79297
872	16875.50586	406047.2188	BFP_plus	406047.2188
873	23602.72266	907545.625	BFP_plus	907545.625
874	14629.47168	31232.19727	BFP_plus	31232.19727
875	23707.43945	737775.25	BFP_plus	737775.25
876	17672.18164	188374.3438	BFP_plus	188374.3438
877	19675.30859	58298.01563	BFP_plus	58298.01563
878	14627.48828	48305.10156	BFP_plus	48305.10156
879	21397.10547	320810.6563	BFP_plus	320810.6563
880	24391.83594	201330.5469	BFP_plus	201330.5469
881	16859.11328	246173.0781	BFP_plus	246173.0781
882	14869.14063	42665.34375	BFP_plus	42665.34375
883	25949.57227	359534.875	BFP_plus	359534.875
884	21727.21094	269511.3125	BFP_plus	269511.3125
885	20812.5332	139579.2188	BFP_plus	139579.2188
886	17062.46289	240562.0	BFP_plus	240562.0
887	11740.2959	162819.75	BFP_plus	162819.75
888	14172.67871	67175.05469	BFP_plus	67175.05469
889	24379.59375	723065.1875	BFP_plus	723065.1875
890	13331.65527	110362.4844	BFP_plus	110362.4844
891	25818.05273	311221.6875	BFP_plus	311221.6875
892	21092.77539	117078.1953	BFP_plus	117078.1953
893	19633.17969	89407.92188	BFP_plus	89407.92188
894	22598.36914	78377.72656	BFP_plus	78377.72656
895	24059.94727	355447.375	BFP_plus	355447.375
896	31018.91602	144881.5469	BFP_plus	144881.5469
897	18082.58008	68471.88281	BFP_plus	68471.88281
898	15738.14648	22454.68164	BFP_plus	22454.68164
899	22403.2793	416809.0938	BFP_plus	416809.0938
900	13563.85547	150996.5469	BFP_plus	150996.5469
901	25366.28906	167965.1406	BFP_plus	167965.1406
902	20738.27539	237595.7031	BFP_plus	237595.7031
903	22622.95313	92111.41406	BFP_plus	92111.41406
904	13504.57129	643245.6875	BFP_plus	643245.6875
905	29126.32422	573906.5	BFP_plus	573906.5
906	24619.0293	54518.03516	BFP_plus	54518.03516
907	22655.21094	29081.30078	BFP_plus	29081.30078
908	19509.75586	174192.2344	BFP_plus	174192.2344
909	23874.3418	407840.9688	BFP_plus	407840.9688
910	18808.28125	110071.75	BFP_plus	110071.75
911	23407.69141	440437.0	BFP_plus	440437.0
912	23278.4043	379262.3125	BFP_plus	379262.3125
913	18518.51953	183529.0781	BFP_plus	183529.0781
914	20571.38281	732378.375	BFP_plus	732378.375
915	15804.39258	255984.1719	BFP_plus	255984.1719
916	22759.46289	111506.9141	BFP_plus	111506.9141
917	37604.54297	626164.125	BFP_plus	626164.125
918	22694.19727	32138.94141	BFP_plus	32138.94141
919	20627.25977	362112.4688	BFP_plus	362112.4688
920	12308.08301	146126.5938	BFP_plus	146126.5938
921	26880.15039	57792.27734	BFP_plus	57792.27734
922	21174.85156	25417.24219	BFP_plus	25417.24219
923	12811.66504	48486.17969	BFP_plus	48486.17969
924	25315.59961	62537.24609	BFP_plus	62537.24609
925	36520.64453	288318.375	BFP_plus	288318.375
926	20851.5332	121918.1641	BFP_plus	121918.1641
927	26269.18555	259686.75	BFP_plus	259686.75
928	20158.73242	480466.0	BFP_plus	480466.0
929	26397.55469	45741.70313	BFP_plus	45741.70313
930	19128.14844	845013.75	BFP_plus	845013.75
931	23924.08203	118812.7031	BFP_plus	118812.7031
932	19338.76172	216205.375	BFP_plus	216205.375
933	29240.50391	487551.125	BFP_plus	487551.125
934	16549.61133	213110.7031	BFP_plus	213110.7031
935	23680.08008	317717.4063	BFP_plus	317717.4063
936	28600.94336	89383.39844	BFP_plus	89383.39844
937	14580.73438	35041.82031	BFP_plus	35041.82031
938	18359.94727	94436.60938	BFP_plus	94436.60938
939	25633.17188	106585.1016	BFP_plus	106585.1016
940	15522.83496	158516.5	BFP_plus	158516.5
941	18060.57422	410973.9688	BFP_plus	410973.9688
942	19274.3125	123353.1719	BFP_plus	123353.1719
943	22237.22656	159707.5	BFP_plus	159707.5
944	19598.52734	206632.6406	BFP_plus	206632.6406
945	20085.95898	507083.0	BFP_plus	507083.0
946	22577.55469	47904.55469	BFP_plus	47904.55469
947	23860.74805	48167.08203	BFP_plus	48167.08203
948	18039.42383	47628.19922	BFP_plus	47628.19922
949	25652.1543	98686.78906	BFP_plus	98686.78906
950	14240.43555	358385.4375	BFP_plus	358385.4375
951	22737.72656	246442.1406	BFP_plus	246442.1406
952	27654.94531	114320.6719	BFP_plus	114320.6719
953	14482.83301	93405.51563	BFP_plus	93405.51563
954	21372.66992	575898.125	BFP_plus	575898.125
955	17070.69141	57139.04688	BFP_plus	57139.04688
956	15958.33106	403207.4063	BFP_plus	403207.4063
957	24415.82617	184582.375	BFP_plus	184582.375
958	18757.70313	199912.4375	BFP_plus	199912.4375
959	16728.78711	495980.0625	BFP_plus	495980.0625
960	33089.02344	267669.0	BFP_plus	267669.0
961	16313.2002	177242.8438	BFP_plus	177242.8438
962	27201.50977	393508.75	BFP_plus	393508.75
963	23745.70508	333070.3438	BFP_plus	333070.3438
964	33217.58203	303431.2188	BFP_plus	303431.2188
965	16149.64258	51424.10156	BFP_plus	51424.10156
966	24155.01563	371931.4375	BFP_plus	371931.4375
967	12587.58301	430732.4375	BFP_plus	430732.4375
968	36974.19141	123151.3359	BFP_plus	123151.3359
969	25706.50391	556100.75	BFP_plus	556100.75
970	31077.77344	576374.4375	BFP_plus	576374.4375
971	21129.0957	129159.7344	BFP_plus	129159.7344
972	19779.98047	494934.4688	BFP_plus	494934.4688
973	19504.13086	18707.45508	BFP_plus	18707.45508
974	24284.53711	465158.6875	BFP_plus	465158.6875
975	15433.61719	522547.0625	BFP_plus	522547.0625
976	30366.85742	55961.10938	BFP_plus	55961.10938
977	31478.61133	471815.625	BFP_plus	471815.625
978	18710.08789	34415.94531	BFP_plus	34415.94531
979	20561.02539	406508.5313	BFP_plus	406508.5313
980	24800.34375	623383.875	BFP_plus	623383.875
981	17750.0	496930.7188	BFP_plus	496930.7188
982	34070.4375	397310.2813	BFP_plus	397310.2813
983	28818.95313	164117.625	BFP_plus	164117.625
984	18104.21875	223743.9844	BFP_plus	223743.9844
985	23774.14453	160880.7344	BFP_plus	160880.7344
986	31532.38477	88996.85938	BFP_plus	88996.85938
987	21029.73828	120519.7188	BFP_plus	120519.7188
988	23527.22461	437946.375	BFP_plus	437946.375
989	19524.15625	353737.5938	BFP_plus	353737.5938
990	20117.39648	192340.7656	BFP_plus	192340.7656
991	27223.91602	539601.875	BFP_plus	539601.875
992	17185.35156	52177.49219	BFP_plus	52177.49219
993	30454.28906	666527.0625	BFP_plus	666527.0625
994	27856.24609	198083.3906	BFP_plus	198083.3906
995	24358.13281	29911.625	BFP_plus	29911.625
996	20156.89453	470720.0625	BFP_plus	470720.0625
997	17752.08008	226008.0781	BFP_plus	226008.0781
998	15395.93945	163042.6094	BFP_plus	163042.6094
999	20436.54883	805842.5625	BFP_plus	805842.5625
1000	53418.62109	153151.0469	BFP_plus	153151.0469
1001	23754.20313	196900.8906	BFP_plus	196900.8906
1002	12562.40332	221415.3594	BFP_plus	221415.3594
1003	23274.24023	95165.01563	BFP_plus	95165.01563
1004	23938.44727	332369.0625	BFP_plus	332369.0625
1005	23843.24023	390156.1875	BFP_plus	390156.1875
1006	26275.51367	523322.4375	BFP_plus	523322.4375
1007	26161.42773	411571.9375	BFP_plus	411571.9375
1008	58424.30469	1298756.125	BFP_plus	1298756.125
1009	27574.91406	387719.9375	BFP_plus	387719.9375
1010	23736.65625	803421.5	BFP_plus	803421.5
1011	17090.49219	44120.67578	BFP_plus	44120.67578
1012	15385.05566	41616.32031	BFP_plus	41616.32031
1013	30657.94336	381319.1563	BFP_plus	381319.1563
1014	14508.05859	218177.7344	BFP_plus	218177.7344
1015	19841.53516	471323.4375	BFP_plus	471323.4375
1016	38988.06641	1228245.625	BFP_plus	1228245.625
1017	10948.22461	91615.28125	BFP_plus	91615.28125
1018	23629.85938	51232.01953	BFP_plus	51232.01953
1019	19746.91992	67345.27344	BFP_plus	67345.27344
1020	24009.97852	179275.4375	BFP_plus	179275.4375
1021	18713.6582	71429.79688	BFP_plus	71429.79688
1022	15974.85742	35011.98047	BFP_plus	35011.98047
1023	23990.38281	433925.9063	BFP_plus	433925.9063
1024	23928.20508	101398.2969	BFP_plus	101398.2969
1025	19780.83789	123615.6484	BFP_plus	123615.6484
1026	13987.6084	62470.48047	BFP_plus	62470.48047
1027	20527.32422	460495.4375	BFP_plus	460495.4375
1028	21261.00586	367055.7813	BFP_plus	367055.7813
1029	30002.43359	61788.22266	BFP_plus	61788.22266
1030	19834.52344	80268.89063	BFP_plus	80268.89063
1031	45989.39844	37368.41797	BFP_plus	37368.41797
1032	32854.91797	441968.5	BFP_plus	441968.5
1033	13318.64356	69929.17969	BFP_plus	69929.17969
1034	32838.74219	371498.0625	BFP_plus	371498.0625
1035	41698.26953	75198.0625	BFP_plus	75198.0625
1036	22765.5	254780.3594	BFP_plus	254780.3594
1037	37571.07031	225226.9063	BFP_plus	225226.9063
1038	51171.66406	163674.625	BFP_plus	163674.625
1039	21737.77734	413033.0	BFP_plus	413033.0
1040	20887.54102	202715.8594	BFP_plus	202715.8594
1041	26879.8125	44919.40625	BFP_plus	44919.40625
1042	48512.97266	444748.0313	BFP_plus	444748.0313
1043	16266.31836	296591.5938	BFP_plus	296591.5938
1044	20918.94531	439238.25	BFP_plus	439238.25
1045	26280.10547	208730.6406	BFP_plus	208730.6406
1046	14283.7041	370634.625	BFP_plus	370634.625
1047	16353.36328	186842.8906	BFP_plus	186842.8906
1048	17343.33398	639276.0625	BFP_plus	639276.0625
1049	29638.79297	38963.72656	BFP_plus	38963.72656
1050	33091.48828	333674.2813	BFP_plus	333674.2813
1051	23078.16016	92064.02344	BFP_plus	92064.02344
1052	14769.83789	160553.4063	BFP_plus	160553.4063
1053	23746.64648	148935.8281	BFP_plus	148935.8281
1054	11621.92285	76547.04688	BFP_plus	76547.04688
1055	18141.86133	113323.8281	BFP_plus	113323.8281
1056	17419.54883	389157.1875	BFP_plus	389157.1875
1057	18651.97852	224704.8125	BFP_plus	224704.8125
1058	33223.54297	499001.6563	BFP_plus	499001.6563
1059	30308.76758	366818.75	BFP_plus	366818.75
1060	21288.51953	196120.8125	BFP_plus	196120.8125
1061	15036.77148	236201.2813	BFP_plus	236201.2813
1062	12121.05762	435588.4688	BFP_plus	435588.4688
1063	55832.77734	768063.0625	BFP_plus	768063.0625
1064	22059.44141	61182.54297	BFP_plus	61182.54297
1065	25823.125	261312.3125	BFP_plus	261312.3125
1066	70126.59375	163821.6094	BFP_plus	163821.6094
1067	16289.56641	72697.45313	BFP_plus	72697.45313
1068	14816.43945	45556.91797	BFP_plus	45556.91797
1069	18583.87305	47020.1875	BFP_plus	47020.1875
1070	18923.5332	161419.8125	BFP_plus	161419.8125
1071	26025.66602	567082.75	BFP_plus	567082.75
1072	23713.68164	43159.46094	BFP_plus	43159.46094
1073	15293.10352	291162.2188	BFP_plus	291162.2188
1074	27996.5918	805486.875	BFP_plus	805486.875
1075	12779.30469	17590.34375	BFP_plus	17590.34375
1076	20856.18945	243565.8125	BFP_plus	243565.8125
1077	21755.29297	69238.67969	BFP_plus	69238.67969
1078	27259.97852	214830.1563	BFP_plus	214830.1563
1079	15062.41113	95268.42969	BFP_plus	95268.42969
1080	25740.27148	378345.6563	BFP_plus	378345.6563
1081	27591.625	46442.0625	BFP_plus	46442.0625
1082	21869.20898	770342.75	BFP_plus	770342.75
1083	25651.13281	293665.1875	BFP_plus	293665.1875
1084	36046.0	1268564.375	BFP_plus	1268564.375
1085	22938.91992	250003.6563	BFP_plus	250003.6563
1086	11353.37598	29625.00586	BFP_plus	29625.00586
1087	22450.56055	159569.2344	BFP_plus	159569.2344
1088	115736.9844	261496.8438	BFP_plus	261496.8438
1089	17849.0293	48629.60938	BFP_plus	48629.60938
1090	25189.29492	507693.1875	BFP_plus	507693.1875
1091	13714.84473	236371.4688	BFP_plus	236371.4688
1092	28558.48633	326823.5	BFP_plus	326823.5
1093	26330.62891	272890.7813	BFP_plus	272890.7813
1094	23969.9375	179038.2813	BFP_plus	179038.2813
1095	31875.60156	50398.76953	BFP_plus	50398.76953
1096	17406.3125	461234.6875	BFP_plus	461234.6875
1097	29568.13867	320162.1563	BFP_plus	320162.1563
1098	10073.22852	276483.0	BFP_plus	276483.0
1099	21657.62109	332842.9063	BFP_plus	332842.9063
1100	22668.55273	91604.25781	BFP_plus	91604.25781
1101	20121.89258	86448.28125	BFP_plus	86448.28125
1102	30041.47852	65985.17969	BFP_plus	65985.17969
1103	20243.625	46983.46484	BFP_plus	46983.46484
1104	10761.99609	223518.1094	BFP_plus	223518.1094
1105	22923.91211	277442.875	BFP_plus	277442.875
1106	40322.29688	62005.29297	BFP_plus	62005.29297
1107	28922.69141	243443.1406	BFP_plus	243443.1406
1108	22699.45508	176831.6719	BFP_plus	176831.6719
1109	22445.69141	47686.97266	BFP_plus	47686.97266
1110	18489.21484	28675.0918	BFP_plus	28675.0918
1111	43950.07422	251807.9531	BFP_plus	251807.9531
1112	30653.31055	48652.42578	BFP_plus	48652.42578
1113	37004.08594	213667.125	BFP_plus	213667.125
1114	20344.53906	278522.4063	BFP_plus	278522.4063
1115	34527.51172	292828.9375	BFP_plus	292828.9375
1116	24326.19922	370219.4688	BFP_plus	370219.4688
1117	23987.57031	368357.0	BFP_plus	368357.0
1118	19825.375	90474.96094	BFP_plus	90474.96094
1119	15201.4541	679130.375	BFP_plus	679130.375
1120	15496.57129	167902.2656	BFP_plus	167902.2656
1121	32032.44727	303348.7188	BFP_plus	303348.7188
1122	27491.0	85869.5	BFP_plus	85869.5
1123	34766.42969	634049.75	BFP_plus	634049.75
1124	39388.96484	202807.0469	BFP_plus	202807.0469
1125	21198.99414	355253.7188	BFP_plus	355253.7188
1126	25789.91211	619560.6875	BFP_plus	619560.6875
1127	11897.20703	38429.62109	BFP_plus	38429.62109
1128	16203.48242	435323.375	BFP_plus	435323.375
1129	18821.9707	91550.3125	BFP_plus	91550.3125
1130	28624.16797	163346.0469	BFP_plus	163346.0469
1131	25595.47852	125492.3906	BFP_plus	125492.3906
1132	21451.19531	48664.32031	BFP_plus	48664.32031
1133	16075.58984	257734.375	BFP_plus	257734.375
1134	15679.46094	22782.55273	BFP_plus	22782.55273
1135	23225.28516	622902.5625	BFP_plus	622902.5625
1136	27119.125	147136.125	BFP_plus	147136.125
1137	20575.4043	180787.1406	BFP_plus	180787.1406
1138	17558.77539	156687.9375	BFP_plus	156687.9375
1139	18506.19141	185569.7969	BFP_plus	185569.7969
1140	28443.97656	332469.0	BFP_plus	332469.0
1141	14956.45606	79805.94531	BFP_plus	79805.94531
1142	22200.0625	200151.0938	BFP_plus	200151.0938
1143	19856.81836	26963.67578	BFP_plus	26963.67578
1144	17141.43555	160327.4219	BFP_plus	160327.4219
1145	23876.55664	430650.9688	BFP_plus	430650.9688
1146	23427.49609	199604.0938	BFP_plus	199604.0938
1147	13580.07617	36185.1875	BFP_plus	36185.1875
1148	14890.58106	33024.90625	BFP_plus	33024.90625
1149	31965.40234	222913.625	BFP_plus	222913.625
1150	43332.88672	1088557.0	BFP_plus	1088557.0
1151	23961.80859	713176.875	BFP_plus	713176.875
1152	15567.04688	207372.1406	BFP_plus	207372.1406
1153	17341.48242	54931.54297	BFP_plus	54931.54297
1154	17319.67188	34081.98438	BFP_plus	34081.98438
1155	21216.44922	627542.25	BFP_plus	627542.25
1156	14130.02344	48051.49609	BFP_plus	48051.49609
1157	17076.54492	162760.6719	BFP_plus	162760.6719
1158	28151.13867	524797.125	BFP_plus	524797.125
1159	13706.04004	128471.1953	BFP_plus	128471.1953
1160	18280.90625	35492.66016	BFP_plus	35492.66016
1161	17409.35547	84909.17969	BFP_plus	84909.17969
1162	19844.39648	54259.90234	BFP_plus	54259.90234
1163	15172.08106	166951.2344	BFP_plus	166951.2344
1164	17222.39648	510182.625	BFP_plus	510182.625
1165	29357.0	472937.1563	BFP_plus	472937.1563
1166	16656.29297	375001.5	BFP_plus	375001.5
1167	19090.69727	148927.375	BFP_plus	148927.375
1168	27933.37109	254094.1094	BFP_plus	254094.1094
1169	12993.99316	188382.2031	BFP_plus	188382.2031
1170	16045.4502	79048.78906	BFP_plus	79048.78906
1171	18913.69141	51500.04688	BFP_plus	51500.04688
1172	20615.95898	163523.5781	BFP_plus	163523.5781
1173	15750.04199	541192.3125	BFP_plus	541192.3125
1174	19230.9082	112096.5313	BFP_plus	112096.5313
1175	23558.34766	109608.9219	BFP_plus	109608.9219
1176	14428.64551	190941.0	BFP_plus	190941.0
1177	372252.8438	270818.4375	BFP_plus	270818.4375
1178	34091.75391	103092.6094	BFP_plus	103092.6094
1179	16119.59961	310308.0	BFP_plus	310308.0
1180	26408.48047	67715.55469	BFP_plus	67715.55469
1181	20822.34766	249998.0313	BFP_plus	249998.0313
1182	26750.29883	559297.375	BFP_plus	559297.375
1183	19869.30859	1137618.75	BFP_plus	1137618.75
1184	11438.52637	24823.06055	BFP_plus	24823.06055
1185	24164.41992	104204.8594	BFP_plus	104204.8594
1186	25958.49414	116838.7578	BFP_plus	116838.7578
1187	11822.38867	119868.1406	BFP_plus	119868.1406
1188	9686.233398	55610.56641	BFP_plus	55610.56641
1189	17796.88672	112020.2578	BFP_plus	112020.2578
1190	24601.5918	271551.4688	BFP_plus	271551.4688
1191	19094.28906	106416.6484	BFP_plus	106416.6484
1192	27916.87891	79587.875	BFP_plus	79587.875
1193	18648.91602	384103.0313	BFP_plus	384103.0313
1194	19976.73242	329177.2813	BFP_plus	329177.2813
1195	19879.43555	87471.64063	BFP_plus	87471.64063
1196	24862.59375	485989.7188	BFP_plus	485989.7188
1197	22079.6582	968542.4375	BFP_plus	968542.4375
1198	19415.37891	392956.0313	BFP_plus	392956.0313
1199	19273.63086	105094.6563	BFP_plus	105094.6563
1200	34035.46875	129668.7734	BFP_plus	129668.7734
1201	33289.83203	421590.4375	BFP_plus	421590.4375
1202	16804.25	83304.96875	BFP_plus	83304.96875
1203	14324.33398	165322.3438	BFP_plus	165322.3438
1204	25708.33008	562848.0625	BFP_plus	562848.0625
1205	16550.43359	122026.0	BFP_plus	122026.0
1206	26553.5	124375.9844	BFP_plus	124375.9844
1207	18818.34961	29249.62891	BFP_plus	29249.62891
1208	27109.51172	345409.3125	BFP_plus	345409.3125
1209	26789.20703	285558.875	BFP_plus	285558.875
1210	14110.63867	331053.4688	BFP_plus	331053.4688
1211	40755.49609	280760.375	BFP_plus	280760.375
1212	17174.5293	77841.57031	BFP_plus	77841.57031
1213	23472.61914	258886.8125	BFP_plus	258886.8125
1214	18258.83398	217809.7813	BFP_plus	217809.7813
1215	31862.62109	408359.8125	BFP_plus	408359.8125
1216	21583.86719	88960.04688	BFP_plus	88960.04688
1217	19956.5625	103891.7734	BFP_plus	103891.7734
1218	17822.97852	238248.875	BFP_plus	238248.875
1219	16201.85645	228055.2344	BFP_plus	228055.2344
1220	29168.91602	231388.25	BFP_plus	231388.25
1221	34939.31641	102208.8281	BFP_plus	102208.8281
1222	23453.16992	120968.375	BFP_plus	120968.375
1223	58671.85938	131004.7266	BFP_plus	131004.7266
1224	17806.08594	129442.625	BFP_plus	129442.625
1225	23886.94727	153881.4688	BFP_plus	153881.4688
1226	21223.51172	96582.17188	BFP_plus	96582.17188
1227	13940.08203	26087.54492	BFP_plus	26087.54492
1228	19941.11133	147042.6875	BFP_plus	147042.6875
1229	20260.97461	170318.0	BFP_plus	170318.0
1230	17453.93555	917974.0625	BFP_plus	917974.0625
1231	28892.61719	280612.5938	BFP_plus	280612.5938
1232	22613.64063	115734.4922	BFP_plus	115734.4922
1233	21839.2168	52754.04297	BFP_plus	52754.04297
1234	20687.45313	212255.1094	BFP_plus	212255.1094
1235	18714.56055	207448.2813	BFP_plus	207448.2813
1236	30736.47266	92460.8125	BFP_plus	92460.8125
1237	22350.45898	176096.3438	BFP_plus	176096.3438
1238	16873.45898	164994.5156	BFP_plus	164994.5156
1239	20812.7793	440849.7813	BFP_plus	440849.7813
1240	26926.83984	321475.2188	BFP_plus	321475.2188
1241	16810.81055	193710.5625	BFP_plus	193710.5625
1242	20503.08398	94402.14844	BFP_plus	94402.14844
1243	21294.12305	194002.625	BFP_plus	194002.625
1244	15395.74512	183939.125	BFP_plus	183939.125
1245	27283.48438	480495.5313	BFP_plus	480495.5313
1246	16172.625	223565.5625	BFP_plus	223565.5625
1247	27108.25	267537.4375	BFP_plus	267537.4375
1248	12141.95703	391720.9688	BFP_plus	391720.9688
1249	27728.1875	43705.83594	BFP_plus	43705.83594
1250	30824.30469	145620.1875	BFP_plus	145620.1875
1251	17588.78125	254529.7188	BFP_plus	254529.7188
1252	34343.41797	146096.6875	BFP_plus	146096.6875
1253	18292.74805	153202.5938	BFP_plus	153202.5938
1254	22878.33594	756681.625	BFP_plus	756681.625
1255	17596.53516	49066.39453	BFP_plus	49066.39453
1256	16827.97461	270156.8438	BFP_plus	270156.8438
1257	30347.05469	196465.2656	BFP_plus	196465.2656
1258	25500.07422	144761.6719	BFP_plus	144761.6719
1259	19997.76758	341401.75	BFP_plus	341401.75
1260	21354.93945	355891.6875	BFP_plus	355891.6875
1261	21592.73047	137379.8125	BFP_plus	137379.8125
1262	19545.97852	170465.8906	BFP_plus	170465.8906
1263	17923.86133	217542.125	BFP_plus	217542.125
1264	22653.53516	578919.0	BFP_plus	578919.0
1265	19106.75391	203191.4063	BFP_plus	203191.4063
1266	9588.570313	47410.08984	BFP_plus	47410.08984
1267	18736.49414	284072.8438	BFP_plus	284072.8438
1268	29028.60352	209057.25	BFP_plus	209057.25
1269	24185.13867	143262.9063	BFP_plus	143262.9063
1270	28525.04297	104737.7656	BFP_plus	104737.7656
1271	18846.68555	109942.1719	BFP_plus	109942.1719
1272	23680.52539	261684.6406	BFP_plus	261684.6406
1273	28525.30078	148405.1406	BFP_plus	148405.1406
1274	23405.40234	529823.4375	BFP_plus	529823.4375
1275	23708.18945	370742.6563	BFP_plus	370742.6563
1276	16656.51367	32590.4375	BFP_plus	32590.4375
1277	46479.17969	365984.0313	BFP_plus	365984.0313
1278	25774.55078	626225.6875	BFP_plus	626225.6875
1279	26065.97266	1025973.188	BFP_plus	1025973.188
1280	31926.47656	638424.5625	BFP_plus	638424.5625
1281	18961.68359	45801.10547	BFP_plus	45801.10547
1282	18780.36133	111857.0	BFP_plus	111857.0
1283	22277.56836	57715.44141	BFP_plus	57715.44141
1284	19801.23633	85306.79688	BFP_plus	85306.79688
1285	39781.79297	612041.75	BFP_plus	612041.75
1286	27758.49414	496907.0938	BFP_plus	496907.0938
1287	19763.97852	297707.1875	BFP_plus	297707.1875
1288	21731.63281	227821.6094	BFP_plus	227821.6094
1289	24637.82617	40422.48438	BFP_plus	40422.48438
1290	19800.82813	186159.5469	BFP_plus	186159.5469
1291	37696.84766	350239.1563	BFP_plus	350239.1563
1292	21187.27734	265598.6563	BFP_plus	265598.6563
1293	17719.85547	59239.44531	BFP_plus	59239.44531
1294	18944.74414	109338.5703	BFP_plus	109338.5703
1295	23371.98242	171247.625	BFP_plus	171247.625
1296	12835.80566	232603.8125	BFP_plus	232603.8125
1297	29634.25	150741.3125	BFP_plus	150741.3125
1298	29248.51172	162983.1719	BFP_plus	162983.1719
1299	19559.82227	139923.7656	BFP_plus	139923.7656
1300	19529.29102	25365.09961	BFP_plus	25365.09961
1301	27800.73438	160790.5625	BFP_plus	160790.5625
1302	25804.44531	721086.875	BFP_plus	721086.875
1303	22693.13672	71552.55469	BFP_plus	71552.55469
1304	20250.76172	1252126.125	BFP_plus	1252126.125
1305	13742.65039	47268.5625	BFP_plus	47268.5625
1306	25468.91797	58558.73047	BFP_plus	58558.73047
1307	26506.28906	387475.875	BFP_plus	387475.875
1308	25947.78711	43020.13672	BFP_plus	43020.13672
1309	24741.96484	42922.94531	BFP_plus	42922.94531
1310	30746.89063	312258.2813	BFP_plus	312258.2813
1311	23510.56641	220711.9375	BFP_plus	220711.9375
1312	18221.45313	387804.9375	BFP_plus	387804.9375
1313	17916.40625	342953.8438	BFP_plus	342953.8438
1314	15467.07813	209391.1563	BFP_plus	209391.1563
1315	17951.08594	225769.5469	BFP_plus	225769.5469
1316	16712.26172	526778.375	BFP_plus	526778.375
1317	13609.71582	235004.0938	BFP_plus	235004.0938
1318	19480.5918	422401.25	BFP_plus	422401.25
1319	21792.66016	90057.04688	BFP_plus	90057.04688
1320	29056.34375	326743.8125	BFP_plus	326743.8125
1321	27243.22461	49791.23438	BFP_plus	49791.23438
1322	7477.741211	287991.2813	BFP_plus	287991.2813
1323	19441.86328	491703.4063	BFP_plus	491703.4063
1324	19576.27734	210141.6563	BFP_plus	210141.6563
1325	19646.46289	275772.3438	BFP_plus	275772.3438
1326	18318.07422	76655.38281	BFP_plus	76655.38281
1327	18942.37305	227436.9375	BFP_plus	227436.9375
1328	21367.60156	119953.9688	BFP_plus	119953.9688
1329	27056.60742	335227.0	BFP_plus	335227.0
1330	18817.30273	254983.1094	BFP_plus	254983.1094
1331	20221.00586	307681.4375	BFP_plus	307681.4375
1332	19467.63281	165068.8281	BFP_plus	165068.8281
1333	28222.88867	476938.3438	BFP_plus	476938.3438
1334	25001.43164	145461.0313	BFP_plus	145461.0313
1335	23064.41797	209528.4375	BFP_plus	209528.4375
1336	23447.75781	84913.78906	BFP_plus	84913.78906
1337	22209.31445	150671.25	BFP_plus	150671.25
1338	14260.01367	197965.2031	BFP_plus	197965.2031
1339	17556.46875	525628.875	BFP_plus	525628.875
1340	18605.52734	81280.125	BFP_plus	81280.125
1341	21914.42578	570524.4375	BFP_plus	570524.4375
1342	13790.24902	262520.1875	BFP_plus	262520.1875
1343	14127.08789	413017.6875	BFP_plus	413017.6875
1344	55632.84375	146849.4219	BFP_plus	146849.4219
1345	6910.706543	130189.2031	BFP_plus	130189.2031
1346	19275.52539	310553.0938	BFP_plus	310553.0938
1347	17680.11914	90011.07813	BFP_plus	90011.07813
1348	19240.42383	30791.41016	BFP_plus	30791.41016
1349	41953.28906	97093.39844	BFP_plus	97093.39844
1350	19393.87109	371388.2813	BFP_plus	371388.2813
1351	19602.44922	538023.1875	BFP_plus	538023.1875
1352	21927.4375	143165.5938	BFP_plus	143165.5938
1353	18087.27344	32945.33203	BFP_plus	32945.33203
1354	22114.04492	41339.07422	BFP_plus	41339.07422
1355	19105.66406	332935.375	BFP_plus	332935.375
1356	20170.07422	794608.0	BFP_plus	794608.0
1357	17331.45313	80713.82813	BFP_plus	80713.82813
1358	19437.38477	181418.5625	BFP_plus	181418.5625
1359	20132.43555	389249.5625	BFP_plus	389249.5625
1360	21161.28906	606235.4375	BFP_plus	606235.4375
1361	19617.99414	93911.03906	BFP_plus	93911.03906
1362	19493.52734	345670.2188	BFP_plus	345670.2188
1363	17922.28516	15454.55176	BFP_plus	15454.55176
1364	27596.06445	91669.09375	BFP_plus	91669.09375
1365	17988.68945	114108.3125	BFP_plus	114108.3125
1366	17988.68945	114108.3125	BFP_plus	114108.3125
1367	32878.10938	410271.5625	BFP_plus	410271.5625
1368	26758.53711	304072.6875	BFP_plus	304072.6875
1369	24348.10547	277493.9375	BFP_plus	277493.9375
1370	21150.46875	626742.6875	BFP_plus	626742.6875
1371	21546.42578	216091.0625	BFP_plus	216091.0625
1372	26863.95117	194887.2656	BFP_plus	194887.2656
1373	22494.73438	64079.375	BFP_plus	64079.375
1374	18357.08789	162271.5781	BFP_plus	162271.5781
1375	29523.33789	50280.59766	BFP_plus	50280.59766
1376	22715.39844	228273.1719	BFP_plus	228273.1719
1377	20702.00391	42696.26953	BFP_plus	42696.26953
1378	18070.88281	231158.5	BFP_plus	231158.5
1379	31613.31836	332572.875	BFP_plus	332572.875
1380	29014.72461	466273.5938	BFP_plus	466273.5938
1381	20834.64258	275948.0313	BFP_plus	275948.0313
1382	17254.38672	1012314.563	BFP_plus	1012314.563
1383	29989.25977	297999.5313	BFP_plus	297999.5313
1384	19082.45703	462222.1563	BFP_plus	462222.1563
1385	25332.83789	258475.125	BFP_plus	258475.125
1386	16657.75586	61120.94922	BFP_plus	61120.94922
1387	21232.19336	397203.4375	BFP_plus	397203.4375
1388	23914.91211	385234.4688	BFP_plus	385234.4688
1389	26900.24023	92910.39844	BFP_plus	92910.39844
1390	19028.80664	777392.1875	BFP_plus	777392.1875
1391	18891.29883	193372.3594	BFP_plus	193372.3594
1392	19604.58398	484503.5625	BFP_plus	484503.5625
1393	15070.13281	143488.9063	BFP_plus	143488.9063
1394	23159.74609	42090.24219	BFP_plus	42090.24219
1395	31769.31055	78154.57813	BFP_plus	78154.57813
1396	19390.9375	304330.0	BFP_plus	304330.0
1397	26046.57031	274932.0938	BFP_plus	274932.0938
1398	24264.04883	234363.25	BFP_plus	234363.25
1399	13370.87109	253521.3906	BFP_plus	253521.3906
1400	26516.47656	132351.7656	BFP_plus	132351.7656
1401	31516.81836	780164.375	BFP_plus	780164.375
1402	22100.49414	407402.5	BFP_plus	407402.5
1403	22601.03516	57557.21484	BFP_plus	57557.21484
1404	16131.83594	83502.42969	BFP_plus	83502.42969
1405	18535.60742	78405.82813	BFP_plus	78405.82813
1406	25059.77734	541803.3125	BFP_plus	541803.3125
1407	17032.39063	123633.5938	BFP_plus	123633.5938
1408	24511.58594	619162.75	BFP_plus	619162.75
1409	7624.998535	349213.7813	BFP_plus	349213.7813
1410	28568.40039	355680.4063	BFP_plus	355680.4063
1411	15405.46387	150534.25	BFP_plus	150534.25
1412	19420.6582	120397.7734	BFP_plus	120397.7734
1413	19486.66406	265825.0	BFP_plus	265825.0
1414	16337.48828	345220.9375	BFP_plus	345220.9375
1415	23737.87109	267784.8438	BFP_plus	267784.8438
1416	23592.91016	125468.3984	BFP_plus	125468.3984
1417	27713.10352	79848.96875	BFP_plus	79848.96875
1418	18723.46484	361229.3125	BFP_plus	361229.3125
1419	17302.93359	135726.4219	BFP_plus	135726.4219
1420	23477.60352	199752.5781	BFP_plus	199752.5781
1421	14289.65234	213419.1094	BFP_plus	213419.1094
1422	29038.67383	673068.125	BFP_plus	673068.125
1423	15782.01465	190755.7344	BFP_plus	190755.7344
1424	20116.93555	42363.19141	BFP_plus	42363.19141
1425	33199.17969	46151.95703	BFP_plus	46151.95703
1426	25817.92773	49720.85156	BFP_plus	49720.85156
1427	19753.12695	13514.65039	BFP_plus	13514.65039
1428	21466.83203	96738.57031	BFP_plus	96738.57031
1429	28474.67188	322798.3438	BFP_plus	322798.3438
1430	24478.26172	30451.04102	BFP_plus	30451.04102
1431	19613.0957	87342.07813	BFP_plus	87342.07813
1432	22727.9668	210907.9375	BFP_plus	210907.9375
1433	17441.12109	415268.6875	BFP_plus	415268.6875
1434	16828.71875	54943.13281	BFP_plus	54943.13281
1435	23186.12305	129270.7734	BFP_plus	129270.7734
1436	37792.23047	122337.1406	BFP_plus	122337.1406
1437	27865.48438	351822.0313	BFP_plus	351822.0313
1438	42406.01563	421093.5938	BFP_plus	421093.5938
1439	13261.27344	294575.4063	BFP_plus	294575.4063
1440	29885.84375	48103.44141	BFP_plus	48103.44141
1441	20271.23242	47011.61719	BFP_plus	47011.61719
1442	14759.64356	184340.5781	BFP_plus	184340.5781
1443	43630.8125	1023099.063	BFP_plus	1023099.063
1444	24836.89648	190800.1094	BFP_plus	190800.1094
1445	21324.91406	208834.5156	BFP_plus	208834.5156
1446	38459.08984	576338.8125	BFP_plus	576338.8125
1447	20082.63672	376922.7813	BFP_plus	376922.7813
1448	30734.00391	413090.1875	BFP_plus	413090.1875
1449	13719.25977	125958.7813	BFP_plus	125958.7813
1450	16454.82617	53206.67578	BFP_plus	53206.67578
1451	19718.44336	104517.3047	BFP_plus	104517.3047
1452	24077.23242	62560.25781	BFP_plus	62560.25781
1453	20577.47461	51243.89453	BFP_plus	51243.89453
1454	20101.4707	321073.1563	BFP_plus	321073.1563
1455	23934.08398	162061.75	BFP_plus	162061.75
1456	18484.18359	352060.75	BFP_plus	352060.75
1457	24146.19922	55724.98438	BFP_plus	55724.98438
1458	18297.93359	229151.6406	BFP_plus	229151.6406
1459	17681.72656	99330.53125	BFP_plus	99330.53125
1460	17814.76563	344052.3438	BFP_plus	344052.3438
1461	14687.41992	359904.3438	BFP_plus	359904.3438
1462	24334.45508	284391.1563	BFP_plus	284391.1563
1463	28717.32227	244564.5	BFP_plus	244564.5
1464	28851.26953	183772.6406	BFP_plus	183772.6406
1465	17815.15625	562377.625	BFP_plus	562377.625
1466	20739.39063	114784.375	BFP_plus	114784.375
1467	26478.0	464055.6875	BFP_plus	464055.6875
1468	30537.81836	212784.3125	BFP_plus	212784.3125
1469	26676.16992	159870.25	BFP_plus	159870.25
1470	35724.16406	413804.75	BFP_plus	413804.75
1471	25277.91016	74237.15625	BFP_plus	74237.15625
1472	17299.45117	308486.5625	BFP_plus	308486.5625
1473	15610.86231	579230.0625	BFP_plus	579230.0625
1474	10842.09375	228388.1875	BFP_plus	228388.1875
1475	27637.16797	147695.4219	BFP_plus	147695.4219
1476	70500.53906	158384.2031	BFP_plus	158384.2031
1477	31320.60352	349659.5	BFP_plus	349659.5
1478	19707.92383	627550.5625	BFP_plus	627550.5625
1479	18494.60742	235237.6094	BFP_plus	235237.6094
1480	20110.39258	105278.7031	BFP_plus	105278.7031
1481	16653.32617	299236.75	BFP_plus	299236.75
1482	17937.92188	222908.7188	BFP_plus	222908.7188
1483	13684.91992	37726.10156	BFP_plus	37726.10156
1484	23503.46289	141624.4375	BFP_plus	141624.4375
1485	26950.78906	175345.4688	BFP_plus	175345.4688
1486	19853.24023	58790.23828	BFP_plus	58790.23828
1487	20818.54102	430341.25	BFP_plus	430341.25
1488	27331.83789	1061787.125	BFP_plus	1061787.125
1489	26552.44336	53369.09375	BFP_plus	53369.09375
1490	21427.15234	39873.52734	BFP_plus	39873.52734
1491	17574.3125	77766.17969	BFP_plus	77766.17969
1492	17380.77734	44281.52344	BFP_plus	44281.52344
1493	20322.49219	56985.04297	BFP_plus	56985.04297
1494	24722.3418	109745.7969	BFP_plus	109745.7969
1495	23793.08789	264779.1875	BFP_plus	264779.1875
1496	25894.6543	267657.9375	BFP_plus	267657.9375
1497	26899.63867	640159.6875	BFP_plus	640159.6875
1498	29750.91992	293735.9063	BFP_plus	293735.9063
1499	20310.83398	222630.7344	BFP_plus	222630.7344
1500	32183.54297	94749.83594	BFP_plus	94749.83594
1501	18769.79883	227061.1406	BFP_plus	227061.1406
1502	19735.52148	362204.5	BFP_plus	362204.5
1503	13347.20313	193370.5938	BFP_plus	193370.5938
1504	12545.23242	66689.11719	BFP_plus	66689.11719
1505	21470.06641	193935.625	BFP_plus	193935.625
1506	11970.41016	202607.7031	BFP_plus	202607.7031
1507	25489.2832	667426.5625	BFP_plus	667426.5625
1508	20723.82617	78418.1875	BFP_plus	78418.1875
1509	20041.52539	184080.6563	BFP_plus	184080.6563
1510	16295.62012	351258.625	BFP_plus	351258.625
1511	18336.35938	749602.875	BFP_plus	749602.875
1512	28941.24023	314139.5938	BFP_plus	314139.5938
1513	24408.21289	88833.53125	BFP_plus	88833.53125
1514	20693.14258	59788.53906	BFP_plus	59788.53906
1515	36213.01563	345995.6563	BFP_plus	345995.6563
1516	27614.35938	321960.4375	BFP_plus	321960.4375
1517	15479.69727	62702.90234	BFP_plus	62702.90234
1518	24576.10156	283196.875	BFP_plus	283196.875
1519	20246.28906	118936.0469	BFP_plus	118936.0469
1520	20948.09375	206706.2656	BFP_plus	206706.2656
1521	13241.73535	93540.98438	BFP_plus	93540.98438
1522	24095.66797	17178.13867	BFP_plus	17178.13867
1523	23166.49609	641874.625	BFP_plus	641874.625
1524	21631.72656	65890.71875	BFP_plus	65890.71875
1525	16491.79688	225594.9219	BFP_plus	225594.9219
1526	23231.08398	395244.4063	BFP_plus	395244.4063
1527	21768.25	215380.8906	BFP_plus	215380.8906
1528	34773.01953	261829.0313	BFP_plus	261829.0313
1529	18423.98633	125803.6563	BFP_plus	125803.6563
1530	26707.12695	573243.125	BFP_plus	573243.125
1531	24616.61914	204700.4844	BFP_plus	204700.4844
1532	24618.44922	651706.875	BFP_plus	651706.875
1533	16488.96094	57383.83203	BFP_plus	57383.83203
1534	29076.52344	257349.0938	BFP_plus	257349.0938
1535	16065.07813	60014.95313	BFP_plus	60014.95313
1536	33132.32813	351051.3125	BFP_plus	351051.3125
1537	22899.79492	275261.2813	BFP_plus	275261.2813
1538	26267.58203	365671.1563	BFP_plus	365671.1563
1539	16395.88281	278185.3125	BFP_plus	278185.3125
1540	13900.63965	360546.3438	BFP_plus	360546.3438
1541	25026.86523	246583.5938	BFP_plus	246583.5938
1542	16138.51563	331857.6875	BFP_plus	331857.6875
1543	25234.19922	138222.3438	BFP_plus	138222.3438
1544	13136.20703	254511.5625	BFP_plus	254511.5625
1545	16264.33887	48649.58203	BFP_plus	48649.58203
1546	26075.0293	68540.55469	BFP_plus	68540.55469
1547	25134.8457	65275.41016	BFP_plus	65275.41016
1548	27268.78711	143085.6563	BFP_plus	143085.6563
1549	16812.21484	85767.86719	BFP_plus	85767.86719
1550	24172.34961	337011.375	BFP_plus	337011.375
1551	20351.85156	77324.73438	BFP_plus	77324.73438
1552	19180.54883	139053.625	BFP_plus	139053.625
1553	20735.10156	294747.0938	BFP_plus	294747.0938
1554	20830.6875	443857.4063	BFP_plus	443857.4063
1555	55127.15234	194295.625	BFP_plus	194295.625
1556	16433.18359	381982.75	BFP_plus	381982.75
1557	28141.8457	84148.48438	BFP_plus	84148.48438
1558	19075.84375	652181.0	BFP_plus	652181.0
1559	23536.00586	251539.8438	BFP_plus	251539.8438
1560	29051.99219	176768.6406	BFP_plus	176768.6406
1561	13048.14258	167129.8594	BFP_plus	167129.8594
1562	19148.94727	260425.0	BFP_plus	260425.0
1563	18007.8418	51495.51563	BFP_plus	51495.51563
1564	22997.44727	121432.9766	BFP_plus	121432.9766
1565	19090.70313	107118.3359	BFP_plus	107118.3359
1566	22344.49805	44776.05469	BFP_plus	44776.05469
1567	21198.36719	272000.75	BFP_plus	272000.75
1568	27213.68359	433531.875	BFP_plus	433531.875
1569	38542.64063	99232.83594	BFP_plus	99232.83594
1570	18817.60742	473114.3438	BFP_plus	473114.3438
1571	16316.20215	441775.7188	BFP_plus	441775.7188
1572	60247.70703	314904.125	BFP_plus	314904.125
1573	28359.66406	48650.04688	BFP_plus	48650.04688
1574	21347.18164	132229.3281	BFP_plus	132229.3281
1575	19273.59766	149966.375	BFP_plus	149966.375
1576	14756.63379	96897.42188	BFP_plus	96897.42188
1577	20956.02734	18735.0	BFP_plus	18735.0
1578	19848.48242	64427.58594	BFP_plus	64427.58594
1579	20988.63281	489326.625	BFP_plus	489326.625
1580	29629.65039	405865.5625	BFP_plus	405865.5625
1581	19899.03516	99046.375	BFP_plus	99046.375
1582	42929.52734	84870.78125	BFP_plus	84870.78125
1583	44577.55078	736572.0	BFP_plus	736572.0
1584	16109.64063	21869.66797	BFP_plus	21869.66797
1585	26653.35352	290353.125	BFP_plus	290353.125
1586	31086.79102	68476.97656	BFP_plus	68476.97656
1587	16848.83984	47245.79297	BFP_plus	47245.79297
1588	20870.20313	367847.7188	BFP_plus	367847.7188
1589	21224.41016	37899.19531	BFP_plus	37899.19531
1590	27786.95313	901057.625	BFP_plus	901057.625
1591	22171.9082	212179.3438	BFP_plus	212179.3438
1592	25176.3457	127007.3906	BFP_plus	127007.3906
1593	24744.25195	247672.625	BFP_plus	247672.625
1594	17475.36719	215458.7344	BFP_plus	215458.7344
1595	28556.51563	170811.5781	BFP_plus	170811.5781
1596	19672.21289	189836.1094	BFP_plus	189836.1094
1597	32563.00977	300632.375	BFP_plus	300632.375
1598	31596.24023	479780.3125	BFP_plus	479780.3125
1599	17816.52539	705354.25	BFP_plus	705354.25
1600	37354.10547	343702.4375	BFP_plus	343702.4375
1601	15142.56348	192676.5	BFP_plus	192676.5
1602	21985.94141	216928.125	BFP_plus	216928.125
1603	15831.92383	36613.66406	BFP_plus	36613.66406
1604	16830.7207	44162.28125	BFP_plus	44162.28125
1605	25687.10352	654006.875	BFP_plus	654006.875
1606	37613.54297	129658.25	BFP_plus	129658.25
1607	21820.92773	97195.80469	BFP_plus	97195.80469
1608	40945.08984	538316.125	BFP_plus	538316.125
1609	29978.23242	404778.9688	BFP_plus	404778.9688
1610	19293.54492	358309.1875	BFP_plus	358309.1875
1611	46735.95313	209209.5	BFP_plus	209209.5
1612	22893.21094	305277.5313	BFP_plus	305277.5313
1613	26713.87109	54587.81641	BFP_plus	54587.81641
1614	14348.11621	107064.0469	BFP_plus	107064.0469
1615	47948.45313	435260.2813	BFP_plus	435260.2813
1616	20184.87305	434525.7188	BFP_plus	434525.7188
1617	19779.7793	108139.5234	BFP_plus	108139.5234
1618	23242.78125	51257.36719	BFP_plus	51257.36719
1619	19653.17188	142510.7031	BFP_plus	142510.7031
1620	15752.32324	185199.2969	BFP_plus	185199.2969
1621	17656.45703	310852.25	BFP_plus	310852.25
1622	12213.56934	17921.0625	BFP_plus	17921.0625
1623	18218.17578	275026.625	BFP_plus	275026.625
1624	25822.33984	241146.6875	BFP_plus	241146.6875
1625	20816.68945	378980.0938	BFP_plus	378980.0938
1626	26503.29102	465812.5625	BFP_plus	465812.5625
1627	22048.75781	152370.25	BFP_plus	152370.25
1628	26790.55078	506900.875	BFP_plus	506900.875
1629	24172.87695	186930.5938	BFP_plus	186930.5938
1630	15947.59668	206205.9063	BFP_plus	206205.9063
1631	29681.33203	402811.6563	BFP_plus	402811.6563
1632	28719.32422	185739.9063	BFP_plus	185739.9063
1633	25736.43359	354580.0313	BFP_plus	354580.0313
1634	15640.40332	116918.3984	BFP_plus	116918.3984
1635	12933.50781	32179.02148	BFP_plus	32179.02148
1636	20871.31055	194664.6406	BFP_plus	194664.6406
1637	24896.51172	113378.7188	BFP_plus	113378.7188
1638	15979.06934	113854.25	BFP_plus	113854.25
1639	24020.92773	157823.9688	BFP_plus	157823.9688
1640	14488.10742	22603.17383	BFP_plus	22603.17383
1641	32092.17188	50647.63281	BFP_plus	50647.63281
1642	15696.64258	39591.24609	BFP_plus	39591.24609
1643	9522.019531	406452.0	BFP_plus	406452.0
1644	12563.65625	26544.47266	BFP_plus	26544.47266
1645	15598.83789	125447.1875	BFP_plus	125447.1875
1646	22436.37695	387951.0625	BFP_plus	387951.0625
1647	21750.9082	207670.0781	BFP_plus	207670.0781
1648	18105.04492	60139.41406	BFP_plus	60139.41406
1649	20120.67578	516006.6875	BFP_plus	516006.6875
1650	32061.51563	69203.69531	BFP_plus	69203.69531
1651	15447.60449	229783.7656	BFP_plus	229783.7656
1652	19815.97656	136859.0	BFP_plus	136859.0
1653	18343.02148	384155.8438	BFP_plus	384155.8438
1654	18052.36133	307644.9063	BFP_plus	307644.9063
1655	18327.24414	44548.71875	BFP_plus	44548.71875
1656	13612.9834	47376.6875	BFP_plus	47376.6875
1657	17393.41406	130934.8359	BFP_plus	130934.8359
1658	24682.97266	132557.5938	BFP_plus	132557.5938
1659	13507.68945	589594.75	BFP_plus	589594.75
1660	27698.24414	310182.125	BFP_plus	310182.125
1661	23242.74805	260448.6875	BFP_plus	260448.6875
1662	19666.22266	358922.2188	BFP_plus	358922.2188
1663	22486.39258	173051.6094	BFP_plus	173051.6094
1664	20519.80664	165687.9375	BFP_plus	165687.9375
1665	10121.51758	105150.5703	BFP_plus	105150.5703
1666	19175.16992	33196.14063	BFP_plus	33196.14063
1667	12948.17969	340226.1563	BFP_plus	340226.1563
1668	22619.19727	29360.45313	BFP_plus	29360.45313
1669	18245.36914	90415.28125	BFP_plus	90415.28125
1670	16414.26172	45405.75391	BFP_plus	45405.75391
1671	16285.42676	198196.4375	BFP_plus	198196.4375
1672	15583.88379	42431.21875	BFP_plus	42431.21875
1673	23303.27148	150335.3594	BFP_plus	150335.3594
1674	39936.87109	387114.2813	BFP_plus	387114.2813
1675	14903.4502	75048.24219	BFP_plus	75048.24219
1676	26476.26172	135578.7188	BFP_plus	135578.7188
1677	30661.91797	157915.0781	BFP_plus	157915.0781
1678	21205.29492	78924.4375	BFP_plus	78924.4375
1679	19955.86328	47455.48047	BFP_plus	47455.48047
1680	9331.367188	150000.7031	BFP_plus	150000.7031
1681	12674.08887	271635.0313	BFP_plus	271635.0313
1682	21671.33789	460373.1563	BFP_plus	460373.1563
1683	24722.38281	495477.2813	BFP_plus	495477.2813
1684	20784.4668	370067.3125	BFP_plus	370067.3125
1685	20506.09375	314515.375	BFP_plus	314515.375
1686	20617.08398	222396.1406	BFP_plus	222396.1406
1687	20327.84961	466276.8125	BFP_plus	466276.8125
1688	21601.38867	161766.3594	BFP_plus	161766.3594
1689	17232.64453	157493.0156	BFP_plus	157493.0156
1690	16542.86133	107442.5313	BFP_plus	107442.5313
1691	35054.23828	28255.32031	BFP_plus	28255.32031
1692	20274.46094	255196.4844	BFP_plus	255196.4844
1693	18806.24414	91814.9375	BFP_plus	91814.9375
1694	7973.401855	138800.4375	BFP_plus	138800.4375
1695	21633.23633	375391.5	BFP_plus	375391.5
1696	23565.95508	286423.75	BFP_plus	286423.75
1697	17587.70313	226428.3906	BFP_plus	226428.3906
1698	12457.82227	59415.11719	BFP_plus	59415.11719
1699	42818.85938	419697.4375	BFP_plus	419697.4375
1700	14140.97656	12344.63867	BFP_plus	12344.63867
1701	23705.17773	544720.375	BFP_plus	544720.375
1702	25697.50586	306900.4688	BFP_plus	306900.4688
1703	15939.34863	115341.5234	BFP_plus	115341.5234
1704	27183.95703	190676.0625	BFP_plus	190676.0625
1705	19316.16992	378515.0938	BFP_plus	378515.0938
1706	26780.90234	122443.8438	BFP_plus	122443.8438
1707	16908.44141	85602.99219	BFP_plus	85602.99219
1708	23176.83984	473552.3125	BFP_plus	473552.3125
1709	14769.01758	44108.28906	BFP_plus	44108.28906
1710	20165.94141	197601.6719	BFP_plus	197601.6719
1711	17709.42773	297431.0	BFP_plus	297431.0
1712	24970.54492	408527.9375	BFP_plus	408527.9375
1713	33145.21484	620631.375	BFP_plus	620631.375
1714	16087.48145	58072.38281	BFP_plus	58072.38281
1715	49214.53516	172672.7031	BFP_plus	172672.7031
1716	30404.76563	242131.0313	BFP_plus	242131.0313
1717	20939.66406	197384.6563	BFP_plus	197384.6563
1718	22132.34961	124459.5078	BFP_plus	124459.5078
1719	12625.02344	260609.5156	BFP_plus	260609.5156
1720	9605.961914	117689.2422	BFP_plus	117689.2422
1721	13516.93457	359425.5938	BFP_plus	359425.5938
1722	32411.67188	113648.1563	BFP_plus	113648.1563
1723	16614.69531	309990.5625	BFP_plus	309990.5625
1724	22737.96484	98336.21875	BFP_plus	98336.21875
1725	13623.55176	131505.4844	BFP_plus	131505.4844
1726	26693.11133	391896.9063	BFP_plus	391896.9063
1727	27152.02539	230033.3438	BFP_plus	230033.3438
1728	27550.86328	247434.8281	BFP_plus	247434.8281
1729	22748.41992	37793.26563	BFP_plus	37793.26563
1730	23762.15625	333238.9063	BFP_plus	333238.9063
1731	16837.66797	321528.625	BFP_plus	321528.625
1732	21059.90234	91243.40625	BFP_plus	91243.40625
1733	15208.24609	155180.75	BFP_plus	155180.75
1734	32801.17188	1057822.0	BFP_plus	1057822.0
1735	28038.92773	289175.7813	BFP_plus	289175.7813
1736	18877.18555	37745.41016	BFP_plus	37745.41016
1737	27311.36914	273545.5938	BFP_plus	273545.5938
1738	17664.70508	56050.27734	BFP_plus	56050.27734
1739	22908.32031	290538.5938	BFP_plus	290538.5938
1740	23025.76563	228546.3438	BFP_plus	228546.3438
1741	22113.5625	598981.25	BFP_plus	598981.25
1742	16709.78516	414248.3438	BFP_plus	414248.3438
1743	15943.94531	38082.50781	BFP_plus	38082.50781
1744	44159.60938	164606.1406	BFP_plus	164606.1406
1745	18354.78125	453206.375	BFP_plus	453206.375
1746	12291.0166	449865.9688	BFP_plus	449865.9688
1747	24474.5332	872500.5625	BFP_plus	872500.5625
1748	29108.87891	175204.0938	BFP_plus	175204.0938
1749	20289.56836	532033.125	BFP_plus	532033.125
1750	25116.63672	503026.6563	BFP_plus	503026.6563
1751	28599.65234	487761.125	BFP_plus	487761.125
1752	22000.96289	93737.71094	BFP_plus	93737.71094
1753	18742.28906	100929.0234	BFP_plus	100929.0234
1754	28662.97461	187396.7031	BFP_plus	187396.7031
1755	17914.19922	52017.89453	BFP_plus	52017.89453
1756	21983.45703	182397.5156	BFP_plus	182397.5156
1757	31185.59375	185870.7813	BFP_plus	185870.7813
1758	26542.58789	290409.9688	BFP_plus	290409.9688
1759	18947.98047	92472.67188	BFP_plus	92472.67188
1760	16298.83789	120599.4922	BFP_plus	120599.4922
1761	15217.55664	168770.2031	BFP_plus	168770.2031
1762	24272.83984	665639.125	BFP_plus	665639.125
1763	28163.37695	51126.85547	BFP_plus	51126.85547
1764	15053.27734	355673.7813	BFP_plus	355673.7813
1765	20291.34961	801592.1875	BFP_plus	801592.1875
1766	27892.69531	159382.0156	BFP_plus	159382.0156
1767	13192.4209	437037.1563	BFP_plus	437037.1563
1768	68871.38281	107384.9766	BFP_plus	107384.9766
1769	25930.51758	363568.6563	BFP_plus	363568.6563
1770	18669.27148	53876.19141	BFP_plus	53876.19141
1771	23193.21484	34572.04297	BFP_plus	34572.04297
1772	22965.60352	197941.125	BFP_plus	197941.125
1773	21501.5	46117.45313	BFP_plus	46117.45313
1774	17270.80859	30777.48242	BFP_plus	30777.48242
1775	17419.75781	113884.0781	BFP_plus	113884.0781
1776	17998.83203	110045.0234	BFP_plus	110045.0234
1777	19503.26367	130892.7656	BFP_plus	130892.7656
1778	15589.66602	380444.1875	BFP_plus	380444.1875
1779	20510.19727	137161.5313	BFP_plus	137161.5313
1780	26167.75195	718997.1875	BFP_plus	718997.1875
1781	10545.37793	356718.1563	BFP_plus	356718.1563
1782	18338.30469	762916.625	BFP_plus	762916.625
1783	18888.37109	638683.0625	BFP_plus	638683.0625
1784	13526.47559	77918.99219	BFP_plus	77918.99219
1785	19031.57422	61034.79297	BFP_plus	61034.79297
1786	44279.32813	433417.4688	BFP_plus	433417.4688
1787	17077.89453	119411.0938	BFP_plus	119411.0938
1788	21947.18164	518932.1875	BFP_plus	518932.1875
1789	31570.35156	238530.0625	BFP_plus	238530.0625
1790	18206.75781	444120.1563	BFP_plus	444120.1563
1791	19950.6582	217938.6406	BFP_plus	217938.6406
1792	32800.33984	736286.5	BFP_plus	736286.5
1793	19071.57422	244894.6094	BFP_plus	244894.6094
1794	19084.22461	71265.375	BFP_plus	71265.375
1795	26795.67969	156522.4531	BFP_plus	156522.4531
1796	72084.875	278320.0	BFP_plus	278320.0
1797	25080.26367	105092.5234	BFP_plus	105092.5234
1798	24438.14063	63282.45313	BFP_plus	63282.45313
1799	24602.34766	83774.57031	BFP_plus	83774.57031
1800	20817.14648	155678.9844	BFP_plus	155678.9844
1801	16430.58008	74919.74219	BFP_plus	74919.74219
1802	49375.64844	263815.9688	BFP_plus	263815.9688
1803	12885.72656	387926.1563	BFP_plus	387926.1563
1804	19934.41211	220536.8281	BFP_plus	220536.8281
1805	22935.65234	151307.9219	BFP_plus	151307.9219
1806	21950.57422	59742.15625	BFP_plus	59742.15625
1807	27693.53711	559787.875	BFP_plus	559787.875
1808	19093.68164	108497.5859	BFP_plus	108497.5859
1809	19845.73633	355613.6875	BFP_plus	355613.6875
1810	14510.5791	75848.17188	BFP_plus	75848.17188
1811	24798.79102	408971.5938	BFP_plus	408971.5938
1812	20432.22656	287908.4063	BFP_plus	287908.4063
1813	16266.35059	140720.1563	BFP_plus	140720.1563
1814	20616.39844	40885.30469	BFP_plus	40885.30469
1815	31565.31836	208285.7031	BFP_plus	208285.7031
1816	7033.253906	183943.1875	BFP_plus	183943.1875
1817	22289.28125	105184.7188	BFP_plus	105184.7188
1818	20532.84961	179318.5469	BFP_plus	179318.5469
1819	32495.11133	83942.14063	BFP_plus	83942.14063
1820	16494.04492	35583.29297	BFP_plus	35583.29297
1821	20941.68359	229560.0469	BFP_plus	229560.0469
1822	16976.63672	383972.7188	BFP_plus	383972.7188
1823	23794.77148	753154.25	BFP_plus	753154.25
1824	10585.58203	311607.9375	BFP_plus	311607.9375
1825	26937.95313	85457.77344	BFP_plus	85457.77344
1826	10982.45996	454768.5313	BFP_plus	454768.5313
1827	26142.33789	248164.6875	BFP_plus	248164.6875
1828	39472.08984	42445.35156	BFP_plus	42445.35156
1829	17903.65039	108855.1484	BFP_plus	108855.1484
1830	17428.62891	134825.5938	BFP_plus	134825.5938
1831	17010.44727	201878.7188	BFP_plus	201878.7188
1832	19081.62305	336487.7188	BFP_plus	336487.7188
1833	39384.25391	567687.25	BFP_plus	567687.25
1834	23625.64063	301215.9063	BFP_plus	301215.9063
1835	22890.14453	257322.5781	BFP_plus	257322.5781
1836	24729.10547	153856.2031	BFP_plus	153856.2031
1837	14312.78223	55991.05859	BFP_plus	55991.05859
1838	7600.179688	178220.5156	BFP_plus	178220.5156
1839	16905.8457	259794.4531	BFP_plus	259794.4531
1840	26607.40234	210772.9063	BFP_plus	210772.9063
1841	58174.21875	290028.8125	BFP_plus	290028.8125
1842	19779.6582	54340.67969	BFP_plus	54340.67969
1843	20123.41406	147808.6875	BFP_plus	147808.6875
1844	24471.78125	452945.5938	BFP_plus	452945.5938
1845	15668.45703	40527.81641	BFP_plus	40527.81641
1846	25066.35352	55005.37891	BFP_plus	55005.37891
1847	23701.58789	36902.98438	BFP_plus	36902.98438
1848	11596.17188	15196.26563	BFP_plus	15196.26563
1849	21672.31836	160491.5313	BFP_plus	160491.5313
1850	18549.64453	104870.6406	BFP_plus	104870.6406
1851	36163.51953	210603.1875	BFP_plus	210603.1875
1852	20272.21875	124269.1328	BFP_plus	124269.1328
1853	30501.98242	427383.375	BFP_plus	427383.375
1854	28024.82422	243075.2188	BFP_plus	243075.2188
1855	30655.26367	181844.3594	BFP_plus	181844.3594
1856	18950.55664	489229.7188	BFP_plus	489229.7188
1857	39743.94141	37380.46484	BFP_plus	37380.46484
1858	16699.21484	375712.0313	BFP_plus	375712.0313
1859	29406.83594	162934.5938	BFP_plus	162934.5938
1860	19285.05469	476328.75	BFP_plus	476328.75
1861	20483.23047	436763.625	BFP_plus	436763.625
1862	14612.13574	201468.8281	BFP_plus	201468.8281
1863	23971.67773	242031.625	BFP_plus	242031.625
1864	39772.21484	293954.6875	BFP_plus	293954.6875
1865	10274.38965	143563.5938	BFP_plus	143563.5938
1866	19927.80078	336677.5	BFP_plus	336677.5
1867	16485.7832	32322.43555	BFP_plus	32322.43555
1868	25473.46289	283884.4375	BFP_plus	283884.4375
1869	15851.25684	84720.59375	BFP_plus	84720.59375
1870	17911.9043	146174.6094	BFP_plus	146174.6094
1871	27466.37305	106416.4375	BFP_plus	106416.4375
1872	20436.41406	31470.16211	BFP_plus	31470.16211
1873	17945.16406	177917.9375	BFP_plus	177917.9375
1874	18579.69336	40900.59375	BFP_plus	40900.59375
1875	15800.35547	191731.0781	BFP_plus	191731.0781
1876	16894.35547	259346.4844	BFP_plus	259346.4844
1877	21250.0	100181.3438	BFP_plus	100181.3438
1878	18919.12305	60024.28906	BFP_plus	60024.28906
1879	18047.94922	139857.2031	BFP_plus	139857.2031
1880	22879.70703	257464.0781	BFP_plus	257464.0781
1881	31512.92383	84996.41406	BFP_plus	84996.41406
1882	26329.98047	241501.8594	BFP_plus	241501.8594
1883	21139.54688	548391.25	BFP_plus	548391.25
1884	19586.51758	54127.92578	BFP_plus	54127.92578
1885	22849.11719	315154.375	BFP_plus	315154.375
1886	34927.67188	159038.9063	BFP_plus	159038.9063
1887	15302.10059	75455.35156	BFP_plus	75455.35156
1888	20421.61523	49696.28125	BFP_plus	49696.28125
1889	22949.03125	103253.9922	BFP_plus	103253.9922
1890	20825.17969	62267.3125	BFP_plus	62267.3125
1891	14418.93164	46535.59766	BFP_plus	46535.59766
1892	23134.37109	230558.5469	BFP_plus	230558.5469
1893	14733.40234	469399.7188	BFP_plus	469399.7188
1894	20228.93359	58846.93359	BFP_plus	58846.93359
1895	22254.8418	40355.16797	BFP_plus	40355.16797
1896	25642.49023	709594.875	BFP_plus	709594.875
1897	11128.79688	290934.4375	BFP_plus	290934.4375
1898	28405.625	247892.3281	BFP_plus	247892.3281
1899	21592.47266	93408.875	BFP_plus	93408.875
1900	17626.56055	54844.52734	BFP_plus	54844.52734
1901	22872.19531	134222.1719	BFP_plus	134222.1719
1902	20426.72852	643170.0625	BFP_plus	643170.0625
1903	26317.81055	200919.6719	BFP_plus	200919.6719
1904	14566.08203	114889.6797	BFP_plus	114889.6797
1905	26454.76953	768186.1875	BFP_plus	768186.1875
1906	22173.29688	216014.7969	BFP_plus	216014.7969
1907	15478.73145	220274.0781	BFP_plus	220274.0781
1908	26613.14648	405521.1563	BFP_plus	405521.1563
1909	14513.0127	20528.40234	BFP_plus	20528.40234
1910	16141.76953	187428.2656	BFP_plus	187428.2656
1911	45800.60156	594338.0625	BFP_plus	594338.0625
1912	16781.45703	169286.6563	BFP_plus	169286.6563
1913	23267.26758	683766.125	BFP_plus	683766.125
1914	22382.02148	264998.8125	BFP_plus	264998.8125
1915	20609.29492	66733.36719	BFP_plus	66733.36719
1916	27292.7832	64165.90234	BFP_plus	64165.90234
1917	19693.72461	364636.6875	BFP_plus	364636.6875
1918	23448.58398	293590.5313	BFP_plus	293590.5313
1919	25084.81055	611650.5625	BFP_plus	611650.5625
1920	22379.63672	245873.7656	BFP_plus	245873.7656
1921	14714.30273	136518.5	BFP_plus	136518.5
1922	16608.74609	197039.6094	BFP_plus	197039.6094
1923	17401.05469	238094.0	BFP_plus	238094.0
1924	14703.4375	77694.32031	BFP_plus	77694.32031
1925	16942.53906	77574.5	BFP_plus	77574.5
1926	27667.6875	326412.5	BFP_plus	326412.5
1927	21377.8457	256000.125	BFP_plus	256000.125
1928	29089.71094	897077.5625	BFP_plus	897077.5625
1929	16399.44141	25672.88672	BFP_plus	25672.88672
1930	20718.18359	94587.50781	BFP_plus	94587.50781
1931	22409.54492	81168.875	BFP_plus	81168.875
1932	20687.10352	81444.96094	BFP_plus	81444.96094
1933	15710.28125	110037.6641	BFP_plus	110037.6641
1934	17850.98828	572615.1875	BFP_plus	572615.1875
1935	21714.88672	23113.83789	BFP_plus	23113.83789
1936	33967.27734	69797.64844	BFP_plus	69797.64844
1937	21804.71094	99960.0625	BFP_plus	99960.0625
1938	19045.15234	189517.4531	BFP_plus	189517.4531
1939	18027.17578	44387.88281	BFP_plus	44387.88281
1940	20856.19336	601339.625	BFP_plus	601339.625
1941	15605.51856	55960.16797	BFP_plus	55960.16797
1942	26312.65039	1093688.0	BFP_plus	1093688.0
1943	13639.67188	24349.5	BFP_plus	24349.5
1944	20328.35547	87025.17188	BFP_plus	87025.17188
1945	21023.90234	509144.7813	BFP_plus	509144.7813
1946	13462.74805	420773.125	BFP_plus	420773.125
1947	17197.61523	316890.5	BFP_plus	316890.5
1948	18695.05859	649685.4375	BFP_plus	649685.4375
1949	24125.24805	385087.8438	BFP_plus	385087.8438
1950	45794.6875	517728.5938	BFP_plus	517728.5938
1951	29288.04102	387727.5313	BFP_plus	387727.5313
1952	17289.06445	92551.4375	BFP_plus	92551.4375
1953	21118.4707	564686.1875	BFP_plus	564686.1875
1954	16477.85352	177533.1406	BFP_plus	177533.1406
1955	13693.77734	314821.7813	BFP_plus	314821.7813
1956	16743.32617	103270.4063	BFP_plus	103270.4063
1957	21205.66211	330399.2813	BFP_plus	330399.2813
1958	22599.6875	144674.1719	BFP_plus	144674.1719
1959	131808.9688	64359.86719	BFP_plus	64359.86719
1960	20690.31055	141140.1406	BFP_plus	141140.1406
1961	19555.10742	108005.1797	BFP_plus	108005.1797
1962	23725.53516	401078.875	BFP_plus	401078.875
1963	25073.62695	1057226.875	BFP_plus	1057226.875
1964	30854.9043	496746.4375	BFP_plus	496746.4375
1965	21820.38867	91516.24219	BFP_plus	91516.24219
1966	17022.33594	41242.24219	BFP_plus	41242.24219
1967	31215.63086	208640.6875	BFP_plus	208640.6875
1968	18926.53516	42631.85938	BFP_plus	42631.85938
1969	21470.93555	765781.4375	BFP_plus	765781.4375
1970	28641.07031	1114853.625	BFP_plus	1114853.625
1971	17471.53516	465537.125	BFP_plus	465537.125
1972	21407.67773	171828.375	BFP_plus	171828.375
1973	17443.57617	442924.3125	BFP_plus	442924.3125
1974	26073.60742	130806.2266	BFP_plus	130806.2266
1975	20162.01953	116498.9375	BFP_plus	116498.9375
1976	30546.78516	186923.3281	BFP_plus	186923.3281
1977	26507.74023	606943.6875	BFP_plus	606943.6875
1978	42954.80469	168113.6719	BFP_plus	168113.6719
1979	19526.24219	310134.0313	BFP_plus	310134.0313
1980	19921.74609	163169.2969	BFP_plus	163169.2969
1981	17550.94922	160664.0156	BFP_plus	160664.0156
1982	26480.375	585282.3125	BFP_plus	585282.3125
1983	22658.14453	305520.1563	BFP_plus	305520.1563
1984	21801.92383	667251.3125	BFP_plus	667251.3125
1985	24532.92188	127852.2734	BFP_plus	127852.2734
1986	13944.76465	283834.2188	BFP_plus	283834.2188
1987	25110.29102	147119.5313	BFP_plus	147119.5313
1988	15375.81543	360815.4063	BFP_plus	360815.4063
1989	14476.48438	94107.32813	BFP_plus	94107.32813
1990	27510.20313	94269.98438	BFP_plus	94269.98438
1991	21029.24414	442976.0	BFP_plus	442976.0
1992	14052.11035	159898.6719	BFP_plus	159898.6719
1993	22524.55469	87732.09375	BFP_plus	87732.09375
1994	26190.00977	968880.6875	BFP_plus	968880.6875
1995	20384.38281	88959.3125	BFP_plus	88959.3125
1996	21930.57813	504169.5	BFP_plus	504169.5
1997	18894.95703	109026.25	BFP_plus	109026.25
1998	24878.19336	85118.39063	BFP_plus	85118.39063
[truncated: 8,794 more rows]
