# Supplementary material for: A unified mechanism for mitochondrial damage sensing in PINK1-Parkin–mediated mitophagy
Source: EMBO J. 2025 Nov 20;45(1):64–105. doi: 10.1038/s44318-025-00604-z (PMC12759083; doi:10.1038/s44318-025-00604-z)
Supplement: Supplementary file 26 — Source data Fig. 4 [file 44318_2025_604_MOESM26_ESM.zip › Figure 4/4F/4F_PMPCB.fcs_singlecelldata_for_2kde_plot.csv]

	PINK1YFP	MitoLite	group	MitoLite_norm
0	180504.7188	171184.7188	BFP_plus	76378.89083410481
1	103025.7969	130587.8359	BFP_plus	58265.44642761708
2	202762.8594	57119.09375	BFP_plus	25485.294812858312
3	192552.1406	63268.73047	BFP_plus	28229.12869592266
4	234516.9063	36695.17578	BFP_plus	16372.587720948528
5	163060.5	18796.88281	BFP_plus	8386.759462121167
6	232230.0625	53090.87109	BFP_plus	23687.989650572952
7	18409.8418	242377.4375	BFP_plus	108143.53038772852
8	211788.3125	45317.58594	BFP_plus	20219.71922283768
9	186120.3594	53645.65234	BFP_plus	23935.520953761672
10	183145.75	26791.79102	BFP_plus	11953.913269311803
11	176629.7656	83225.25781	BFP_plus	37133.296274750304
12	129580.4063	250449.6094	BFP_plus	111745.15756955983
13	137990.2031	39430.69531	BFP_plus	17593.116919004682
14	131996.9531	33665.41406	BFP_plus	15020.774070247662
15	175842.9688	27803.36523	BFP_plus	12405.255636187752
16	187306.0781	27287.78906	BFP_plus	12175.216785283637
17	171270.7969	20330.04492	BFP_plus	9070.822982811285
18	413662.5313	73441.60156	BFP_plus	32768.042074986086
19	164734.1563	25363.41992	BFP_plus	11316.605213532877
20	290535.125	29819.5918	BFP_plus	13304.85199132019
21	14445.27539	504027.7188	BFP_plus	224886.1836585152
22	167993.4063	116478.3828	BFP_plus	51970.115947138336
23	275566.9375	66387.3125	BFP_plus	29620.57203325033
24	15542.04492	763394.9375	BFP_plus	340610.1841528437
25	166236.6719	48715.04297	BFP_plus	21735.59050753516
26	243385.6563	111479.7656	BFP_plus	49739.84188928663
27	213983.0781	22949.10352	BFP_plus	10239.389851979302
28	171992.2031	67874.72656	BFP_plus	30284.223771035304
29	104604.0625	23770.70508	BFP_plus	10605.970562572322
30	139160.2969	30128.09375	BFP_plus	13442.498838108471
31	230279.7344	52115.94922	BFP_plus	23253.000759026454
32	199711.9688	65585.66406	BFP_plus	29262.893969955287
33	203610.4688	36803.59766	BFP_plus	16420.963200924773
34	27292.13086	238124.2656	BFP_plus	106245.85777696053
35	368541.0	103762.4844	BFP_plus	46296.55920352573
36	271829.2813	50137.22656	BFP_plus	22370.13783119887
37	199922.0	82873.14844	BFP_plus	36976.19274751132
38	143109.0625	77627.57813	BFP_plus	34635.733593921774
39	401928.5313	54569.82031	BFP_plus	24347.86456122745
40	174376.5781	39784.73047	BFP_plus	17751.079691772193
41	130881.4297	48427.80078	BFP_plus	21607.429302336743
42	297898.2188	69401.125	BFP_plus	30965.269489574686
43	18892.06836	205310.3281	BFP_plus	91604.99399122852
44	162137.2813	36485.70703	BFP_plus	16279.12732973161
45	305020.2813	56951.47656	BFP_plus	25410.50767562624
46	203154.0156	41265.85938	BFP_plus	18411.927132601864
47	153307.3281	19172.92188	BFP_plus	8554.539899991001
48	250800.2656	131730.1563	BFP_plus	58775.12489506899
49	299095.9375	88144.13281	BFP_plus	39327.99110081446
50	233811.9219	20293.67578	BFP_plus	9054.59586514995
51	184883.3906	122830.3516	BFP_plus	54804.225994797795
52	216382.7969	78258.04688	BFP_plus	34917.035010123676
53	255669.3438	34400.17188	BFP_plus	15348.606996671728
54	214756.4844	67327.53125	BFP_plus	30040.077148951277
55	378198.0313	64339.125	BFP_plus	28706.71540768874
56	274790.125	67658.89844	BFP_plus	30187.925967516585
57	309137.125	34546.4375	BFP_plus	15413.867528692783
58	60391.16406	121485.4375	BFP_plus	54204.154633608356
59	183295.3906	33450.82031	BFP_plus	14925.02701572184
60	198887.4219	86037.10938	BFP_plus	38387.883165520936
61	154539.0313	45093.70703	BFP_plus	20119.829332274923
62	347457.125	39840.78516	BFP_plus	17776.09007282876
63	32864.25391	1033869.25	BFP_plus	461289.9278395626
64	245519.3906	23434.44336	BFP_plus	10455.937911389392
65	156470.1406	42581.92578	BFP_plus	18999.127278740332
66	181196.4375	43836.53125	BFP_plus	19558.904897354507
67	223119.25	52214.19922	BFP_plus	23296.837767826393
68	260644.0938	137763.4063	BFP_plus	61467.029560129915
69	181243.3125	37016.58203	BFP_plus	16515.992185168434
70	204716.5938	33594.14844	BFP_plus	14988.976903722742
71	106104.1406	208240.4219	BFP_plus	92912.3379881267
72	484249.3438	124250.6953	BFP_plus	55437.95239964095
73	370281.7188	38507.66797	BFP_plus	17181.28223578672
74	101781.1094	23109.49414	BFP_plus	10310.952651168796
75	202016.2969	40006.89453	BFP_plus	17850.204453637336
76	326912.9063	51816.53125	BFP_plus	23119.406986143502
77	139752.6563	29493.60547	BFP_plus	13159.403995219733
78	37925.16406	43690.12891	BFP_plus	19493.583363849044
79	225442.0625	40985.39844	BFP_plus	18286.79157336706
80	207960.4375	34189.52734	BFP_plus	15254.621993581251
81	249621.4063	22768.76758	BFP_plus	10158.927885681844
82	241436.5625	126447.1875	BFP_plus	56417.97935028114
83	229419.625	117326.6484	BFP_plus	52348.59357127967
84	140869.25	101389.2266	BFP_plus	45237.66329448628
85	140637.0	27103.44727	BFP_plus	12092.96749601721
86	243354.4844	121619.7734	BFP_plus	54264.09238455439
87	207562.3125	46044.75	BFP_plus	20544.163979043482
88	140653.4688	28063.41016	BFP_plus	12521.282016694517
89	19321.68945	379290.5313	BFP_plus	169231.16904154597
90	312170.8125	68239.89063	BFP_plus	30447.152020908197
91	150804.1094	56532.82422	BFP_plus	25223.7141253698
92	111920.6875	44657.73438	BFP_plus	19925.307837164666
93	119279.9141	39070.32031	BFP_plus	17432.32544779574
94	228955.5781	27210.08398	BFP_plus	12140.54647204435
95	390570.6563	87928.70313	BFP_plus	39231.87107254038
96	273677.125	115741.0703	BFP_plus	51641.1431781734
97	153163.3438	46474.67188	BFP_plus	20735.9857524465
98	15359.73438	252392.7656	BFP_plus	112612.15151804897
99	231380.6406	37293.00781	BFP_plus	16639.327343951034
100	144629.1875	24296.51758	BFP_plus	10840.576640838157
101	225742.7969	42522.94531	BFP_plus	18972.81147841042
102	700765.6875	105011.8438	BFP_plus	46853.996140035524
103	185816.875	75679.33594	BFP_plus	33766.47038753558
104	151387.2188	24861.88672	BFP_plus	11092.832029798912
105	174120.0938	233090.0	BFP_plus	103999.67817992812
106	189749.5	54942.60547	BFP_plus	24514.193175368993
107	136225.0781	24005.56641	BFP_plus	10710.760569594973
108	33353.5	53561.85547	BFP_plus	23898.13261658511
109	168871.2969	57432.52734	BFP_plus	25625.14204993746
110	47983.41016	59474.40625	BFP_plus	26536.183920126583
111	107032.4844	17308.63086	BFP_plus	7722.733876078651
112	71449.35156	91946.95313	BFP_plus	41024.726651271754
113	244538.7031	72211.98438	BFP_plus	32219.413686790493
114	173732.7656	58177.4375	BFP_plus	25957.504729215678
115	165162.3281	63086.04688	BFP_plus	28147.61925935844
116	383770.7188	55804.48438	BFP_plus	24898.744761752223
117	186249.9688	185428.1563	BFP_plus	82734.00223388996
118	150433.5	43771.95313	BFP_plus	19530.09154758633
119	166222.125	72332.39063	BFP_plus	32273.13633148075
120	179483.625	21272.40039	BFP_plus	9491.281456409873
121	221707.4688	39576.48438	BFP_plus	17658.164824801373
122	21676.52734	430106.6875	BFP_plus	191904.23048193794
123	242421.6563	41012.32422	BFP_plus	18298.805269599176
124	142929.9375	11200.19629	BFP_plus	4997.283494409991
125	21174.07617	281002.1563	BFP_plus	125377.03815292745
126	190514.1719	13865.57031	BFP_plus	6186.515294612236
127	18343.94922	579784.5625	BFP_plus	258687.23631940634
128	19649.41797	197430.3281	BFP_plus	88089.10972310104
129	191477.0938	44840.24609	BFP_plus	20006.740584618732
130	238605.3125	56054.60938	BFP_plus	25010.34508568184
131	176937.2344	59558.99609	BFP_plus	26573.92606323565
132	249324.6719	57965.96484	BFP_plus	25863.150237028738
133	295012.4375	56115.92578	BFP_plus	25037.703127069937
134	244993.9063	78288.34375	BFP_plus	34930.55281324633
135	165298.625	81680.42188	BFP_plus	36444.02414998824
136	191060.8906	66871.79688	BFP_plus	29836.738405051787
137	219898.2031	25165.55078	BFP_plus	11228.320315503193
138	21102.41211	301994.0313	BFP_plus	134743.1552939171
139	227446.7656	61013.8125	BFP_plus	27223.033440003757
140	270244.625	78762.39844	BFP_plus	35142.065684668036
141	17336.67578	212581.3125	BFP_plus	94849.14877114733
142	229257.3281	71564.52344	BFP_plus	31930.530725727927
143	285193.375	42653.875	BFP_plus	19031.229452687294
144	94985.21875	511132.75	BFP_plus	228056.29373727596
145	218860.6094	54490.33984	BFP_plus	24312.402107661917
146	143253.6875	55483.05469	BFP_plus	24755.329839115155
147	33737.02734	399283.125	BFP_plus	178151.4286441976
148	281879.7188	34810.94531	BFP_plus	15531.885148994286
149	121956.4844	320870.0938	BFP_plus	143165.2430081228
150	377980.625	55749.36719	BFP_plus	24874.152672764354
151	144655.6719	85121.57031	BFP_plus	37979.38958518222
152	85220.51563	39645.41016	BFP_plus	17688.918005711323
153	168553.8438	106164.1094	BFP_plus	47368.111938987866
154	68397.15625	19346.24023	BFP_plus	8631.8707705675
155	104834.4688	38682.33203	BFP_plus	17259.21353283764
156	224331.7031	20053.37891	BFP_plus	8947.380638638113
157	379563.7813	79088.96875	BFP_plus	35287.77423991759
158	186704.75	19172.62305	BFP_plus	8554.406568557517
159	197215.6094	131017.6563	BFP_plus	58457.22292285569
160	210862.625	84954.91406	BFP_plus	37905.031198436016
161	25970.81641	143738.8281	BFP_plus	64133.13254262306
162	457624.8438	38697.26953	BFP_plus	17265.878319798954
163	301170.3438	53753.57813	BFP_plus	23983.675089191398
164	272796.75	76382.94531	BFP_plus	34080.405554399804
165	196641.0156	22725.50977	BFP_plus	10139.627193593944
166	111968.9297	78507.78906	BFP_plus	35028.464528112236
167	139370.3281	81813.61719	BFP_plus	36503.452994533596
168	210567.1563	34344.10156	BFP_plus	15323.58964184979
169	15564.2334	283852.9375	BFP_plus	126648.99459619568
170	219504.2813	35408.18359	BFP_plus	15798.35985368661
171	131996.7031	34593.35156	BFP_plus	15434.79955984862
172	20231.44336	443578.1563	BFP_plus	197914.90627159402
173	207418.5469	100244.9219	BFP_plus	44727.09947561898
174	28978.97266	1232183.75	BFP_plus	549773.5357953452
175	166245.2656	111528.8281	BFP_plus	49761.73250754869
176	87040.52344	144057.9063	BFP_plus	64275.49828166905
177	56650.0	415290.5	BFP_plus	185293.57051431396
178	153540.6094	14428.54395	BFP_plus	6437.701863679046
179	24958.08398	498492.5	BFP_plus	222416.48966110867
180	209915.5	28575.36914	BFP_plus	12749.706956251444
181	119357.1875	26383.32031	BFP_plus	11771.66254046918
182	207875.9219	43039.83594	BFP_plus	19203.436812719996
183	278496.6875	33856.49609	BFP_plus	15106.030707709446
184	211169.5313	25836.93359	BFP_plus	11527.87669362124
185	16179.12012	647397.0	BFP_plus	288854.43242803606
186	118648.4609	22936.40039	BFP_plus	10233.721992217503
187	298394.625	20822.28906	BFP_plus	9290.451590413308
188	30987.23633	420900.625	BFP_plus	187796.68602570082
189	14504.05762	294393.8125	BFP_plus	131352.10329985028
190	284603.875	46963.39844	BFP_plus	20954.0448925125
191	288039.9063	80941.6875	BFP_plus	36114.41696915488
192	272153.8125	63071.10938	BFP_plus	28140.954472397127
193	217642.875	55740.73438	BFP_plus	24870.300901080507
194	279965.25	46102.16016	BFP_plus	20569.77914127377
195	168787.5469	28586.47852	BFP_plus	12754.663719496451
196	264095.375	89200.21875	BFP_plus	39799.19363155515
197	372695.0	42505.04688	BFP_plus	18964.82558901179
198	196148.4063	42308.65625	BFP_plus	18877.200369922368
199	111704.7656	42125.95313	BFP_plus	18795.682219497772
200	108360.5234	35120.50781	BFP_plus	15670.005190079593
201	145050.0156	53373.23047	BFP_plus	23813.972252362324
202	223931.25	186506.4531	BFP_plus	83215.11476631284
203	170907.75	35797.32813	BFP_plus	15971.987666657893
204	169284.1094	51285.19141	BFP_plus	22882.334729229115
205	161702.2813	67657.08594	BFP_plus	30187.117269517097
206	176568.0	51834.79297	BFP_plus	23127.55496762281
207	136149.1875	46438.33984	BFP_plus	20719.77518799663
208	238649.1563	36505.64844	BFP_plus	16288.024752282787
209	103134.5781	22771.70313	BFP_plus	10160.237664116274
210	184150.9531	27511.00781	BFP_plus	12274.812126841516
211	131488.625	80653.98438	BFP_plus	35986.05010703569
212	229162.3281	72298.39063	BFP_plus	32257.966272455833
213	330675.0313	70366.95313	BFP_plus	31396.20095251656
214	202767.0313	68668.11719	BFP_plus	30638.217379473983
215	311401.6563	73059.32031	BFP_plus	32597.476512438483
216	223876.4531	63933.09375	BFP_plus	28525.553112734025
217	320248.0	32973.875	BFP_plus	14712.224412652526
218	64663.44531	36097.89453	BFP_plus	16106.093843978666
219	284045.5	21762.69531	BFP_plus	9710.040364527997
220	186810.4219	49193.00781	BFP_plus	21948.84800267146
221	117025.1797	84959.85156	BFP_plus	37907.23420333117
222	113871.2109	18471.44336	BFP_plus	8241.555471958343
223	270162.125	95686.6875	BFP_plus	42693.31462569544
224	152789.3438	39384.96484	BFP_plus	17572.712979912412
225	181989.0469	41398.32813	BFP_plus	18471.031801909416
226	57499.05859	13720.59375	BFP_plus	6121.829913070201
227	77596.76563	38333.72266	BFP_plus	17103.671629321798
228	178942.0469	52857.52344	BFP_plus	23583.87501457809
229	176007.7969	51130.62891	BFP_plus	22813.372310169158
230	261945.7813	46127.32813	BFP_plus	20581.008540992516
231	199208.6875	91451.21094	BFP_plus	40803.53728999409
232	188258.9844	142402.2813	BFP_plus	63536.794488341824
233	120018.2891	15665.8457	BFP_plus	6989.758939535847
234	255396.2969	35354.65625	BFP_plus	15774.47712112053
235	164570.1563	27420.25781	BFP_plus	12234.32145459119
236	301586.1563	40970.78516	BFP_plus	18280.271446303894
237	210853.6719	69247.875	BFP_plus	30896.892679410914
238	164520.3281	55798.31641	BFP_plus	24895.992747959168
239	179468.9375	53629.82031	BFP_plus	23928.457047009193
240	199292.3906	55631.79688	BFP_plus	24821.695362697366
241	160597.0469	36686.40625	BFP_plus	16368.674947780271
242	158584.6875	48405.55859	BFP_plus	21597.505321891353
243	145707.2656	163674.8906	BFP_plus	73028.16915584085
244	337209.75	105291.1719	BFP_plus	46978.62625075074
245	280369.7188	32871.11719	BFP_plus	14666.376117271024
246	617597.0	44532.45313	BFP_plus	19869.41007371716
247	89594.15625	151197.6875	BFP_plus	67461.1130531097
248	242424.375	37816.71094	BFP_plus	16872.99226729318
249	173712.5938	36163.58984	BFP_plus	16135.405659577495
250	122195.2266	53104.9375	BFP_plus	23694.265776160268
251	244650.4688	25106.37109	BFP_plus	11201.91562755095
252	42633.00391	900394.9375	BFP_plus	401736.5984591209
253	169102.1563	57977.67578	BFP_plus	25868.375403235714
254	207376.75	54317.5	BFP_plus	24235.284737819064
255	215584.9531	38056.125	BFP_plus	16979.813603222432
256	203658.4531	22093.4043	BFP_plus	9857.59550859771
257	145087.1875	45533.63672	BFP_plus	20316.11637239589
258	172935.5156	18180.67578	BFP_plus	8111.821314572113
259	261359.0625	83527.49219	BFP_plus	37268.146668396155
260	257105.0313	33477.59766	BFP_plus	14936.974485722745
261	488091.7813	104599.8203	BFP_plus	46670.16023372222
262	203633.2188	68219.25781	BFP_plus	30437.946106283183
263	95499.51563	18642.98242	BFP_plus	8318.092462113595
264	140268.7344	107088.0625	BFP_plus	47780.35967614238
265	266817.3438	68251.35938	BFP_plus	30452.269127215313
266	42944.07813	318878.1563	BFP_plus	142276.4839066833
267	349908.5938	122070.5156	BFP_plus	54465.20373099616
268	228618.6094	66404.76563	BFP_plus	29628.359239493548
269	229402.6719	62085.30859	BFP_plus	27701.111643835116
270	159408.8438	48956.43359	BFP_plus	21843.29374146048
271	311181.0313	115063.7031	BFP_plus	51338.91669565746
272	219671.9531	32141.05859	BFP_plus	14340.639880399049
273	148620.4688	89589.69531	BFP_plus	39972.96958461459
274	243273.0625	37463.80469	BFP_plus	16715.533189564896
275	311976.4688	35525.46484	BFP_plus	15850.688191481195
276	127733.1875	84128.01563	BFP_plus	37536.08713988572
277	30867.07227	270622.6563	BFP_plus	120745.93145736537
278	258385.3594	86096.13281	BFP_plus	38414.21813366661
279	252320.625	29513.68164	BFP_plus	13168.361544746034
280	186491.8906	48716.48047	BFP_plus	21736.231888707167
281	303576.0938	51465.99609	BFP_plus	22963.005837099143
282	36839.23828	470667.8125	BFP_plus	210001.72049273134
283	150428.1406	76047.32031	BFP_plus	33930.65699380459
284	212337.4688	49780.46875	BFP_plus	22210.960271337117
285	39465.01953	420674.5	BFP_plus	187695.79397872998
286	244939.375	67713.77344	BFP_plus	30212.409996604594
287	222927.4375	26416.2832	BFP_plus	11786.369863614234
288	245201.8594	59020.31641	BFP_plus	26333.57892967322
289	129610.4453	174457.8906	BFP_plus	77839.30875777215
290	158620.625	30499.42969	BFP_plus	13608.180841869427
291	29147.64258	421199.4063	BFP_plus	187929.99573030497
292	311587.7188	117136.125	BFP_plus	52263.58618234945
293	111418.7031	132582.5781	BFP_plus	59155.45692507266
294	214181.0938	56098.30078	BFP_plus	25029.839236178344
295	227204.1094	69617.6875	BFP_plus	31061.894957444783
296	191276.9063	56752.09375	BFP_plus	25321.547411030548
297	285379.7188	65684.21094	BFP_plus	29306.86344014121
298	406285.5938	40528.32813	BFP_plus	18082.856762154224
299	148244.7656	53345.44531	BFP_plus	23801.57511950301
300	130430.8906	211490.7656	BFP_plus	94362.57051107561
301	336986.4375	49430.33203	BFP_plus	22054.7368975374
302	260090.3438	64772.96094	BFP_plus	28900.28354936314
303	247751.3281	45665.06641	BFP_plus	20374.757435776075
304	256002.4219	47330.16797	BFP_plus	21117.689463648985
305	169765.7344	71514.95313	BFP_plus	31908.413533710765
306	248356.7188	71730.16406	BFP_plus	32004.43596050215
307	154655.875	34931.16406	BFP_plus	15585.524135270804
308	160716.1094	64046.61328	BFP_plus	28576.20305304522
309	220655.75	17077.74414	BFP_plus	7619.717253417793
310	164058.7344	127148.0469	BFP_plus	56730.68754046252
311	222835.7656	115199.4453	BFP_plus	51399.48190701546
312	173606.75	58110.87891	BFP_plus	25927.807736894643
313	149670.6719	181239.0156	BFP_plus	80864.89894910538
314	190338.3594	97823.27344	BFP_plus	43646.61270868382
315	201004.5313	36174.82031	BFP_plus	16140.416450541541
316	96148.94531	57943.55078	BFP_plus	25853.149571934973
317	291414.9375	41849.33203	BFP_plus	18672.259913187856
318	343871.9063	68890.21094	BFP_plus	30737.31077054942
319	205383.0781	33243.48438	BFP_plus	14832.518242307553
320	293083.5313	82787.20313	BFP_plus	36937.84582322853
321	220219.7344	21576.92383	BFP_plus	9627.153178741353
322	121665.5313	59758.45313	BFP_plus	26662.91944763962
323	19189.36719	678775.375	BFP_plus	302854.7795120341
324	270859.4688	51480.82813	BFP_plus	22969.623570106785
325	333415.0938	40785.04297	BFP_plus	18197.397329076925
326	205291.3438	52040.72656	BFP_plus	23219.438047490832
327	217349.875	85457.32813	BFP_plus	38129.19740716684
328	250740.5156	52140.60547	BFP_plus	23264.00184043331
329	261705.75	31812.5332	BFP_plus	14194.059011061303
330	103954.8906	65421.9375	BFP_plus	29189.842747039216
331	296035.0	44449.66797	BFP_plus	19832.47313949401
332	389698.2813	55009.17578	BFP_plus	24543.895396898606
333	253627.0	263840.0313	BFP_plus	117719.6719987222
334	66670.54688	44597.62109	BFP_plus	19898.486597238727
335	210551.5781	33413.80859	BFP_plus	14908.513192868497
336	230864.0938	49876.23047	BFP_plus	22253.6870638291
337	31456.65039	481808.5	BFP_plus	214972.4524619413
338	436057.5625	63190.63672	BFP_plus	28194.284966599807
339	252976.5938	84637.42969	BFP_plus	37763.376591601074
340	90005.1875	132193.4375	BFP_plus	58981.83087004351
341	187844.1563	33608.28906	BFP_plus	14995.286140194772
342	210580.125	31794.36133	BFP_plus	14185.951118693858
343	314724.1563	68149.53906	BFP_plus	30406.839119440734
344	233738.3125	91254.58594	BFP_plus	40715.80750011838
345	361152.625	55933.23047	BFP_plus	24956.188461297137
346	73380.95313	99113.64063	BFP_plus	44222.34642739306
347	391255.0313	128903.7813	BFP_plus	57514.05796634706
348	16477.15625	317787.0	BFP_plus	141789.6337456125
349	165491.8125	11558.7832	BFP_plus	5157.277158829464
350	220224.5313	38835.63672	BFP_plus	17327.614744487535
351	196138.125	90239.60938	BFP_plus	40262.947078821155
352	152723.625	60473.04688	BFP_plus	26981.75560547302
353	170244.7344	41748.91016	BFP_plus	18627.45386332632
354	351299.5625	186786.0469	BFP_plus	83339.86342657755
355	160565.7656	99798.95313	BFP_plus	44528.11792961401
356	84643.98438	44063.55469	BFP_plus	19660.19780867331
357	222585.8906	40713.76953	BFP_plus	18165.596673438427
358	233952.7031	50764.4375	BFP_plus	22649.98568357748
359	173374.6094	75625.89844	BFP_plus	33742.62773961958
360	240503.5938	81672.86719	BFP_plus	36440.65341195251
361	192812.8438	52968.04297	BFP_plus	23633.18642026944
362	83567.1875	226134.7031	BFP_plus	100896.37628261013
363	216810.2344	97134.94531	BFP_plus	43339.49569807764
364	32778.71094	1013655.75	BFP_plus	452271.10466014704
365	57668.95703	28120.97461	BFP_plus	12546.966019760306
366	19775.80078	302935.0313	BFP_plus	135163.00898634197
367	93354.53125	59261.63672	BFP_plus	26441.250792808834
368	207737.6563	27543.08203	BFP_plus	12289.122944799698
369	239115.7344	61648.61328	BFP_plus	27506.26771358206
370	123229.5625	39272.86328	BFP_plus	17522.695706912848
371	136238.2813	69863.75781	BFP_plus	31171.68616706182
372	251542.2656	50842.70313	BFP_plus	22684.906102010485
373	79185.74219	261794.7656	BFP_plus	116807.11901664472
374	264479.25	137170.0625	BFP_plus	61202.29248753969
375	155630.25	39477.91797	BFP_plus	17614.18664075508
376	187057.8438	60114.46875	BFP_plus	26821.765858498202
377	144024.1875	18869.00781	BFP_plus	8418.940065273286
378	92384.41406	16943.89453	BFP_plus	7559.9964744718545
379	64041.06641	68414.9375	BFP_plus	30525.254119438396
380	224425.7188	47194.97656	BFP_plus	21057.37000278541
381	297690.4063	36743.29297	BFP_plus	16394.056562490092
382	50820.53516	308022.9688	BFP_plus	137433.135815462
383	78468.53125	21538.01367	BFP_plus	9609.792313333444
384	227000.3281	72620.9375	BFP_plus	32401.87965646177
385	176795.2188	48214.44531	BFP_plus	21512.23474136061
386	242598.6719	34464.41016	BFP_plus	15377.26871723817
387	241074.7813	43039.16406	BFP_plus	19203.137034506537
388	145739.7813	29047.54102	BFP_plus	12960.379758883955
389	162507.5781	46544.10156	BFP_plus	20766.963762554766
390	256673.0313	57187.91406	BFP_plus	25516.00093535281
391	175683.8594	56122.60938	BFP_plus	25040.68520373167
392	227541.4375	30355.80273	BFP_plus	13544.09762243504
393	85599.15625	13612.19629	BFP_plus	6073.465328765762
394	262859.0313	37447.52734	BFP_plus	16708.27059073345
395	170532.5156	39000.42969	BFP_plus	17401.141776304918
396	254120.625	36258.125	BFP_plus	16177.585187728371
397	148096.25	35872.36328	BFP_plus	16005.46671531799
398	283674.3125	78192.29688	BFP_plus	34887.698793038726
399	111597.2578	176081.8125	BFP_plus	78563.86731879722
400	32761.02539	640842.6875	BFP_plus	285930.0410311907
401	186371.375	231107.875	BFP_plus	103115.29720214104
402	178576.5469	29895.08789	BFP_plus	13338.536701362847
403	238056.8594	151360.8281	BFP_plus	67533.90283344383
404	72596.98438	200337.6719	BFP_plus	89386.30316579873
405	245650.9219	78893.125	BFP_plus	35200.39302676581
406	186807.9688	40883.46484	BFP_plus	18241.31102252523
407	223539.1406	34719.44922	BFP_plus	15491.061587645787
408	257105.8438	44130.66016	BFP_plus	19690.13880693198
409	341803.4063	19161.96875	BFP_plus	8549.652852090778
410	191736.7031	52027.42578	BFP_plus	23213.503529323847
411	441705.4063	176528.8906	BFP_plus	78763.34382367214
412	268704.5	43770.77344	BFP_plus	19529.565195617764
413	37225.77734	485390.9688	BFP_plus	216570.87196638007
414	166734.8906	25896.1582	BFP_plus	11554.301423898523
415	119168.3047	181686.375	BFP_plus	81064.50096390981
416	118943.1094	27550.29492	BFP_plus	12292.341179124409
417	42428.21484	89158.27344	BFP_plus	39780.47854836343
418	171982.5156	56758.32031	BFP_plus	25324.32556640473
419	121872.3203	40117.78125	BFP_plus	17899.679691504374
420	242027.2656	13075.01758	BFP_plus	5833.787895306115
421	213334.8906	41850.93359	BFP_plus	18672.974494356444
422	294332.5625	91054.9375	BFP_plus	40626.72871720567
423	134898.2813	113898.6563	BFP_plus	50819.098203810725
424	26057.74609	410608.4688	BFP_plus	183204.55023018172
425	285976.7188	43903.81641	BFP_plus	19588.92606937512
426	24971.93555	538277.5	BFP_plus	240167.68961129288
427	188853.2188	55335.80469	BFP_plus	24689.63009819107
428	197099.3125	72074.55469	BFP_plus	32158.095554170617
429	275145.4688	34218.33594	BFP_plus	15267.475763064343
430	161839.125	49823.375	BFP_plus	22230.1041050147
431	293275.7813	105605.8828	BFP_plus	47119.04339571499
432	287458.7188	81496.125	BFP_plus	36361.794898585074
433	226922.4844	54894.10547	BFP_plus	24492.553532348156
434	455940.5313	48609.53125	BFP_plus	21688.513477528675
435	191183.7813	56812.01953	BFP_plus	25348.28498808096
436	263218.1875	36358.85938	BFP_plus	16222.530672741263
437	169102.5938	95416.67188	BFP_plus	42572.83954060576
438	511421.1875	122084.7891	BFP_plus	54471.57225562828
439	136041.4531	52115.875	BFP_plus	23252.967643679956
440	139192.1406	53421.42188	BFP_plus	23835.47420925038
441	174456.6875	185738.9688	BFP_plus	82872.67999773353
442	222555.2656	63858.00391	BFP_plus	28492.049662587804
443	173927.9844	42585.22266	BFP_plus	19000.59827474616
444	209910.0781	45468.95313	BFP_plus	20287.255964212258
445	270862.0625	91159.35938	BFP_plus	40673.319484355445
446	128185.2109	34767.24609	BFP_plus	15512.387509384205
447	184569.5313	29204.57813	BFP_plus	13030.446294995783
448	302360.25	47512.93359	BFP_plus	21199.235500211493
449	181198.0938	137869.7813	BFP_plus	61514.491766858606
450	195756.2813	94172.30469	BFP_plus	42017.630019400814
451	357310.0625	82608.35938	BFP_plus	36858.0496395892
452	408079.6563	79432.21875	BFP_plus	35440.924909338246
453	190840.2344	100553.9375	BFP_plus	44864.97550184309
454	221350.9219	55421.69141	BFP_plus	24727.95088089273
455	219539.0156	37889.72266	BFP_plus	16905.568505584666
456	191349.3125	47897.76172	BFP_plus	21370.93742510996
457	164710.2656	83570.02344	BFP_plus	37287.12318524626
458	18362.86719	148472.5781	BFP_plus	66245.22862818759
459	210646.625	71284.21094	BFP_plus	31805.461397186114
460	234978.6094	100183.1953	BFP_plus	44699.558411930535
461	154307.5625	35550.59375	BFP_plus	15861.900163479188
462	251705.1875	116198.5313	BFP_plus	51845.252306749775
463	191731.2188	62175.60156	BFP_plus	27741.398399259673
464	132331.9531	52014.42188	BFP_plus	23207.701472542845
465	81651.88281	19603.64453	BFP_plus	8746.718959516531
466	118248.8984	33226.67969	BFP_plus	14825.020355860626
467	263054.3438	193890.3125	BFP_plus	86509.63191130334
468	491157.4063	121218.9844	BFP_plus	54085.26906730331
469	285111.7188	60165.61719	BFP_plus	26844.587177728565
470	202633.2656	94207.0625	BFP_plus	42033.138196732485
471	143194.0781	112727.4844	BFP_plus	50296.54682583066
472	165182.5313	29995.54297	BFP_plus	13383.35756880263
473	222123.7969	48770.62891	BFP_plus	21760.391742557375
474	201487.2813	48192.60938	BFP_plus	21502.492025273437
475	15273.8291	136528.9063	BFP_plus	60916.2225640635
476	194405.7969	65395.89453	BFP_plus	29178.222941389686
477	263251.0	47745.49609	BFP_plus	21302.99981938743
478	214848.7344	89951.625	BFP_plus	40134.45472461957
479	256503.2031	97752.89844	BFP_plus	43615.21291739327
480	41496.00781	390315.0313	BFP_plus	174150.06068037482
481	28518.19922	436056.8125	BFP_plus	194559.04658357397
482	604083.875	106884.3828	BFP_plus	47689.48223287248
483	213912.1563	37169.03125	BFP_plus	16584.011704747914
484	90472.92969	52387.11719	BFP_plus	23373.989997572527
485	251933.7656	56602.02734	BFP_plus	25254.59104934357
486	356172.6875	82281.92969	BFP_plus	36712.40382591906
487	314990.0625	101621.5703	BFP_plus	45341.32998987062
488	172282.9844	111361.7344	BFP_plus	49687.178940146
489	187279.7969	71101.92969	BFP_plus	31724.131475961545
490	264105.5	15536.36621	BFP_plus	6931.988012894202
491	183191.2344	57430.77344	BFP_plus	25624.35949798088
492	245250.1094	51873.33203	BFP_plus	23144.75025629824
493	230495.5781	65182.0	BFP_plus	29082.787863589492
494	16770.52734	737640.1875	BFP_plus	329118.97598602186
495	143625.6875	48043.02734	BFP_plus	21435.751778924398
496	267893.125	79906.60156	BFP_plus	35652.58418075311
497	28427.93945	207932.25	BFP_plus	92774.83840245553
498	285632.875	97543.29688	BFP_plus	43521.69326924873
499	15050.62891	298078.25	BFP_plus	132996.01901598592
500	23707.88672	527503.75	BFP_plus	235360.6771577728
501	41588.69922	376972.0938	BFP_plus	168196.73275564663
502	189208.3281	111527.3281	BFP_plus	49761.063240238764
503	135327.2031	119267.0938	BFP_plus	53214.37801988631
504	234458.625	35513.60547	BFP_plus	15845.39679904301
505	154834.0	38605.74219	BFP_plus	17225.040815381497
506	22218.68359	333009.9063	BFP_plus	148581.76277801715
507	128333.6016	50600.40234	BFP_plus	22576.79677006685
508	34180.85547	690527.1875	BFP_plus	308098.18213776173
509	184047.3438	40345.24609	BFP_plus	18001.16954588358
510	422248.9063	27451.26758	BFP_plus	12248.15733815734
511	176702.7188	60226.71094	BFP_plus	26871.84587753896
512	163482.9375	42252.41406	BFP_plus	18852.106330452058
513	206832.0	38388.73438	BFP_plus	17128.216659894217
514	179794.6094	90029.71094	BFP_plus	40169.29496929063
515	239727.5	38228.04688	BFP_plus	17056.521399318743
516	38874.17188	789786.1875	BFP_plus	352385.3847481761
517	191364.1094	48618.89844	BFP_plus	21692.692913563897
518	345702.5938	36900.32031	BFP_plus	16464.11873944084
519	211514.8906	52998.66406	BFP_plus	23646.848883290244
520	27118.57617	408537.7813	BFP_plus	182280.65459497127
521	190084.8281	74984.6875	BFP_plus	33456.533392348356
522	43658.54688	95458.17188	BFP_plus	42591.35593618029
523	310158.7188	58706.73438	BFP_plus	26193.665461901077
524	137065.6563	35804.32031	BFP_plus	15975.107424990623
525	353871.5938	129751.2188	BFP_plus	57892.1661103155
526	190229.7656	50000.76953	BFP_plus	22309.25367827344
527	235725.3594	91687.44531	BFP_plus	40908.939917541546
528	172110.5313	40886.45703	BFP_plus	18242.646072493284
529	219198.3906	33535.71875	BFP_plus	14962.906849425464
530	120054.8125	35696.17578	BFP_plus	15926.855692539983
531	224005.9219	41657.43359	BFP_plus	18586.63901137641
532	31769.65625	481969.375	BFP_plus	215044.23138093052
533	26556.92578	300401.125	BFP_plus	134032.43521767712
534	30019.43359	67831.35938	BFP_plus	30264.874280436947
535	328437.6875	47419.95703	BFP_plus	21157.751385413445
536	23494.80664	306140.4375	BFP_plus	136593.1913761311
537	207290.0	33106.4375	BFP_plus	14771.370911166949
538	191165.2344	42710.98828	BFP_plus	19056.712153531604
539	267763.0938	26338.92188	BFP_plus	11751.852928595254
540	74721.11719	23550.29297	BFP_plus	10507.627482616257
541	140839.8906	37339.86719	BFP_plus	16660.234978082528
542	162698.6875	56518.45703	BFP_plus	25217.303798301495
543	208713.5156	50872.85547	BFP_plus	22698.359418996937
544	29789.01367	825243.75	BFP_plus	368205.7763953711
545	161041.1719	32891.21094	BFP_plus	14675.341510610197
546	66134.63281	55165.31641	BFP_plus	24613.561943171768
547	185482.4844	40703.68359	BFP_plus	18161.0965468172
548	87335.16406	83130.70313	BFP_plus	37091.10803720084
549	255254.9219	126302.9453	BFP_plus	56353.62162416691
550	19943.59375	308214.25	BFP_plus	137518.4813182372
551	239975.7344	94933.0	BFP_plus	42357.03568859718
552	16884.29688	479104.875	BFP_plus	213766.15390808138
553	271633.2188	97793.99219	BFP_plus	43633.54805307136
554	203175.6875	98370.83594	BFP_plus	43890.92316294353
555	214301.3594	79053.125	BFP_plus	35271.78153982423
556	234227.0625	75045.125	BFP_plus	33483.49928771066
557	51909.5625	64355.43359	BFP_plus	28713.99194512736
558	225979.5625	57341.83203	BFP_plus	25584.675779173256
559	198984.8438	22577.76172	BFP_plus	10073.705233614055
560	386576.9375	69359.85938	BFP_plus	30946.857669248224
561	127675.4766	38298.05078	BFP_plus	17087.755613876805
562	222007.6406	120522.8906	BFP_plus	53774.68718398337
563	212261.6875	97300.07813	BFP_plus	43413.174363558544
564	387131.125	116687.5859	BFP_plus	52063.45781111467
565	164445.6406	25595.77539	BFP_plus	11420.2771604347
566	210212.625	45184.60156	BFP_plus	20160.384490661454
567	265658.5938	31543.8125	BFP_plus	14074.161691054931
568	16557.125	287793.0625	BFP_plus	128406.99250253524
569	185620.5	23881.57422	BFP_plus	10655.437956626487
570	246641.0	79487.64844	BFP_plus	35465.65642901568
571	289076.7813	72097.6875	BFP_plus	32168.416909850384
572	28822.53516	329063.4063	BFP_plus	146820.9204856104
573	18674.82813	377345.0938	BFP_plus	168363.1572267141
574	167044.6094	87576.02344	BFP_plus	39074.5130809466
575	342028.7188	235929.5156	BFP_plus	105266.6081579919
576	222934.7344	76734.00781	BFP_plus	34237.04199105963
577	185218.25	61775.78516	BFP_plus	27563.00903493234
578	246797.5781	86399.375	BFP_plus	38549.518190170864
579	161041.2813	64713.11719	BFP_plus	28873.582572311014
580	466340.8125	126472.4141	BFP_plus	56429.23490942813
581	87436.38281	60009.73047	BFP_plus	26775.033920563845
582	236605.7656	32074.07422	BFP_plus	14310.752914321201
583	347819.9688	135280.1406	BFP_plus	60359.05052355498
584	214586.4219	65236.90625	BFP_plus	29107.285835746457
585	160104.8594	91593.69531	BFP_plus	40867.110710671375
586	286058.0313	83077.04688	BFP_plus	37067.167787802144
587	100139.3828	46619.6875	BFP_plus	20800.68856170929
588	185274.8438	50717.07031	BFP_plus	22628.85147569088
589	221812.25	45738.83594	BFP_plus	20407.671792374316
590	274218.6563	46028.125	BFP_plus	20536.746266358507
591	101976.8672	121447.4609	BFP_plus	54187.21030232702
592	234979.25	33240.36328	BFP_plus	14831.125675506884
593	17674.88477	90068.14063	BFP_plus	40186.44145945561
594	195822.2813	27341.27148	BFP_plus	12199.079475524677
595	200041.7031	19917.42773	BFP_plus	8886.722184958497
596	19044.28125	450807.5	BFP_plus	201140.48187866466
597	218437.0313	63058.08203	BFP_plus	28135.141952737176
598	220100.8906	55180.68359	BFP_plus	24620.4184439849
599	210292.5469	160222.9219	BFP_plus	71487.97595198317
600	190944.4063	58907.41797	BFP_plus	26283.20610618437
601	137243.375	61060.4375	BFP_plus	27243.836498887187
602	298170.25	227549.2969	BFP_plus	101527.53720738305
603	270899.625	96428.9375	BFP_plus	43024.49039955554
604	115971.7891	86184.8125	BFP_plus	38453.785078714
605	96002.04688	18762.56836	BFP_plus	8371.449102359182
606	249290.1094	60040.94922	BFP_plus	26788.963046451612
607	221184.8281	52540.76953	BFP_plus	23442.54632307595
608	170544.8125	73184.53906	BFP_plus	32653.346389748076
609	85021.60938	53049.86328	BFP_plus	23669.692859449937
610	283430.25	74373.39844	BFP_plus	33183.78953583409
611	212884.2031	72031.46094	BFP_plus	32138.868062079295
612	22221.24609	943519.75	BFP_plus	420977.94996098604
613	163368.5156	37038.80469	BFP_plus	16525.90745175345
614	174051.5313	70815.375	BFP_plus	31596.27701828018
615	279493.4063	61840.51953	BFP_plus	27591.8921000453
616	221168.75	104562.7109	BFP_plus	46653.60282818166
617	201502.3281	105966.0547	BFP_plus	47279.74424813016
618	26096.73047	328616.0	BFP_plus	146621.2975450481
619	180650.9531	48432.16797	BFP_plus	21609.377847338896
620	61999.30859	269414.0938	BFP_plus	120206.69720853303
621	362378.0625	55195.51953	BFP_plus	24627.03791708755
622	73232.375	15500.38574	BFP_plus	6915.934311316431
623	213400.8438	54009.94531	BFP_plus	24098.060537798785
624	127861.7344	39672.47656	BFP_plus	17700.994443522854
625	100288.4766	52961.89453	BFP_plus	23630.44312033676
626	155228.3125	28779.42969	BFP_plus	12840.75432649135
627	263375.9688	57351.76953	BFP_plus	25589.109675101492
628	153454.6406	64474.33984	BFP_plus	28767.045322507693
629	62553.06641	184233.9063	BFP_plus	82201.1539106398
630	192894.4063	44633.17578	BFP_plus	19914.350325059684
631	14836.49805	258005.7031	BFP_plus	115116.52190564196
632	116380.1719	510471.0938	BFP_plus	227761.07716056416
633	211464.1094	61829.00391	BFP_plus	27586.75408136564
634	146249.25	46809.90625	BFP_plus	20885.560022448866
635	180259.75	38042.47656	BFP_plus	16973.72396674014
636	216462.4063	15057.8584	BFP_plus	6718.4882563770525
637	98444.1875	204165.6094	BFP_plus	91094.24545458367
638	221366.5313	140393.8125	BFP_plus	62640.65948111532
639	569294.8125	210221.3281	BFP_plus	93796.17516391557
640	227788.5156	58817.83984	BFP_plus	26243.23829678903
641	239313.8125	32749.96094	BFP_plus	14612.318838925807
642	142177.9375	83558.19531	BFP_plus	37281.84573141524
643	413237.2813	94317.3125	BFP_plus	42082.32934401181
644	168636.4375	40390.57031	BFP_plus	18021.39222507941
645	294664.875	46947.17578	BFP_plus	20946.80669516717
646	226174.1563	146069.7188	BFP_plus	65173.12517496502
647	134542.3906	53120.00781	BFP_plus	23700.989820049203
648	312544.0938	57992.20703	BFP_plus	25874.85893030059
649	9517.710938	148091.2656	BFP_plus	66075.09530077764
650	284887.6875	96058.74219	BFP_plus	42859.317320042406
651	369997.5313	79627.49219	BFP_plus	35528.05166259703
652	287064.0625	42490.48438	BFP_plus	18958.328118877955
653	226589.5156	62531.77344	BFP_plus	27900.31452992482
654	107959.5547	30386.04102	BFP_plus	13557.58928843835
655	211321.1406	33619.48047	BFP_plus	15000.279503438065
656	35596.85156	735517.125	BFP_plus	328171.71176723996
657	214947.7188	16865.38867	BFP_plus	7524.968870648273
658	13851.00195	159604.5469	BFP_plus	71212.07050346752
659	136778.3125	34430.92578	BFP_plus	15362.328716620148
660	76833.30469	109864.9453	BFP_plus	49019.344263826875
661	137055.7813	30481.73438	BFP_plus	13600.285580188129
662	183190.7656	44256.17969	BFP_plus	19746.14288572256
663	193079.0469	17138.48047	BFP_plus	7646.816480213579
664	210062.5938	104878.8281	BFP_plus	46794.64743355786
665	79513.09375	157804.9844	BFP_plus	70409.14493452561
666	200902.2188	42769.29688	BFP_plus	19082.728180109847
667	201098.2813	108072.3906	BFP_plus	48219.545422521296
668	25059.72461	784038.375	BFP_plus	349820.8360749659
669	337754.8438	50354.17188	BFP_plus	22466.934105010023
670	180365.5156	125183.4531	BFP_plus	55854.12860205125
671	161810.4688	121441.2891	BFP_plus	54184.45657967142
672	249838.75	80744.65625	BFP_plus	36026.50591938273
673	131162.8438	24561.73633	BFP_plus	10958.91146707387
674	155685.0469	35051.76563	BFP_plus	15639.333927488377
675	145989.1719	39093.53906	BFP_plus	17442.68514803059
676	386850.6563	22537.39258	BFP_plus	10055.693403126259
677	142683.2188	34979.59766	BFP_plus	15607.134152058718
678	175084.6719	74813.71875	BFP_plus	33380.25086208612
679	143283.7031	40181.39063	BFP_plus	17928.06081059668
680	226476.8906	34375.53906	BFP_plus	15337.616369220254
681	251189.1406	98782.46094	BFP_plus	44074.5812672415
682	287755.9688	33796.90234	BFP_plus	15079.441275208974
683	232271.8281	48871.95703	BFP_plus	21805.60214141866
684	149909.7188	230144.2969	BFP_plus	102685.3696535494
685	136405.4219	71216.67969	BFP_plus	31775.330425170636
686	198378.625	17216.36328	BFP_plus	7681.56609270553
687	343332.9688	109092.0625	BFP_plus	48674.50080219917
688	184757.2188	61649.21484	BFP_plus	27506.536116544034
689	519236.5938	57901.17578	BFP_plus	25834.242770429653
690	334961.3438	70687.89063	BFP_plus	31539.396270702113
691	167624.7188	115266.6484	BFP_plus	51429.46646565244
692	304939.75	162038.4063	BFP_plus	72298.00552571297
693	242196.75	42891.04297	BFP_plus	19137.048632208454
694	211041.5	46670.75781	BFP_plus	20823.475021036367
695	136405.0938	80831.26563	BFP_plus	36065.149137227185
696	162330.1875	69564.4375	BFP_plus	31038.135967942526
697	167852.8281	36754.26563	BFP_plus	16398.95232425069
698	132961.2188	25862.2832	BFP_plus	11539.187137149434
699	186195.0	59132.94922	BFP_plus	26383.833234845046
700	437216.9688	58599.46875	BFP_plus	26145.80587547623
701	82925.72656	34191.37891	BFP_plus	15255.448123763274
702	150632.0781	34535.17188	BFP_plus	15408.841054564775
703	21218.0332	602968.125	BFP_plus	269031.23665860685
704	176930.5938	22267.72656	BFP_plus	9935.37430193761
705	21246.01367	244264.1094	BFP_plus	108985.32227254174
706	234382.3125	74108.16406	BFP_plus	33065.447735833004
707	37243.08984	134820.6563	BFP_plus	60154.03864261315
708	152919.2656	37646.99609	BFP_plus	16797.269199884217
709	212883.9375	28048.26172	BFP_plus	12514.5231129023
710	290365.0938	60080.97656	BFP_plus	26806.822373228388
711	198100.625	48356.97266	BFP_plus	21575.82733877722
712	264023.1875	16399.76172	BFP_plus	7317.216273145585
713	238137.6875	35822.51953	BFP_plus	15983.227520332017
714	497097.4063	52489.82422	BFP_plus	23419.815636024698
715	87001.55469	81533.20313	BFP_plus	36378.33835213311
716	184706.5	43722.45313	BFP_plus	19508.00572635888
717	28831.49414	549621.625	BFP_plus	245229.19095941112
718	133813.5469	23557.69141	BFP_plus	10510.928505307207
719	175510.75	72643.61719	BFP_plus	32411.998839872558
720	203640.2031	36495.69922	BFP_plus	16283.585627145969
721	321199.75	61598.86328	BFP_plus	27484.070347802957
722	87644.125	82808.07031	BFP_plus	36947.15630417805
723	195750.9219	68998.03125	BFP_plus	30785.417843101906
724	286723.9375	36768.24219	BFP_plus	16405.188360726137
725	142819.4063	30024.15039	BFP_plus	13396.121576154117
726	242080.1875	99418.72656	BFP_plus	44358.46912050398
727	257333.1875	73837.69531	BFP_plus	32944.770474012555
728	174232.25	106859.0703	BFP_plus	47678.18834701753
729	192356.8281	81542.0625	BFP_plus	36382.29120995146
730	174631.2813	44689.68359	BFP_plus	19939.562878385237
731	282662.5938	59125.84766	BFP_plus	26380.664673540075
732	224221.4844	72911.0625	BFP_plus	32531.327108655994
733	172140.2656	35477.88281	BFP_plus	15829.458126668687
734	225122.2656	52634.91797	BFP_plus	23484.553305190766
735	186006.1875	32549.46875	BFP_plus	14522.86359315126
736	356806.6875	68406.89063	BFP_plus	30521.663781412928
737	179203.2344	32869.03125	BFP_plus	14665.445416302719
738	214596.7813	60708.08984	BFP_plus	27086.62665184334
739	174287.2031	128256.5938	BFP_plus	57225.297008253314
740	411483.0938	91467.14063	BFP_plus	40810.64477051022
741	322641.4063	247533.8594	BFP_plus	110444.21346362167
742	158606.8438	30974.38086	BFP_plus	13820.093703129802
743	177174.0156	27248.49609	BFP_plus	12157.685118396455
744	185044.1563	52217.70703	BFP_plus	23298.402876201337
745	146516.7656	70193.79688	BFP_plus	31318.942407427356
746	128188.8281	189027.9063	BFP_plus	84340.1322331529
747	172802.3125	55458.41406	BFP_plus	24744.33572701189
748	54328.67969	23696.0332	BFP_plus	10572.65359706934
749	146539.7188	28869.85938	BFP_plus	12881.102083400314
750	231607.5156	20602.71094	BFP_plus	9192.48061861978
751	145778.3281	144364.0625	BFP_plus	64412.09850592916
752	415587.625	32203.41016	BFP_plus	14368.459792081288
753	202000.8438	39279.46094	BFP_plus	17525.639439019506
754	209151.0313	19337.30078	BFP_plus	8627.882182798374
755	285505.0313	44062.51172	BFP_plus	19659.73245818916
756	236201.6875	51980.39453	BFP_plus	23192.51921054398
757	56716.18359	320958.5625	BFP_plus	143204.7158140304
758	221611.5625	17519.38477	BFP_plus	7816.767677679583
759	186082.8906	45979.46875	BFP_plus	20515.036907992886
760	52053.05859	43578.78516	BFP_plus	19443.904209156237
761	75001.60938	62079.42578	BFP_plus	27698.486862219455
762	14905.92285	122652.9688	BFP_plus	54725.081655209426
763	184133.8125	64311.83203	BFP_plus	28694.537879280935
764	109666.3125	129293.6563	BFP_plus	57688.01169465115
765	247667.875	42287.4375	BFP_plus	18867.733026100752
766	29302.80273	35691.20313	BFP_plus	15924.63700448086
767	247767.9375	47655.92578	BFP_plus	21263.035499105667
768	26550.97266	418582.4375	BFP_plus	186762.36128435316
769	205447.5	31656.45117	BFP_plus	14124.418610831048
770	244204.4375	68732.46094	BFP_plus	30666.926158455877
771	183440.6875	32520.03906	BFP_plus	14509.73270684582
772	176987.7344	69535.39844	BFP_plus	31025.179372229937
773	198314.7344	101093.1719	BFP_plus	45105.570139380296
774	372444.9063	56463.69141	BFP_plus	25192.86857218573
775	185112.4375	55217.08594	BFP_plus	24636.66037922448
776	251199.9063	63818.82422	BFP_plus	28474.568538767868
777	431552.8125	45878.99609	BFP_plus	20470.20819674023
778	26245.56445	65779.52344	BFP_plus	29349.389800459216
779	170719.7344	65224.92969	BFP_plus	29101.942155684235
780	235411.625	84298.01563	BFP_plus	37611.937435010295
781	150452.625	34602.34375	BFP_plus	15438.81167905636
782	215202.8594	103492.4609	BFP_plus	46176.08060255178
783	180804.1406	14561.13086	BFP_plus	6496.8592534034915
784	26910.44727	146138.7813	BFP_plus	65203.93935735938
785	18476.52539	80632.17969	BFP_plus	35976.32132955569
786	197459.9531	140117.125	BFP_plus	62517.207548572485
787	420542.6875	52807.99609	BFP_plus	23561.77699037669
788	140701.1875	40300.375	BFP_plus	17981.14904341851
789	150415.6875	65671.54688	BFP_plus	29301.213012561937
790	226908.1406	37431.68359	BFP_plus	16701.201454772392
791	520809.4375	74340.96875	BFP_plus	33169.320114908805
792	67064.71875	395670.125	BFP_plus	176539.386783697
793	221445.9531	38599.75391	BFP_plus	17222.36897535039
794	163039.8125	63471.25781	BFP_plus	28319.491981274397
795	183858.0313	69058.125	BFP_plus	30812.230364705687
796	67044.14844	230894.0313	BFP_plus	103019.88480357909
797	47584.5	279651.625	BFP_plus	124774.46051951581
798	139375.7031	31032.05664	BFP_plus	13845.82737921533
799	146119.3906	56451.73438	BFP_plus	25187.53360598389
800	112423.5156	43744.02344	BFP_plus	19517.62992859081
801	228908.4531	28720.96875	BFP_plus	12814.670329125112
802	186661.125	68418.58594	BFP_plus	30526.881973854543
803	249846.7969	148132.3125	BFP_plus	66093.40953300675
804	105007.3047	43971.05078	BFP_plus	19618.92458000462
805	220327.7969	34460.0	BFP_plus	15375.300999958485
806	104126.9141	23568.85547	BFP_plus	10515.909665576552
807	106807.2109	278240.6875	BFP_plus	124144.93095611973
808	148658.1719	34954.42969	BFP_plus	15595.904752339973
809	246760.8906	48683.59766	BFP_plus	21721.5602955129
810	77678.45313	57939.46875	BFP_plus	25851.328259110225
811	43554.60938	280134.4375	BFP_plus	124989.8809348972
812	20886.48633	411163.5313	BFP_plus	183452.20702099105
813	143305.4844	18777.82422	BFP_plus	8378.255934614353
814	182526.6094	28570.76172	BFP_plus	12747.65122585872
815	352521.4375	108676.0313	BFP_plus	48488.876747487215
816	140479.25	24982.30469	BFP_plus	11146.559903697753
817	220081.0625	79288.95313	BFP_plus	35377.00291193704
818	186855.8438	48456.74609	BFP_plus	21620.344068842467
819	93097.66406	256723.2031	BFP_plus	114544.29835565801
820	114918.9609	26821.29883	BFP_plus	11967.079011058744
821	229357.5938	50472.80078	BFP_plus	22519.86373486475
822	168888.5313	21689.49805	BFP_plus	9677.381342332053
823	263931.125	88386.96875	BFP_plus	39436.33920502537
824	245536.9219	28702.22266	BFP_plus	12806.306232307865
825	266022.9688	49617.32031	BFP_plus	22138.166992965856
826	215141.6719	100137.1953	BFP_plus	44679.03421442624
827	116551.7734	25114.36914	BFP_plus	11205.484183156368
828	274622.9688	74906.90625	BFP_plus	33421.829093715074
829	208740.9219	18421.24414	BFP_plus	8219.157674005262
830	221259.4219	65926.46875	BFP_plus	29414.953595345523
831	133987.9063	26566.72266	BFP_plus	11853.492672081187
832	142121.5938	44721.19141	BFP_plus	19953.62098100719
833	184593.1719	66780.35938	BFP_plus	29795.94098528441
834	237813.8125	60772.89453	BFP_plus	27115.54109220779
835	165285.5	39740.66016	BFP_plus	17731.416479891417
836	176022.0156	64408.05469	BFP_plus	28737.470333155474
837	227539.4844	33139.94141	BFP_plus	14786.319625645345
838	221134.5313	40959.37109	BFP_plus	18275.178737021113
839	233292.6563	48778.07422	BFP_plus	21763.713677620868
840	287487.75	54409.97656	BFP_plus	24276.545763513805
841	244947.5625	54968.33203	BFP_plus	24525.67180577217
842	230516.0938	99187.41406	BFP_plus	44255.262524086305
843	248088.5938	72154.80469	BFP_plus	32193.901355251484
844	344430.625	43310.95703	BFP_plus	19324.405134431745
845	112875.7031	39183.60547	BFP_plus	17482.870817320654
846	297302.9688	27051.26172	BFP_plus	12069.683440906983
847	168543.875	40152.01953	BFP_plus	17914.95606587236
848	73390.82031	217510.4063	BFP_plus	97048.40300306924
849	52088.51953	37659.86719	BFP_plus	16803.01200419938
850	171038.7813	44900.46875	BFP_plus	20033.610623055127
851	180084.2031	37538.24219	BFP_plus	16748.74557981981
852	409819.7813	56605.25	BFP_plus	25256.0289300029
853	147003.1094	43591.20703	BFP_plus	19449.446576835642
854	241665.3125	37238.01563	BFP_plus	16614.791031700774
855	242063.3438	108496.3672	BFP_plus	48408.71454155609
856	198081.7813	61325.03906	BFP_plus	27361.895948395562
857	28722.33398	664315.75	BFP_plus	296403.2099612063
858	179387.2344	70387.03906	BFP_plus	31405.162856742158
859	293401.5313	38251.21875	BFP_plus	17066.86018271926
860	147981.4375	30742.1582	BFP_plus	13716.481013155599
861	161090.7188	38799.55859	BFP_plus	17311.517469146107
862	130646.1875	44125.11719	BFP_plus	19687.665654518056
863	238336.3594	43532.01563	BFP_plus	19423.036664136605
864	85303.42969	77597.35156	BFP_plus	34622.24715712704
865	298198.7813	138611.7813	BFP_plus	61845.55599616705
866	107386.1797	93291.53125	BFP_plus	41624.648105507345
867	384366.3125	133098.1094	BFP_plus	59385.47575596064
868	178166.4375	71470.86719	BFP_plus	31888.74334806463
869	197803.8125	38040.72266	BFP_plus	16972.941414783556
870	213598.3125	56068.21094	BFP_plus	25016.41380532981
871	127424.3438	97348.78125	BFP_plus	43434.90463429671
872	86149.53125	38909.85938	BFP_plus	17360.73127781654
873	247129.4063	74485.36719	BFP_plus	33233.74755190603
874	281532.5938	64140.78516	BFP_plus	28618.2204935772
875	185860.2031	62761.45313	BFP_plus	28002.79260210495
876	145571.1875	130755.5078	BFP_plus	58340.257975258835
877	276933.75	89703.04688	BFP_plus	40023.544584834206
878	194693.7188	39137.95313	BFP_plus	17462.50173813167
879	178274.125	61830.36328	BFP_plus	27587.360602634366
880	23948.09375	106450.4375	BFP_plus	47495.865297149394
881	164360.9531	77840.46094	BFP_plus	34730.717264306775
882	115934.3594	186731.8594	BFP_plus	83315.68614500658
883	110799.2969	44833.71484	BFP_plus	20003.826483206776
884	89049.3125	13814.90039	BFP_plus	6163.9074805773025
885	274921.375	65687.70313	BFP_plus	29308.421579212565
886	274201.0313	91194.60156	BFP_plus	40689.04377702506
887	240443.2031	79532.80469	BFP_plus	35485.80416365815
888	178781.0	57009.17578	BFP_plus	25436.25181012893
889	160624.25	40038.89063	BFP_plus	17864.480416154016
890	290793.2813	101901.2266	BFP_plus	45466.10653627324
891	215379.0469	98347.25781	BFP_plus	43880.40311518479
892	210724.0156	57345.71094	BFP_plus	25586.406464280677
893	186451.7188	71631.79688	BFP_plus	31960.54666853996
894	272648.6875	135531.7656	BFP_plus	60471.320114794515
895	334275.8125	47581.32422	BFP_plus	21229.749908854174
896	227700.1094	51765.89063	BFP_plus	23096.812245130022
897	236456.125	103906.5234	BFP_plus	46360.826266228374
898	226452.0313	55538.88281	BFP_plus	24780.239129575453
899	246092.4531	23742.64258	BFP_plus	10593.449686649185
900	248630.3125	52583.08203	BFP_plus	23461.425238443353
901	73660.52344	78331.55469	BFP_plus	34949.832592961684
902	121915.7109	39521.64063	BFP_plus	17633.694738782324
903	181884.9063	36482.90234	BFP_plus	16277.8759381773
904	204515.5938	33427.76953	BFP_plus	14914.742260040357
905	156526.5156	56940.77344	BFP_plus	25405.73217673945
906	224977.4844	79783.65625	BFP_plus	35597.72866282556
907	185245.1875	45273.13281	BFP_plus	20199.885205015853
908	221119.7656	58601.39453	BFP_plus	26146.665116542965
909	351099.75	59928.69141	BFP_plus	26738.876058107267
910	35640.83984	119104.5781	BFP_plus	53141.8670563135
911	279223.0313	53053.64453	BFP_plus	23671.3799707937
912	141919.1406	99104.10938	BFP_plus	44218.09379136126
913	243965.2656	45768.78516	BFP_plus	20421.03448164344
914	145358.5	127990.1641	BFP_plus	57106.42188251829
915	305677.9688	63247.53906	BFP_plus	28219.673550613214
916	172200.9375	32086.5918	BFP_plus	14316.337985716764
917	234925.4688	101314.0313	BFP_plus	45204.112790386396
918	73145.00781	20962.56445	BFP_plus	9353.03941235575
919	182093.5625	35402.65234	BFP_plus	15795.89193048127
920	504260.125	54977.19141	BFP_plus	24529.624668052293
921	284031.0938	58778.26563	BFP_plus	26225.581146743018
922	171582.2969	30837.83008	BFP_plus	13759.167720997499
923	185360.9063	50666.21484	BFP_plus	22606.160873289708
924	108418.0391	29653.375	BFP_plus	13230.68967758688
925	135972.9219	70634.90625	BFP_plus	31515.7557950551
926	97821.91406	37469.39063	BFP_plus	16718.02551425636
927	172038.6719	23130.1875	BFP_plus	10320.185577422439
928	380200.4375	60116.22266	BFP_plus	26822.548414916564
929	210807.1875	40947.82813	BFP_plus	18270.028519829284
930	38486.60156	1518007.625	BFP_plus	677301.9197506414
931	175274.2969	44147.86328	BFP_plus	19697.814464161765
932	234085.7813	45774.93359	BFP_plus	20423.77777711434
933	90830.75781	56836.96875	BFP_plus	25359.416786317008
934	243352.625	64575.46875	BFP_plus	28812.16683820844
935	255292.6094	67547.92188	BFP_plus	30138.41064499946
936	255962.3125	61567.08203	BFP_plus	27469.890246673967
937	335478.0	33647.95703	BFP_plus	15012.985123909433
938	206766.5156	62301.47266	BFP_plus	27797.559340922347
939	228524.9063	21136.17773	BFP_plus	9430.501874270727
940	275695.1563	108321.4688	BFP_plus	48330.67868710423
941	148536.875	44762.33594	BFP_plus	19971.978773614614
942	177580.4844	133744.375	BFP_plus	59673.825382365714
943	198170.7813	42654.48438	BFP_plus	19031.501344762844
944	181245.9844	65464.93359	BFP_plus	29209.02666536688
945	57181.68359	137830.9219	BFP_plus	61497.15354945646
946	183111.6094	77534.21094	BFP_plus	34594.07518853088
947	175727.375	66217.65625	BFP_plus	29544.875111884277
948	164224.5625	42238.51172	BFP_plus	18845.903409323106
949	248130.4063	94824.36719	BFP_plus	42308.566096251816
950	278113.7188	84389.30469	BFP_plus	37652.66862408468
951	438495.1563	77137.42188	BFP_plus	34417.03655733556
952	16681.42578	122356.2344	BFP_plus	54592.6852327764
953	384896.3125	40187.36328	BFP_plus	17930.725676862414
954	487971.0625	68332.20313	BFP_plus	30488.33984660636
955	86441.03125	35856.73438	BFP_plus	15998.493440744625
956	143300.9688	219449.7969	BFP_plus	97913.71682290355
957	197190.0156	41604.03125	BFP_plus	18562.81205108616
958	231712.5625	49895.27734	BFP_plus	22262.185362127333
959	243499.7656	54382.03516	BFP_plus	24264.078919771488
960	241343.3906	32367.88672	BFP_plus	14441.84564865232
961	85672.10938	118804.3438	BFP_plus	53007.90905477515
962	180548.1406	55040.15625	BFP_plus	24557.718207443304
963	126780.9766	172415.1875	BFP_plus	76927.8991519669
964	18970.07227	195125.9688	BFP_plus	87060.95482323006
965	125472.375	41696.16406	BFP_plus	18603.919703022373
966	161155.6875	132622.1875	BFP_plus	59173.12977612976
967	60741.37891	16936.37305	BFP_plus	7556.640554014361
968	236165.625	43621.64453	BFP_plus	19463.02712599949
969	35944.30078	750457.9375	BFP_plus	334837.97669386334
970	215571.375	43646.46484	BFP_plus	19474.101407402926
971	145706.7344	28305.29297	BFP_plus	12629.204855071353
972	29488.67188	1063154.125	BFP_plus	474356.2008480118
973	161098.1406	113678.7813	BFP_plus	50720.99477063122
974	26436.70117	345674.625	BFP_plus	154232.48425486864
975	233317.0469	74732.14844	BFP_plus	33343.85596745728
976	52218.45703	35168.49609	BFP_plus	15691.416514788538
977	237755.5781	72815.13281	BFP_plus	32488.52537161064
978	297336.4063	86150.30469	BFP_plus	38438.38844593398
979	163874.7031	67569.71875	BFP_plus	30148.135933365887
980	63492.00781	43399.90234	BFP_plus	19364.090593334375
981	219459.7813	49360.71875	BFP_plus	22023.676969110402
982	216403.9375	84901.54688	BFP_plus	37881.219925771504
983	68494.34375	40993.59375	BFP_plus	18290.448142085515
984	135743.6719	26428.63086	BFP_plus	11791.879120408928
985	299016.5625	65625.05469	BFP_plus	29280.46921060613
986	307933.1875	43581.08984	BFP_plus	19444.93250714546
987	191099.5156	55925.17188	BFP_plus	24952.59289406309
988	264353.625	34439.87109	BFP_plus	15366.319918993566
989	217855.4063	70441.19531	BFP_plus	31429.32619524416
990	197464.4688	43307.09375	BFP_plus	19322.681423089693
991	22194.01563	538102.9375	BFP_plus	240089.80362810064
992	235206.0625	33133.46094	BFP_plus	14783.42818116272
993	152339.6406	66046.36719	BFP_plus	29468.44966628068
994	152856.9688	15802.38867	BFP_plus	7050.681437016356
995	305614.6875	108006.2031	BFP_plus	48190.014002470954
996	120779.375	67565.54688	BFP_plus	30146.274535891054
997	213391.875	31240.32031	BFP_plus	13938.750089999023
998	104645.9688	305382.0313	BFP_plus	136254.80705792925
999	306687.8125	40829.19531	BFP_plus	18217.097140955986
1000	545983.1875	76605.92188	BFP_plus	34179.8928405196
1001	261285.0781	14623.44336	BFP_plus	6524.661732903199
1002	241511.1719	137483.5156	BFP_plus	61342.14842955566
1003	103960.75	31968.36328	BFP_plus	14263.5869966924
1004	442897.9375	57605.36328	BFP_plus	25702.257679685306
1005	147980.1406	46414.5	BFP_plus	20709.13837093944
1006	465108.7813	62393.99609	BFP_plus	27838.841278989632
1007	260301.3906	39386.91016	BFP_plus	17573.580939301304
1008	285129.0625	36679.55078	BFP_plus	16365.616186470166
1009	145703.3125	37804.01563	BFP_plus	16867.327896644954
1010	101640.1484	121039.75	BFP_plus	54005.29858414756
1011	16726.3418	359288.1563	BFP_plus	160306.545236002
1012	127307.4844	41556.32813	BFP_plus	18541.527958554612
1013	244503.5625	39388.3125	BFP_plus	17574.20663284757
1014	187309.9688	21259.68945	BFP_plus	9485.61011199628
1015	163346.3906	89781.15625	BFP_plus	40058.395283460646
1016	199255.5938	35394.88281	BFP_plus	15792.425335519629
1017	256803.8594	104705.0625	BFP_plus	46717.117009778456
1018	457189.5313	129993.3828	BFP_plus	58000.214409542255
1019	257908.5938	56887.06641	BFP_plus	25381.769270411423
1020	118391.2031	43531.13672	BFP_plus	19422.64451364903
1021	240890.6719	66196.875	BFP_plus	29535.602971028056
1022	185207.5781	13730.1377	BFP_plus	6126.088215565225
1023	454098.0	72137.24219	BFP_plus	32186.065350497807
1024	223468.4219	40334.26563	BFP_plus	17996.270303932968
1025	250098.2188	21131.2832	BFP_plus	9428.318041653103
1026	355831.8438	73049.50781	BFP_plus	32593.09838878607
1027	267654.5313	72148.21875	BFP_plus	32190.96285235341
1028	190551.5	79609.39063	BFP_plus	35519.975141019284
1029	302675.4063	54215.83203	BFP_plus	24189.92270529426
1030	126719.0391	35879.80469	BFP_plus	16008.786910286479
1031	155299.4688	54813.41797	BFP_plus	24456.552528301898
1032	209628.8438	30666.20117	BFP_plus	13682.590641730383
1033	152441.4063	51844.17188	BFP_plus	23131.739632866615
1034	194425.4844	57810.71094	BFP_plus	25793.879330356725
1035	170092.2344	70065.60938	BFP_plus	31261.747938566874
1036	151385.1406	29550.61523	BFP_plus	13184.840507696093
1037	645043.8125	75460.28906	BFP_plus	33668.73644345253
1038	198557.0156	36768.42188	BFP_plus	16405.268534488085
1039	174676.6563	39437.14063	BFP_plus	17595.992680323343
1040	196858.9219	19344.48828	BFP_plus	8631.089088658422
1041	12796.85352	184529.6875	BFP_plus	82333.12503600628
1042	195853.25	78911.67188	BFP_plus	35208.66824042251
1043	177695.5625	241356.4375	BFP_plus	107687.98243877444
1044	217639.5469	26991.04297	BFP_plus	12042.815147027377
1045	213974.7656	141723.1875	BFP_plus	63233.79763453435
1046	249757.8594	49677.76953	BFP_plus	22165.13811753674
1047	158648.8594	55223.41406	BFP_plus	24639.483848457327
1048	63290.72266	62430.89453	BFP_plus	27855.30455877573
1049	339987.2188	84950.58594	BFP_plus	37903.1000856164
1050	147749.25	10888.71484	BFP_plus	4858.307259655101
1051	157153.7344	62075.32031	BFP_plus	27696.655090977547
1052	172931.75	17092.9375	BFP_plus	7626.496199535051
1053	19411.71875	540186.5625	BFP_plus	241019.47169385914
1054	132625.1719	272591.75	BFP_plus	121624.4981530886
1055	13619.91406	136257.75	BFP_plus	60795.2385324171
1056	160147.0781	45056.46875	BFP_plus	20103.214423287092
1057	186956.4844	18493.0293	BFP_plus	8251.186647955645
1058	162661.7188	44159.14844	BFP_plus	19702.84965661193
1059	267001.2188	198075.0	BFP_plus	88376.74827529822
1060	132775.4844	11109.95215	BFP_plus	4957.018525867264
1061	357622.7813	74796.10156	BFP_plus	33372.39045584632
1062	20696.5625	877781.375	BFP_plus	391646.91969769105
1063	366770.3125	68100.66406	BFP_plus	30385.032159592418
1064	157949.1875	77592.75781	BFP_plus	34620.19752599041
1065	183702.9688	141602.9375	BFP_plus	63180.144705188875
1066	123180.1484	35271.54297	BFP_plus	15737.393786904227
1067	260522.2813	157662.1719	BFP_plus	70345.42510939339
1068	240489.1563	60312.05469	BFP_plus	26909.92439885977
1069	204238.9844	32486.15625	BFP_plus	14494.614935444937
1070	164171.875	49441.33203	BFP_plus	22059.644857810166
1071	235918.8594	28428.16992	BFP_plus	12684.029872256695
1072	184340.6094	56027.04297	BFP_plus	24998.045554305223
1073	46142.96094	539710.875	BFP_plus	240807.2302981999
1074	191122.875	26626.30859	BFP_plus	11880.078615468085
1075	61225.24219	169821.6875	BFP_plus	75770.73597311048
1076	111079.9844	31679.08594	BFP_plus	14134.517751916796
1077	28854.10547	324822.9375	BFP_plus	144928.91572121886
1078	190076.3906	144850.25	BFP_plus	64629.024772757875
1079	235361.375	72504.60156	BFP_plus	32349.97309538768
1080	266922.4688	88526.07813	BFP_plus	39498.406778717115
1081	207810.875	36086.11328	BFP_plus	16100.83730698198
1082	258132.4219	78683.55469	BFP_plus	35106.88732169022
1083	271402.8125	119282.3516	BFP_plus	53221.1857177272
1084	190131.6094	46965.27734	BFP_plus	20954.883216744907
1085	242231.0313	93351.46875	BFP_plus	41651.39091176634
1086	542616.0	82403.49219	BFP_plus	36766.64236416071
1087	247806.9375	56663.24609	BFP_plus	25281.90552142979
1088	135866.9375	144114.7813	BFP_plus	64300.87466717029
1089	246032.5781	43038.93359	BFP_plus	19203.03420381526
1090	54717.78125	31376.83594	BFP_plus	13999.660388967362
1091	222632.625	78357.00781	BFP_plus	34961.189220396045
1092	112366.25	28735.91992	BFP_plus	12821.34121534251
1093	262528.4375	44720.78516	BFP_plus	19953.439721110753
1094	251667.0625	34320.11719	BFP_plus	15312.888338656394
1095	50875.85156	442000.0938	BFP_plus	197210.80917541738
1096	167446.0625	41162.75391	BFP_plus	18365.923718905047
1097	250954.0781	81230.29688	BFP_plus	36243.18818473559
1098	157868.625	58269.96484	BFP_plus	25998.78841183975
1099	166769.9375	58615.91406	BFP_plus	26153.143414399263
1100	811075.0625	263233.875	BFP_plus	117449.21826785973
1101	240961.3438	87234.00781	BFP_plus	38921.91316051884
1102	219491.3281	90703.42969	BFP_plus	40469.893592928645
1103	254843.0781	74083.65625	BFP_plus	33054.51288511914
1104	27725.77344	352020.7188	BFP_plus	157063.97300556424
1105	143750.5781	221385.0156	BFP_plus	98777.16923187768
1106	316848.375	74763.21875	BFP_plus	33357.71886265206
1107	35704.19531	294307.4375	BFP_plus	131313.56465725388
1108	89023.10156	12655.41211	BFP_plus	5646.569079215604
1109	227223.3906	44205.56641	BFP_plus	19723.56034322125
1110	310016.0	33608.99609	BFP_plus	14995.601601572193
1111	313289.6563	29534.11914	BFP_plus	13177.480311843732
1112	135396.6875	53191.55859	BFP_plus	23732.914218751517
1113	393971.375	88738.92969	BFP_plus	39593.37650603316
1114	300802.3125	46504.58984	BFP_plus	20749.334494184885
1115	266239.5625	99714.91406	BFP_plus	44490.621528075804
1116	279348.625	96007.64063	BFP_plus	42836.51691764636
1117	147644.0313	47973.38281	BFP_plus	21404.677907428442
1118	100691.4844	19699.20898	BFP_plus	8789.357734433695
1119	74388.35938	88265.46875	BFP_plus	39382.128552921626
1120	336644.4375	71389.47656	BFP_plus	31852.428622735944
1121	187434.4844	55291.33984	BFP_plus	24669.790851160662
1122	305775.3125	79287.14844	BFP_plus	35376.19769858934
1123	247971.8281	48720.76563	BFP_plus	21738.143833711027
1124	16917.50781	228194.4844	BFP_plus	101815.40580906357
1125	120336.6641	13254.83203	BFP_plus	5914.017184130607
1126	33874.49609	371132.375	BFP_plus	165591.1774943258
1127	143370.0156	64744.625	BFP_plus	28887.640670471184
1128	284329.3125	39824.33594	BFP_plus	17768.750789348942
1129	46149.21875	240928.6094	BFP_plus	107497.09486437686
1130	140515.7344	42887.20313	BFP_plus	19135.335379283566
1131	245220.6406	129224.8984	BFP_plus	57657.33341813852
1132	452553.125	64721.08594	BFP_plus	28877.13805489498
1133	200243.4219	120517.9844	BFP_plus	53772.49814446607
1134	185541.0313	118018.3672	BFP_plus	52657.22342494566
1135	192208.6406	23804.00781	BFP_plus	10620.82951491911
1136	29914.74023	810849.4375	BFP_plus	361783.3478586629
1137	184836.375	114430.375	BFP_plus	51056.33949980047
1138	19239.91406	716154.625	BFP_plus	319532.5862416539
1139	315348.4688	16334.80859	BFP_plus	7288.235602088144
1140	114625.1563	29729.00977	BFP_plus	13264.43626362323
1141	19486.33984	230713.2031	BFP_plus	102939.20320159764
1142	68654.75781	511679.9688	BFP_plus	228300.45084008606
1143	270606.8438	59189.30469	BFP_plus	26408.977817382598
1144	218581.125	123262.9766	BFP_plus	54997.25384143468
1145	241052.6563	43909.14844	BFP_plus	19591.305104958137
1146	193749.2969	53650.77344	BFP_plus	23937.805876975566
1147	128452.5781	37653.29297	BFP_plus	16800.07873050989
1148	193049.6875	58559.64453	BFP_plus	26128.037176416783
1149	262442.75	31645.25977	BFP_plus	14119.425252049536
1150	290190.2813	63856.11719	BFP_plus	28491.20784924182
1151	175903.6719	120240.3594	BFP_plus	53648.62791985454
1152	248738.625	96819.32031	BFP_plus	43198.670701614734
1153	184955.2031	20858.58008	BFP_plus	9306.643852633142
1154	247144.4844	42826.74609	BFP_plus	19108.360765599104
1155	334020.3125	52065.59766	BFP_plus	23230.534990285378
1156	159664.375	47616.78125	BFP_plus	21245.570062911473
1157	229912.3594	44492.33594	BFP_plus	19851.51065782852
1158	234718.125	29556.06445	BFP_plus	13187.271830903146
1159	228911.2813	117601.7266	BFP_plus	52471.327469234595
1160	217873.1406	53455.00391	BFP_plus	23850.457779170276
1161	220756.9219	63007.09375	BFP_plus	28112.392093408384
1162	261336.6875	79720.39844	BFP_plus	35569.50440660537
1163	222532.2344	119555.5313	BFP_plus	53343.072546356874
1164	229406.5625	34755.44922	BFP_plus	15507.124003083933
1165	264501.0	51351.5	BFP_plus	22911.920176998494
1166	220652.1406	68710.92969	BFP_plus	30657.319383944694
1167	24923.75391	442163.9688	BFP_plus	197283.92662902645
1168	180388.2188	68266.46875	BFP_plus	30459.010598825003
1169	141732.8438	42121.85547	BFP_plus	18793.853932907656
1170	31533.00391	1241696.0	BFP_plus	554017.6944412203
1171	436774.1563	96675.46875	BFP_plus	43134.48727055514
1172	237445.9688	49108.38281	BFP_plus	21911.090171936652
1173	197845.1094	30543.20898	BFP_plus	13627.714206968512
1174	456757.6875	111938.7188	BFP_plus	49944.61680498292
1175	172523.0938	84893.21094	BFP_plus	37877.500611011856
1176	66415.19531	498642.4375	BFP_plus	222483.38850596303
1177	351512.8125	57897.23828	BFP_plus	25832.485943741107
1178	102832.7656	41149.60156	BFP_plus	18360.055426969277
1179	167437.5625	47466.17969	BFP_plus	21178.374928957226
1180	101092.3828	180248.6875	BFP_plus	80423.03613348678
1181	20507.92969	495946.0938	BFP_plus	221280.3387094789
1182	233650.9844	35955.86719	BFP_plus	16042.724340127144
1183	205714.0	35621.71484	BFP_plus	15893.632843867905
1184	76627.67969	64054.78906	BFP_plus	28579.850907903303
1185	348798.4375	36119.61719	BFP_plus	16115.786021460377
1186	182656.5625	79694.64844	BFP_plus	35558.01531778502
1187	902744.75	87304.95313	BFP_plus	38953.56741616417
1188	180045.8281	93749.84375	BFP_plus	41829.137154826654
1189	243314.8594	50383.84375	BFP_plus	22480.17304675354
1190	110067.2109	72691.09375	BFP_plus	32433.181846269614
1191	18118.61719	144829.9531	BFP_plus	64619.968738316034
1192	209310.9688	43856.87109	BFP_plus	19567.980090688547
1193	21984.87695	345056.2813	BFP_plus	153956.59277173085
1194	35968.98047	1335369.75	BFP_plus	595812.8802231373
1195	279833.5625	38208.23828	BFP_plus	17047.68323369518
1196	138033.2969	47472.21484	BFP_plus	21181.06768136088
1197	192545.5313	55692.28516	BFP_plus	24848.683914989004
1198	305491.0938	15818.10352	BFP_plus	7057.693060606583
1199	205566.8906	26886.29492	BFP_plus	11996.078849931942
1200	43808.01563	437903.1563	BFP_plus	195382.844949053
1201	191848.2656	66439.75781	BFP_plus	29643.971987611505
1202	164164.2188	41374.50781	BFP_plus	18460.403694250817
1203	227363.6094	42036.21094	BFP_plus	18755.641210105852
1204	128606.7656	42490.82422	BFP_plus	18958.47974807969
1205	240273.3125	36634.4375	BFP_plus	16345.48762410524
1206	228669.25	48579.49219	BFP_plus	21675.11070360947
1207	151317.1563	49650.625	BFP_plus	22153.02681982193
1208	185885.25	34179.07813	BFP_plus	15249.959783802908
1209	20163.87695	402512.4063	BFP_plus	179592.26358328745
1210	170196.1719	61942.03516	BFP_plus	27637.186161782112
1211	90944.35938	104373.7578	BFP_plus	46569.29607288929
1212	143743.2656	27733.58398	BFP_plus	12374.120763207387
1213	66446.17188	58502.51953	BFP_plus	26102.54924636389
1214	23698.18555	7138.545898	BFP_plus	3185.0636066096617
1215	242948.7344	24414.16016	BFP_plus	10893.066196204138
1216	200889.5938	37566.89063	BFP_plus	16761.527889401335
1217	178404.5	62509.95703	BFP_plus	27890.58052323624
1218	193898.3125	26442.63477	BFP_plus	11798.127359858328
1219	202100.6719	61117.8125	BFP_plus	27269.435973491734
1220	90193.60156	221899.5781	BFP_plus	99006.75580531909
1221	389314.9063	96864.65625	BFP_plus	43218.89861001915
1222	134177.875	35255.0	BFP_plus	15730.012674217538
1223	169414.7344	53606.58594	BFP_plus	23918.09037747076
1224	94822.32031	70984.10938	BFP_plus	31671.5626213429
1225	83344.69531	107533.0703	BFP_plus	47978.91245827615
1226	149234.1094	12306.06348	BFP_plus	5490.69733399874
1227	169184.25	61092.46484	BFP_plus	27258.126400011042
1228	202384.6875	98748.875	BFP_plus	44059.59595276481
1229	303419.9688	247548.6563	BFP_plus	110450.81551792714
1230	252590.3594	121566.5156	BFP_plus	54240.329914862115
1231	320928.8125	59437.78906	BFP_plus	26519.8461279611
1232	16679.09766	383131.75	BFP_plus	170945.0371123286
1233	239258.1719	49254.03516	BFP_plus	21976.077076248934
1234	255947.7656	38704.14063	BFP_plus	17268.944054874428
1235	184874.4688	18964.04297	BFP_plus	8461.342682527471
1236	115320.1719	31543.32031	BFP_plus	14073.942086603416
1237	28975.11133	480900.3438	BFP_plus	214567.25295729886
1238	435063.9375	31074.4082	BFP_plus	13864.723722303486
1239	153319.6719	62516.53516	BFP_plus	27893.51554148252
1240	209092.625	45854.27734	BFP_plus	20459.179229195463
1241	344111.375	53843.875	BFP_plus	24023.963584710957
1242	187352.5	25695.26563	BFP_plus	11464.667537293613
1243	423675.5625	92351.67188	BFP_plus	41205.30333733029
1244	262961.4375	16285.23535	BFP_plus	7266.117102768841
1245	118491.6328	34261.35938	BFP_plus	15286.67188436596
1246	63935.30859	24009.40625	BFP_plus	10712.473822519863
1247	94549.78125	144557.7656	BFP_plus	64498.524607702966
1248	78300.11719	205563.5313	BFP_plus	91717.96774091374
1249	270886.6875	122635.5703	BFP_plus	54717.318823681635
1250	212337.8438	50442.18359	BFP_plus	22506.203011938956
1251	163613.9375	152499.8125	BFP_plus	68042.09285039848
1252	196355.2031	59041.04297	BFP_plus	26342.826669043323
1253	96045.1875	30464.54297	BFP_plus	13592.61514770514
1254	253280.1719	48083.25	BFP_plus	21453.69825322849
1255	135638.7656	29680.03711	BFP_plus	13242.585730011257
1256	250271.8281	108231.9688	BFP_plus	48290.745737612175
1257	231071.1719	58468.09375	BFP_plus	26087.189213582165
1258	17100.39063	668604.4375	BFP_plus	298316.7288586892
1259	296222.0313	74891.35156	BFP_plus	33414.88893002641
1260	341651.375	38468.16016	BFP_plus	17163.654711973624
1261	202923.0781	49454.60938	BFP_plus	22065.568922021772
1262	262134.75	42068.21484	BFP_plus	18769.920652812547
1263	275994.0	31716.67773	BFP_plus	14151.290389362448
1264	222198.4063	130829.2813	BFP_plus	58373.17410318456
1265	162704.8281	46705.55859	BFP_plus	20839.002370645576
1266	126744.7109	58330.43359	BFP_plus	26025.76825027101
1267	216574.9531	48320.08984	BFP_plus	21559.371028294714
1268	236159.7344	47421.45313	BFP_plus	21158.418912628364
1269	130257.6719	171384.5313	BFP_plus	76468.04281701411
1270	141076.4063	33109.22266	BFP_plus	14772.613588860884
1271	215028.6719	69706.84375	BFP_plus	31101.674533178317
1272	65363.84375	442519.0313	BFP_plus	197442.34777851275
1273	186414.2656	73005.46875	BFP_plus	32573.449119974255
1274	174658.1875	40313.75391	BFP_plus	17987.118421488776
1275	243406.9219	65617.86719	BFP_plus	29277.262304746084
1276	167915.7656	77985.25781	BFP_plus	34795.32247208686
1277	234827.0313	71874.15625	BFP_plus	32068.68213760294
1278	123367.6406	36142.07813	BFP_plus	16125.80760338847
1279	18230.90625	474062.9375	BFP_plus	211516.55127646565
1280	143471.2188	28668.25	BFP_plus	12791.14837179512
1281	208921.1563	66105.17969	BFP_plus	29494.690522057233
1282	39757.51172	163808.4844	BFP_plus	73087.77579793974
1283	294344.8125	82440.80469	BFP_plus	36783.29038849504
1284	105610.3984	53546.73828	BFP_plus	23891.387655861847
1285	267719.9063	45102.97656	BFP_plus	20123.96519454649
1286	253862.0313	104344.3203	BFP_plus	46556.16170193205
1287	329480.5625	58129.32422	BFP_plus	25936.037632230902
1288	165162.5156	44766.09375	BFP_plus	19973.655426541212
1289	238597.8594	71570.67188	BFP_plus	31933.274025660605
1290	65693.42188	419927.1563	BFP_plus	187362.34550693884
1291	343103.0313	90685.02344	BFP_plus	40461.68112531313
1292	210855.125	99867.39063	BFP_plus	44558.653250629235
1293	169631.6094	58035.22656	BFP_plus	25894.053307045422
1294	366333.75	36504.33203	BFP_plus	16287.437398829816
1295	143325.9531	17329.69336	BFP_plus	7732.131504555482
1296	151705.1563	38430.84375	BFP_plus	17147.00494308251
1297	152392.0156	56496.21484	BFP_plus	25207.379817856105
1298	213158.6406	91307.78125	BFP_plus	40739.54208813452
1299	187200.9844	40927.94531	BFP_plus	18261.157238859232
1300	35344.71875	64812.56641	BFP_plus	28917.954646939892
1301	220606.3594	64540.66797	BFP_plus	28796.63948859923
1302	150988.4219	41381.19922	BFP_plus	18463.389255564343
1303	154120.0625	53770.67969	BFP_plus	23991.305432562516
1304	314175.3438	50922.83984	BFP_plus	22720.661355562326
1305	163263.7969	71763.0625	BFP_plus	32019.11452746179
1306	185158.2813	29122.50781	BFP_plus	12993.82830680185
1307	251964.4688	90054.65625	BFP_plus	40180.425022969896
1308	202833.375	45142.00391	BFP_plus	20141.378347578433
1309	159056.6719	65601.70313	BFP_plus	29270.05025344366
1310	121979.6641	36490.67969	BFP_plus	16281.346022252515
1311	76796.35156	269460.9063	BFP_plus	120227.5839258302
1312	265962.6563	65374.32422	BFP_plus	29168.598739157755
1313	102531.3984	26431.88672	BFP_plus	11793.331814184718
1314	327291.0	47487.85156	BFP_plus	21188.044445047824
1315	207536.4375	92737.35938	BFP_plus	41377.388694394176
1316	170738.4375	38050.05859	BFP_plus	16977.10690328804
1317	166769.2656	25740.93164	BFP_plus	11485.042715738682
1318	235796.0313	54090.96094	BFP_plus	24134.20794629998
1319	284626.5	39043.96484	BFP_plus	17420.566211456644
1320	127661.9531	54222.05469	BFP_plus	24192.699120573434
1321	67897.78125	97015.67188	BFP_plus	43286.2784929834
1322	262567.3438	64575.21484	BFP_plus	28812.053549099997
1323	124025.6484	21073.41797	BFP_plus	9402.499837106328
1324	277912.0	63774.07422	BFP_plus	28454.60206402184
1325	30008.34375	1425758.25	BFP_plus	636142.2590517718
1326	246190.8594	188812.4844	BFP_plus	84244.01567614525
1327	260119.8281	44339.0	BFP_plus	19783.09550310967
1328	34679.13281	761779.3125	BFP_plus	339889.32748778106
1329	177521.8125	30656.59375	BFP_plus	13678.304020304586
1330	236302.0469	36415.49219	BFP_plus	16247.798998342638
1331	62697.71484	87024.9375	BFP_plus	38828.63054454656
1332	303773.5	86069.86719	BFP_plus	38402.49898643938
1333	262921.3438	28027.36719	BFP_plus	12505.200428978835
1334	138309.5781	15008.23242	BFP_plus	6696.346225619133
1335	186196.625	44554.57813	BFP_plus	19879.28176653852
1336	253976.4063	100882.6641	BFP_plus	45011.646146697785
1337	27866.88281	967060.3125	BFP_plus	431481.23591994814
1338	159538.4063	78509.35156	BFP_plus	35029.16168156007
1339	300532.2188	17856.81836	BFP_plus	7967.3231917175
1340	220828.25	88879.00781	BFP_plus	39655.87631040078
1341	244818.5625	43536.19141	BFP_plus	19424.89980616822
1342	185185.7344	43502.28906	BFP_plus	19409.773316445186
1343	195422.7344	50112.07813	BFP_plus	22358.917149802284
1344	107757.4141	143485.8594	BFP_plus	64020.263421727286
1345	334529.25	58822.26563	BFP_plus	26245.212987834086
1346	14976.26953	28545.73047	BFP_plus	12736.482827624386
1347	466511.5938	69578.61719	BFP_plus	31044.462636597087
1348	129714.8281	33138.46875	BFP_plus	14785.66255684759
1349	123605.8594	24814.70898	BFP_plus	11071.782350373556
1350	27486.80859	207500.8438	BFP_plus	92582.35435781686
1351	229296.0313	48829.32422	BFP_plus	21786.5803107099
1352	312221.3438	46797.18359	BFP_plus	20879.88344882669
1353	101478.6641	72918.60156	BFP_plus	32534.690872926356
1354	120547.3906	53974.78125	BFP_plus	24082.371100570675
1355	180958.2188	35936.29688	BFP_plus	16033.992494308444
1356	122764.3594	16088.17188	BFP_plus	7178.19167713488
1357	254360.75	71668.53125	BFP_plus	31976.936743867696
1358	311512.2188	85885.375	BFP_plus	38320.182591970675
1359	31817.83398	94263.36719	BFP_plus	42058.26012234071
1360	152939.5938	22481.73633	BFP_plus	10030.860797314335
1361	179977.5	22671.91992	BFP_plus	10115.716570428169
1362	207186.0781	35171.31641	BFP_plus	15692.67488010822
1363	230105.4219	122493.8125	BFP_plus	54654.069582703916
1364	172942.125	31810.64648	BFP_plus	14193.217197715318
1365	287388.8438	59460.78516	BFP_plus	26530.10648661824
1366	101751.1172	359139.125	BFP_plus	160240.05071783852
1367	194470.5156	47238.95313	BFP_plus	21076.991389921095
1368	347344.75	97154.85938	BFP_plus	43348.38092211665
1369	267978.1563	45906.02734	BFP_plus	20482.268951387796
1370	245163.8594	29845.26758	BFP_plus	13316.307964794038
1371	202152.7344	38905.6875	BFP_plus	17358.869875879926
1372	116854.9688	67615.96875	BFP_plus	30168.771675421838
1373	154810.125	28363.73047	BFP_plus	12655.278394020426
1374	328861.875	76629.36719	BFP_plus	34190.353626888944
1375	20171.35156	633236.5625	BFP_plus	282536.35381939996
1376	25592.65234	283701.7188	BFP_plus	126581.52410782299
1377	386388.25	63563.25	BFP_plus	28360.5368916312
1378	298104.6875	29265.9707	BFP_plus	13057.83832177788
1379	151638.75	43726.76172	BFP_plus	19509.928125318118
1380	64206.36719	26224.63867	BFP_plus	11700.862250911228
1381	177394.3281	105530.0078	BFP_plus	47085.18962428806
1382	179718.3438	144644.625	BFP_plus	64537.279379022635
1383	211299.3906	13704.86914	BFP_plus	6114.813934780678
1384	260329.2813	92122.24219	BFP_plus	41102.936809701816
1385	152918.25	87621.94531	BFP_plus	39095.00241854761
1386	101992.8672	26591.61133	BFP_plus	11864.597454226823
1387	313631.1875	37468.8125	BFP_plus	16717.767565249767
1388	36909.64453	390960.375	BFP_plus	174437.99897509124
1389	213555.8125	41049.28906	BFP_plus	18315.29817561819
1390	209811.125	84453.82031	BFP_plus	37681.45408771495
1391	175605.3594	82677.39844	BFP_plus	36888.8533635664
1392	30572.40625	606291.125	BFP_plus	270513.88683918904
1393	192212.3281	38078.70703	BFP_plus	16989.889212869562
1394	134665.5625	22694.13281	BFP_plus	10125.627477852107
1395	203597.7656	80850.47656	BFP_plus	36073.720635522
1396	30747.99219	627430.75	BFP_plus	279945.9268102061
1397	175953.7969	78423.54688	BFP_plus	34990.87750331849
1398	166430.2969	79039.84375	BFP_plus	35265.85573551762
1399	147770.125	44261.38281	BFP_plus	19748.46440447296
1400	129966.5547	17693.78516	BFP_plus	7894.581330922768
1401	190397.5781	159535.5938	BFP_plus	71181.30513296896
1402	297918.25	42815.86719	BFP_plus	19103.506837507157
1403	187817.1719	115338.3438	BFP_plus	51461.455390646996
1404	145465.1563	37486.53516	BFP_plus	16725.675029905015
1405	185626.4688	109918.4375	BFP_plus	49043.21131769077
1406	27689.64063	770804.4375	BFP_plus	343916.14157475875
1407	58506.67578	45051.05469	BFP_plus	20100.798787705782
1408	168776.2344	92426.17969	BFP_plus	41238.54709837492
1409	610200.9375	19659.48438	BFP_plus	8771.633483647192
1410	205413.7969	36732.40625	BFP_plus	16389.19914528457
1411	197256.6719	72088.79688	BFP_plus	32164.450108963087
1412	183240.5938	112511.5859	BFP_plus	50200.21762028975
1413	166837.6094	45947.41797	BFP_plus	20500.73654845187
1414	162951.5313	30337.70117	BFP_plus	13536.021100857302
1415	260358.1563	85536.71094	BFP_plus	38164.61628696871
1416	147790.9219	39933.96484	BFP_plus	17817.664815344135
1417	194471.7969	31595.19922	BFP_plus	14097.089325628365
1418	83148.78906	173278.2344	BFP_plus	77312.97187003367
1419	75376.22656	215416.3281	BFP_plus	96114.07094728135
1420	55205.21875	377094.0	BFP_plus	168251.12464533793
1421	444263.3125	73700.94531	BFP_plus	32883.75560425794
1422	212703.5938	41129.1875	BFP_plus	18350.94711828874
1423	225809.7188	71301.45313	BFP_plus	31813.15448659843
1424	109779.6484	43291.58203	BFP_plus	19315.760431678576
1425	15482.4707	617542.25	BFP_plus	275533.893614092
1426	301033.5	65444.96875	BFP_plus	29200.118788860324
1427	242588.1719	19359.40625	BFP_plus	8637.74516175936
1428	256335.4219	112926.6563	BFP_plus	50385.41298698079
1429	162388.5156	44907.38281	BFP_plus	20036.695525946358
1430	561298.25	75110.625	BFP_plus	33512.72396024396
1431	218280.2188	40065.59375	BFP_plus	17876.394766346646
1432	229950.0156	108211.9688	BFP_plus	48281.82217347987
1433	149031.0	38706.78516	BFP_plus	17270.123986527167
1434	138505.2031	43295.60156	BFP_plus	19317.553858365412
1435	238042.8281	67041.82813	BFP_plus	29912.602643245318
1436	27386.20313	769355.3125	BFP_plus	343269.57358109753
1437	319059.1875	47121.88672	BFP_plus	21024.75890905242
1438	33942.78516	465080.5938	BFP_plus	207508.82527319863
1439	156733.9688	38682.19531	BFP_plus	17259.152531353233
1440	518906.125	74308.39063	BFP_plus	33154.78446775231
1441	263153.1875	102215.0234	BFP_plus	45606.115829738825
1442	29693.42383	621448.3125	BFP_plus	277276.6935752688
1443	194410.0469	64667.08594	BFP_plus	28853.04443173776
1444	271627.625	105189.375	BFP_plus	46933.20669246976
1445	182406.7969	43859.60156	BFP_plus	19569.198366896366
1446	193229.7969	242058.1719	BFP_plus	108001.0810348866
1447	192299.2813	53564.42188	BFP_plus	23899.277692796346
1448	220845.9531	57404.25	BFP_plus	25612.525317088417
1449	76938.20313	330342.1875	BFP_plus	147391.4847880796
1450	142569.375	38066.81641	BFP_plus	16984.58387736242
1451	186600.3281	48456.125	BFP_plus	21620.06695202012
1452	341444.25	39196.85547	BFP_plus	17488.782678558306
1453	215991.4375	47515.94141	BFP_plus	21200.577523944914
1454	150766.2813	43094.55078	BFP_plus	19227.84938190643
1455	338079.2813	46307.76563	BFP_plus	20661.51582114864
1456	181412.7969	96492.20313	BFP_plus	43052.718144889324
1457	23235.74414	434328.9375	BFP_plus	193788.1064148188
1458	118067.3281	64770.35156	BFP_plus	28899.119300874365
1459	227080.7188	37377.55469	BFP_plus	16677.05031924434
1460	226593.3594	55322.44531	BFP_plus	24683.669433981184
1461	258864.1094	54466.41016	BFP_plus	24301.72520595464
1462	161024.2031	29023.3457	BFP_plus	12949.584334397876
1463	71795.125	416671.5313	BFP_plus	185909.75658302734
1464	56197.63672	713962.25	BFP_plus	318554.39629592595
1465	242409.7969	81129.21875	BFP_plus	36198.08932596418
1466	34986.19531	882746.375	BFP_plus	393862.1944935353
1467	196402.2813	50857.30469	BFP_plus	22691.42099986507
1468	160427.8906	85265.91406	BFP_plus	38043.792620693326
1469	52976.98438	8222.15918	BFP_plus	3668.5482374367916
1470	301723.5313	56774.02344	BFP_plus	25331.33196078637
1471	15555.15234	351598.6875	BFP_plus	156875.6718369948
1472	406718.1875	55423.60156	BFP_plus	24728.8031481941
1473	241676.8438	56870.51563	BFP_plus	25374.384673072942
1474	236138.0	47952.80078	BFP_plus	21395.494654194543
1475	279938.0313	58413.78516	BFP_plus	26062.957904292165
1476	147107.4688	11372.89356	BFP_plus	5074.337252625926
1477	106978.5156	85260.28125	BFP_plus	38041.27938362933
1478	18470.37109	360701.9063	BFP_plus	160937.3296756042
1479	151266.5938	41429.82031	BFP_plus	18485.082926304218
1480	26120.30078	338580.2188	BFP_plus	151067.11481955316
1481	132133.5938	82919.60938	BFP_plus	36996.92260639816
1482	71027.3125	184752.4844	BFP_plus	82432.5321572877
1483	147001.4063	27867.0	BFP_plus	12433.64808374472
1484	283086.3438	86085.35156	BFP_plus	38409.40777487654
1485	291079.5938	252488.25	BFP_plus	112654.7545764007
1486	194480.4063	51208.20313	BFP_plus	22847.98423652833
1487	113711.0781	21348.4375	BFP_plus	9525.207557785874
1488	332719.0625	60048.19922	BFP_plus	26792.197838449574
1489	210630.0156	85879.46875	BFP_plus	38317.54735193785
1490	263749.5625	34997.80078	BFP_plus	15615.255987495118
1491	121017.6016	40665.0	BFP_plus	18143.836772005565
1492	492320.8438	112042.6797	BFP_plus	49991.00189290302
1493	213903.5313	84563.17188	BFP_plus	37730.2443751081
1494	642790.0	118785.8125	BFP_plus	52999.6407925749
1495	132608.5	35114.26563	BFP_plus	15667.220065401823
1496	220077.875	82973.17188	BFP_plus	37020.82102658999
1497	224076.8906	62638.07422	BFP_plus	27947.743621307014
1498	217444.4063	23812.50586	BFP_plus	10624.621159627837
1499	105353.7031	70129.14844	BFP_plus	31290.09768240769
1500	103023.2656	14941.95898	BFP_plus	6666.776461013716
1501	328665.0938	75234.57031	BFP_plus	33568.025656378115
1502	266664.3438	39399.11719	BFP_plus	17579.0274500548
1503	81519.21094	41113.41016	BFP_plus	18343.90761302238
1504	159749.5938	28741.40039	BFP_plus	12823.786481618517
1505	104414.7969	51017.0	BFP_plus	22762.67356688572
1506	274750.0313	46285.39844	BFP_plus	20651.536068427416
1507	234142.0781	104620.5703	BFP_plus	46679.41843150949
1508	196389.0625	66446.76563	BFP_plus	29647.098724171385
1509	175895.2031	12310.79981	BFP_plus	5492.810581224077
1510	265580.6563	27897.02344	BFP_plus	12447.043888360338
1511	107601.3984	25618.59961	BFP_plus	11430.46082998169
1512	178482.7031	35509.42969	BFP_plus	15843.533657011389
1513	26647.19922	672839.625	BFP_plus	300206.37722211814
1514	223734.1719	115949.375	BFP_plus	51734.0841956489
1515	82993.55469	26484.55859	BFP_plus	11816.832854680384
1516	145067.625	51577.24219	BFP_plus	23012.641422490073
1517	192473.6406	31046.41602	BFP_plus	13852.234221631837
1518	223067.3594	29170.50586	BFP_plus	13015.243990671876
1519	146337.1094	58731.14453	BFP_plus	26204.556738851283
1520	217691.625	85186.13281	BFP_plus	38008.19596564681
1521	18383.9375	157219.6875	BFP_plus	70147.9982133462
1522	420453.5625	169634.625	BFP_plus	75687.27276233553
1523	234992.8906	45054.99219	BFP_plus	20102.555614394332
1524	95316.85938	80075.60938	BFP_plus	35727.991786784645
1525	315636.7188	61705.96875	BFP_plus	27531.858474326233
1526	31856.47852	375838.375	BFP_plus	167690.89213465675
1527	243650.0156	68991.47656	BFP_plus	30782.493283272786
1528	127319.1953	117557.0469	BFP_plus	52451.39236081649
1529	197091.2813	88563.55469	BFP_plus	39515.12800304803
1530	240403.9688	49392.0	BFP_plus	22037.633981136085
1531	164989.0781	25769.05273	BFP_plus	11497.589733242945
1532	228370.0313	71815.69531	BFP_plus	32042.5981402367
1533	198081.5	57345.80078	BFP_plus	25586.44654893076
1534	162125.2031	16219.0	BFP_plus	7236.5643330913135
1535	119447.2031	36712.60156	BFP_plus	16380.3627242178
1536	340293.8125	66814.60156	BFP_plus	29811.219099747406
1537	172920.5781	37779.73438	BFP_plus	16856.49413206558
1538	114997.7969	52641.80078	BFP_plus	23487.624265013037
1539	181943.4063	65018.28906	BFP_plus	29009.74360997701
1540	47021.60156	142208.4063	BFP_plus	63450.291688534315
1541	18557.40039	251788.0	BFP_plus	112342.31828721843
1542	179571.125	88618.65625	BFP_plus	39539.71311827052
1543	105006.0469	26161.44531	BFP_plus	11672.666750876442
1544	40782.08203	339677.4063	BFP_plus	151556.65597062375
1545	209337.7969	232206.7969	BFP_plus	103605.61220469316
1546	160814.875	36833.91016	BFP_plus	16434.487977812794
1547	223644.5469	118911.4297	BFP_plus	53055.68844959091
1548	206981.7656	45418.80078	BFP_plus	20264.879078631722
1549	270955.9688	76748.35938	BFP_plus	34243.445348824345
1550	143752.9063	48355.34766	BFP_plus	21575.102299191472
1551	163982.3594	81674.60156	BFP_plus	36441.42725004871
1552	162412.5938	26142.94727	BFP_plus	11664.413328563347
1553	257540.0625	45000.21875	BFP_plus	20078.11689916499
1554	12928.08984	325369.6875	BFP_plus	145172.8636556857
1555	107303.3281	36946.16406	BFP_plus	16484.573221600356
1556	229298.9531	45251.30078	BFP_plus	20190.14422902368
1557	162472.7031	43518.60156	BFP_plus	19417.051598440594
1558	399260.7813	67695.375	BFP_plus	30204.201013640875
1559	226965.6719	63999.53906	BFP_plus	28555.199561987814
1560	162290.4531	86690.80469	BFP_plus	38679.54776660948
1561	175226.875	36733.71094	BFP_plus	16389.781269528958
1562	210000.9063	38735.19922	BFP_plus	17282.801720860625
1563	120894.5313	36259.19922	BFP_plus	16178.064481281483
1564	163193.8125	174539.7656	BFP_plus	77875.83959843876
1565	149395.8438	36757.66406	BFP_plus	16400.4686296534
1566	258902.7969	31933.75195	BFP_plus	14248.144175544434
1567	163770.6406	18160.35156	BFP_plus	8102.75309054166
1568	72686.9375	40836.22266	BFP_plus	18220.232591376243
1569	241769.8438	47439.23438	BFP_plus	21166.35251886474
1570	247028.0781	59193.96875	BFP_plus	26411.058819308946
1571	395939.8125	48565.67578	BFP_plus	21668.94612257381
1572	24731.67188	740082.0	BFP_plus	330208.45950816234
1573	210985.2031	24217.19922	BFP_plus	10805.1865172217
1574	19669.0	839691.0	BFP_plus	374651.824490892
1575	270493.5625	96395.96094	BFP_plus	43009.77697715441
1576	226917.5469	65223.74219	BFP_plus	29101.41231906388
1577	265011.4688	41231.54297	BFP_plus	18396.615898330594
1578	147161.4375	103291.7266	BFP_plus	46086.517332571624
1579	187146.7344	49266.08203	BFP_plus	21981.45212710086
1580	122086.8125	38379.58984	BFP_plus	17124.136565436693
1581	243834.7813	69234.57813	BFP_plus	30890.959905800715
1582	164714.9531	43658.67969	BFP_plus	19479.55140727
1583	123295.6172	32600.06641	BFP_plus	14545.439166348984
1584	256575.5156	62098.92969	BFP_plus	27707.189081805238
1585	204696.3125	53790.125	BFP_plus	23999.981506105392
1586	95286.60156	24712.59961	BFP_plus	11026.223374788353
1587	20246.35938	195002.1875	BFP_plus	87005.72630478357
1588	183498.2031	67223.0	BFP_plus	29993.437583291037
1589	180119.0	45507.39844	BFP_plus	20304.40942368082
1590	140829.2031	98298.79688	BFP_plus	43858.78090434648
1591	274698.8125	88211.15625	BFP_plus	39357.89549907484
1592	142064.4063	34074.99219	BFP_plus	15203.51890575985
1593	169945.5938	27109.80078	BFP_plus	12095.802293714722
1594	21813.0	300922.4063	BFP_plus	134265.0195732531
1595	266491.4063	63784.41406	BFP_plus	28459.21547528973
1596	97113.83594	61939.19922	BFP_plus	27635.920827158843
1597	230261.2656	46264.60156	BFP_plus	20642.25695380583
1598	22664.53516	708150.375	BFP_plus	315961.26433135447
1599	151112.0	76444.60156	BFP_plus	34107.91522945141
1600	220820.2031	45407.19922	BFP_plus	20259.702715396987
1601	249581.3438	114676.3984	BFP_plus	51166.10977919784
1602	166869.0625	44301.19922	BFP_plus	19766.229618880618
1603	205368.2031	111420.4766	BFP_plus	49713.388429594626
1604	288047.375	40426.0	BFP_plus	18037.20018062454
1605	280403.8438	41022.75	BFP_plus	18303.45702542214
1606	131648.9531	39251.84766	BFP_plus	17513.318995270343
1607	268854.5313	62126.67578	BFP_plus	27719.568782482023
1608	66844.3125	42639.23828	BFP_plus	19024.698867206964
1609	280939.5938	150127.7813	BFP_plus	66983.74422354726
1610	377763.625	126850.9922	BFP_plus	56598.148207149905
1611	244620.3125	103431.3438	BFP_plus	46148.81148448026
1612	199201.0625	60635.89844	BFP_plus	27054.4164224583
1613	330224.3125	51504.74219	BFP_plus	22980.29350251047
1614	171814.1563	168940.4531	BFP_plus	75377.5483889109
1615	142049.6563	33715.75781	BFP_plus	15043.236354336945
1616	129281.8203	117433.8281	BFP_plus	52396.41481761122
1617	417770.8438	84685.26563	BFP_plus	37784.71994552202
1618	252349.0156	31902.51367	BFP_plus	14234.20633579629
1619	212980.1563	97701.01563	BFP_plus	43592.06393827331
1620	234816.9688	23901.51758	BFP_plus	10664.336249225167
1621	652250.0625	70458.97656	BFP_plus	31437.259801480537
1622	211771.1406	54798.48438	BFP_plus	24449.88948589737
1623	374110.3125	67349.24219	BFP_plus	30049.76409722441
1624	24587.70313	280968.6563	BFP_plus	125362.09118300583
1625	347004.625	28274.51953	BFP_plus	12615.474416800775
1626	157825.2656	11704.99023	BFP_plus	5222.511549269393
1627	149067.7656	110945.625	BFP_plus	49501.51999429829
1628	196936.3281	31766.46094	BFP_plus	14173.502572719795
1629	171489.8594	49014.84766	BFP_plus	21869.356826454172
1630	66456.42188	235071.1094	BFP_plus	104883.60601912855
1631	180290.3594	27212.4082	BFP_plus	12141.58348835573
1632	118868.7969	33873.0	BFP_plus	15113.394392675384
1633	250478.1875	115092.7734	BFP_plus	51351.88722997723
1634	179311.5313	34428.16016	BFP_plus	15361.09475724837
1635	173778.9063	126607.0469	BFP_plus	56489.30513068371
1636	23220.59961	441361.8125	BFP_plus	196926.0219696674
1637	297303.5938	97757.79688	BFP_plus	43617.39849456768
1638	221731.4063	48562.0	BFP_plus	21667.3060696455
1639	207451.7969	63883.80078	BFP_plus	28503.55966378069
1640	217114.2031	30976.40039	BFP_plus	13820.994773403405
1641	210758.0	73668.0	BFP_plus	32869.05612492576
1642	97197.20313	222861.5938	BFP_plus	99435.98624508071
1643	280316.8125	39940.19922	BFP_plus	17820.446459831895
1644	307994.8125	69362.20313	BFP_plus	30947.903399419978
1645	227567.5938	383588.4063	BFP_plus	171148.78720130213
1646	66486.0	166376.2031	BFP_plus	74233.43592259797
1647	117535.6719	65689.875	BFP_plus	29309.390620274167
1648	214433.3281	24403.0	BFP_plus	10888.086776029799
1649	65184.94922	69412.39844	BFP_plus	30970.299452816274
1650	178454.5938	73740.21094	BFP_plus	32901.275072632954
1651	249621.4063	43552.19922	BFP_plus	19432.04214212586
1652	184567.0	87079.39844	BFP_plus	38852.929829086344
1653	190282.0	57145.19922	BFP_plus	25496.942504645758
1654	221157.5938	39853.19922	BFP_plus	17781.628955856377
1655	267534.4688	33516.80078	BFP_plus	14954.466063498063
1656	434343.8125	57538.03906	BFP_plus	25672.219079943945
1657	194426.2031	31680.40039	BFP_plus	14135.10423086048
1658	420926.375	177355.9844	BFP_plus	79132.37505205865
1659	215753.8594	58313.91016	BFP_plus	26018.395855906478
1660	369889.5625	36016.10938	BFP_plus	16069.603092423917
1661	220149.2031	109180.2031	BFP_plus	48713.82721703716
1662	20185.80078	527194.625	BFP_plus	235222.75231965288
1663	143076.5938	27878.80078	BFP_plus	12438.91333460178
1664	176643.4063	77942.20313	BFP_plus	34776.11241217807
1665	213091.7969	49615.60156	BFP_plus	22137.400124173237
1666	311420.0	62632.19922	BFP_plus	27945.122324343152
1667	32635.0	991410.0	BFP_plus	442345.53582033777
1668	209347.7969	50170.60156	BFP_plus	22385.029028844652
1669	153126.0	53122.0	BFP_plus	23701.878691810638
1670	284174.1875	60333.39844	BFP_plus	26919.447514957214
1671	178607.2031	28841.19922	BFP_plus	12868.31454461021
1672	24550.18359	492410.4063	BFP_plus	219702.79200157727
1673	183001.2031	24020.80078	BFP_plus	10717.557813480485
1674	195521.0938	115052.2109	BFP_plus	51333.7891264714
1675	193058.4063	64482.39844	BFP_plus	28770.64089420352
1676	293213.1875	47867.0	BFP_plus	21357.212216047963
1677	36401.60156	107887.6016	BFP_plus	48137.096597899086
1678	206204.5938	12232.0	BFP_plus	5457.651823316662
1679	94070.17188	52687.03516	BFP_plus	23507.806859558787
1680	307866.5	83508.60156	BFP_plus	37259.71808098092
1681	236662.9063	106912.2031	BFP_plus	47701.895044433964
1682	248631.0781	43550.41797	BFP_plus	19431.247387195326
1683	244596.7188	73492.25	BFP_plus	32790.64030511314
1684	218762.3594	83124.40625	BFP_plus	37088.29850657516
1685	131060.5156	44550.38672	BFP_plus	19877.41165074153
1686	176136.6719	62058.59766	BFP_plus	27689.19380899069
1687	166694.6719	22646.18359	BFP_plus	10104.233580863913
1688	142529.2969	44334.13281	BFP_plus	19780.923869004215
1689	168425.5156	35380.58203	BFP_plus	15786.044639146028
1690	162106.2344	32177.0	BFP_plus	14356.676154256069
1691	117510.4922	120488.4531	BFP_plus	53759.32192199306
1692	229322.2031	47495.19922	BFP_plus	21191.322810809444
1693	238062.7969	35229.60156	BFP_plus	15718.680443807516
1694	136458.7969	45855.39844	BFP_plus	20459.6794395829
1695	270886.8125	46712.60156	BFP_plus	20842.14479036942
1696	208274.0	63286.60156	BFP_plus	28237.102386809118
1697	106155.3984	88158.79688	BFP_plus	39334.53388926874
1698	528064.1875	43525.58984	BFP_plus	19420.16961667832
1699	253609.0781	57012.76172	BFP_plus	25437.851778407163
1700	279361.8125	77493.39063	BFP_plus	34575.8620558216
1701	140397.3281	41645.05859	BFP_plus	18581.11755606955
1702	137721.9844	46044.02734	BFP_plus	20543.84154390069
1703	115924.7891	26306.15625	BFP_plus	11737.233618563236
1704	201775.8906	69371.28125	BFP_plus	30951.953858721015
1705	317816.2813	125843.5469	BFP_plus	56148.648069933035
1706	220213.1406	43448.65625	BFP_plus	19385.84352546365
1707	241554.3281	65601.78125	BFP_plus	29270.085108885163
1708	179115.9063	45138.47266	BFP_plus	20139.80278078632
1709	295760.4375	122074.7266	BFP_plus	54467.082587424215
1710	42279.0	113807.4297	BFP_plus	50778.394883027126
1711	199138.5938	15035.79981	BFP_plus	6708.646194250395
1712	325406.1875	59025.60156	BFP_plus	26335.93704842191
1713	32517.12109	30858.17188	BFP_plus	13768.243788840824
1714	304081.9063	27739.55859	BFP_plus	12376.786503982414
1715	116423.9375	27787.69141	BFP_plus	12398.262319289342
1716	190676.4688	49312.21094	BFP_plus	22002.033841437773
1717	267788.25	86672.96875	BFP_plus	38671.589758886985
1718	25795.54492	225419.8594	BFP_plus	100577.42860253397
1719	216357.6094	34187.39844	BFP_plus	15253.672124797187
1720	173746.2344	39232.39453	BFP_plus	17504.63943261389
1721	264678.0313	70164.17969	BFP_plus	31305.72786270818
1722	285238.375	37631.95313	BFP_plus	16790.557358969236
1723	184209.875	18870.32617	BFP_plus	8419.52828877376
1724	171070.4063	103345.0469	BFP_plus	46110.30768840181
1725	252645.875	43350.64453	BFP_plus	19342.112832006784
1726	146296.3594	65842.36719	BFP_plus	29377.42931213119
1727	244086.375	26129.19922	BFP_plus	11658.27924826989
1728	133990.0156	22976.01563	BFP_plus	10251.397448955333
1729	152549.6406	108303.0234	BFP_plus	48322.44875161193
1730	300399.1875	50992.00781	BFP_plus	22751.52259637214
1731	371584.0938	57872.38281	BFP_plus	25821.395974711933
1732	69801.89844	185831.4219	BFP_plus	82913.93055608754
1733	82207.17969	102369.875	BFP_plus	45675.20723891831
1734	377459.9063	47099.5	BFP_plus	21014.770442470824
1735	152966.7813	24736.03906	BFP_plus	11036.681546553398
1736	251392.0156	55074.66016	BFP_plus	24573.113100128314
1737	162733.2656	57468.07422	BFP_plus	25641.002293106627
1738	55638.29688	155483.7969	BFP_plus	69373.48165855808
1739	529915.875	74161.95313	BFP_plus	33089.4472466211
1740	143387.5313	29004.39258	BFP_plus	12941.127865306513
1741	44451.24609	24949.06055	BFP_plus	11131.727092932088
1742	434085.0938	71293.03125	BFP_plus	31809.396827283705
1743	256252.5938	144745.0625	BFP_plus	64582.09240264954
1744	375108.1875	61241.33203	BFP_plus	27324.54769586908
1745	340839.9063	164234.5	BFP_plus	73277.85467433782
1746	289694.25	24245.75	BFP_plus	10817.925253039564
1747	177210.1406	49057.01953	BFP_plus	21888.17299578038
1748	171544.0469	72810.85938	BFP_plus	32486.618660277145
1749	170451.3281	85296.79688	BFP_plus	38057.57186193614
1750	294868.3125	50744.14844	BFP_plus	22640.93314717277
1751	19789.76953	1032293.875	BFP_plus	460587.02984731627
1752	414340.25	41864.78516	BFP_plus	18679.15476301785
1753	17903.76563	480034.125	BFP_plus	214180.76500657853
1754	230380.7344	80980.5625	BFP_plus	36131.76214693704
1755	182103.3438	151239.9063	BFP_plus	67479.95016157915
1756	407605.3438	64774.77344	BFP_plus	28901.09224736263
1757	167593.0313	53072.9375	BFP_plus	23679.988073548582
1758	203857.1875	59809.94922	BFP_plus	26685.89588072351
1759	23210.73242	813445.3125	BFP_plus	362941.5707107601
1760	85578.57031	27646.16406	BFP_plus	12335.115900079347
1761	225143.8906	40949.06641	BFP_plus	18270.58101337897
1762	129770.8438	80106.60938	BFP_plus	35741.82331118971
1763	47428.09766	22684.22266	BFP_plus	10121.20578489782
1764	124536.7031	43587.35156	BFP_plus	19447.726350145385
1765	300457.5625	34914.43359	BFP_plus	15578.059364170374
1766	165987.5313	27829.67578	BFP_plus	12416.994830201811
1767	119361.3125	19553.02734	BFP_plus	8724.134672458433
1768	223835.2813	39834.92188	BFP_plus	17773.47400507348
1769	379009.0938	145898.7969	BFP_plus	65096.863548151756
1770	201954.0781	61402.48047	BFP_plus	27396.448617827115
1771	192773.5469	20075.86914	BFP_plus	8957.415289125875
1772	323101.6563	35094.60156	BFP_plus	15658.446385914469
1773	242436.2656	54867.83594	BFP_plus	24480.83264056413
1774	198263.6719	120070.5938	BFP_plus	53572.882208901596
1775	476484.1563	73066.75781	BFP_plus	32600.79496285018
1776	238035.5938	84779.70313	BFP_plus	37826.855899909235
1777	210589.2031	49271.38672	BFP_plus	21983.81896417171
1778	164053.6563	19772.79102	BFP_plus	8822.188437079982
1779	209136.6875	60192.39844	BFP_plus	26856.536387824475
1780	222182.9063	37784.91797	BFP_plus	16858.80693695561
1781	204713.6563	67753.89063	BFP_plus	30230.30941249323
1782	331545.3125	78678.28125	BFP_plus	35104.534427688326
1783	278155.25	75322.60156	BFP_plus	33607.3032816292
1784	33306.03516	208207.2031	BFP_plus	92897.51648351681
1785	219710.4531	42958.89063	BFP_plus	19167.32077947029
1786	225318.0625	80605.41406	BFP_plus	35964.379088763366
1787	136732.5938	31240.65234	BFP_plus	13938.898234548966
1788	461972.1875	53664.60156	BFP_plus	23943.975682758028
1789	115030.8516	15657.81738	BFP_plus	6986.176878116115
1790	234364.7188	77353.42188	BFP_plus	34513.41104996443
1791	106384.3359	40475.84766	BFP_plus	18059.441120167303
1792	584224.125	79799.86719	BFP_plus	35604.96163096231
1793	174963.7656	46715.60156	BFP_plus	20843.48332498927
1794	263430.5	73366.39844	BFP_plus	32734.488081772623
1795	416380.7188	147442.4844	BFP_plus	65785.623268476
1796	201541.5	199805.5781	BFP_plus	89148.89450836371
1797	33422.51953	179468.6719	BFP_plus	80075.01017194692
1798	411529.4063	166872.4688	BFP_plus	74454.85886262858
1799	143846.1719	78109.40625	BFP_plus	34850.71480040013
1800	201004.7813	77760.39844	BFP_plus	34694.995121639644
1801	390936.9063	100204.6016	BFP_plus	44709.10943647479
1802	249003.6563	80215.05469	BFP_plus	35790.20924512135
1803	129172.3438	36193.57031	BFP_plus	16148.782291915575
1804	257233.4688	76264.20313	BFP_plus	34027.42538147783
1805	213234.2188	39628.52734	BFP_plus	17681.38525936112
1806	152129.8906	51485.45703	BFP_plus	22971.688884407387
1807	243076.3594	76487.35156	BFP_plus	34126.98934778421
1808	214537.6719	62675.9375	BFP_plus	27964.637391673983
1809	249403.3906	48510.62109	BFP_plus	21644.38191972386
1810	244686.7656	44441.72656	BFP_plus	19828.929855422215
1811	31500.05469	562141.8125	BFP_plus	250815.42576464667
1812	245334.25	34487.16016	BFP_plus	15387.419271438665
1813	397891.3125	63913.00391	BFP_plus	28516.589463951637
1814	179280.8594	80199.78125	BFP_plus	35783.3945690533
1815	234891.5469	64451.66016	BFP_plus	28756.92614355869
1816	221787.5	83079.90625	BFP_plus	37068.44357638079
1817	272640.9063	71308.44531	BFP_plus	31816.27424493116
1818	225144.4531	59986.28125	BFP_plus	26764.57138963772
1819	330951.25	79929.21094	BFP_plus	35662.67199337419
1820	159650.5156	145866.3438	BFP_plus	65082.38368219466
1821	71281.4375	18220.69922	BFP_plus	8129.678901253881
1822	161755.4219	124529.4063	BFP_plus	55562.307173784866
1823	195165.5469	104303.0234	BFP_plus	46537.73592515128
1824	222634.2969	67583.39063	BFP_plus	30154.236028265343
1825	254720.0938	57650.63281	BFP_plus	25722.45595739502
1826	189260.2656	36432.26563	BFP_plus	16255.282941720607
1827	131629.5469	63300.15625	BFP_plus	28243.15019408454
1828	225629.6719	73788.04688	BFP_plus	32922.6184265539
1829	210724.5313	65939.19531	BFP_plus	29420.6319090627
1830	249033.2344	112748.9297	BFP_plus	50306.115251324976
1831	343824.5313	130030.8125	BFP_plus	58016.91472596239
1832	242888.1719	42149.30078	BFP_plus	18806.09943210345
1833	50282.77344	75448.1875	BFP_plus	33663.336991114484
1834	184678.4063	28669.11133	BFP_plus	12791.532678469823
1835	275450.0313	43071.4375	BFP_plus	19217.53674008704
1836	20124.98242	491684.3125	BFP_plus	219378.8247720589
1837	226653.4688	39348.34766	BFP_plus	17556.375192208707
1838	269241.0938	58850.32031	BFP_plus	26257.73037464365
1839	214417.25	69680.54688	BFP_plus	31089.941442882122
1840	214005.0469	73123.98438	BFP_plus	32626.328211223517
1841	206596.125	72518.75781	BFP_plus	32356.289305625072
1842	100081.3672	128366.0625	BFP_plus	57274.1395564998
1843	222888.6719	66032.125	BFP_plus	29462.09511148821
1844	156030.1719	47741.00781	BFP_plus	21300.997246666248
1845	102478.7578	59937.94141	BFP_plus	26743.003206518457
1846	204079.6719	112038.0	BFP_plus	49988.91391274952
1847	383927.2188	98356.40625	BFP_plus	43884.484949737314
1848	190433.5781	45456.88672	BFP_plus	20281.872195038177
1849	205797.6563	32234.54688	BFP_plus	14382.352317970768
1850	21905.34961	706114.3125	BFP_plus	315052.8176165481
1851	191182.1875	64684.86328	BFP_plus	28860.97629341735
1852	192928.0781	38318.95703	BFP_plus	17097.083527008854
1853	232658.5156	47616.76953	BFP_plus	21245.56483370289
1854	255927.2813	37752.61328	BFP_plus	16844.39328830615
1855	223407.3594	34444.48438	BFP_plus	15368.378268452363
1856	80309.57813	26722.86328	BFP_plus	11923.159213892568
1857	220082.6875	66230.54688	BFP_plus	29550.626630059814
1858	111243.3281	59519.76563	BFP_plus	26556.42228694816
1859	283980.25	67064.50781	BFP_plus	29922.721822194326
1860	222483.4063	63568.3125	BFP_plus	28362.795668802188
1861	122763.0469	19557.02344	BFP_plus	8725.917645189887
1862	128849.3984	117277.3125	BFP_plus	52326.58096789593
1863	258729.4844	40009.21484	BFP_plus	17851.239725391926
1864	73445.64844	19218.20703	BFP_plus	8574.7451470043
1865	153717.3281	88500.20313	BFP_plus	39486.86191762095
1866	131695.3281	55215.35156	BFP_plus	24635.88653666649
1867	142289.3438	60877.53125	BFP_plus	27162.227716283483
1868	294925.6563	73729.61719	BFP_plus	32896.54837225663
1869	187631.2969	54167.53906	BFP_plus	24168.375434547543
1870	88271.38281	18573.42383	BFP_plus	8287.056935172714
1871	44259.53125	257035.6094	BFP_plus	114683.68723832729
1872	228365.2188	57280.71484	BFP_plus	25557.406620945698
1873	440452.0625	50285.05859	BFP_plus	22436.09726122455
1874	221238.7656	81738.91406	BFP_plus	36470.12208596165
1875	205814.4531	50087.08984	BFP_plus	22347.767919383703
1876	223369.3438	34312.32031	BFP_plus	15309.409540720802
1877	116393.1328	119894.3125	BFP_plus	53494.22933460781
1878	196973.6563	110831.7656	BFP_plus	49450.718411400005
1879	47542.86719	330328.4375	BFP_plus	147385.34983773864
1880	205978.9844	31147.67969	BFP_plus	13897.415864307706
1881	178368.25	23080.11523	BFP_plus	10297.844421792688
1882	42226.73047	81191.79688	BFP_plus	36226.01032378091
1883	222465.25	48197.22656	BFP_plus	21504.552110365457
1884	371519.2813	80902.64063	BFP_plus	36096.99510672434
1885	104170.3828	51089.57422	BFP_plus	22795.054602211818
1886	239300.2813	86769.42188	BFP_plus	38714.6250434528
1887	16317.88672	228518.2188	BFP_plus	101959.84904307521
1888	15732.19922	230719.9844	BFP_plus	102942.22886987016
1889	22712.98828	314457.9375	BFP_plus	140304.2786096527
1890	234623.1719	45819.42578	BFP_plus	20443.62922265692
1891	132352.4063	43031.37891	BFP_plus	19199.663470241307
1892	267557.0625	43087.01563	BFP_plus	19224.487362192856
1893	224172.125	34752.38672	BFP_plus	15505.757582326174
1894	198711.0	76768.32813	BFP_plus	34252.354969887696
1895	320358.2813	108899.5781	BFP_plus	48588.61845780577
1896	164617.4688	204717.6094	BFP_plus	91340.53582463523
1897	233536.1406	61060.46094	BFP_plus	27243.84695730435
1898	205919.7031	29827.78516	BFP_plus	13308.507689991144
1899	24616.97852	210145.6875	BFP_plus	93762.42597666028
1900	223763.5313	69962.14844	BFP_plus	31215.58592190296
1901	62771.55078	914767.5625	BFP_plus	408149.35050597315
1902	181818.7344	28227.33398	BFP_plus	12594.421252723623
1903	378538.6563	129629.7422	BFP_plus	57837.96589878179
1904	361994.8438	27457.07422	BFP_plus	12250.748134378999
1905	222041.6875	61957.97266	BFP_plus	27644.29712695004
1906	24304.09375	33182.96484	BFP_plus	14805.515742485177
1907	252858.7031	53253.65625	BFP_plus	23760.620841325315
1908	92281.58594	24869.97656	BFP_plus	11096.441540101916
1909	100444.0547	71263.17969	BFP_plus	31796.07771177824
1910	235936.5938	74318.79688	BFP_plus	33159.4275097149
1911	226700.9375	62464.55078	BFP_plus	27870.32124404212
1912	177037.4375	51110.26172	BFP_plus	22804.284913861167
1913	218806.6875	25239.08789	BFP_plus	11261.130971362654
1914	291263.2813	80521.34375	BFP_plus	35926.868748617984
1915	229274.375	41411.73828	BFP_plus	18477.015118586853
1916	55322.43359	90757.85156	BFP_plus	40494.17544528589
1917	135579.7656	35457.52344	BFP_plus	15820.37421947427
1918	164452.4531	47614.57031	BFP_plus	21244.58358966734
1919	272650.3125	71078.96875	BFP_plus	31713.886804930145
1920	326335.1563	60706.29688	BFP_plus	27085.826672166007
1921	414968.5938	175293.4844	BFP_plus	78212.13250091487
1922	156330.2188	81124.14063	BFP_plus	36195.823579489595
1923	132369.9531	30848.44141	BFP_plus	13763.9022651867
1924	24284.64453	714083.3125	BFP_plus	318608.4117450643
1925	289514.6563	31806.99805	BFP_plus	14191.589347760955
1926	225322.9531	68067.57031	BFP_plus	30370.266449567247
1927	164052.9063	59467.12109	BFP_plus	26532.93344050288
1928	212254.5781	63847.71094	BFP_plus	28487.45716369246
1929	134370.1094	109249.1563	BFP_plus	48744.59263215353
1930	192561.3594	39775.29688	BFP_plus	17746.87062950405
1931	218290.7188	50457.66406	BFP_plus	22513.110060281117
1932	271892.6563	51811.84766	BFP_plus	23117.31727035678
1933	232308.5	127783.4297	BFP_plus	57014.18149868063
1934	347002.1563	39548.37891	BFP_plus	17645.624776600696
1935	47478.45313	295640.125	BFP_plus	131908.18077598233
1936	204970.8906	75681.33594	BFP_plus	33767.36274394881
1937	196782.1875	47583.27344	BFP_plus	21230.61960833807
1938	163437.8438	55023.55078	BFP_plus	24550.3092086187
1939	239872.5313	43650.20703	BFP_plus	19475.771091025937
1940	121698.5781	40646.46484	BFP_plus	18135.56678755744
1941	140481.7031	32359.93945	BFP_plus	14438.299749976233
1942	234638.6406	20406.10938	BFP_plus	9104.761287161236
1943	259648.0	65599.78906	BFP_plus	29269.196237123724
1944	98184.02344	87805.71094	BFP_plus	39176.994637778516
1945	21009.76758	287980.5625	BFP_plus	128490.65091627558
1946	185813.0938	39753.5625	BFP_plus	17737.17322281376
1947	258753.2188	49571.875	BFP_plus	22117.890286050984
1948	444258.4063	47854.20703	BFP_plus	21351.50427163608
1949	125148.8125	123171.1328	BFP_plus	54956.27513946196
1950	204304.625	52061.97266	BFP_plus	23228.9175942864
1951	331825.4063	88503.75	BFP_plus	39488.44445371665
1952	181901.4844	50397.59375	BFP_plus	22486.3079970945
1953	118708.5078	56329.58594	BFP_plus	25133.033634083844
1954	278304.25	115067.5469	BFP_plus	51340.63171544805
1955	153604.5313	28606.86914	BFP_plus	12763.761569759823
1956	27491.88281	610240.1875	BFP_plus	272275.87246325024
1957	177598.7031	47925.06641	BFP_plus	21383.120182726343
1958	547999.875	107552.9609	BFP_plus	47987.787210512644
1959	153379.3438	80231.44531	BFP_plus	35797.52238255825
1960	235375.0938	32940.79297	BFP_plus	14697.463931835939
1961	170448.9531	27585.56836	BFP_plus	12308.079419324757
1962	154141.7969	38105.46875	BFP_plus	17001.8297091051
1963	158446.3125	46309.59375	BFP_plus	20662.331488451717
1964	216875.6875	71853.9375	BFP_plus	32059.660971987938
1965	137001.9219	127058.9063	BFP_plus	56690.914947417914
1966	270628.0938	74248.69531	BFP_plus	33128.14971693139
1967	312618.125	106713.7734	BFP_plus	47613.36003674879
1968	96602.53906	28467.36133	BFP_plus	12701.516225285213
1969	222114.7344	72391.13281	BFP_plus	32299.345812005813
1970	237914.1406	53285.59375	BFP_plus	23774.870657799085
1971	15017.09082	273458.0	BFP_plus	122011.00002456897
1972	188695.4531	43070.26172	BFP_plus	19217.012132675267
1973	161425.7969	42279.35156	BFP_plus	18864.125255892755
1974	157720.4219	43435.39453	BFP_plus	19379.926435017416
1975	15576.23145	267613.5	BFP_plus	119403.31149600666
1976	219286.0313	82944.69531	BFP_plus	37008.11540165684
1977	333564.875	30613.28711	BFP_plus	13658.981541334857
1978	378887.4063	71347.75781	BFP_plus	31833.81462567872
1979	210952.125	41797.71484	BFP_plus	18649.229447923146
1980	19052.68945	265267.75	BFP_plus	118356.68896783915
1981	28865.79688	103215.6016	BFP_plus	46052.55201659305
1982	18393.03906	266781.875	BFP_plus	119032.25854493033
1983	127928.3438	45402.04688	BFP_plus	20257.403853575914
1984	192574.3125	11732.29492	BFP_plus	5234.694306885776
1985	24978.96289	265913.4688	BFP_plus	118644.79462400083
1986	17809.92383	223718.0469	BFP_plus	99818.1169532887
1987	141236.8125	52937.66016	BFP_plus	23619.630272591712
1988	240136.9531	100860.125	BFP_plus	45001.58969148107
1989	62300.46875	50773.48047	BFP_plus	22654.020459714557
1990	160676.7969	78611.63281	BFP_plus	35074.79734625543
1991	147184.2344	116730.2813	BFP_plus	52082.507568117384
1992	284448.8125	99565.96094	BFP_plus	44424.16189212447
1993	267534.875	53241.64453	BFP_plus	23755.26147363735
1994	174522.7031	48682.25391	BFP_plus	21720.96074354776
1995	128792.4141	60445.66016	BFP_plus	26969.53624785835
1996	16079.7832	356985.5938	BFP_plus	159279.19202913268
1997	267902.4688	39007.94141	BFP_plus	17404.493342063113
1998	55394.23047	66522.89063	BFP_plus	29681.064040149966
[truncated: 8,894 more rows]
