# Supplementary material for: A unified mechanism for mitochondrial damage sensing in PINK1-Parkin–mediated mitophagy
Source: EMBO J. 2025 Nov 20;45(1):64–105. doi: 10.1038/s44318-025-00604-z (PMC12759083; doi:10.1038/s44318-025-00604-z)
Supplement: Supplementary file 26 — Source data Fig. 4 [file 44318_2025_604_MOESM26_ESM.zip › Figure 4/4B/4B top_flow data.csv]

CTRL	IARS2	HSPA9	DNAJA3	ISCA2	PMPCB	PHB	PHB2	TOMM22	NDUFAB1	YARS2	SUPV3L1	TIMM23	MRPL21	MRPL51	MRPL35	PGAM5	NFU1	PMPCA
99.40601	851.9047	1103.582	421.0504	384.456	817.5618	127.6966	170.857	1018.311	204.6152	115.4604	154.7691	901.7347	107.92	102.7649	141.1004	95.44771	103.2193	700.5067
100.2951	815.0043	993.8217	406.7672	398.7049	813.3566	128.1447	167.6111	1009.957	232.8761	114.996	160.9117	880.5963	106.2293	104.7917	145.8018	95.73591	104.6805	697.6642
100.2989	858.7053	1026.25	383.5841	424.6107	837.9218	131.4237	162.2648	998.6512	230.4548	115.8872	158.7519	926.9056	108.3372	103.7402	142.3717	96.84516	102.3765	717.9717
100.7537	943.4049	1109.808	469.4103	304.3452	905.6271	145.5135	176.1898	1187.18	426.5012	114.7864	194.8033	886.3138	110.7903	102.4085	107.9989	106.0174	95.82598	716.2302
99.27407	941.2487	1075.308	510.2407	349.3299	918.0104	150.8499	180.3012	1166.424	485.8503	119.5564	207.8316	913.7263	114	108.2365	109.6204	104.2958	95.86813	765.8441
99.97219	990.9118	1116.562	533.2264	349.0383	928.5142	155.471		1150.728	509.4371	111.7453	202.6992	931.2031	116.4005	106.9306	112.5247	109.2725	98.71867
106.3704
106.2195
97.4463
104.2346
98.31907
