# Supplementary material for: A unified mechanism for mitochondrial damage sensing in PINK1-Parkin–mediated mitophagy
Source: EMBO J. 2025 Nov 20;45(1):64–105. doi: 10.1038/s44318-025-00604-z (PMC12759083; doi:10.1038/s44318-025-00604-z)
Supplement: Supplementary file 26 — Source data Fig. 4 [file 44318_2025_604_MOESM26_ESM.zip › Figure 4/4B/4B bottom_flow data.csv]

CTRL	IARS2	HSPA9	DNAJA3	ISCA2	PMPCB	PHB	PHB2	TOMM22	NDUFAB1	YARS2	SUPV3L1	TIMM23	MRPL21	MRPL51	MRPL35	PGAM5	NFU1	PMPCA
95.99414	11.68358	10.97675	30.78804	35.82815	7.723664	43.18453	52.8339	11.19978	60.64171	89.41166	78.60204	9.549984	89.99974	101.9045	70.31503	87.58675	99.76089	11.91442
97.42334	15.02772	17.87701	32.71673	47.50866	7.304922	42.77983	55.01089	11.33519	56.56159	84.73795	72.71519	9.882193	81.89674	91.19004	73.09893	81.9947	96.3128	10.79867
106.5825	12.64381	16.21023	35.01424	34.7111	6.356195	38.13777	46.76038	15.05803	58.00993	83.49855	69.58425	8.951835	91.3338	96.47778	65.96388	82.67512	97.73149	10.41379
102.4464	22.45734	10.18293	42.25774	67.03654	14.03207	59.82082	68.74528	20.57629	36.82081	80.43936	74.99286	15.72645	81.63739	90.74957	68.43958	82.68753	102.4087	27.08815
106.1133	27.87971	18.68226	47.59035	55.75688	13.94544	47.6047	60.03139	40.15974	28.1668	86.7041	71.10272	10.37872	81.06009	84.25247	67.42412	95.38051	93.48329	20.58297
100.9713	18.36938	10.84221	37.49611	51.6472	11.1757	49.4312		30.25389	26.59308	82.17012	71.55182	15.20173	81.99704	94.72968	61.75485	97.93679	93.94013
99.55294
100.4471
96.91697
95.92037
107.1627
