# Supplementary material for: A unified mechanism for mitochondrial damage sensing in PINK1-Parkin–mediated mitophagy
Source: EMBO J. 2025 Nov 20;45(1):64–105. doi: 10.1038/s44318-025-00604-z (PMC12759083; doi:10.1038/s44318-025-00604-z)
Supplement: Supplementary file 26 — Source data Fig. 4 [file 44318_2025_604_MOESM26_ESM.zip › Figure 4/4C/4C_graph.csv]

	PINK1-YFP	PINK1-YFP	MitoLite	MitoLite	MitoLite
NFU1	100.114847	3.846457	97.272881	3.43997	6
CTRL	101.14454	3.062011	100.866453	4.24158	11
PGAM5	101.269068	5.99728	88.043566	7.014434	6
MRPL51	104.81207	2.338033	93.217337	5.982522	6
MRPL21	110.612878	3.915264	84.654133	4.687743	6
YARS2	115.405297	2.506519	84.493625	3.223628	6
MRPL35	126.56964	18.2216	67.832734	3.86945	6
PHB	139.84988	12.270391	46.826476	7.501679	6
PHB2	171.44478	7.075775	56.676366	8.258026	5
SUP3VL1	179.961136	24.336906	73.091481	3.248058	6
NDUFAB1	348.289117	140.610222	44.465653	15.71591	6
ISCA2	368.414149	42.842499	48.748088	12.308482	6
DNAJA3	454.046504	59.920464	37.643867	6.299781	6
PMPCA	719.643395	27.378146	16.159599	7.395519	5
PMPCB	870.165306	52.887218	10.089665	3.431635	6
IARS2	900.196638	67.960044	18.010257	6.245523	6
TIMM23	906.746633	20.879084	11.615154	3.021802	6
HSPA9	1070.888692	50.241516	14.128567	3.883876	6
TOMM22	1088.541806	88.147871	21.430487	11.632347	6
