# Supplementary material for: A unified mechanism for mitochondrial damage sensing in PINK1-Parkin–mediated mitophagy
Source: EMBO J. 2025 Nov 20;45(1):64–105. doi: 10.1038/s44318-025-00604-z (PMC12759083; doi:10.1038/s44318-025-00604-z)
Supplement: Supplementary file 27 — Source data Fig. 5 [file 44318_2025_604_MOESM27_ESM.zip]

Archive with 55 entries (44 files):
- Figure 5/
- Figure 5/5D/
- Figure 5/5D/5D_image_40x stack_Maximum intensity projection.czi - C=1_PINK1 YFP.tif
- Figure 5/5D/5D_image_EM_1500X.tif
- Figure 5/5D/5D_image_40x stack_Maximum intensity projection.czi
- Figure 5/5D/5D_image_EM_6000X.tif
- Figure 5/5D/Thumbs.db
- Figure 5/5D/5D_image_40x stack_Maximum intensity projection.czi - C=2_TOMM22 sgRNA.tif
- Figure 5/5G/
- Figure 5/5G/5G_quantification.prism
- Figure 5/5G/5G_quantification.csv
- Figure 5/5I/
- Figure 5/5I/5I_Dataset EV5.xls
- Figure 5/5H/
- Figure 5/5H/5H right blot_western atp5a.tif
- Figure 5/5H/5H left blot_western pS65 Ub.tif
- Figure 5/5H/5H left blot_western atp5a and actin for pink1 and atp5a.tif
- Figure 5/5H/5H right blot_western pS65 Ub_right blot endog.tif
- Figure 5/5H/5H left blot_western actin for pS65 Ub.tif
- Figure 5/5H/5H right blot_western pink1.tif
- Figure 5/5H/5H right blot_western actin for pS65 Ub.tif
- Figure 5/5H/5H left blot_western pink1.tif
- Figure 5/5H/5H right blot_western hsp90 for pink1 and atp5a.tif
- Figure 5/5C/
- Figure 5/5C/5C_image_TIMM23KOpool_MIP_merge.tif
- Figure 5/5C/5C_image_TIMM23_mTOMM70ab647_Cox8amCh_01.czi
- Figure 5/5C/5C_image_TOMM22KOpool_MIP_merge.tif
- Figure 5/5C/5C_image_TIMM23KOpool_MIP_PINK1YFP.tif
- Figure 5/5C/5C_image_TOMM22KOpool_MIP_PINK1YFP.tif
- Figure 5/5C/Thumbs.db
- Figure 5/5C/5C_image_TOMM40_mTOMM70ab647_Cox8amCh_02.czi
- Figure 5/5C/5C_image_TOMM40KOpool_MIP_TOMM70abAlexa647.tif
- Figure 5/5C/5C_image_TOMM22KOpool_MIP_TOMM7abAlexa647.tif
- Figure 5/5C/5C_image_TIMM23KOpool_MIP_TOMM70abAlexa647.tif
- Figure 5/5C/5C_image_TOMM40KOpool_MIP_PINK1YFP.tif
- Figure 5/5C/5C_image_TOMM40KOpool_MIP_merge.tif
- Figure 5/5C/5C_image_TOMM22_mTOMM70ab647_Cox8amCh_01.czi
- Figure 5/5A/
- Figure 5/5A/5A_Dataset EV5.xls
- Figure 5/5E/
- Figure 5/5E/5E_image_TIMM23KOpool_channel3_antiTIMM23abAlexa594.tif
- Figure 5/5E/5E_image_TIMM23KOpool_channel2_PINK1YFP.tif
- Figure 5/5E/5E_image_Tim23_Tim23sgRNAelectro_Tim23m594__Tom40r647.oir
- Figure 5/5E/Thumbs.db
- Figure 5/5E/5E_image_TIMM23KOpool_channel4_antiTOMM40abAlexa647.tif
- Figure 5/5F/
- Figure 5/5F/5F_quantification.csv
- Figure 5/5F/5F_quantification.prism
- Figure 5/5J/
- Figure 5/5J/5J_CN_PAGE image.tif
- Figure 5/5J/Thumbs.db
- Figure 5/5B/
- Figure 5/5B/5B_flowdata.prism
- Figure 5/5B/5B top graph_flowdata.csv
- Figure 5/5B/5B bottom graph_flowdata.csv
