# Supplementary material for: A unified mechanism for mitochondrial damage sensing in PINK1-Parkin–mediated mitophagy
Source: EMBO J. 2025 Nov 20;45(1):64–105. doi: 10.1038/s44318-025-00604-z (PMC12759083; doi:10.1038/s44318-025-00604-z)
Supplement: Supplementary file 27 — Source data Fig. 5 [file 44318_2025_604_MOESM27_ESM.zip › Figure 5/5G/5G_quantification.csv]

TIMM23 sgRNA - TIMM23 pos	TIMM23 sgRNA - TIMM23 neg
0	100
0	86.6666667
0	100
0	100
