# Supplementary material for: A unified mechanism for mitochondrial damage sensing in PINK1-Parkin–mediated mitophagy
Source: EMBO J. 2025 Nov 20;45(1):64–105. doi: 10.1038/s44318-025-00604-z (PMC12759083; doi:10.1038/s44318-025-00604-z)
Supplement: Supplementary file 27 — Source data Fig. 5 [file 44318_2025_604_MOESM27_ESM.zip › Figure 5/5F/5F_quantification.csv]

Distance	PINK1-YFP	TOMM40
0	3.88534	0.26682
0.006869	2.380181	0.183901
0.013731	3.091083	0.100252
0.0206	0.228473	0.010667
0.027469	1.238247	0.032503
0.034331	2.206127	0
0.0412	2.335264	0.25726
0.048061	4.463649	0.80685
0.054931	4.054212	1.692744
0.0618	3.287596	2.260447
0.068661	6.283229	1.997501
0.075531	6.992835	1.155758
0.0824	4.977174	0.309588
0.089261	4.92837	0.070089
0.096131	2.129249	0.071598
0.103	3.717764	0.142618
0.109861	3.831353	0.273311
0.116731	4.634249	0.520432
0.1236	3.315237	0.935329
0.130461	3.535936	1.855664
0.137331	2.365065	2.202182
0.144192	1.780277	2.451317
0.151061	4.077102	1.807764
0.157931	6.864993	1.321496
0.164792	3.306167	1.223306
0.171661	4.85322	1.211029
0.178531	2.254931	1.719738
0.185392	4.320692	2.341504
0.192261	3.68494	3.043196
0.199131	5.757179	3.100027
0.205992	4.02873	3.125486
0.212861	4.030457	2.818364
0.219731	2.863041	3.118165
0.226592	3.49361	3.895455
0.233462	0.258274	5.381178
0.240323	0	7.848243
0.247192	0.979109	10.67204
0.254062	6.224059	14.78204
0.260923	9.253813	22.75592
0.267792	17.83473	35.284
0.274662	30.18265	52.24711
0.281523	43.09117	72.55139
0.288392	52.38817	90.26809
0.295262	59.84832	96.93497
0.302123	71.06035	95.10006
0.308992	75.5132	89.06544
0.315853	69.68994	81.93413
0.322723	57.96223	78.26978
0.329592	55.02404	74.85254
0.336453	56.4372	68.42046
0.343323	53.06279	58.89663
0.350192	48.03638	51.20393
0.357053	37.42685	43.51202
0.363923	34.2563	34.42661
0.370792	24.0847	25.91826
0.377653	12.32503	18.55057
0.384523	9.902953	13.2615
0.391392	6.209807	9.220683
0.398253	6.999745	6.355325
0.405123	5.393091	5.307844
0.411984	6.913366	5.595696
0.418854	7.171208	6.6709
0.425723	8.952349	8.974416
0.432584	5.469104	12.62461
0.439454	6.434393	14.86106
0.446323	7.501609	16.54807
0.453184	7.778023	17.43341
0.460054	7.97324	18.6063
0.466923	7.789684	18.91717
0.473784	7.997858	20.69703
0.480654	9.358331	21.25311
0.487515	14.21933	22.66603
0.494384	14.78079	26.10196
0.501254	15.88861	30.72228
0.508115	20.86621	35.97993
0.514984	25.39292	41.5393
0.521854	33.12214	46.56183
0.528715	37.19362	50.15754
0.535584	42.08183	53.93865
0.542454	49.84387	58.74561
0.549315	52.43309	61.94164
0.556184	54.8854	61.85945
0.563054	55.98976	62.62647
0.569915	52.90688	66.84507
0.576784	53.90931	75.83315
0.583645	53.50981	82.03537
0.590515	70.81417	89.04959
0.597384	81.09201	92.80754
0.604246	77.2071	91.31333
0.611115	80.30682	85.40174
0.617984	78.41857	77.29915
0.624846	79.39465	66.59546
0.631715	76.60504	55.74981
0.638584	69.68951	47.52058
0.645446	59.80729	43.28862
0.652315	55.05859	38.96788
0.659184	49.51736	35.51253
0.666046	40.34604	31.27229
0.672915	37.73047	26.83678
0.679776	32.94679	23.18578
0.686646	29.73693	21.7099
0.693515	25.89349	21.77239
0.700376	22.84646	22.25219
0.707246	21.89456	24.15427
0.714115	19.78172	26.65806
0.720976	18.85185	29.95565
0.727846	13.67254	31.74799
0.734715	15.23946	30.48806
0.741576	14.42534	28.80895
0.748446	13.13354	28.41929
0.755307	17.48187	27.99692
0.762176	23.74869	29.47419
0.769046	30.41976	33.22994
0.775907	37.30289	37.3214
0.782776	42.58585	41.52888
0.789646	51.8578	43.90332
0.796507	65.78257	49.38998
0.803376	76.79075	58.35252
0.810246	96.80829	69.07838
0.817107	100	76.57525
0.823976	98.43006	75.32059
0.830846	87.92461	65.97649
0.837707	67.60691	53.50068
0.844576	62.77787	44.61819
0.851438	64.98227	41.61872
0.858307	58.85625	41.69339
0.865176	60.51387	48.12808
0.872038	61.38112	56.98602
0.878907	72.3569	68.06926
0.885777	73.61674	74.10712
0.892638	65.02071	74.72655
0.899507	56.64624	69.35468
0.906377	56.02776	63.77179
0.913238	51.88588	61.71308
0.920107	46.38827	59.87883
0.926977	33.9734	56.47676
0.933838	28.12769	51.53513
0.940707	37.32881	50.79299
0.947568	33.83261	51.82955
0.954438	35.7865	51.9566
0.961307	35.65089	51.54313
0.968168	40.01045	47.84051
0.975038	36.83213	40.77275
0.981907	31.46452	34.35343
0.988768	26.62469	27.17588
0.995638	20.77595	22.18776
1.002507	22.03881	21.29633
1.009368	19.42886	21.80846
1.016238	19.77265	21.95395
1.023099	22.55536	21.22964
1.029968	18.02908	18.82373
1.036838	16.16804	17.79673
1.043699	12.82344	18.92572
1.050568	13.51836	24.44194
1.057438	20.6006	33.65493
1.064299	31.29435	46.60588
1.071169	54.50835	58.44068
1.078038	66.56517	67.61039
1.084899	77.27016	72.29878
1.091769	85.83164	75.4011
1.098638	76.20726	71.49362
1.105499	69.59536	65.9265
1.112369	65.70915	55.23169
1.11923	61.74953	46.22032
1.126099	49.59985	41.13814
1.132969	39.57683	40.03778
1.13983	40.54384	41.78408
1.146699	46.80548	44.19374
1.153569	45.29168	46.17758
1.16043	53.27831	47.85706
1.167299	53.59446	50.88061
1.174169	51.69325	55.10052
1.18103	51.94505	59.41646
1.187899	56.34175	61.43781
1.19476	50.10776	59.48496
1.20163	45.76158	55.85004
1.208499	40.37195	49.92405
1.21536	37.14093	45.02318
1.22223	33.76653	38.44931
1.229099	31.97502	32.94579
1.23596	28.96902	27.80678
1.24283	24.01819	24.49561
1.249699	23.07925	21.46323
1.256561	17.70603	21.87631
1.26343	19.95275	26.41814
1.270299	27.18226	31.43702
1.277161	25.97511	33.20008
1.28403	25.36528	31.36331
1.290891	27.15721	24.76009
1.297761	18.74128	16.97866
1.30463	11.561	11.09856
1.311491	10.00747	7.832897
1.318361	7.024363	6.869367
1.32523	8.48115	7.184716
1.332091	10.1081	8.357832
1.338961	11.08721	10.05971
1.34583	13.38533	13.17181
1.352691	13.23892	18.12531
1.359561	13.27347	24.75873
1.36643	19.30793	33.79058
1.373291	23.86573	43.68299
1.380161	34.34829	51.42044
1.387022	40.20005	57.77478
1.393891	43.21124	63.40804
1.400761	57.53508	64.89505
1.407622	56.91056	67.15325
1.414491	62.21166	70.63771
1.421361	70.96922	77.14028
1.428222	82.62222	84.28792
1.435091	74.56735	86.9022
1.441961	66.44208	81.66025
1.448822	74.24213	72.07043
1.455691	58.83768	61.7075
1.462553	54.16197	56.35127
1.469422	39.12334	53.53495
1.476291	30.29105	54.6339
1.483153	26.17379	53.88328
1.490022	27.49884	54.50786
1.496891	23.09696	52.72357
1.503753	24.56756	52.43028
1.510622	24.89062	51.56115
1.517491	21.25189	49.68365
1.524353	18.84494	48.1869
1.531222	21.35598	47.39568
1.538092	23.0745	48.8897
1.544953	29.14091	52.79721
1.551822	32.51446	57.53702
1.558683	37.53741	61.51841
1.565553	35.26261	66.20535
1.572422	38.13948	69.47438
1.579283	46.95405	71.80474
1.586153	50.45241	76.30626
1.593022	55.11819	88.04015
1.599883	66.18553	99.2455
1.606753	66.21749	100
1.613622	60.8555	96.94239
1.620483	47.59196	85.48461
1.627353	33.7432	64.71454
1.634214	26.06063	41.89067
1.641083	17.47151	27.41568
1.647953	17.50865	20.37406
1.654814	16.65954	18.37948
1.661683	21.07395	18.68836
1.668553	21.29422	20.74725
1.675414	24.44015	24.31399
1.682283	26.79313	28.47878
1.689153	32.29851	33.38059
1.696014	31.20322	35.29731
1.702884	28.85802	39.1589
1.709753	26.27183	39.4865
1.716614	19.10623	34.71572
1.723484	14.65943	26.35132
1.730345	14.62401	17.15803
1.737214	6.305256	10.95011
1.744084	4.146206	6.630245
1.750945	2.070511	3.854347
1.757814	1.366088	2.200698
1.764684	3.170552	1.220966
1.771545	3.903048	0.646169
1.778414	0.54894	0.358494
1.785284	1.915892	0.16536
1.792145	1.085788	0.098768
1.799014	1.552236	0.214643
1.805884	0.932896	0.197033
1.812745	3.233177	0.274795
1.819614	0.780437	0.446721
1.826475	2.855267	0.511124
1.833345	1.505591	0.528659
1.840214	2.513637	0.404029
1.847075	1.724994	0.313487
1.853945	1.848949	0.240103
1.860814	3.027594	0.269663
1.867675	4.259794	0.182517
1.874545	4.030457	0.309738
1.881414	1.013229	0.400708
1.888276	1.375158	0.624257
1.895145	2.454899	0.745616
1.902006	2.435896	0.65432
