# Supplementary material for: A unified mechanism for mitochondrial damage sensing in PINK1-Parkin–mediated mitophagy
Source: EMBO J. 2025 Nov 20;45(1):64–105. doi: 10.1038/s44318-025-00604-z (PMC12759083; doi:10.1038/s44318-025-00604-z)
Supplement: Supplementary file 27 — Source data Fig. 5 [file 44318_2025_604_MOESM27_ESM.zip › Figure 5/5B/5B top graph_flowdata.csv]

	DMSO 4 hrs	DMSO 4 hrs	DMSO 4 hrs	DMSO 4 hrs	DMSO 4 hrs	DMSO 4 hrs	CCCP 4 hrs	CCCP 4 hrs	CCCP 4 hrs	CCCP 4 hrs	CCCP 4 hrs	CCCP 4 hrs
CTRL	99.74431	99.89133	100.3644	99.74431	99.89133	100.3644	377.9266	380.1231	374.1331	377.9266	380.1231	374.1331
TOMM40	1133.89	1143.463	1175.426	1133.89	1143.463	1175.426	1213.514	1225.536	1181.768	1213.514	1225.536	1181.768
TOMM22	750.1671	760.0538	741.3704	750.1671	760.0538	741.3704	769.9539	760.4201	772.2272	769.9539	760.4201	772.2272
TIMM23	748.1786	714.5026	697.9502	748.1786	714.5026	697.9502	717.6942	720.2311	734.032	717.6942	720.2311	734.032
