# Supplementary material for: A unified mechanism for mitochondrial damage sensing in PINK1-Parkin–mediated mitophagy
Source: EMBO J. 2025 Nov 20;45(1):64–105. doi: 10.1038/s44318-025-00604-z (PMC12759083; doi:10.1038/s44318-025-00604-z)
Supplement: Supplementary file 27 — Source data Fig. 5 [file 44318_2025_604_MOESM27_ESM.zip › Figure 5/5B/5B bottom graph_flowdata.csv]

	DMSO 4 hrs	DMSO 4 hrs	DMSO 4 hrs	DMSO 4 hrs	DMSO 4 hrs	DMSO 4 hrs	CCCP 4 hrs	CCCP 4 hrs	CCCP 4 hrs	CCCP 4 hrs	CCCP 4 hrs	CCCP 4 hrs
CTRL	100.9856	99.96415	99.05024	100.9856	99.96415	99.05024	99.52479	98.27776	100.1654	99.52479	98.27776	100.1654
TOMM40	64.59559	63.81851	64.75734	64.59559	63.81851	64.75734	64.31501	64.32184	64.343	64.31501	64.32184	64.343
TOMM22	63.97502	65.32458	64.09666	63.97502	65.32458	64.09666	63.60016	64.29623	64.68438	63.60016	64.29623	64.68438
TIMM23	70.72192	70.46012	69.9524	70.72192	70.46012	69.9524	69.40998	68.67422	68.60258	69.40998	68.67422	68.60258
