# Supplementary material for: A unified mechanism for mitochondrial damage sensing in PINK1-Parkin–mediated mitophagy
Source: EMBO J. 2025 Nov 20;45(1):64–105. doi: 10.1038/s44318-025-00604-z (PMC12759083; doi:10.1038/s44318-025-00604-z)
Supplement: Supplementary file 28 — Source data Fig. 6 - except I [file 44318_2025_604_MOESM28_ESM.zip]

Archive with 41 entries (32 files):
- Figure 6 - except I/
- Figure 6 - except I/6H/
- Figure 6 - except I/6H/6H_right graph_DNAJA3_quantification.csv
- Figure 6 - except I/6H/6H_right graph_quantification.prism
- Figure 6 - except I/6H/6H_left graph_DNAJA3_quantification.csv
- Figure 6 - except I/6H/6H_left graph_quantification.prism
- Figure 6 - except I/6C/
- Figure 6 - except I/6C/6C_image_TIMM44KOpool_channel2_MTSmCherry.tif
- Figure 6 - except I/6C/6C_image_TIMM23KO_abTOMM70r647.oir
- Figure 6 - except I/6C/Thumbs.db
- Figure 6 - except I/6C/6C_image_TIMM44KOpool_channel1_PINK1YFP.tif
- Figure 6 - except I/6C/6C_image_TIMM44_TOMM40rab647_PINK1YFP_mitomCh_rep1_0005_0003.oir
- Figure 6 - except I/6C/6C_image_TIMM23KOpool_channel1_PINK1YFP.tif
- Figure 6 - except I/6C/6C_image_TIMM23KOpool_channel2_MTSmCherry.tif
- Figure 6 - except I/6F/
- Figure 6 - except I/6F/6F_Insoluble_Proteomics_DNAJA3.prism
- Figure 6 - except I/6F/6F_Dataset EV6.xls
- Figure 6 - except I/6G/
- Figure 6 - except I/6G/6G_Dataset EV5.xls
- Figure 6 - except I/6A/
- Figure 6 - except I/6A/6A_western pS65 Ub.tif
- Figure 6 - except I/6A/6A_western atp5a.tif
- Figure 6 - except I/6A/6A_western actin for pS65 Ub.tif
- Figure 6 - except I/6A/6A_western hsp90 for atp5a.tif
- Figure 6 - except I/6A/Thumbs.db
- Figure 6 - except I/6A/6A_western actin for pink1_tilt_3degrees.tif
- Figure 6 - except I/6A/6A_western atp5a darker.tif
- Figure 6 - except I/6A/6A_western pink1_tilt_3degrees.tif
- Figure 6 - except I/6E/
- Figure 6 - except I/6E/6E_western dnaja3 and ndufa9.tif
- Figure 6 - except I/6E/6E_western oxa1L.tif
- Figure 6 - except I/6J/
- Figure 6 - except I/6J/6J left_MitoLiteNIRpositivevsnegative_quantification.prism
- Figure 6 - except I/6J/6J left_LONP1 R above background_quantification.csv
- Figure 6 - except I/6J/6J right_LONP1 PINK1 intensity_quantification.csv
- Figure 6 - except I/6J/6J right_Colocalization_quantification.prism
- Figure 6 - except I/6D/
- Figure 6 - except I/6D/6D_Right graph.csv
- Figure 6 - except I/6D/6D_quantification.prism
- Figure 6 - except I/6D/6D_Left graph.csv
- Figure 6 - except I/6D/6D_Middle graph.csv
