# Supplementary material for: A unified mechanism for mitochondrial damage sensing in PINK1-Parkin–mediated mitophagy
Source: EMBO J. 2025 Nov 20;45(1):64–105. doi: 10.1038/s44318-025-00604-z (PMC12759083; doi:10.1038/s44318-025-00604-z)
Supplement: Supplementary file 28 — Source data Fig. 6 - except I [file 44318_2025_604_MOESM28_ESM.zip › Figure 6 - except I/6H/6H_right graph_DNAJA3_quantification.csv]

MMP low	MMP high
581.6252	556.4649
821.0226	916.5633
724.8567	929.1439
693.0613	623.6638
514.0685	371.2065
915.718	803.0654
712.5753	645.3988
732.1807	493.4658
1021.924	747.5607
1536.352	1432.681
605.6186	521.4257
462.9339	505.0483
660.3971	759.0699
1190.269	753.0616
1549.684	1335.719
801.8018	527.4442
622.892	447.0024
861.9369	761.4531
1703.538	1742.881
301.7439	250.2304
421.1961	268.8601
730.8274	539.8416
574.8324	387.1833
937.1742	810.5273
574.8324	387.1833
361.417	284.1016
448.366	338.2763
1542.103	314.875
539.2473	432.7019
1752.386	702.9739
546.6797	407.1284
886.0052	697.7151
495.7826	286.2721
457.7015	319.6808
450.6231	333.9174
1020.34	628.3043
477.8089	406.0492
960.2889	894.568
948.3067	717.3506
897.3081	892.5228
664.8111	375.4102
342.1957	258.2313
275.6103	265.9557
363.8499	244.1378
390.848	262.1067
357.066	301.2797
497.8148	383.1224
282.4504	225.9567
235.4378	219.1558
234.6983	220.4243
421.7318	265.518
386.3866	273.2837
332.482	281.4249
299.3472	248.0593
321.8647	269.6964
415.1101	310.356
383.2824	260.7226
289.2831	226.3876
282.9422	236.0587
396.6992	252.9777
372.7603	258.0908
374.1939	273.2289
390.7523	271.5111
466.7538	280.5229
368.2402	249.8969
361.5283	255.5693
281.1351	235.6698
381.7055	286.4285
487.0871	294.1377
395.6314	261.3849
628.5423	441.0579
333.5828	250.1412
289.3669	229.631
410.4895	247.9497
435.9934	259.3545
535.8286	265.8803
672.9935	253.3353
577.3828	334.6102
316.1267	242.5849
297.146	241.2037
266.4142	227.8605
536.6636	424.2359
431.2516	278.1664
473.2203	312.1098
369.6654	266.7565
481.7784	300.7694
483.1452	368.327
333.4637	251.7722
296.4178	235.337
299.8424	235.595
276.2613	235.1328
