# Supplementary material for: A unified mechanism for mitochondrial damage sensing in PINK1-Parkin–mediated mitophagy
Source: EMBO J. 2025 Nov 20;45(1):64–105. doi: 10.1038/s44318-025-00604-z (PMC12759083; doi:10.1038/s44318-025-00604-z)
Supplement: Supplementary file 28 — Source data Fig. 6 - except I [file 44318_2025_604_MOESM28_ESM.zip › Figure 6 - except I/6H/6H_left graph_DNAJA3_quantification.csv]

vs. TMRE	vs. MTS-mCh
0.159	0.392
0.289	0.259
0.27	0.337
0.21	0.354
-0.008	0.214
0.207	0.326
0.13	0.324
0.074	0.343
0.068	0.37
0.187	0.395
0.196	0.441
0.171	0.317
0.041	0.288
0.105	0.27
0.216	0.398
0.077	0.174
0.067	0.292
0.163	0.435
0.046	0.242
0.19	0.353
0.047	0.242
0.029	0.226
0.005	0.237
0.088	0.336
0.05	0.184
0.052	0.263
0.136	0.373
0.028	0.168
0.021	0.23
0.03	0.245
0.119	0.408
0.046	0.187
0.209	0.369
0.12	0.38
0.154	0.314
0.1	0.348
0.041	0.229
0.064	0.167
-0.033	0.121
-0.037	0.122
0.032	0.19
0.028	0.183
-0.012	0.121
0.014	0.078
-0.009	0.049
0.05	0.248
-0.06	0.161
0.009	0.181
0.026	0.121
0.028	0.151
-0.07	0.162
0.019	0.202
-0.009	0.169
-0.006	0.154
0.015	0.25
-0.006	0.225
-0.013	0.141
-0.053	0.163
-0.045	0.179
-0.014	0.16
-0.047	0.127
-0.002	0.175
-0.028	0.224
-0.031	0.233
-0.073	0.213
0.005	0.219
0.003	0.256
-0.01	0.134
-0.038	0.161
-0.039	0.142
-0.025	0.168
-0.031	0.13
-0.022	0.241
-0.021	0.149
-0.003	0.184
0.055	0.128
0.067	0.332
-0.004	0.335
0.041	0.28
-0.02	0.228
-0.017	0.262
-0.003	0.264
-0.015	0.091
-0.005	0.123
0.013	0.14
0.021	0.132
