# Supplementary material for: A unified mechanism for mitochondrial damage sensing in PINK1-Parkin–mediated mitophagy
Source: EMBO J. 2025 Nov 20;45(1):64–105. doi: 10.1038/s44318-025-00604-z (PMC12759083; doi:10.1038/s44318-025-00604-z)
Supplement: Supplementary file 28 — Source data Fig. 6 - except I [file 44318_2025_604_MOESM28_ESM.zip › Figure 6 - except I/6J/6J left_LONP1 R above background_quantification.csv]

vs. TMRE	vs. MTS-mCh
-0.007	0.15
0.015	0.168
0.083	0.196
0.122	0.235
0.017	0.184
0.033	0.201
0.078	0.203
0.033	0.181
-0.022	0.128
0.002	0.153
0.034	0.114
0.004	0.121
0.047	0.268
0.144	0.232
-0.005	0.16
0.037	0.173
0.042	0.144
0.048	0.139
-0.021	0.179
0.014	0.167
0.048	0.184
0.02	0.112
-0.025	0.146
-0.005	0.158
-0.018	0.124
0.01	0.148
0.077	0.174
0.033	0.126
0.004	0.119
-0.001	0.115
0.024	0.159
0.007	0.166
-0.012	0.128
0.02	0.13
-0.029	0.084
0.021	0.176
-0.011	0.103
0.068	0.157
0.044	0.157
0.069	0.216
0.021	0.119
0.028	0.243
-0.05	0.147
0.038	0.108
0.002	0.226
-0.021	0.106
0.037	0.076
0.012	0.148
0.075	0.164
-0.022	0.135
0.044	0.142
0.074	0.137
0.007	0.123
0.078	0.156
0.116	0.149
0.072	0.097
0.001	0.278
0.009	0.221
-0.057	0.073
-0.018	0.095
-0.005	0.102
-0.013	0.184
0.017	0.108
0.014	0.21
0.037	0.173
-0.015	0.211
-0.057	0.183
0.027	0.142
0.017	0.095
-0.05	0.113
-0.01	0.146
-0.054	0.149
-0.011	0.241
0.043	0.167
-0.009	0.126
0.02	0.13
-0.04	0.244
0.021	0.218
-0.006	0.221
0.022	0.209
