# Supplementary material for: A unified mechanism for mitochondrial damage sensing in PINK1-Parkin–mediated mitophagy
Source: EMBO J. 2025 Nov 20;45(1):64–105. doi: 10.1038/s44318-025-00604-z (PMC12759083; doi:10.1038/s44318-025-00604-z)
Supplement: Supplementary file 28 — Source data Fig. 6 - except I [file 44318_2025_604_MOESM28_ESM.zip › Figure 6 - except I/6J/6J right_LONP1 PINK1 intensity_quantification.csv]

MMP low	MMP high
269.1648	265.744
366.6754	269.4173
371.1634	279.709
264.8814	241.8098
595.2946	364.6405
589.3501	294.8029
401.0604	285.6885
503.9253	318.034
543.2266	270.8558
244.7635	246.1287
387.3829	253.7796
261.3277	244.8327
403.0334	243.2196
442.3851	292.6031
298.9158	244.1861
420.8964	279.588
275.6872	242.5666
284.1484	264.1161
330.1494	255.5731
547.6894	325.4873
479.58	250.8695
457.5339	261.5805
470.2321	260.9901
524.4999	297.1615
343.7053	264.246
259.4018	243.5633
378.0814	269.8778
294.477	262.8417
377.1199	275.1623
360.6306	256.2768
314.7213	246.3843
596.7421	358.5008
368.7973	259.0003
395.6987	237.2882
574.6827	301.2227
460.5115	308.281
352.3823	255.6329
272.724	240.976
266.7773	242.4136
485.6272	283.6462
462.338	288.2053
481.0509	286.3002
314.6196	250.0341
396.7936	295.4567
276.2432	249.1441
307.1811	264.7904
378.7071	299.3705
331.9496	255.9065
647.2066	430.1196
422.421	272.4776
327.9626	275.2342
444.681	294.3641
536.2379	318.2833
596.0311	425.3421
382.2172	290.6223
463.2196	312.3989
668.7721	450.1092
339.5093	287.3173
750.9333	491.876
432.1954	292.3986
430.3846	274.3629
526.0509	280.1889
739.935	339.5736
970.2088	632.9915
417.2223	297.0088
481.4502	352.1635
732.9589	344.5972
552.1018	292.3543
436.6936	310.1941
672.6666	356.0415
322.9375	283.0641
395.0027	278.192
511.9893	287.3724
573.7451	276.1521
578.9096	381.5474
744.8675	421.1764
519.9015	330.9462
781.6423	364.5124
641.599	354.2785
560.6464	342.0202
541.2053	265.0534
