# Supplementary material for: A unified mechanism for mitochondrial damage sensing in PINK1-Parkin–mediated mitophagy
Source: EMBO J. 2025 Nov 20;45(1):64–105. doi: 10.1038/s44318-025-00604-z (PMC12759083; doi:10.1038/s44318-025-00604-z)
Supplement: Supplementary file 28 — Source data Fig. 6 - except I [file 44318_2025_604_MOESM28_ESM.zip › Figure 6 - except I/6D/6D_Right graph.csv]

Cox8a-mCherry (% mito greater than cyto)	TIMM44 import blocked	TIMM44 not import blocked
140.5776		96.47771
123.701		96.68917
116.4331		99.23044
119.8254		97.71792
145.4366		97.07834
163.0646		95.99985
129.1433		92.94594
188.3338		95.47783
152.3941		99.74586
120.3619		98.26846
162.5024		97.29779
253.1426		99.97575
155.2422		102.9163
198.0194		102.131
199.4815		96.73612
173.8145		101.8434
207.7981		96.7622
102.3705		95.45383
152.9028		100.1103
143.49		98.81518
222.8699		112.4265
184.6001		98.74354
262.1487		98.01493
184.6591		98.98004
275.8306		98.5853
234.221		92.71918
282.6053		100.472
222.8714		99.97784
212.3902		98.9696
198.2953		101.8493
205.9363		98.97134
154.331		98.54913
245.0893		97.6741
227.7085		100.2449
216.2051		106.0436
230.2449		102.9271
302.5987		101.184
285.309		101.4427
314.1491		105.6756
244.7135		100.1969
440.4968		100.8045
171.2897		98.65729
322.7649		100.5186
138.5462		98.86527
273.1853		102.2117
506.7193		100.6852
246.7085		99.38834
218.471		98.65486
171.9709		96.10558
259.4104		99.90097
333.3611		101.6378
335.8002		102.0802
286.7558		100.4752
297.7897		100.6748
269.0498		100.9019
204.7879		101.9856
282.4941		109.6397
288.0786		100.5312
245.9355		105.1212
353.8032		99.62866
239.7939		101.643
168.1495		98.60373
243.6934		102.332
346.3323		100.5186
176.4872		97.65288
150.5085		99.05585
371.3652		106.4042
43.51529	95.78909
33.7979	94.89354
12.97777	94.22997
-10.0333	155.2609
21.85841	99.03638
75.72016	100.8424
-0.67381	129.2844
-12.4399	113.9846
92.95975	100.7882
89.81084	102.3355
36.54489	100.9485
24.11667	98.63747
11.15075	124.4307
33.98017	97.85669
57.51144	94.46611
4.629479	135.2945
35.50744	101.0695
16.50242	115.4296
10.29753	122.5033
9.540006	130.7642
6.77509	125.3033
4.370392	157.7942
34.00418	101.7039
27.10177	98.96786
15.48858	104.2118
48.32425	99.54623
70.06317	117.2583
25.90407	102.452
22.82593	100.4762
7.419379	163.3195
9.173009	133.221
36.06458	114.6628
36.35533	106.9012
11.40309	99.98862
67.39923	98.61973
15.84653	107.4215
9.216864	105.6666
-4.23581	137.4633
26.8853	105.8857
2.012612	109.1677
14.33964	135.33
54.03544	107.4785
26.49035	105.7177
49.25983	99.2127
61.66426	103.0147
18.97296	99.84255
37.26076	103.0276
35.06782	101.722
31.03546	99.25792
30.8648	103.3173
56.14155	99.07811
36.23762	115.4408
42.13937	104.6298
21.5045	101.586
25.35648	99.12228
22.08106	99.60709
8.819635	99.83316
40.5121	102.6492
41.84549	118.7538
40.41884	106.4282
18.75497	127.3438
43.87674	99.63596
41.70046	107.9929
68.19549	100.6358
70.97296	113.1996
32.32144	102.123
31.58902	106.3649
67.13114	100.0244
65.1811	101.4131
66.47669	100.0317
80.87258	101.9578
58.41149	109.5371
76.73351	112.5681
11.29836	119.1614
10.28347	129.7685
8.19165	105.9799
30.86788	106.6265
52.13287	99.25861
11.3007	140.6876
70.87466	111.3929
50.48505	112.2477
39.93211	105.1832
72.52902	104.0904
39.27392	112.2877
23.9739	116.3742
30.47133	99.82411
21.86759	127.3987
59.03721	100.2154
64.02933	142.9764
57.4914	110.352
27.85733	183.1586
31.8487	106.3173
31.24741	102.1153
33.57378	108.5918
65.78608	100.0307
62.43606	101.4472
39.52677	132.4381
0.016636	107.7707
-7.68836	109.4202
