# Supplementary material for: A unified mechanism for mitochondrial damage sensing in PINK1-Parkin–mediated mitophagy
Source: EMBO J. 2025 Nov 20;45(1):64–105. doi: 10.1038/s44318-025-00604-z (PMC12759083; doi:10.1038/s44318-025-00604-z)
Supplement: Supplementary file 28 — Source data Fig. 6 - except I [file 44318_2025_604_MOESM28_ESM.zip › Figure 6 - except I/6D/6D_Left graph.csv]

TIMM23 - import blocked	TIMM44 - import blocked
107.9183	95.78909
107.4023	94.89354
99.26382	94.22997
96.65913	155.2609
222.3555	99.03638
457.5778	100.8424
259.0191	129.2844
114.1141	113.9846
651.6245	100.7882
166.288	102.3355
168.123	100.9485
256.4007	98.63747
262.1767	124.4307
247.1527	97.85669
250.0075	94.46611
1033.284	135.2945
228.4285	101.0695
239.4597	115.4296
214.7408	122.5033
128.1419	130.7642
129.4711	125.3033
102.6379	157.7942
98.91188	101.7039
120.1815	98.96786
377.6976	104.2118
375.4504	99.54623
490.5656	117.2583
273.2362	102.452
285.4146	100.4762
921.1711	163.3195
113.7863	133.221
112.1271	114.6628
228.3217	106.9012
233.1939	99.98862
467.9724	98.61973
485.8555	107.4215
105.3611	105.6666
248.5735	137.4633
253.8418	105.8857
288.4865	109.1677
238.6432	135.33
376.5976	107.4785
318.1077	105.7177
283.4369	99.2127
224.8377	103.0147
241.3177	99.84255
211.9266	103.0276
184.967	101.722
152.7299	99.25792
214.3669	103.3173
200.7165	99.07811
173.2387	115.4408
157.9655	104.6298
88.80579	101.586
191.9121	99.12228
194.6268	99.60709
192.1619	99.83316
86.70365	102.6492
87.45402	118.7538
155.1499	106.4282
141.8908	127.3438
371.0372	99.63596
461.4263	107.9929
429.7628	100.6358
94.25154	113.1996
349.3427	102.123
362.8798	106.3649
139.9687	100.0244
114.4336	101.4131
121.2052	100.0317
137.1273	101.9578
117.4737	109.5371
213.6696	112.5681
246.5594	119.1614
208.1158	129.7685
203.3563	105.9799
259.7354	106.6265
216.878	99.25861
187.4669	140.6876
200.5659	111.3929
214.5971	112.2477
205.6964	105.1832
217.3085	104.0904
199.5972	112.2877
202.8514	116.3742
199.9216	99.82411
216.2088	127.3987
146.2509	100.2154
131.7382	142.9764
	110.352
	183.1586
	106.3173
	102.1153
	108.5918
	100.0307
	101.4472
	132.4381
	107.7707
	109.4202
