# Supplementary material for: A unified mechanism for mitochondrial damage sensing in PINK1-Parkin–mediated mitophagy
Source: EMBO J. 2025 Nov 20;45(1):64–105. doi: 10.1038/s44318-025-00604-z (PMC12759083; doi:10.1038/s44318-025-00604-z)
Supplement: Supplementary file 28 — Source data Fig. 6 - except I [file 44318_2025_604_MOESM28_ESM.zip › Figure 6 - except I/6D/6D_Middle graph.csv]

Cox8a-mCherry (% mito greater than cyto)	TIMM23 - import blocked	TIMM23 - not import blocked
106.1579		93.8793
103.687		94.71479
183.7704		97.56894
211.3096		98.72363
261.0122		92.91907
221.179		101.3561
152.7297		94.94101
143.6996		98.20407
188.5717		97.78305
201.1622		97.03366
152.6066		93.05396
163.0379		95.25727
186.0832		97.85966
241.345		95.7359
127.6274		99.06149
145.8096		95.75948
105.0706		96.02957
107.6982		94.68794
121.0695		86.54978
144.0658		86.75865
161.9481		94.39035
167.5144		95.1525
194.6557		95.30867
223.9465		100.9901
187.5544		99.20096
118.1344		96.79369
187.7891		94.95934
271.918		107.4511
134.9827		103.0844
122.1762		89.92447
135.6685		103.0412
159.5528		103.6482
127.1589		98.43782
204.835		105.8092
273.2186		109.4973
241.8633		111.4452
106.8748		104.9541
166.0344		105.033
168.411		99.16527
198.3264		112.6686
199.3017		112.138
283.2589		102.9132
205.0813		104.4771
132.4702		98.68762
165.4783		95.89305
201.1585		94.85065
150.7138		94.53734
146.6861		96.46434
174.6233		106.8549
228.1363		99.16593
205.3969		99.90746
135.1908		100.8739
190.9072		102.7531
166.976		97.19572
154.3558		106.7148
227.0099		100.0525
199.8356		99.59284
222.2979		115.4711
168.0933		101.3447
185.27		90.72886
181.3985		88.59463
181.9485		98.68467
206.5049		97.63573
399.873		111.1741
176.4411		113.1869
303.4578		118.1969
250.2883		115.9399
270.6157		97.58236
314.1719		98.02401
319.955		98.02401
255.2368		98.30916
163.3988		105.1977
30.07498	107.9183
26.55841	107.4023
39.42411	99.26382
27.70335	96.65913
12.30118	222.3555
-0.00943	457.5778
3.983729	259.0191
72.13814	114.1141
8.088947	651.6245
32.81645	166.288
40.58031	168.123
3.603198	256.4007
2.987588	262.1767
2.964814	247.1527
4.44691	250.0075
7.076915	1033.284
11.44647	228.4285
13.5661	239.4597
-7.22496	214.7408
19.96084	128.1419
34.87424	129.4711
7.863595	102.6379
24.16213	98.91188
61.06574	120.1815
11.66896	377.6976
8.823336	375.4504
3.966033	490.5656
5.994048	273.2362
7.744317	285.4146
11.68003	921.1711
35.68378	113.7863
36.99	112.1271
1.693811	228.3217
0.68281	233.1939
7.056859	467.9724
28.33147	485.8555
85.96637	105.3611
11.30841	248.5735
12.15665	253.8418
9.562285	288.4865
43.58542	238.6432
73.42423	376.5976
55.49915	318.1077
57.22859	283.4369
20.85681	224.8377
27.78534	241.3177
27.74882	211.9266
35.28302	184.967
28.25062	152.7299
14.95153	214.3669
20.0051	200.7165
52.20409	173.2387
48.26884	157.9655
51.24896	88.80579
9.312839	191.9121
-3.1959	194.6268
-4.1771	192.1619
26.13605	86.70365
15.53326	87.45402
26.58672	155.1499
30.40765	141.8908
15.44475	371.0372
0.756693	461.4263
1.743354	429.7628
34.27362	94.25154
10.51104	349.3427
10.07942	362.8798
44.44436	139.9687
48.48814	114.4336
50.91425	121.2052
41.10727	137.1273
48.79975	117.4737
24.51059	213.6696
29.75339	246.5594
42.39335	208.1158
39.39484	203.3563
22.08252	259.7354
20.9957	216.878
18.41157	187.4669
17.42474	200.5659
18.06811	214.5971
10.81574	205.6964
12.64882	217.3085
30.59936	199.5972
31.72996	202.8514
62.04071	199.9216
50.05672	216.2088
35.16982	146.2509
22.21949	131.7382
