# Supplementary material for: A unified mechanism for mitochondrial damage sensing in PINK1-Parkin–mediated mitophagy
Source: EMBO J. 2025 Nov 20;45(1):64–105. doi: 10.1038/s44318-025-00604-z (PMC12759083; doi:10.1038/s44318-025-00604-z)
Supplement: Supplementary file 29 — Source data Fig. 6I Part 1 [file 44318_2025_604_MOESM29_ESM.zip]

Archive with 7 entries (7 files):
- Fig6I_confocal and EM mitochondria/6I_channel 1_PINK1 YFP.tif
- Fig6I_confocal and EM mitochondria/6I_channel 2_mts mCherry.tif
- Fig6I_confocal and EM mitochondria/6I_channel 3_MMP.tif
- Fig6I_confocal and EM mitochondria/6I_LONP1_rep01_try2_z_live.oir
- Fig6I_confocal and EM mitochondria/6I_Mitochondria number 1.tif
- Fig6I_confocal and EM mitochondria/6I_Mitochondria number 2.tif
- Fig6I_confocal and EM mitochondria/Thumbs.db
