# Supplementary material for: A unified mechanism for mitochondrial damage sensing in PINK1-Parkin–mediated mitophagy
Source: EMBO J. 2025 Nov 20;45(1):64–105. doi: 10.1038/s44318-025-00604-z (PMC12759083; doi:10.1038/s44318-025-00604-z)
Supplement: Supplementary file 30 — Source data Fig. 6I Part 2 [file 44318_2025_604_MOESM30_ESM.zip]

Archive with 6 entries (6 files):
- Fig6I_EM_field of view for montage/6I_field of view1.tif
- Fig6I_EM_field of view for montage/6I_field of view2.tif
- Fig6I_EM_field of view for montage/6I_field of view3.tif
- Fig6I_EM_field of view for montage/6I_montage field of view_Fig6I_300dpi.tif
- Fig6I_EM_field of view for montage/README_Figure 6I EM Image Montage_Left.txt
- Fig6I_EM_field of view for montage/Thumbs.db
