# Supplementary material for: A unified mechanism for mitochondrial damage sensing in PINK1-Parkin–mediated mitophagy
Source: EMBO J. 2025 Nov 20;45(1):64–105. doi: 10.1038/s44318-025-00604-z (PMC12759083; doi:10.1038/s44318-025-00604-z)
Supplement: Supplementary file 30 — Source data Fig. 6I Part 2 [file 44318_2025_604_MOESM30_ESM.zip › Fig6I_EM_field of view for montage/README_Figure 6I EM Image Montage_Left.txt]

EM Image Process for figures:

The EM image in Figure 6I (left) is cropped from a montage of images taken of the area surrounding the mitochondria (shown to the right).
To make the montage:
1. Overlapping images were taken with the microscope at 5000x to encompass the field of view around the area of interest in the cell
2. Images were opened in Adobe Photoshop and cropped to exclude the information bar at the bottom of the image
3. Cropped images were pasted into a large canvas in Photoshop and saved as layers corresponding to the image number
4. Layers were then moved relative to eachother, to align areas and create a larger field of view montage 
5. Using Photoshop, slight adjustments to Levels in image layers was applied by moving the 
outer black and white sliders in to edge of histogram to optimize contrast (only linear adjustments)
6. Finally, the image was flattened and the area shown in Figure 6I was cropped from the montage and placed into the Adobe Illustrator file
