# Supplementary material for: A unified mechanism for mitochondrial damage sensing in PINK1-Parkin–mediated mitophagy
Source: EMBO J. 2025 Nov 20;45(1):64–105. doi: 10.1038/s44318-025-00604-z (PMC12759083; doi:10.1038/s44318-025-00604-z)
Supplement: Supplementary file 31 — Source data Fig. 7 [file 44318_2025_604_MOESM31_ESM.zip]

Archive with 31 entries (24 files):
- Figure 7/
- Figure 7/7B/
- Figure 7/7B/7B right blot_western pink1.tif
- Figure 7/7B/7B right blot_western actin for pink1.tif
- Figure 7/7B/7B right blot_western actin for tomm7.tif
- Figure 7/7B/7B left blot_western actin for pS65 Ub.tif
- Figure 7/7B/7B left blot_western tom20.tif
- Figure 7/7B/7B left blot_western actin for tomm70 and tomm20.tif
- Figure 7/7B/7B right blot_western pS65 Ub.tif
- Figure 7/7B/7B left blot_western pS65 Ub.tif
- Figure 7/7B/7B left blot_western tomm70.tif
- Figure 7/7B/7B left blot_western actin for pink1.tif
- Figure 7/7B/7B right blot_western tomm5.tif
- Figure 7/7B/Thumbs.db
- Figure 7/7B/7B right blot_western actin for pS65 Ub and tomm5.tif
- Figure 7/7B/7B left blot_western pink1.tif
- Figure 7/7B/7B right blot_western tomm7.tif
- Figure 7/7E/
- Figure 7/7E/7E_flowdata.xls
- Figure 7/7E/7E_flowdata.prism
- Figure 7/7C/
- Figure 7/7C/7C_Dataset EV5.xls
- Figure 7/7G/
- Figure 7/7G/7G_Dataset EV7.xls
- Figure 7/7A/
- Figure 7/7A/7A_flowdata_left graph_PINK1-YFP.csv
- Figure 7/7A/7A_flowdata.prism
- Figure 7/7A/7A_flowdata_right graph_Cox8a-mCherry.csv
- Figure 7/7D/
- Figure 7/7D/Thumbs.db
- Figure 7/7D/7D_CN_PAGE tom40 sgrna_image.tif
