# Supplementary material for: A unified mechanism for mitochondrial damage sensing in PINK1-Parkin–mediated mitophagy
Source: EMBO J. 2025 Nov 20;45(1):64–105. doi: 10.1038/s44318-025-00604-z (PMC12759083; doi:10.1038/s44318-025-00604-z)
Supplement: Supplementary file 31 — Source data Fig. 7 [file 44318_2025_604_MOESM31_ESM.zip › Figure 7/7E/7E_flowdata.xls]

## Sheet: Description of data
Flow cytometry in HeLaPINK-YFP cells with doxycycline inducible expression of wildtype or C-terminal truncated TOMM5. Demonstrating rescue with TOMM5 WT but not TOMM5 ΔC
Data is normalized to average CTRL sgRNA DMSO for each experiment

## Sheet: Data
TOM5 WT no dox ctrl nt	TOM5 WT no dox ctrl cccp	TOM5 WT no dox TOM5 cccp		TOM5 WT dox ctrl nt	TOM5 WT dox ctrl cccp	TOM5 WT dox TOM5 cccp	Trunc TOM5 dox TOM5 cccp
0.99422	3.91483	1.85712		1.38112	3.19906	2.57995	1.41116
0.993631	3.86521	1.88591		1.39805	3.13623	2.57742	1.42587
1.01215	3.86028	1.87266		1.39031	3.12292	2.59767	1.41806
1.0047	3.85852	1.77038		1.34781	3.14261	2.73084	1.43358
0.996434	3.88472	1.74249		1.38548	3.04713	2.67477	1.42806
0.998863	3.85599	1.77612		1.37224	3.04076	2.69638	1.41817
