# Supplementary material for: A unified mechanism for mitochondrial damage sensing in PINK1-Parkin–mediated mitophagy
Source: EMBO J. 2025 Nov 20;45(1):64–105. doi: 10.1038/s44318-025-00604-z (PMC12759083; doi:10.1038/s44318-025-00604-z)
Supplement: Supplementary file 31 — Source data Fig. 7 [file 44318_2025_604_MOESM31_ESM.zip › Figure 7/7A/7A_flowdata_left graph_PINK1-YFP.csv]

	DMSO 4 hrs	DMSO 4 hrs	DMSO 4 hrs	DMSO 4 hrs	DMSO 4 hrs	DMSO 4 hrs	CCCP 4 hrs	CCCP 4 hrs	CCCP 4 hrs	CCCP 4 hrs	CCCP 4 hrs	CCCP 4 hrs
CTRL	95.78811	102.341	101.8709	100.2751	98.99301	100.7319	319.6556	305.6535	310.4543	314.688	321.5089	316.7051
TOMM5	101.2145	101.5996	94.93541	101.6829	100.1442	100.5681	127.8414	125.0978	121.8648	126.5186	124.5091	129.4315
TOMM6	94.04625	94.41727	92.9799	92.64759	91.46586	89.57615	269.3144	230.9615	234.7868	266.2047	272.4204	262.5274
TOMM7	90.33801	90.89325	87.74281	86.53465	96.0108	87.59721	99.47333	95.80538	96.67983	104.7989	98.22633	99.38282
TOMM20	119.7801	117.3269	111.3094	120.671	122.0018	121.8404	156.0361	158.344	149.2413	188.9185	168.4386	166.6059
TOMM70	110.8968	109.375	112.6124	122.7274	120.7309	118.8817	286.0088	291.837	276.2447	323.907	328.1801	306.7382
