# Supplementary material for: A unified mechanism for mitochondrial damage sensing in PINK1-Parkin–mediated mitophagy
Source: EMBO J. 2025 Nov 20;45(1):64–105. doi: 10.1038/s44318-025-00604-z (PMC12759083; doi:10.1038/s44318-025-00604-z)
Supplement: Supplementary file 31 — Source data Fig. 7 [file 44318_2025_604_MOESM31_ESM.zip › Figure 7/7A/7A_flowdata_right graph_Cox8a-mCherry.csv]

	DMSO 4 hrs	DMSO 4 hrs	DMSO 4 hrs	DMSO 4 hrs	DMSO 4 hrs	DMSO 4 hrs	CCCP 4 hrs	CCCP 4 hrs	CCCP 4 hrs	CCCP 4 hrs	CCCP 4 hrs	CCCP 4 hrs
CTRL	98.89448	100.2397	100.8658	100.9491	99.72389	99.32706	98.90448	99.73747	101.9939	100.3826	100.527	100.5173
TOMM5	98.21486	97.51401	94.74891	100.8226	98.09912	101.3865	97.35386	96.881	95.90073	99.11509	99.4713	99.82469
TOMM6	88.352	88.75071	90.7232	92.86101	91.34638	91.41041	86.66985	87.96111	90.8215	92.55548	91.98749	91.67858
TOMM7	83.27951	82.45133	80.7348	84.13678	85.03914	83.94466	81.95668	80.91401	81.15379	85.41952	83.85679	84.02929
TOMM20	57.53065	56.92565	55.3389	57.84388	53.76999	58.34406	54.54582	54.38721	55.50672	57.01955	57.74647	56.69901
TOMM70	97.34552	97.37107	95.31255	99.59986	97.26356	101.1254	97.23199	97.8755	97.90831	90.747	99.02977	100.6482
